# Supplementary material for: Deep sequencing reveals the complex and coordinated transcriptional regulation of genes related to grain quality in rice cultivars
Source: BMC Genomics. 2011 Apr 14;12:190. doi: 10.1186/1471-2164-12-190 (PMC3098810; doi:10.1186/1471-2164-12-190)
Supplement: Additional file 3 — List of expressed grain quality related genes identified in 6 days old developing seeds by MPSS and SBS technologies. [file 1471-2164-12-190-S3.XLS]

## Sheet: GrainGenes_BothSBS_MPSS_Redunda
Family	TIGR Gene ID	TIGR Gene Name	MPSS Signature	MPSS_PSC	MPSS_PSI	MPSS_PSL	MPSS_PSN	MPSS_PSY	SBS Signature	SBS_PSC01	SBS_PSL01	SBS_PSI02	SBS_PSY02	SBS_PSN02
Glutelin	LOC_Os02g25640	glutelin type-A 2 precursor, putative, expressed	GATCGAGCTGGTTGGCA	0	0	0	15	0	GATCCCACAGAACTTTGCAG	5	0	0	26	6
Glutelin	LOC_Os02g25640	glutelin type-A 2 precursor, putative, expressed	GATCGAGCTGGTTGGCA	0	0	0	15	0	GATCCTTCCACCATGGGGGT	0	0	0	58	13
Glutelin	LOC_Os02g25640	glutelin type-A 2 precursor, putative, expressed	GATCGAGCTGGTTGGCA	0	0	0	15	0	GATCCACCACCTGGATGTGC	11	18	5	15	5
Glutelin	LOC_Os02g25640	glutelin type-A 2 precursor, putative, expressed	GATCGAGCTGGTTGGCA	0	0	0	15	0	GATCTGCCACTCAGCATACT	1643	829	941	2093	868
Glutelin	LOC_Os02g25640	glutelin type-A 2 precursor, putative, expressed	GATCGAGCTGGTTGGCA	0	0	0	15	0	GATCCTAAAAGAAGGGTATG	37	30	16	29	16
Glutelin	LOC_Os02g25640	glutelin type-A 2 precursor, putative, expressed	GATCGAGCTGGTTGGCA	0	0	0	15	0	GATCGCAGGGAAGGCCTCCA	114	1	21	47	36
Glutelin	LOC_Os02g25640	glutelin type-A 2 precursor, putative, expressed	GATCGAGCTGGTTGGCA	0	0	0	15	0	GATCTCTGCTGGTGTGTTGC	0	0	0	7	0
Glutelin	LOC_Os02g25640	glutelin type-A 2 precursor, putative, expressed	GATCGAGCTGGTTGGCA	0	0	0	15	0	GATCAACGAGAAGTAAACTA	619	5	492	690	414
Glutelin	LOC_Os02g25640	glutelin type-A 2 precursor, putative, expressed	GATCGAGCTGGTTGGCA	0	0	0	15	0	GATCGAGCTGGTTGGCATTG	4	0	0	25	0
Glutelin	LOC_Os02g25640	glutelin type-A 2 precursor, putative, expressed	GATCGAGCTGGTTGGCA	0	0	0	15	0	GATCTGCTGTTGGTGAAGCT	0	0	0	10	3
Glutelin	LOC_Os02g25640	glutelin type-A 2 precursor, putative, expressed	GATCGAGCTGGTTGGCA	0	0	0	15	0	GATCTTACTGTAATGAATAA	29779	3390	14231	35371	17195
Glutelin	LOC_Os02g25640	glutelin type-A 2 precursor, putative, expressed	GATCGAGCTGGTTGGCA	0	0	0	15	0	GATCACAAGGGCCAATAGCC	51	0	19	54	21
Glutelin	LOC_Os02g25640	glutelin type-A 2 precursor, putative, expressed	GATCGAGCTGGTTGGCA	0	0	0	15	0	GATCCTAAAAGAAGGGAGTT	0	0	0	0	8
Glutelin	LOC_Os02g25640	glutelin type-A 2 precursor, putative, expressed	GATCGAGCTGGTTGGCA	0	0	0	15	0	GATCACCGTGGTAGGAGTGT	4	0	0	11	10
Glutelin	LOC_Os02g25640	glutelin type-A 2 precursor, putative, expressed	GATCGAGCTGGTTGGCA	0	0	0	15	0	GATCTGAAGCTGGATTCACT	10	0	0	1	25
Glutelin	LOC_Os02g25640	glutelin type-A 2 precursor, putative, expressed	GATCGAGCTGGTTGGCA	0	0	0	15	0	GATCTGACTGTCGACAGCAT	0	0	0	11	0
Glutelin	LOC_Os02g25640	glutelin type-A 2 precursor, putative, expressed	GATCGAGCTGGTTGGCA	0	0	0	15	0	GATCGTTACACATTTAGTTT	710	929	540	2302	391
Prolamin	LOC_Os05g26770	prolamin PPROL 14 precursor, putative, expressed	GATCGGAATCTGGGTCA	82	303	0	458	852	GATCCGAAGCTACTTTGTCT	79	82	71	29	33
Prolamin	LOC_Os05g26770	prolamin PPROL 14 precursor, putative, expressed	GATCGGAATCTGGGTCA	82	303	0	458	852	GATCATTTTCATCTTTGCTC	2	0	0	0	0
Prolamin	LOC_Os05g26770	prolamin PPROL 14 precursor, putative, expressed	GATCGGAATCTGGGTCA	82	303	0	458	852	GATCTTTCTTTTTTACTGTA	0	0	0	0	5
Prolamin	LOC_Os05g26770	prolamin PPROL 14 precursor, putative, expressed	GATCGGAATCTGGGTCA	82	303	0	458	852	GATCGGAATCTGGGTCAAGC	9	2	1375	4416	1443
Prolamin	LOC_Os05g26770	prolamin PPROL 14 precursor, putative, expressed	GATCGGAATCTGGGTCA	82	303	0	458	852	GATCTTCATTGCGACAGGAC	0	0	13	0	0
Glutelin	LOC_Os02g15150	Glutelin type-B 7 precursor, putative, expressed	GATCGTACATGTGAAAA	10	11	19	243	97	GATCTTTTGATGCTCATCCC	0	0	32	11	0
Glutelin	LOC_Os02g15150	Glutelin type-B 7 precursor, putative, expressed	GATCGTACATGTGAAAA	10	11	19	243	97	GATCGTACATGTGAAAAATG	0	0	25	9	11
Glutelin	LOC_Os02g15150	Glutelin type-B 7 precursor, putative, expressed	GATCGTACATGTGAAAA	10	11	19	243	97	GATCAATAGTTGTCCAGGGC	20	0	83	198	57
Glutelin	LOC_Os02g15150	Glutelin type-B 7 precursor, putative, expressed	GATCGTACATGTGAAAA	10	11	19	243	97	GATCATTTTGGCTCTGCAGC	0	0	8	14	0
Glutelin	LOC_Os02g15150	Glutelin type-B 7 precursor, putative, expressed	GATCGTACATGTGAAAA	10	11	19	243	97	GATCATTCCACAACATTATG	1296	1200	8995	21582	12520
isoleucine biosynthesis I and degradation I	LOC_OS04G47190	catalytic activity	GATCCATGTCATACAAA	35	0	2	0	0	GATCCAGTGCATAAAAAGTT	0	0	0	18	20
Starch synthesis	LOC_Os06g04200	Granule-bound starch synthase 1, chloroplast precursor, putative, expressed	GATCCTAGCAAGGACAA	8	4	11	0	9	GATCAACTGGATGAAGGCCG	0	0	0	11	0
Starch synthesis	LOC_Os06g04200	Granule-bound starch synthase 1, chloroplast precursor, putative, expressed	GATCCTAGCAAGGACAA	8	4	11	0	9	GATCTTGGCAAGTCAATTAA	0	0	14	0	0
Starch synthesis	LOC_Os06g04200	Granule-bound starch synthase 1, chloroplast precursor, putative, expressed	GATCCTAGCAAGGACAA	8	4	11	0	9	GATCTACATATGGAGTGATT	7110	6045	4790	3993	4787
Starch synthesis	LOC_Os06g04200	Granule-bound starch synthase 1, chloroplast precursor, putative, expressed	GATCCTAGCAAGGACAA	8	4	11	0	9	GATCACCATGACCCTGTGGC	0	0	0	0	3
Starch synthesis	LOC_Os06g04200	Granule-bound starch synthase 1, chloroplast precursor, putative, expressed	GATCCTAGCAAGGACAA	8	4	11	0	9	GATCGTTCTTCTGGTATAAT	0	0	0	0	5
Starch synthesis	LOC_Os06g04200	Granule-bound starch synthase 1, chloroplast precursor, putative, expressed	GATCCTAGCAAGGACAA	8	4	11	0	9	GATCTGCTCAAAGCTCTGTG	0	0	8	0	4
Starch synthesis	LOC_Os06g04200	Granule-bound starch synthase 1, chloroplast precursor, putative, expressed	GATCCTAGCAAGGACAA	8	4	11	0	9	GATCGCGCCGCTCGCCAAGG	52	4	12	15	33
Starch synthesis	LOC_Os06g04200	Granule-bound starch synthase 1, chloroplast precursor, putative, expressed	GATCCTAGCAAGGACAA	8	4	11	0	9	GATCTCAGGCTCTTCAAGGA	2	1	34	61	7
Starch synthesis	LOC_Os06g04200	Granule-bound starch synthase 1, chloroplast precursor, putative, expressed	GATCCTAGCAAGGACAA	8	4	11	0	9	GATCGCGTTCATCGGCAGGC	6	0	0	0	0
Starch synthesis	LOC_Os06g04200	Granule-bound starch synthase 1, chloroplast precursor, putative, expressed	GATCCTAGCAAGGACAA	8	4	11	0	9	GATCGAAGGCGACGAGATCG	11	0	7	0	0
Starch synthesis	LOC_Os06g04200	Granule-bound starch synthase 1, chloroplast precursor, putative, expressed	GATCCTAGCAAGGACAA	8	4	11	0	9	GATCTACGGACCTGACACTG	0	0	0	9	0
Starch synthesis	LOC_Os06g04200	Granule-bound starch synthase 1, chloroplast precursor, putative, expressed	GATCCTAGCAAGGACAA	8	4	11	0	9	GATCGTTCTTCTGGGTACTG	6	19	7	0	27
Starch synthesis	LOC_Os06g04200	Granule-bound starch synthase 1, chloroplast precursor, putative, expressed	GATCCTAGCAAGGACAA	8	4	11	0	9	GATCCCACTCGCTGACGTCC	4	0	0	0	0
Starch synthesis	LOC_Os06g04200	Granule-bound starch synthase 1, chloroplast precursor, putative, expressed	GATCCTAGCAAGGACAA	8	4	11	0	9	GATCCCCGGCGCGCTGCCGG	26	0	8	0	12
Starch synthesis	LOC_Os06g04200	Granule-bound starch synthase 1, chloroplast precursor, putative, expressed	GATCCTAGCAAGGACAA	8	4	11	0	9	GATCAGGAGGGTTTATTTTG	0	0	0	11	0
Starch synthesis	LOC_Os06g04200	Granule-bound starch synthase 1, chloroplast precursor, putative, expressed	GATCCTAGCAAGGACAA	8	4	11	0	9	GATCTCTGCACTGAATTGAA	0	0	0	0	5
Glutelin	LOC_Os02g15070	glutelin type-B 7 precursor, putative, expressed	GATCTAATATTAGGAAA	0	3	0	0	0	GATCCTTCCAGCACGTGGAT	0	2	0	0	0
Glutelin	LOC_Os02g15070	glutelin type-B 7 precursor, putative, expressed	GATCTAATATTAGGAAA	0	3	0	0	0	GATCTTCACGGTAAAAAGAA	0	0	18	0	9
Glutelin	LOC_Os02g15070	glutelin type-B 7 precursor, putative, expressed	GATCTAATATTAGGAAA	0	3	0	0	0	GATCGTATGAATCAGCACGA	10	17	0	0	0
Glutelin	LOC_Os02g15070	glutelin type-B 7 precursor, putative, expressed	GATCTAATATTAGGAAA	0	3	0	0	0	GATCCAGCCACAAACCAATG	8	0	0	0	0
Glutelin	LOC_Os02g15070	glutelin type-B 7 precursor, putative, expressed	GATCTAATATTAGGAAA	0	3	0	0	0	GATCTAATATTAGGAAAGCA	172	189	127	206	113
Glutelin	LOC_Os02g15070	glutelin type-B 7 precursor, putative, expressed	GATCTAATATTAGGAAA	0	3	0	0	0	GATCTTAGTTACATTACTCT	78	37	61	101	94
Glutelin	LOC_Os02g15070	glutelin type-B 7 precursor, putative, expressed	GATCTAATATTAGGAAA	0	3	0	0	0	GATCACAAGTCTTGATAGTC	168	153	143	151	115
Glutelin	LOC_Os02g15070	glutelin type-B 7 precursor, putative, expressed	GATCTAATATTAGGAAA	0	3	0	0	0	GATCCAATTACCCCTTTATT	55	0	17	19	4
Starch synthesis + Starch degradation	LOC_Os10g11140	phosphoglucomutase	GATCAGTGTAACTGAAA	0	3	0	1	0	GATCTGGATGCACAAATAGC	367	159	91	282	166
Starch synthesis + Starch degradation	LOC_Os10g11140	phosphoglucomutase	GATCAGTGTAACTGAAA	0	3	0	1	0	GATCCGGTTGGCGCTCTCTC	0	0	10	0	0
Starch synthesis + Starch degradation	LOC_Os10g11140	phosphoglucomutase	GATCAGTGTAACTGAAA	0	3	0	1	0	GATCTGCTGGAGCAACAATC	0	0	18	0	0
Starch synthesis + Starch degradation	LOC_Os10g11140	phosphoglucomutase	GATCAGTGTAACTGAAA	0	3	0	1	0	GATCATGCTTTGAGGCATCA	8	0	0	0	0
Starch synthesis + Starch degradation	LOC_Os10g11140	phosphoglucomutase	GATCAGTGTAACTGAAA	0	3	0	1	0	GATCCATCGGTGAATACAAA	1	0	0	0	0
Starch synthesis + Starch degradation	LOC_Os10g11140	phosphoglucomutase	GATCAGTGTAACTGAAA	0	3	0	1	0	GATCGCAAAAAGCAAGCCTG	0	0	0	20	0
Starch synthesis + Starch degradation	LOC_Os10g11140	phosphoglucomutase	GATCAGTGTAACTGAAA	0	3	0	1	0	GATCAAGAGCACCACTCGTT	12	0	0	0	0
Starch synthesis	LOC_Os08g09230	starch synthase III, putative, expressed	GATCCACTACATTTGAA	8	5	89	4	2	GATCAGAGAACGGGAGGAAG	0	0	0	0	4
Starch synthesis	LOC_Os08g09230	starch synthase III, putative, expressed	GATCCACTACATTTGAA	8	5	89	4	2	GATCTTTTATCTGAGCTACA	1151	1459	778	1836	1001
Starch synthesis	LOC_Os08g09230	starch synthase III, putative, expressed	GATCCACTACATTTGAA	8	5	89	4	2	GATCTTAACTTTGAACCATG	6	59	0	25	10
Starch synthesis	LOC_Os08g09230	starch synthase III, putative, expressed	GATCCACTACATTTGAA	8	5	89	4	2	GATCTGTCTGCGCTCGCGTC	6	0	0	0	0
Starch synthesis	LOC_Os08g09230	starch synthase III, putative, expressed	GATCCACTACATTTGAA	8	5	89	4	2	GATCCATCCCTATTGTTCGG	6	0	0	20	16
Glutelin	LOC_Os02g25640	glutelin type-A 2 precursor, putative, expressed	GATCTTACTGTAATGAA	227	0	18	0	3	GATCCCACAGAACTTTGCAG	5	0	0	26	6
Glutelin	LOC_Os02g25640	glutelin type-A 2 precursor, putative, expressed	GATCTTACTGTAATGAA	227	0	18	0	3	GATCCTTCCACCATGGGGGT	0	0	0	58	13
Glutelin	LOC_Os02g25640	glutelin type-A 2 precursor, putative, expressed	GATCTTACTGTAATGAA	227	0	18	0	3	GATCCACCACCTGGATGTGC	11	18	5	15	5
Glutelin	LOC_Os02g25640	glutelin type-A 2 precursor, putative, expressed	GATCTTACTGTAATGAA	227	0	18	0	3	GATCTGCCACTCAGCATACT	1643	829	941	2093	868
Glutelin	LOC_Os02g25640	glutelin type-A 2 precursor, putative, expressed	GATCTTACTGTAATGAA	227	0	18	0	3	GATCCTAAAAGAAGGGTATG	37	30	16	29	16
Glutelin	LOC_Os02g25640	glutelin type-A 2 precursor, putative, expressed	GATCTTACTGTAATGAA	227	0	18	0	3	GATCGCAGGGAAGGCCTCCA	114	1	21	47	36
Glutelin	LOC_Os02g25640	glutelin type-A 2 precursor, putative, expressed	GATCTTACTGTAATGAA	227	0	18	0	3	GATCTCTGCTGGTGTGTTGC	0	0	0	7	0
Glutelin	LOC_Os02g25640	glutelin type-A 2 precursor, putative, expressed	GATCTTACTGTAATGAA	227	0	18	0	3	GATCAACGAGAAGTAAACTA	619	5	492	690	414
Glutelin	LOC_Os02g25640	glutelin type-A 2 precursor, putative, expressed	GATCTTACTGTAATGAA	227	0	18	0	3	GATCGAGCTGGTTGGCATTG	4	0	0	25	0
Glutelin	LOC_Os02g25640	glutelin type-A 2 precursor, putative, expressed	GATCTTACTGTAATGAA	227	0	18	0	3	GATCTGCTGTTGGTGAAGCT	0	0	0	10	3
Glutelin	LOC_Os02g25640	glutelin type-A 2 precursor, putative, expressed	GATCTTACTGTAATGAA	227	0	18	0	3	GATCTTACTGTAATGAATAA	29779	3390	14231	35371	17195
Glutelin	LOC_Os02g25640	glutelin type-A 2 precursor, putative, expressed	GATCTTACTGTAATGAA	227	0	18	0	3	GATCACAAGGGCCAATAGCC	51	0	19	54	21
Glutelin	LOC_Os02g25640	glutelin type-A 2 precursor, putative, expressed	GATCTTACTGTAATGAA	227	0	18	0	3	GATCCTAAAAGAAGGGAGTT	0	0	0	0	8
Glutelin	LOC_Os02g25640	glutelin type-A 2 precursor, putative, expressed	GATCTTACTGTAATGAA	227	0	18	0	3	GATCACCGTGGTAGGAGTGT	4	0	0	11	10
Glutelin	LOC_Os02g25640	glutelin type-A 2 precursor, putative, expressed	GATCTTACTGTAATGAA	227	0	18	0	3	GATCTGAAGCTGGATTCACT	10	0	0	1	25
Glutelin	LOC_Os02g25640	glutelin type-A 2 precursor, putative, expressed	GATCTTACTGTAATGAA	227	0	18	0	3	GATCTGACTGTCGACAGCAT	0	0	0	11	0
Glutelin	LOC_Os02g25640	glutelin type-A 2 precursor, putative, expressed	GATCTTACTGTAATGAA	227	0	18	0	3	GATCGTTACACATTTAGTTT	710	929	540	2302	391
Starch synthesis + Starch degradation	LOC_Os10g11140	phosphoglucomutase	GATCTGCTGGAGCAACA	0	0	0	21	0	GATCTGGATGCACAAATAGC	367	159	91	282	166
Starch synthesis + Starch degradation	LOC_Os10g11140	phosphoglucomutase	GATCTGCTGGAGCAACA	0	0	0	21	0	GATCCGGTTGGCGCTCTCTC	0	0	10	0	0
Starch synthesis + Starch degradation	LOC_Os10g11140	phosphoglucomutase	GATCTGCTGGAGCAACA	0	0	0	21	0	GATCTGCTGGAGCAACAATC	0	0	18	0	0
Starch synthesis + Starch degradation	LOC_Os10g11140	phosphoglucomutase	GATCTGCTGGAGCAACA	0	0	0	21	0	GATCATGCTTTGAGGCATCA	8	0	0	0	0
Starch synthesis + Starch degradation	LOC_Os10g11140	phosphoglucomutase	GATCTGCTGGAGCAACA	0	0	0	21	0	GATCCATCGGTGAATACAAA	1	0	0	0	0
Starch synthesis + Starch degradation	LOC_Os10g11140	phosphoglucomutase	GATCTGCTGGAGCAACA	0	0	0	21	0	GATCGCAAAAAGCAAGCCTG	0	0	0	20	0
Starch synthesis + Starch degradation	LOC_Os10g11140	phosphoglucomutase	GATCTGCTGGAGCAACA	0	0	0	21	0	GATCAAGAGCACCACTCGTT	12	0	0	0	0
Starch synthesis	LOC_Os09g12660	Glucose-1-phosphate adenylyltransferase small subunit, chloroplast precursor, putative, expressed	GATCAAGGACGCCTTAA	0	0	0	15	0	GATCGCCTGAATATGATGGT	0	20	0	0	4
Starch synthesis	LOC_Os09g12660	Glucose-1-phosphate adenylyltransferase small subunit, chloroplast precursor, putative, expressed	GATCAAGGACGCCTTAA	0	0	0	15	0	GATCACCATATGCTGCAAGG	0	0	0	0	5
Starch synthesis	LOC_Os09g12660	Glucose-1-phosphate adenylyltransferase small subunit, chloroplast precursor, putative, expressed	GATCAAGGACGCCTTAA	0	0	0	15	0	GATCATGCAAAAGGACAAAG	126	172	176	220	194
Starch synthesis	LOC_Os09g12660	Glucose-1-phosphate adenylyltransferase small subunit, chloroplast precursor, putative, expressed	GATCAAGGACGCCTTAA	0	0	0	15	0	GATCAAGGACGCCTTAATCC	0	12	0	0	0
Starch synthesis	LOC_Os09g12660	Glucose-1-phosphate adenylyltransferase small subunit, chloroplast precursor, putative, expressed	GATCAAGGACGCCTTAA	0	0	0	15	0	GATCCAATTTTGGTAGAAAT	0	0	20	0	0
Starch synthesis	LOC_Os09g12660	Glucose-1-phosphate adenylyltransferase small subunit, chloroplast precursor, putative, expressed	GATCAAGGACGCCTTAA	0	0	0	15	0	GATCAGATTTAAATATCCTG	2886	4872	3169	1928	2598
Starch synthesis	LOC_Os09g12660	Glucose-1-phosphate adenylyltransferase small subunit, chloroplast precursor, putative, expressed	GATCAAGGACGCCTTAA	0	0	0	15	0	GATCTCCAGTGCACATCAAG	114	67	102	89	58
Starch synthesis	LOC_Os04g44470	alpha-amylase/subtilisin inhibitor, putative, expressed	GATCTGCGTGCAGTCCA	0	5	0	6	2	GATCGGGCCGAGCCCGAGCG	21	0	45	37	41
Starch synthesis	LOC_Os04g44470	alpha-amylase/subtilisin inhibitor, putative, expressed	GATCTGCGTGCAGTCCA	0	5	0	6	2	GATCGTCGCGGCGTTGAAGC	0	0	20	0	0
Glutelin	LOC_Os02g15070	glutelin type-B 7 precursor, putative, expressed	GATCCAGCCACAAACCA	3	9	199	46	2	GATCCTTCCAGCACGTGGAT	0	2	0	0	0
Glutelin	LOC_Os02g15070	glutelin type-B 7 precursor, putative, expressed	GATCCAGCCACAAACCA	3	9	199	46	2	GATCTTCACGGTAAAAAGAA	0	0	18	0	9
Glutelin	LOC_Os02g15070	glutelin type-B 7 precursor, putative, expressed	GATCCAGCCACAAACCA	3	9	199	46	2	GATCGTATGAATCAGCACGA	10	17	0	0	0
Glutelin	LOC_Os02g15070	glutelin type-B 7 precursor, putative, expressed	GATCCAGCCACAAACCA	3	9	199	46	2	GATCCAGCCACAAACCAATG	8	0	0	0	0
Glutelin	LOC_Os02g15070	glutelin type-B 7 precursor, putative, expressed	GATCCAGCCACAAACCA	3	9	199	46	2	GATCTAATATTAGGAAAGCA	172	189	127	206	113
Glutelin	LOC_Os02g15070	glutelin type-B 7 precursor, putative, expressed	GATCCAGCCACAAACCA	3	9	199	46	2	GATCTTAGTTACATTACTCT	78	37	61	101	94
Glutelin	LOC_Os02g15070	glutelin type-B 7 precursor, putative, expressed	GATCCAGCCACAAACCA	3	9	199	46	2	GATCACAAGTCTTGATAGTC	168	153	143	151	115
Glutelin	LOC_Os02g15070	glutelin type-B 7 precursor, putative, expressed	GATCCAGCCACAAACCA	3	9	199	46	2	GATCCAATTACCCCTTTATT	55	0	17	19	4
Starch synthesis	LOC_Os06g04200	Granule-bound starch synthase 1, chloroplast precursor, putative, expressed	GATCGCGCCGCTCGCCA	157	78	123	39	0	GATCAACTGGATGAAGGCCG	0	0	0	11	0
Starch synthesis	LOC_Os06g04200	Granule-bound starch synthase 1, chloroplast precursor, putative, expressed	GATCGCGCCGCTCGCCA	157	78	123	39	0	GATCTTGGCAAGTCAATTAA	0	0	14	0	0
Starch synthesis	LOC_Os06g04200	Granule-bound starch synthase 1, chloroplast precursor, putative, expressed	GATCGCGCCGCTCGCCA	157	78	123	39	0	GATCTACATATGGAGTGATT	7110	6045	4790	3993	4787
Starch synthesis	LOC_Os06g04200	Granule-bound starch synthase 1, chloroplast precursor, putative, expressed	GATCGCGCCGCTCGCCA	157	78	123	39	0	GATCACCATGACCCTGTGGC	0	0	0	0	3
Starch synthesis	LOC_Os06g04200	Granule-bound starch synthase 1, chloroplast precursor, putative, expressed	GATCGCGCCGCTCGCCA	157	78	123	39	0	GATCGTTCTTCTGGTATAAT	0	0	0	0	5
Starch synthesis	LOC_Os06g04200	Granule-bound starch synthase 1, chloroplast precursor, putative, expressed	GATCGCGCCGCTCGCCA	157	78	123	39	0	GATCTGCTCAAAGCTCTGTG	0	0	8	0	4
Starch synthesis	LOC_Os06g04200	Granule-bound starch synthase 1, chloroplast precursor, putative, expressed	GATCGCGCCGCTCGCCA	157	78	123	39	0	GATCGCGCCGCTCGCCAAGG	52	4	12	15	33
Starch synthesis	LOC_Os06g04200	Granule-bound starch synthase 1, chloroplast precursor, putative, expressed	GATCGCGCCGCTCGCCA	157	78	123	39	0	GATCTCAGGCTCTTCAAGGA	2	1	34	61	7
Starch synthesis	LOC_Os06g04200	Granule-bound starch synthase 1, chloroplast precursor, putative, expressed	GATCGCGCCGCTCGCCA	157	78	123	39	0	GATCGCGTTCATCGGCAGGC	6	0	0	0	0
Starch synthesis	LOC_Os06g04200	Granule-bound starch synthase 1, chloroplast precursor, putative, expressed	GATCGCGCCGCTCGCCA	157	78	123	39	0	GATCGAAGGCGACGAGATCG	11	0	7	0	0
Starch synthesis	LOC_Os06g04200	Granule-bound starch synthase 1, chloroplast precursor, putative, expressed	GATCGCGCCGCTCGCCA	157	78	123	39	0	GATCTACGGACCTGACACTG	0	0	0	9	0
Starch synthesis	LOC_Os06g04200	Granule-bound starch synthase 1, chloroplast precursor, putative, expressed	GATCGCGCCGCTCGCCA	157	78	123	39	0	GATCGTTCTTCTGGGTACTG	6	19	7	0	27
Starch synthesis	LOC_Os06g04200	Granule-bound starch synthase 1, chloroplast precursor, putative, expressed	GATCGCGCCGCTCGCCA	157	78	123	39	0	GATCCCACTCGCTGACGTCC	4	0	0	0	0
Starch synthesis	LOC_Os06g04200	Granule-bound starch synthase 1, chloroplast precursor, putative, expressed	GATCGCGCCGCTCGCCA	157	78	123	39	0	GATCCCCGGCGCGCTGCCGG	26	0	8	0	12
Starch synthesis	LOC_Os06g04200	Granule-bound starch synthase 1, chloroplast precursor, putative, expressed	GATCGCGCCGCTCGCCA	157	78	123	39	0	GATCAGGAGGGTTTATTTTG	0	0	0	11	0
Starch synthesis	LOC_Os06g04200	Granule-bound starch synthase 1, chloroplast precursor, putative, expressed	GATCGCGCCGCTCGCCA	157	78	123	39	0	GATCTCTGCACTGAATTGAA	0	0	0	0	5
Starch synthesis + Starch degradation	LOC_Os06g51084	1,4-alpha-glucan branching enzyme, chloroplast precursor, putative, expressed or 1,4-alpha-glucan branching enzyme activity	GATCCACATCATGGCCA	0	0	0	0	2	GATCACTTCAACTATAGGAT	0	0	0	0	8
Starch synthesis + Starch degradation	LOC_Os06g51084	1,4-alpha-glucan branching enzyme, chloroplast precursor, putative, expressed or 1,4-alpha-glucan branching enzyme activity	GATCCACATCATGGCCA	0	0	0	0	2	GATCAGGTATAGTTGGGTGG	0	4	0	0	0
Starch synthesis + Starch degradation	LOC_Os06g51084	1,4-alpha-glucan branching enzyme, chloroplast precursor, putative, expressed or 1,4-alpha-glucan branching enzyme activity	GATCCACATCATGGCCA	0	0	0	0	2	GATCAGTGTCGACAAGGCTC	0	2	24	0	0
Starch synthesis + Starch degradation	LOC_Os06g51084	1,4-alpha-glucan branching enzyme, chloroplast precursor, putative, expressed or 1,4-alpha-glucan branching enzyme activity	GATCCACATCATGGCCA	0	0	0	0	2	GATCGTATTCCCGCATGGAT	0	0	0	25	0
Starch synthesis + Starch degradation	LOC_Os06g51084	1,4-alpha-glucan branching enzyme, chloroplast precursor, putative, expressed or 1,4-alpha-glucan branching enzyme activity	GATCCACATCATGGCCA	0	0	0	0	2	GATCCTGGCTTGCCTTGGAC	4850	5112	4065	7495	4076
Starch synthesis + Starch degradation	LOC_Os06g51084	1,4-alpha-glucan branching enzyme, chloroplast precursor, putative, expressed or 1,4-alpha-glucan branching enzyme activity	GATCCACATCATGGCCA	0	0	0	0	2	GATCAAGAAATCTGATGCTT	45	106	9	55	69
Starch synthesis + Starch degradation	LOC_Os06g51084	1,4-alpha-glucan branching enzyme, chloroplast precursor, putative, expressed or 1,4-alpha-glucan branching enzyme activity	GATCCACATCATGGCCA	0	0	0	0	2	GATCAGTTCGCACACTGATG	7	0	0	0	4
Starch synthesis + Starch degradation	LOC_Os06g51084	1,4-alpha-glucan branching enzyme, chloroplast precursor, putative, expressed or 1,4-alpha-glucan branching enzyme activity	GATCCACATCATGGCCA	0	0	0	0	2	GATCACCTTCGATACAAGGT	2	0	0	13	17
Starch synthesis + Starch degradation	LOC_Os06g51084	1,4-alpha-glucan branching enzyme, chloroplast precursor, putative, expressed or 1,4-alpha-glucan branching enzyme activity	GATCCACATCATGGCCA	0	0	0	0	2	GATCATGGCTCTCGGCATAG	0	0	3	0	0
Starch synthesis + Starch degradation	LOC_Os06g51084	1,4-alpha-glucan branching enzyme, chloroplast precursor, putative, expressed or 1,4-alpha-glucan branching enzyme activity	GATCCACATCATGGCCA	0	0	0	0	2	GATCAACCCATGCTCCACCC	19	0	0	0	0
Starch synthesis + Starch degradation	LOC_Os06g51084	1,4-alpha-glucan branching enzyme, chloroplast precursor, putative, expressed or 1,4-alpha-glucan branching enzyme activity	GATCCACATCATGGCCA	0	0	0	0	2	GATCTTCATCAACGCGATAG	0	0	0	0	5
Starch synthesis + Starch degradation	LOC_Os06g51084	1,4-alpha-glucan branching enzyme, chloroplast precursor, putative, expressed or 1,4-alpha-glucan branching enzyme activity	GATCCACATCATGGCCA	0	0	0	0	2	GATCAAATGCATTCATATAC	38	0	14	0	11
Starch synthesis + Starch degradation	LOC_Os06g51084	1,4-alpha-glucan branching enzyme, chloroplast precursor, putative, expressed or 1,4-alpha-glucan branching enzyme activity	GATCCACATCATGGCCA	0	0	0	0	2	GATCAAGCAATGAATGCACT	15	0	0	26	20
Starch synthesis + Starch degradation	LOC_Os06g51084	1,4-alpha-glucan branching enzyme, chloroplast precursor, putative, expressed or 1,4-alpha-glucan branching enzyme activity	GATCCACATCATGGCCA	0	0	0	0	2	GATCTCCAGATTACAAGGGC	107	51	72	83	55
Starch synthesis + Starch degradation	LOC_Os06g51084	1,4-alpha-glucan branching enzyme, chloroplast precursor, putative, expressed or 1,4-alpha-glucan branching enzyme activity	GATCCACATCATGGCCA	0	0	0	0	2	GATCGTGAAGAGCTCAGGAG	22	0	15	0	11
Starch synthesis + Starch degradation	LOC_Os06g51084	1,4-alpha-glucan branching enzyme, chloroplast precursor, putative, expressed or 1,4-alpha-glucan branching enzyme activity	GATCCACATCATGGCCA	0	0	0	0	2	GATCACTTCACGTCTCCCGA	27	14	9	11	14
Starch synthesis + Starch degradation	LOC_Os06g51084	1,4-alpha-glucan branching enzyme, chloroplast precursor, putative, expressed or 1,4-alpha-glucan branching enzyme activity	GATCCACATCATGGCCA	0	0	0	0	2	GATCAGGAGCAACTGTTGGT	74	0	54	119	61
Starch synthesis + Starch degradation	LOC_Os06g51084	1,4-alpha-glucan branching enzyme, chloroplast precursor, putative, expressed or 1,4-alpha-glucan branching enzyme activity	GATCCACATCATGGCCA	0	0	0	0	2	GATCACCTTCGATACAAGTA	23	0	19	0	0
Starch synthesis + Starch degradation	LOC_Os06g51084	1,4-alpha-glucan branching enzyme, chloroplast precursor, putative, expressed or 1,4-alpha-glucan branching enzyme activity	GATCCACATCATGGCCA	0	0	0	0	2	GATCACTGTTACTGTTTACC	0	0	0	13	0
Starch synthesis + Starch degradation	LOC_Os08g40930	isoamylase, putative, expressed or 1,4-alpha-glucan branching enzyme	GATCCCTCTTCCGTACA	0	2	0	0	0	GATCAGTTTCACTTCTGTTC	0	0	0	0	6
Starch synthesis + Starch degradation	LOC_Os08g40930	isoamylase, putative, expressed or 1,4-alpha-glucan branching enzyme	GATCCCTCTTCCGTACA	0	2	0	0	0	GATCTAAAGACACTCATTTA	8	0	0	0	0
Starch synthesis + Starch degradation	LOC_Os08g40930	isoamylase, putative, expressed or 1,4-alpha-glucan branching enzyme	GATCCCTCTTCCGTACA	0	2	0	0	0	GATCGTGCTCACGCCGTCCA	414	319	477	524	399
Starch synthesis + Starch degradation	LOC_Os08g40930	isoamylase, putative, expressed or 1,4-alpha-glucan branching enzyme	GATCCCTCTTCCGTACA	0	2	0	0	0	GATCCAATTCTTGGAGATGT	10	0	0	0	0
Starch synthesis + Starch degradation	LOC_Os08g40930	isoamylase, putative, expressed or 1,4-alpha-glucan branching enzyme	GATCCCTCTTCCGTACA	0	2	0	0	0	GATCCTTTTGATGAGCATGC	13	27	0	1	7
Starch synthesis + Starch degradation	LOC_Os08g40930	isoamylase, putative, expressed or 1,4-alpha-glucan branching enzyme	GATCCCTCTTCCGTACA	0	2	0	0	0	GATCTACGTGGCCTTCAACG	0	0	1	0	0
Starch synthesis + Starch degradation	LOC_Os08g40930	isoamylase, putative, expressed or 1,4-alpha-glucan branching enzyme	GATCCCTCTTCCGTACA	0	2	0	0	0	GATCCTCATTTCACTCAACA	73	117	75	65	89
Starch synthesis + Starch degradation	LOC_Os08g40930	isoamylase, putative, expressed or 1,4-alpha-glucan branching enzyme	GATCCCTCTTCCGTACA	0	2	0	0	0	GATCCTTCGCTCCGCTAGCC	9	15	30	15	32
Starch synthesis + Starch degradation	LOC_Os08g40930	isoamylase, putative, expressed or 1,4-alpha-glucan branching enzyme	GATCCCTCTTCCGTACA	0	2	0	0	0	GATCTTGTAATCTATGAGAT	0	0	12	0	0
Starch synthesis + Starch degradation	LOC_Os08g40930	isoamylase, putative, expressed or 1,4-alpha-glucan branching enzyme	GATCCCTCTTCCGTACA	0	2	0	0	0	GATCTGATACCCGACTACCC	0	27	0	0	0
Starch synthesis + Starch degradation	LOC_Os08g40930	isoamylase, putative, expressed or 1,4-alpha-glucan branching enzyme	GATCCCTCTTCCGTACA	0	2	0	0	0	GATCATCTTTCGTCCACTCA	8	11	35	0	5
Starch synthesis + Starch degradation	LOC_Os08g40930	isoamylase, putative, expressed or 1,4-alpha-glucan branching enzyme	GATCCCTCTTCCGTACA	0	2	0	0	0	GATCAATGTCAATTGAGAGC	8	0	31	1	11
Starch synthesis + Starch degradation	LOC_Os08g40930	isoamylase, putative, expressed or 1,4-alpha-glucan branching enzyme	GATCCCTCTTCCGTACA	0	2	0	0	0	GATCTCGCCTTTCGTTTCAT	0	0	0	26	0
aspartate biosynthesis and degradation II + asparagine biosynthesis I and degradation I	LOC_OS01G55540	aspartate transaminase	GATCACTGTTGAGCCCA	0	0	0	0	6	GATCAAAAGCATTGCTGCCA	0	0	0	11	0
aspartate biosynthesis and degradation II + asparagine biosynthesis I and degradation I	LOC_OS01G55540	aspartate transaminase	GATCACTGTTGAGCCCA	0	0	0	0	6	GATCAAGTGGCTTTCATGAG	5	0	15	11	0
aspartate biosynthesis and degradation II + asparagine biosynthesis I and degradation I	LOC_OS01G55540	aspartate transaminase	GATCACTGTTGAGCCCA	0	0	0	0	6	GATCTGCTTAATGATGTGAC	0	30	0	0	9
aspartate biosynthesis and degradation II + asparagine biosynthesis I and degradation I	LOC_OS01G55540	aspartate transaminase	GATCACTGTTGAGCCCA	0	0	0	0	6	GATCGGCAAATACTCCTTAA	0	0	32	0	0
aspartate biosynthesis and degradation II + asparagine biosynthesis I and degradation I	LOC_OS01G55540	aspartate transaminase	GATCACTGTTGAGCCCA	0	0	0	0	6	GATCACTGTTGAGCCCAGTG	24	0	0	25	9
aspartate biosynthesis and degradation II + asparagine biosynthesis I and degradation I	LOC_OS01G55540	aspartate transaminase	GATCACTGTTGAGCCCA	0	0	0	0	6	GATCAACAACCCGTCACGTG	10	0	0	0	0
aspartate biosynthesis and degradation II + asparagine biosynthesis I and degradation I	LOC_OS01G55540	aspartate transaminase	GATCACTGTTGAGCCCA	0	0	0	0	6	GATCAGTATGGCTGGTTTGA	48	26	61	64	43
aspartate biosynthesis and degradation II + asparagine biosynthesis I and degradation I	LOC_OS01G55540	aspartate transaminase	GATCACTGTTGAGCCCA	0	0	0	0	6	GATCGGAATGTTCACTTTCA	0	0	0	0	6
Starch synthesis + Starch degradation	LOC_Os04g08270	limit dextrinase, putative,expressed or alpha-amylase	GATCAGCATATGTAGCA	0	0	0	50	0	GATCATCAGCTAAACATTTC	0	0	0	20	0
Starch synthesis + Starch degradation	LOC_Os04g08270	limit dextrinase, putative,expressed or alpha-amylase	GATCAGCATATGTAGCA	0	0	0	50	0	GATCTCGCTTCGTTGGGGCT	26	13	4	82	57
Starch synthesis + Starch degradation	LOC_Os04g08270	limit dextrinase, putative,expressed or alpha-amylase	GATCAGCATATGTAGCA	0	0	0	50	0	GATCCCTATGCCAGAGGGTA	6	6	0	0	0
Starch synthesis + Starch degradation	LOC_Os04g08270	limit dextrinase, putative,expressed or alpha-amylase	GATCAGCATATGTAGCA	0	0	0	50	0	GATCATTTCATGTTTTGGTT	0	0	0	0	7
Starch synthesis + Starch degradation	LOC_Os04g08270	limit dextrinase, putative,expressed or alpha-amylase	GATCAGCATATGTAGCA	0	0	0	50	0	GATCATTCTTCCCATTGATG	8	0	0	0	0
Starch synthesis + Starch degradation	LOC_Os04g08270	limit dextrinase, putative,expressed or alpha-amylase	GATCAGCATATGTAGCA	0	0	0	50	0	GATCTTATGGGGCATATCAT	10	0	0	0	0
Starch synthesis + Starch degradation	LOC_Os04g08270	limit dextrinase, putative,expressed or alpha-amylase	GATCAGCATATGTAGCA	0	0	0	50	0	GATCAAATCTGAACCCATCA	8	0	0	0	0
Starch synthesis + Starch degradation	LOC_Os04g08270	limit dextrinase, putative,expressed or alpha-amylase	GATCAGCATATGTAGCA	0	0	0	50	0	GATCATGGATTTCAATAGAC	0	0	0	13	6
Starch synthesis + Starch degradation	LOC_Os04g08270	limit dextrinase, putative,expressed or alpha-amylase	GATCAGCATATGTAGCA	0	0	0	50	0	GATCAGATACTCCTCACCGC	0	0	0	11	0
Starch synthesis + Starch degradation	LOC_Os04g08270	limit dextrinase, putative,expressed or alpha-amylase	GATCAGCATATGTAGCA	0	0	0	50	0	GATCGTCACGACATAAGAGA	0	0	0	10	0
Starch synthesis + Starch degradation	LOC_Os04g08270	limit dextrinase, putative,expressed or alpha-amylase	GATCAGCATATGTAGCA	0	0	0	50	0	GATCTTCAATGTCTGTCCAC	0	0	0	0	15
Starch synthesis + Starch degradation	LOC_Os04g08270	limit dextrinase, putative,expressed or alpha-amylase	GATCAGCATATGTAGCA	0	0	0	50	0	GATCCCTATGCCAGAGGGCT	0	4	0	0	0
Starch synthesis	LOC_Os06g04200	Granule-bound starch synthase 1, chloroplast precursor, putative, expressed	GATCGCGTTCATCGGCA	0	0	0	6	0	GATCAACTGGATGAAGGCCG	0	0	0	11	0
Starch synthesis	LOC_Os06g04200	Granule-bound starch synthase 1, chloroplast precursor, putative, expressed	GATCGCGTTCATCGGCA	0	0	0	6	0	GATCTTGGCAAGTCAATTAA	0	0	14	0	0
Starch synthesis	LOC_Os06g04200	Granule-bound starch synthase 1, chloroplast precursor, putative, expressed	GATCGCGTTCATCGGCA	0	0	0	6	0	GATCTACATATGGAGTGATT	7110	6045	4790	3993	4787
Starch synthesis	LOC_Os06g04200	Granule-bound starch synthase 1, chloroplast precursor, putative, expressed	GATCGCGTTCATCGGCA	0	0	0	6	0	GATCACCATGACCCTGTGGC	0	0	0	0	3
Starch synthesis	LOC_Os06g04200	Granule-bound starch synthase 1, chloroplast precursor, putative, expressed	GATCGCGTTCATCGGCA	0	0	0	6	0	GATCGTTCTTCTGGTATAAT	0	0	0	0	5
Starch synthesis	LOC_Os06g04200	Granule-bound starch synthase 1, chloroplast precursor, putative, expressed	GATCGCGTTCATCGGCA	0	0	0	6	0	GATCTGCTCAAAGCTCTGTG	0	0	8	0	4
Starch synthesis	LOC_Os06g04200	Granule-bound starch synthase 1, chloroplast precursor, putative, expressed	GATCGCGTTCATCGGCA	0	0	0	6	0	GATCGCGCCGCTCGCCAAGG	52	4	12	15	33
Starch synthesis	LOC_Os06g04200	Granule-bound starch synthase 1, chloroplast precursor, putative, expressed	GATCGCGTTCATCGGCA	0	0	0	6	0	GATCTCAGGCTCTTCAAGGA	2	1	34	61	7
Starch synthesis	LOC_Os06g04200	Granule-bound starch synthase 1, chloroplast precursor, putative, expressed	GATCGCGTTCATCGGCA	0	0	0	6	0	GATCGCGTTCATCGGCAGGC	6	0	0	0	0
Starch synthesis	LOC_Os06g04200	Granule-bound starch synthase 1, chloroplast precursor, putative, expressed	GATCGCGTTCATCGGCA	0	0	0	6	0	GATCGAAGGCGACGAGATCG	11	0	7	0	0
Starch synthesis	LOC_Os06g04200	Granule-bound starch synthase 1, chloroplast precursor, putative, expressed	GATCGCGTTCATCGGCA	0	0	0	6	0	GATCTACGGACCTGACACTG	0	0	0	9	0
Starch synthesis	LOC_Os06g04200	Granule-bound starch synthase 1, chloroplast precursor, putative, expressed	GATCGCGTTCATCGGCA	0	0	0	6	0	GATCGTTCTTCTGGGTACTG	6	19	7	0	27
Starch synthesis	LOC_Os06g04200	Granule-bound starch synthase 1, chloroplast precursor, putative, expressed	GATCGCGTTCATCGGCA	0	0	0	6	0	GATCCCACTCGCTGACGTCC	4	0	0	0	0
Starch synthesis	LOC_Os06g04200	Granule-bound starch synthase 1, chloroplast precursor, putative, expressed	GATCGCGTTCATCGGCA	0	0	0	6	0	GATCCCCGGCGCGCTGCCGG	26	0	8	0	12
Starch synthesis	LOC_Os06g04200	Granule-bound starch synthase 1, chloroplast precursor, putative, expressed	GATCGCGTTCATCGGCA	0	0	0	6	0	GATCAGGAGGGTTTATTTTG	0	0	0	11	0
Starch synthesis	LOC_Os06g04200	Granule-bound starch synthase 1, chloroplast precursor, putative, expressed	GATCGCGTTCATCGGCA	0	0	0	6	0	GATCTCTGCACTGAATTGAA	0	0	0	0	5
aspartate biosynthesis and degradation II + asparagine biosynthesis I and degradation I	LOC_OS02G14110	nitrogen compound metabolism	GATCACATCACCAATCA	0	0	3	3	0	GATCCTGTTATTTCAATCGT	4038	8238	5368	6154	3436
aspartate biosynthesis and degradation II + asparagine biosynthesis I and degradation I	LOC_OS02G14110	nitrogen compound metabolism	GATCACATCACCAATCA	0	0	3	3	0	GATCCACCTGTTCAGGTGTC	8	0	0	0	0
aspartate biosynthesis and degradation II + asparagine biosynthesis I and degradation I	LOC_OS02G14110	nitrogen compound metabolism	GATCACATCACCAATCA	0	0	3	3	0	GATCGCTTAACCAATGAATA	28	0	0	16	28
aspartate biosynthesis and degradation II + asparagine biosynthesis I and degradation I	LOC_OS02G14110	nitrogen compound metabolism	GATCACATCACCAATCA	0	0	3	3	0	GATCTACATACCTACACCTA	0	0	12	0	9
aspartate biosynthesis and degradation II + asparagine biosynthesis I and degradation I	LOC_OS02G14110	nitrogen compound metabolism	GATCACATCACCAATCA	0	0	3	3	0	GATCCAGAATTAAAGAGTTT	0	0	0	25	0
aspartate biosynthesis and degradation II + asparagine biosynthesis I and degradation I	LOC_OS02G14110	nitrogen compound metabolism	GATCACATCACCAATCA	0	0	3	3	0	GATCCAGAGAGAGATGCTAA	8	0	0	0	0
Starch synthesis + Starch degradation	LOC_Os08g40930	isoamylase, putative, expressed or 1,4-alpha-glucan branching enzyme	GATCCAATTCTTGGAGA	0	0	0	31	0	GATCAGTTTCACTTCTGTTC	0	0	0	0	6
Starch synthesis + Starch degradation	LOC_Os08g40930	isoamylase, putative, expressed or 1,4-alpha-glucan branching enzyme	GATCCAATTCTTGGAGA	0	0	0	31	0	GATCTAAAGACACTCATTTA	8	0	0	0	0
Starch synthesis + Starch degradation	LOC_Os08g40930	isoamylase, putative, expressed or 1,4-alpha-glucan branching enzyme	GATCCAATTCTTGGAGA	0	0	0	31	0	GATCGTGCTCACGCCGTCCA	414	319	477	524	399
Starch synthesis + Starch degradation	LOC_Os08g40930	isoamylase, putative, expressed or 1,4-alpha-glucan branching enzyme	GATCCAATTCTTGGAGA	0	0	0	31	0	GATCCAATTCTTGGAGATGT	10	0	0	0	0
Starch synthesis + Starch degradation	LOC_Os08g40930	isoamylase, putative, expressed or 1,4-alpha-glucan branching enzyme	GATCCAATTCTTGGAGA	0	0	0	31	0	GATCCTTTTGATGAGCATGC	13	27	0	1	7
Starch synthesis + Starch degradation	LOC_Os08g40930	isoamylase, putative, expressed or 1,4-alpha-glucan branching enzyme	GATCCAATTCTTGGAGA	0	0	0	31	0	GATCTACGTGGCCTTCAACG	0	0	1	0	0
Starch synthesis + Starch degradation	LOC_Os08g40930	isoamylase, putative, expressed or 1,4-alpha-glucan branching enzyme	GATCCAATTCTTGGAGA	0	0	0	31	0	GATCCTCATTTCACTCAACA	73	117	75	65	89
Starch synthesis + Starch degradation	LOC_Os08g40930	isoamylase, putative, expressed or 1,4-alpha-glucan branching enzyme	GATCCAATTCTTGGAGA	0	0	0	31	0	GATCCTTCGCTCCGCTAGCC	9	15	30	15	32
Starch synthesis + Starch degradation	LOC_Os08g40930	isoamylase, putative, expressed or 1,4-alpha-glucan branching enzyme	GATCCAATTCTTGGAGA	0	0	0	31	0	GATCTTGTAATCTATGAGAT	0	0	12	0	0
Starch synthesis + Starch degradation	LOC_Os08g40930	isoamylase, putative, expressed or 1,4-alpha-glucan branching enzyme	GATCCAATTCTTGGAGA	0	0	0	31	0	GATCTGATACCCGACTACCC	0	27	0	0	0
Starch synthesis + Starch degradation	LOC_Os08g40930	isoamylase, putative, expressed or 1,4-alpha-glucan branching enzyme	GATCCAATTCTTGGAGA	0	0	0	31	0	GATCATCTTTCGTCCACTCA	8	11	35	0	5
Starch synthesis + Starch degradation	LOC_Os08g40930	isoamylase, putative, expressed or 1,4-alpha-glucan branching enzyme	GATCCAATTCTTGGAGA	0	0	0	31	0	GATCAATGTCAATTGAGAGC	8	0	31	1	11
Starch synthesis + Starch degradation	LOC_Os08g40930	isoamylase, putative, expressed or 1,4-alpha-glucan branching enzyme	GATCCAATTCTTGGAGA	0	0	0	31	0	GATCTCGCCTTTCGTTTCAT	0	0	0	26	0
Globulin	LOC_Os03g57960	globulin-1 S allele precursor, putative, expressed	GATCGTCGCCAGCGAGG	2	0	0	0	0	GATCACGACGGCGCCGGAGG	0	0	0	0	8
Globulin	LOC_Os03g57960	globulin-1 S allele precursor, putative, expressed	GATCGTCGCCAGCGAGG	2	0	0	0	0	GATCGAGAGGAATAAGTTGG	425	1	80	370	121
Globulin	LOC_Os03g57960	globulin-1 S allele precursor, putative, expressed	GATCGTCGCCAGCGAGG	2	0	0	0	0	GATCTTGCTGCGCGGCCCGC	17	0	0	0	10
Glutelin	LOC_Os02g16820	Glutelin type-B 4 precursor, putative, expressed	GATCATTCCGCAACACT	1414	979	566	661	813	GATCCTTCCAGCACGTGGGT	31	75	17	31	34
Glutelin	LOC_Os02g16820	Glutelin type-B 4 precursor, putative, expressed	GATCATTCCGCAACACT	1414	979	566	661	813	GATCAGCAATTGACCTGGAC	438	44	153	312	183
Glutelin	LOC_Os02g16820	Glutelin type-B 4 precursor, putative, expressed	GATCATTCCGCAACACT	1414	979	566	661	813	GATCATTCCGCAACACTACG	218	48	12	14	77
Glutelin	LOC_Os02g16820	Glutelin type-B 4 precursor, putative, expressed	GATCATTCCGCAACACT	1414	979	566	661	813	GATCTTTTGGTGCTCATCCC	13	0	0	21	3
Glutelin	LOC_Os02g16820	Glutelin type-B 4 precursor, putative, expressed	GATCATTCCGCAACACT	1414	979	566	661	813	GATCTCTCCTCTTTGGTCGT	26	12	0	0	19
Glutelin	LOC_Os02g16820	Glutelin type-B 4 precursor, putative, expressed	GATCATTCCGCAACACT	1414	979	566	661	813	GATCATACGGGTAAAGAATG	142	0	31	31	15
Glutelin	LOC_Os02g16820	Glutelin type-B 4 precursor, putative, expressed	GATCATTCCGCAACACT	1414	979	566	661	813	GATCACACGTCTCAACAGTC	142	121	80	143	120
Glutelin	LOC_Os02g16820	Glutelin type-B 4 precursor, putative, expressed	GATCATTCCGCAACACT	1414	979	566	661	813	GATCGCTAATGCTTACCGCA	11673	4939	2885	8264	4019
Glutelin	LOC_Os02g16820	Glutelin type-B 4 precursor, putative, expressed	GATCATTCCGCAACACT	1414	979	566	661	813	GATCCACCAATTTAGACAAG	24	0	0	0	0
Glutelin	LOC_Os03g31360	Glutelin type-A 3 precursor, putative, expressed	GATCACATATCTAAATG	0	0	958	392	325	GATCCTTCCTGCTCTGGGGT	89	21	55	28	63
Glutelin	LOC_Os03g31360	Glutelin type-A 3 precursor, putative, expressed	GATCACATATCTAAATG	0	0	958	392	325	GATCACATATCTAAATGGCC	12204	5873	3864	9415	6621
Glutelin	LOC_Os03g31360	Glutelin type-A 3 precursor, putative, expressed	GATCACATATCTAAATG	0	0	958	392	325	GATCCTAGACACAGGGTAAT	96	30	30	107	68
Glutelin	LOC_Os03g31360	Glutelin type-A 3 precursor, putative, expressed	GATCACATATCTAAATG	0	0	958	392	325	GATCTTTTGATGTTCATCTC	30	0	0	0	4
Glutelin	LOC_Os03g31360	Glutelin type-A 3 precursor, putative, expressed	GATCACATATCTAAATG	0	0	958	392	325	GATCCACCGTTTTCAACAGG	8	0	0	15	0
Glutelin	LOC_Os03g31360	Glutelin type-A 3 precursor, putative, expressed	GATCACATATCTAAATG	0	0	958	392	325	GATCCTAGACACAGGGATTT	82	23	32	101	52
Glutelin	LOC_Os03g31360	Glutelin type-A 3 precursor, putative, expressed	GATCACATATCTAAATG	0	0	958	392	325	GATCGGTTGCAAGCATTTGA	8	0	0	12	0
Seed maturation	LOC_Os09g10620	seed maturation protein LEA 4, putative	GATCGAGTTGAGTGTGT	16	0	0	0	0	GATCGACTTGTGTGAGTTGT	6	0	0	0	0
Seed maturation	LOC_Os09g10620	seed maturation protein LEA 4, putative	GATCGAGTTGAGTGTGT	16	0	0	0	0	GATCAAATGTAAGTTGTCGT	8	0	0	0	0
Prolamin	LOC_Os07g11950	prolamin PPROL 14 precursor, putative, expressed	GATCGCCAAACTGCTGT	88	0	6	0	0	GATCTCTACATTGACCGGAA	968	142	259	1	792
Prolamin	LOC_Os07g11950	prolamin PPROL 14 precursor, putative, expressed	GATCGCCAAACTGCTGT	88	0	6	0	0	GATCGCCAAACTGCTGTAGG	60	12	0	0	23
Globulin	LOC_Os03g46100	globulin-1 S allele precursor, putative, expressed	GATCGTGGTGACGTCGT	0	2	0	0	0	GATCATCCGCGCGTCGGAGG	0	0	0	6	0
Globulin	LOC_Os03g46100	globulin-1 S allele precursor, putative, expressed	GATCGTGGTGACGTCGT	0	2	0	0	0	GATCAATCTGTCACTTAAGT	186	33	29	199	66
Globulin	LOC_Os03g46100	globulin-1 S allele precursor, putative, expressed	GATCGTGGTGACGTCGT	0	2	0	0	0	GATCGTCTGCTTCGACGTCC	241	30	27	138	92
Globulin	LOC_Os03g46100	globulin-1 S allele precursor, putative, expressed	GATCGTGGTGACGTCGT	0	2	0	0	0	GATCGTTTAGTTGGGAGTGG	8	0	0	11	0
Starch synthesis + Starch degradation	LOC_Os03g50480	phosphoglucomutase	GATCGCAACATGATTCT	0	0	0	6	0	GATCTCTCATTCTCATGGGA	32	45	49	34	35
Starch synthesis + Starch degradation	LOC_Os03g50480	phosphoglucomutase	GATCGCAACATGATTCT	0	0	0	6	0	GATCAAGCTTGTATTCGTGT	18	37	13	37	40
Starch synthesis + Starch degradation	LOC_Os03g50480	phosphoglucomutase	GATCGCAACATGATTCT	0	0	0	6	0	GATCCTAAGCCAGAGGGCAC	0	0	0	45	3
Starch synthesis + Starch degradation	LOC_Os03g50480	phosphoglucomutase	GATCGCAACATGATTCT	0	0	0	6	0	GATCTGAATTGTATGCGTTC	0	10	0	0	1
Starch synthesis + Starch degradation	LOC_Os03g50480	phosphoglucomutase	GATCGCAACATGATTCT	0	0	0	6	0	GATCCTGTTGATGGTTCTGT	0	0	0	13	0
Starch synthesis + Starch degradation	LOC_Os03g50480	phosphoglucomutase	GATCGCAACATGATTCT	0	0	0	6	0	GATCGGCCAGTGTACTCTTG	18	2	18	18	102
Starch synthesis + Starch degradation	LOC_Os03g50480	phosphoglucomutase	GATCGCAACATGATTCT	0	0	0	6	0	GATCTGCTCCCACCGTCATC	751	1040	814	1469	826
Starch synthesis + Starch degradation	LOC_Os03g50480	phosphoglucomutase	GATCGCAACATGATTCT	0	0	0	6	0	GATCATAACTAGAAACGGCA	6	24	0	0	7
Starch synthesis + Starch degradation	LOC_Os03g50480	phosphoglucomutase	GATCGCAACATGATTCT	0	0	0	6	0	GATCTTGCCGAGTAGTTTTT	0	0	0	0	8
Glutelin	LOC_Os03g31360	Glutelin type-A 3 precursor, putative, expressed	GATCAAATCTGCACTCT	83	6	0	58	58	GATCCTTCCTGCTCTGGGGT	89	21	55	28	63
Glutelin	LOC_Os03g31360	Glutelin type-A 3 precursor, putative, expressed	GATCAAATCTGCACTCT	83	6	0	58	58	GATCACATATCTAAATGGCC	12204	5873	3864	9415	6621
Glutelin	LOC_Os03g31360	Glutelin type-A 3 precursor, putative, expressed	GATCAAATCTGCACTCT	83	6	0	58	58	GATCCTAGACACAGGGTAAT	96	30	30	107	68
Glutelin	LOC_Os03g31360	Glutelin type-A 3 precursor, putative, expressed	GATCAAATCTGCACTCT	83	6	0	58	58	GATCTTTTGATGTTCATCTC	30	0	0	0	4
Glutelin	LOC_Os03g31360	Glutelin type-A 3 precursor, putative, expressed	GATCAAATCTGCACTCT	83	6	0	58	58	GATCCACCGTTTTCAACAGG	8	0	0	15	0
Glutelin	LOC_Os03g31360	Glutelin type-A 3 precursor, putative, expressed	GATCAAATCTGCACTCT	83	6	0	58	58	GATCCTAGACACAGGGATTT	82	23	32	101	52
Glutelin	LOC_Os03g31360	Glutelin type-A 3 precursor, putative, expressed	GATCAAATCTGCACTCT	83	6	0	58	58	GATCGGTTGCAAGCATTTGA	8	0	0	12	0
Starch degradation	LOC_Os02g32660	expressed 1,4-alpha-glucan branching enzyme	GATCAAGCACTAGTTGG	28	0	13	0	0	GATCAGTATGAAGGAGGACT	15	0	0	0	0
Starch degradation	LOC_Os02g32660	expressed 1,4-alpha-glucan branching enzyme	GATCAAGCACTAGTTGG	28	0	13	0	0	GATCAAGCACTAGTTGGTGA	40	33	0	0	0
Starch degradation	LOC_Os02g32660	expressed 1,4-alpha-glucan branching enzyme	GATCAAGCACTAGTTGG	28	0	13	0	0	GATCAAATTACATATTGCTG	16	42	56	0	0
Starch degradation	LOC_Os02g32660	expressed 1,4-alpha-glucan branching enzyme	GATCAAGCACTAGTTGG	28	0	13	0	0	GATCTCCCTTCTCAAATATA	0	0	0	32	29
Starch degradation	LOC_Os02g32660	expressed 1,4-alpha-glucan branching enzyme	GATCAAGCACTAGTTGG	28	0	13	0	0	GATCAACACGTATGCAAACT	3	0	0	0	0
Starch degradation	LOC_Os02g32660	expressed 1,4-alpha-glucan branching enzyme	GATCAAGCACTAGTTGG	28	0	13	0	0	GATCATGACTTTCAGCATAA	8	0	0	0	4
Starch degradation	LOC_Os02g32660	expressed 1,4-alpha-glucan branching enzyme	GATCAAGCACTAGTTGG	28	0	13	0	0	GATCACAGAAGACACACTTC	8	0	0	0	0
Starch degradation	LOC_Os02g32660	expressed 1,4-alpha-glucan branching enzyme	GATCAAGCACTAGTTGG	28	0	13	0	0	GATCCTGCCAAATCCACCAA	2	0	0	0	7
Starch degradation	LOC_Os02g32660	expressed 1,4-alpha-glucan branching enzyme	GATCAAGCACTAGTTGG	28	0	13	0	0	GATCTTTTTTTTTTTTAAAA	0	1	0	0	11
Starch degradation	LOC_Os02g32660	expressed 1,4-alpha-glucan branching enzyme	GATCAAGCACTAGTTGG	28	0	13	0	0	GATCACCCAAAGCTTCCATA	0	19	0	0	0
Starch degradation	LOC_Os02g32660	expressed 1,4-alpha-glucan branching enzyme	GATCAAGCACTAGTTGG	28	0	13	0	0	GATCCATCACACTGCAGAGC	1211	651	894	1619	1281
Starch degradation	LOC_Os02g32660	expressed 1,4-alpha-glucan branching enzyme	GATCAAGCACTAGTTGG	28	0	13	0	0	GATCTGGTATTTGTGTTCAA	13	0	0	10	22
Starch degradation	LOC_Os02g32660	expressed 1,4-alpha-glucan branching enzyme	GATCAAGCACTAGTTGG	28	0	13	0	0	GATCGTGGAATAGCATTGCA	5	0	0	0	0
Starch degradation	LOC_Os02g32660	expressed 1,4-alpha-glucan branching enzyme	GATCAAGCACTAGTTGG	28	0	13	0	0	GATCAGTGTTTTAAGTTGGA	0	0	31	18	7
Starch degradation	LOC_Os02g32660	expressed 1,4-alpha-glucan branching enzyme	GATCAAGCACTAGTTGG	28	0	13	0	0	GATCGGGAAAAGTTGTTAGA	12	6	0	0	1
Glutelin	LOC_Os02g25640	glutelin type-A 2 precursor, putative, expressed	GATCCTAAAAGAAGGGA	13	27	21	0	0	GATCCCACAGAACTTTGCAG	5	0	0	26	6
Glutelin	LOC_Os02g25640	glutelin type-A 2 precursor, putative, expressed	GATCCTAAAAGAAGGGA	13	27	21	0	0	GATCCTTCCACCATGGGGGT	0	0	0	58	13
Glutelin	LOC_Os02g25640	glutelin type-A 2 precursor, putative, expressed	GATCCTAAAAGAAGGGA	13	27	21	0	0	GATCCACCACCTGGATGTGC	11	18	5	15	5
Glutelin	LOC_Os02g25640	glutelin type-A 2 precursor, putative, expressed	GATCCTAAAAGAAGGGA	13	27	21	0	0	GATCTGCCACTCAGCATACT	1643	829	941	2093	868
Glutelin	LOC_Os02g25640	glutelin type-A 2 precursor, putative, expressed	GATCCTAAAAGAAGGGA	13	27	21	0	0	GATCCTAAAAGAAGGGTATG	37	30	16	29	16
Glutelin	LOC_Os02g25640	glutelin type-A 2 precursor, putative, expressed	GATCCTAAAAGAAGGGA	13	27	21	0	0	GATCGCAGGGAAGGCCTCCA	114	1	21	47	36
Glutelin	LOC_Os02g25640	glutelin type-A 2 precursor, putative, expressed	GATCCTAAAAGAAGGGA	13	27	21	0	0	GATCTCTGCTGGTGTGTTGC	0	0	0	7	0
Glutelin	LOC_Os02g25640	glutelin type-A 2 precursor, putative, expressed	GATCCTAAAAGAAGGGA	13	27	21	0	0	GATCAACGAGAAGTAAACTA	619	5	492	690	414
Glutelin	LOC_Os02g25640	glutelin type-A 2 precursor, putative, expressed	GATCCTAAAAGAAGGGA	13	27	21	0	0	GATCGAGCTGGTTGGCATTG	4	0	0	25	0
Glutelin	LOC_Os02g25640	glutelin type-A 2 precursor, putative, expressed	GATCCTAAAAGAAGGGA	13	27	21	0	0	GATCTGCTGTTGGTGAAGCT	0	0	0	10	3
Glutelin	LOC_Os02g25640	glutelin type-A 2 precursor, putative, expressed	GATCCTAAAAGAAGGGA	13	27	21	0	0	GATCTTACTGTAATGAATAA	29779	3390	14231	35371	17195
Glutelin	LOC_Os02g25640	glutelin type-A 2 precursor, putative, expressed	GATCCTAAAAGAAGGGA	13	27	21	0	0	GATCACAAGGGCCAATAGCC	51	0	19	54	21
Glutelin	LOC_Os02g25640	glutelin type-A 2 precursor, putative, expressed	GATCCTAAAAGAAGGGA	13	27	21	0	0	GATCCTAAAAGAAGGGAGTT	0	0	0	0	8
Glutelin	LOC_Os02g25640	glutelin type-A 2 precursor, putative, expressed	GATCCTAAAAGAAGGGA	13	27	21	0	0	GATCACCGTGGTAGGAGTGT	4	0	0	11	10
Glutelin	LOC_Os02g25640	glutelin type-A 2 precursor, putative, expressed	GATCCTAAAAGAAGGGA	13	27	21	0	0	GATCTGAAGCTGGATTCACT	10	0	0	1	25
Glutelin	LOC_Os02g25640	glutelin type-A 2 precursor, putative, expressed	GATCCTAAAAGAAGGGA	13	27	21	0	0	GATCTGACTGTCGACAGCAT	0	0	0	11	0
Glutelin	LOC_Os02g25640	glutelin type-A 2 precursor, putative, expressed	GATCCTAAAAGAAGGGA	13	27	21	0	0	GATCGTTACACATTTAGTTT	710	929	540	2302	391
Starch synthesis + Starch degradation	LOC_Os06g51084	1,4-alpha-glucan branching enzyme, chloroplast precursor, putative, expressed or 1,4-alpha-glucan branching enzyme activity	GATCCTCCAGCCTGTGA	20	0	44	8	0	GATCACTTCAACTATAGGAT	0	0	0	0	8
Starch synthesis + Starch degradation	LOC_Os06g51084	1,4-alpha-glucan branching enzyme, chloroplast precursor, putative, expressed or 1,4-alpha-glucan branching enzyme activity	GATCCTCCAGCCTGTGA	20	0	44	8	0	GATCAGGTATAGTTGGGTGG	0	4	0	0	0
Starch synthesis + Starch degradation	LOC_Os06g51084	1,4-alpha-glucan branching enzyme, chloroplast precursor, putative, expressed or 1,4-alpha-glucan branching enzyme activity	GATCCTCCAGCCTGTGA	20	0	44	8	0	GATCAGTGTCGACAAGGCTC	0	2	24	0	0
Starch synthesis + Starch degradation	LOC_Os06g51084	1,4-alpha-glucan branching enzyme, chloroplast precursor, putative, expressed or 1,4-alpha-glucan branching enzyme activity	GATCCTCCAGCCTGTGA	20	0	44	8	0	GATCGTATTCCCGCATGGAT	0	0	0	25	0
Starch synthesis + Starch degradation	LOC_Os06g51084	1,4-alpha-glucan branching enzyme, chloroplast precursor, putative, expressed or 1,4-alpha-glucan branching enzyme activity	GATCCTCCAGCCTGTGA	20	0	44	8	0	GATCCTGGCTTGCCTTGGAC	4850	5112	4065	7495	4076
Starch synthesis + Starch degradation	LOC_Os06g51084	1,4-alpha-glucan branching enzyme, chloroplast precursor, putative, expressed or 1,4-alpha-glucan branching enzyme activity	GATCCTCCAGCCTGTGA	20	0	44	8	0	GATCAAGAAATCTGATGCTT	45	106	9	55	69
Starch synthesis + Starch degradation	LOC_Os06g51084	1,4-alpha-glucan branching enzyme, chloroplast precursor, putative, expressed or 1,4-alpha-glucan branching enzyme activity	GATCCTCCAGCCTGTGA	20	0	44	8	0	GATCAGTTCGCACACTGATG	7	0	0	0	4
Starch synthesis + Starch degradation	LOC_Os06g51084	1,4-alpha-glucan branching enzyme, chloroplast precursor, putative, expressed or 1,4-alpha-glucan branching enzyme activity	GATCCTCCAGCCTGTGA	20	0	44	8	0	GATCACCTTCGATACAAGGT	2	0	0	13	17
Starch synthesis + Starch degradation	LOC_Os06g51084	1,4-alpha-glucan branching enzyme, chloroplast precursor, putative, expressed or 1,4-alpha-glucan branching enzyme activity	GATCCTCCAGCCTGTGA	20	0	44	8	0	GATCATGGCTCTCGGCATAG	0	0	3	0	0
Starch synthesis + Starch degradation	LOC_Os06g51084	1,4-alpha-glucan branching enzyme, chloroplast precursor, putative, expressed or 1,4-alpha-glucan branching enzyme activity	GATCCTCCAGCCTGTGA	20	0	44	8	0	GATCAACCCATGCTCCACCC	19	0	0	0	0
Starch synthesis + Starch degradation	LOC_Os06g51084	1,4-alpha-glucan branching enzyme, chloroplast precursor, putative, expressed or 1,4-alpha-glucan branching enzyme activity	GATCCTCCAGCCTGTGA	20	0	44	8	0	GATCTTCATCAACGCGATAG	0	0	0	0	5
Starch synthesis + Starch degradation	LOC_Os06g51084	1,4-alpha-glucan branching enzyme, chloroplast precursor, putative, expressed or 1,4-alpha-glucan branching enzyme activity	GATCCTCCAGCCTGTGA	20	0	44	8	0	GATCAAATGCATTCATATAC	38	0	14	0	11
Starch synthesis + Starch degradation	LOC_Os06g51084	1,4-alpha-glucan branching enzyme, chloroplast precursor, putative, expressed or 1,4-alpha-glucan branching enzyme activity	GATCCTCCAGCCTGTGA	20	0	44	8	0	GATCAAGCAATGAATGCACT	15	0	0	26	20
Starch synthesis + Starch degradation	LOC_Os06g51084	1,4-alpha-glucan branching enzyme, chloroplast precursor, putative, expressed or 1,4-alpha-glucan branching enzyme activity	GATCCTCCAGCCTGTGA	20	0	44	8	0	GATCTCCAGATTACAAGGGC	107	51	72	83	55
Starch synthesis + Starch degradation	LOC_Os06g51084	1,4-alpha-glucan branching enzyme, chloroplast precursor, putative, expressed or 1,4-alpha-glucan branching enzyme activity	GATCCTCCAGCCTGTGA	20	0	44	8	0	GATCGTGAAGAGCTCAGGAG	22	0	15	0	11
Starch synthesis + Starch degradation	LOC_Os06g51084	1,4-alpha-glucan branching enzyme, chloroplast precursor, putative, expressed or 1,4-alpha-glucan branching enzyme activity	GATCCTCCAGCCTGTGA	20	0	44	8	0	GATCACTTCACGTCTCCCGA	27	14	9	11	14
Starch synthesis + Starch degradation	LOC_Os06g51084	1,4-alpha-glucan branching enzyme, chloroplast precursor, putative, expressed or 1,4-alpha-glucan branching enzyme activity	GATCCTCCAGCCTGTGA	20	0	44	8	0	GATCAGGAGCAACTGTTGGT	74	0	54	119	61
Starch synthesis + Starch degradation	LOC_Os06g51084	1,4-alpha-glucan branching enzyme, chloroplast precursor, putative, expressed or 1,4-alpha-glucan branching enzyme activity	GATCCTCCAGCCTGTGA	20	0	44	8	0	GATCACCTTCGATACAAGTA	23	0	19	0	0
Starch synthesis + Starch degradation	LOC_Os06g51084	1,4-alpha-glucan branching enzyme, chloroplast precursor, putative, expressed or 1,4-alpha-glucan branching enzyme activity	GATCCTCCAGCCTGTGA	20	0	44	8	0	GATCACTGTTACTGTTTACC	0	0	0	13	0
Starch synthesis	LOC_Os04g44470	alpha-amylase/subtilisin inhibitor, putative, expressed	GATCGTCGCGGCGTTGA	0	0	0	0	2	GATCGGGCCGAGCCCGAGCG	21	0	45	37	41
Starch synthesis	LOC_Os04g44470	alpha-amylase/subtilisin inhibitor, putative, expressed	GATCGTCGCGGCGTTGA	0	0	0	0	2	GATCGTCGCGGCGTTGAAGC	0	0	20	0	0
Seed maturation	LOC_Os01g12650	seed maturation protein, putative, expressed	GATCAGATTGACTCATA	0	0	3	6	0	GATCAACAGGGCCTTTGCCA	6	0	0	0	0
Seed maturation	LOC_Os01g12650	seed maturation protein, putative, expressed	GATCAGATTGACTCATA	0	0	3	6	0	GATCAGACAACAAAAGAGCC	17	17	11	0	8
Seed maturation	LOC_Os01g12650	seed maturation protein, putative, expressed	GATCAGATTGACTCATA	0	0	3	6	0	GATCTTGATGGGAGTAGCTG	6	0	0	0	10
Seed maturation	LOC_Os01g12650	seed maturation protein, putative, expressed	GATCAGATTGACTCATA	0	0	3	6	0	GATCAAAAATCAAACAGCGA	13	12	22	0	43
Seed maturation	LOC_Os01g12650	seed maturation protein, putative, expressed	GATCAGATTGACTCATA	0	0	3	6	0	GATCTGTAAGATGTCGCATG	300	11	626	296	371
Seed allergenic/lectin	LOC_Os07g11510	seed allergenic protein RA5 precursor, putative, expressed	GATCTCGCCAGCCAGTA	12	5	79	67	44	GATCAGCCACATGCTGGGAG	55	86	37	108	51
Seed allergenic/lectin	LOC_Os07g11510	seed allergenic protein RA5 precursor, putative, expressed	GATCTCGCCAGCCAGTA	12	5	79	67	44	GATCACTTTAGTCTTTATAG	0	0	24	0	0
Seed allergenic/lectin	LOC_Os07g11510	seed allergenic protein RA5 precursor, putative, expressed	GATCTCGCCAGCCAGTA	12	5	79	67	44	GATCTGGCTACTAGCTAGGC	19505	7461	12808	24756	14316
Seed allergenic/lectin	LOC_Os07g11510	seed allergenic protein RA5 precursor, putative, expressed	GATCTCGCCAGCCAGTA	12	5	79	67	44	GATCCCCCTCTATAGTAAGG	23	18	0	0	5
Seed allergenic/lectin	LOC_Os07g11510	seed allergenic protein RA5 precursor, putative, expressed	GATCTCGCCAGCCAGTA	12	5	79	67	44	GATCTCGCCAGCCAGTAGCA	30	13	21	8	25
Seed allergenic/lectin	LOC_Os07g11510	seed allergenic protein RA5 precursor, putative, expressed	GATCTCGCCAGCCAGTA	12	5	79	67	44	GATCGCCTCGCACCTGCACC	27	23	0	40	35
Prolamin	LOC_Os11g33000	prolamin, putative, expressed	GATCCGTATAGGCAGTA	522	74	149	204	107	GATCCGTGGTGCCCATGGCT	144	74	61	62	112
Prolamin	LOC_Os11g33000	prolamin, putative, expressed	GATCCGTATAGGCAGTA	522	74	149	204	107	GATCAACAACAACCACAAGA	1329	1783	1873	594	988
Prolamin	LOC_Os11g33000	prolamin, putative, expressed	GATCCGTATAGGCAGTA	522	74	149	204	107	GATCCGTATAGGCAGTACAT	145	29	29	34	36
Prolamin	LOC_Os11g33000	prolamin, putative, expressed	GATCCGTATAGGCAGTA	522	74	149	204	107	GATCTTGTTTAACACTAGTA	6	36	0	13	7
Prolamin	LOC_Os11g33000	prolamin, putative, expressed	GATCCGTATAGGCAGTA	522	74	149	204	107	GATCCTAGATGGTGTAGACA	40	13	12	22	51
Prolamin	LOC_Os03g55734	prolamin, putative, expressed	GATCCGTGTAGGCAGTA	1591	1516	1902	0	1063	GATCAAACAACGTTGCTGCC	0	7	0	0	11
Prolamin	LOC_Os12g16890	prolamin PPROL 17 precursor, putative, expressed	GATCGAAGTAGACGCTA	0	8	0	69	0	GATCAGAGTCAAGCTCAAGC	2516	1349	5271	6	6462
Prolamin	LOC_Os12g16890	prolamin PPROL 17 precursor, putative, expressed	GATCGAAGTAGACGCTA	0	8	0	69	0	GATCGAAGTAGACGCTAGCA	6	0	43	1	76
Prolamin	LOC_Os12g16890	prolamin PPROL 17 precursor, putative, expressed	GATCGAAGTAGACGCTA	0	8	0	69	0	GATCGCACAACAGTCTCACT	26	1	7	0	65
Glutelin	LOC_Os03g31360	Glutelin type-A 3 precursor, putative, expressed	GATCCACCGTTTTCAAC	128	60	13	121	179	GATCCTTCCTGCTCTGGGGT	89	21	55	28	63
Glutelin	LOC_Os03g31360	Glutelin type-A 3 precursor, putative, expressed	GATCCACCGTTTTCAAC	128	60	13	121	179	GATCACATATCTAAATGGCC	12204	5873	3864	9415	6621
Glutelin	LOC_Os03g31360	Glutelin type-A 3 precursor, putative, expressed	GATCCACCGTTTTCAAC	128	60	13	121	179	GATCCTAGACACAGGGTAAT	96	30	30	107	68
Glutelin	LOC_Os03g31360	Glutelin type-A 3 precursor, putative, expressed	GATCCACCGTTTTCAAC	128	60	13	121	179	GATCTTTTGATGTTCATCTC	30	0	0	0	4
Glutelin	LOC_Os03g31360	Glutelin type-A 3 precursor, putative, expressed	GATCCACCGTTTTCAAC	128	60	13	121	179	GATCCACCGTTTTCAACAGG	8	0	0	15	0
Glutelin	LOC_Os03g31360	Glutelin type-A 3 precursor, putative, expressed	GATCCACCGTTTTCAAC	128	60	13	121	179	GATCCTAGACACAGGGATTT	82	23	32	101	52
Glutelin	LOC_Os03g31360	Glutelin type-A 3 precursor, putative, expressed	GATCCACCGTTTTCAAC	128	60	13	121	179	GATCGGTTGCAAGCATTTGA	8	0	0	12	0
Seed allergenic/lectin	LOC_Os07g11510	seed allergenic protein RA5 precursor, putative, expressed	GATCTGGCTACTAGCTA	12064	8375	12961	9619	9162	GATCAGCCACATGCTGGGAG	55	86	37	108	51
Seed allergenic/lectin	LOC_Os07g11510	seed allergenic protein RA5 precursor, putative, expressed	GATCTGGCTACTAGCTA	12064	8375	12961	9619	9162	GATCACTTTAGTCTTTATAG	0	0	24	0	0
Seed allergenic/lectin	LOC_Os07g11510	seed allergenic protein RA5 precursor, putative, expressed	GATCTGGCTACTAGCTA	12064	8375	12961	9619	9162	GATCTGGCTACTAGCTAGGC	19505	7461	12808	24756	14316
Seed allergenic/lectin	LOC_Os07g11510	seed allergenic protein RA5 precursor, putative, expressed	GATCTGGCTACTAGCTA	12064	8375	12961	9619	9162	GATCCCCCTCTATAGTAAGG	23	18	0	0	5
Seed allergenic/lectin	LOC_Os07g11510	seed allergenic protein RA5 precursor, putative, expressed	GATCTGGCTACTAGCTA	12064	8375	12961	9619	9162	GATCTCGCCAGCCAGTAGCA	30	13	21	8	25
Seed allergenic/lectin	LOC_Os07g11510	seed allergenic protein RA5 precursor, putative, expressed	GATCTGGCTACTAGCTA	12064	8375	12961	9619	9162	GATCGCCTCGCACCTGCACC	27	23	0	40	35
Starch synthesis	LOC_Os07g22930	transferase, transferring glycosyl groups	GATCCAGTGGACGTCAC	0	3	0	1	0	GATCCCATGGACTTCTGAGC	24	7	13	15	9
Starch synthesis	LOC_Os07g22930	transferase, transferring glycosyl groups	GATCCAGTGGACGTCAC	0	3	0	1	0	GATCCATCATAGAATATAGG	3	14	51	0	8
Starch synthesis	LOC_Os07g22930	transferase, transferring glycosyl groups	GATCCAGTGGACGTCAC	0	3	0	1	0	GATCCTATTAACAATATATA	0	0	0	19	0
Starch synthesis	LOC_Os07g22930	transferase, transferring glycosyl groups	GATCCAGTGGACGTCAC	0	3	0	1	0	GATCCTATCAGGCTGCCTGT	0	0	0	0	4
Starch synthesis	LOC_Os07g22930	transferase, transferring glycosyl groups	GATCCAGTGGACGTCAC	0	3	0	1	0	GATCACAGTCCAGCCTTGTG	0	0	12	12	0
Starch synthesis + Starch degradation	LOC_Os04g08270	limit dextrinase, putative,expressed or alpha-amylase	GATCAGATACTCCTCAC	49	23	0	3	0	GATCATCAGCTAAACATTTC	0	0	0	20	0
Starch synthesis + Starch degradation	LOC_Os04g08270	limit dextrinase, putative,expressed or alpha-amylase	GATCAGATACTCCTCAC	49	23	0	3	0	GATCTCGCTTCGTTGGGGCT	26	13	4	82	57
Starch synthesis + Starch degradation	LOC_Os04g08270	limit dextrinase, putative,expressed or alpha-amylase	GATCAGATACTCCTCAC	49	23	0	3	0	GATCCCTATGCCAGAGGGTA	6	6	0	0	0
Starch synthesis + Starch degradation	LOC_Os04g08270	limit dextrinase, putative,expressed or alpha-amylase	GATCAGATACTCCTCAC	49	23	0	3	0	GATCATTTCATGTTTTGGTT	0	0	0	0	7
Starch synthesis + Starch degradation	LOC_Os04g08270	limit dextrinase, putative,expressed or alpha-amylase	GATCAGATACTCCTCAC	49	23	0	3	0	GATCATTCTTCCCATTGATG	8	0	0	0	0
Starch synthesis + Starch degradation	LOC_Os04g08270	limit dextrinase, putative,expressed or alpha-amylase	GATCAGATACTCCTCAC	49	23	0	3	0	GATCTTATGGGGCATATCAT	10	0	0	0	0
Starch synthesis + Starch degradation	LOC_Os04g08270	limit dextrinase, putative,expressed or alpha-amylase	GATCAGATACTCCTCAC	49	23	0	3	0	GATCAAATCTGAACCCATCA	8	0	0	0	0
Starch synthesis + Starch degradation	LOC_Os04g08270	limit dextrinase, putative,expressed or alpha-amylase	GATCAGATACTCCTCAC	49	23	0	3	0	GATCATGGATTTCAATAGAC	0	0	0	13	6
Starch synthesis + Starch degradation	LOC_Os04g08270	limit dextrinase, putative,expressed or alpha-amylase	GATCAGATACTCCTCAC	49	23	0	3	0	GATCAGATACTCCTCACCGC	0	0	0	11	0
Starch synthesis + Starch degradation	LOC_Os04g08270	limit dextrinase, putative,expressed or alpha-amylase	GATCAGATACTCCTCAC	49	23	0	3	0	GATCGTCACGACATAAGAGA	0	0	0	10	0
Starch synthesis + Starch degradation	LOC_Os04g08270	limit dextrinase, putative,expressed or alpha-amylase	GATCAGATACTCCTCAC	49	23	0	3	0	GATCTTCAATGTCTGTCCAC	0	0	0	0	15
Starch synthesis + Starch degradation	LOC_Os04g08270	limit dextrinase, putative,expressed or alpha-amylase	GATCAGATACTCCTCAC	49	23	0	3	0	GATCCCTATGCCAGAGGGCT	0	4	0	0	0
Starch synthesis + Starch degradation	LOC_Os04g08270	limit dextrinase, putative,expressed or alpha-amylase	GATCCGCGATTCTGTTA	3	0	0	0	0	GATCATCAGCTAAACATTTC	0	0	0	20	0
Starch synthesis + Starch degradation	LOC_Os04g08270	limit dextrinase, putative,expressed or alpha-amylase	GATCCGCGATTCTGTTA	3	0	0	0	0	GATCTCGCTTCGTTGGGGCT	26	13	4	82	57
Starch synthesis + Starch degradation	LOC_Os04g08270	limit dextrinase, putative,expressed or alpha-amylase	GATCCGCGATTCTGTTA	3	0	0	0	0	GATCCCTATGCCAGAGGGTA	6	6	0	0	0
Starch synthesis + Starch degradation	LOC_Os04g08270	limit dextrinase, putative,expressed or alpha-amylase	GATCCGCGATTCTGTTA	3	0	0	0	0	GATCATTTCATGTTTTGGTT	0	0	0	0	7
Starch synthesis + Starch degradation	LOC_Os04g08270	limit dextrinase, putative,expressed or alpha-amylase	GATCCGCGATTCTGTTA	3	0	0	0	0	GATCATTCTTCCCATTGATG	8	0	0	0	0
Starch synthesis + Starch degradation	LOC_Os04g08270	limit dextrinase, putative,expressed or alpha-amylase	GATCCGCGATTCTGTTA	3	0	0	0	0	GATCTTATGGGGCATATCAT	10	0	0	0	0
Starch synthesis + Starch degradation	LOC_Os04g08270	limit dextrinase, putative,expressed or alpha-amylase	GATCCGCGATTCTGTTA	3	0	0	0	0	GATCAAATCTGAACCCATCA	8	0	0	0	0
Starch synthesis + Starch degradation	LOC_Os04g08270	limit dextrinase, putative,expressed or alpha-amylase	GATCCGCGATTCTGTTA	3	0	0	0	0	GATCATGGATTTCAATAGAC	0	0	0	13	6
Starch synthesis + Starch degradation	LOC_Os04g08270	limit dextrinase, putative,expressed or alpha-amylase	GATCCGCGATTCTGTTA	3	0	0	0	0	GATCAGATACTCCTCACCGC	0	0	0	11	0
Starch synthesis + Starch degradation	LOC_Os04g08270	limit dextrinase, putative,expressed or alpha-amylase	GATCCGCGATTCTGTTA	3	0	0	0	0	GATCGTCACGACATAAGAGA	0	0	0	10	0
Starch synthesis + Starch degradation	LOC_Os04g08270	limit dextrinase, putative,expressed or alpha-amylase	GATCCGCGATTCTGTTA	3	0	0	0	0	GATCTTCAATGTCTGTCCAC	0	0	0	0	15
Starch synthesis + Starch degradation	LOC_Os04g08270	limit dextrinase, putative,expressed or alpha-amylase	GATCCGCGATTCTGTTA	3	0	0	0	0	GATCCCTATGCCAGAGGGCT	0	4	0	0	0
Globulin	LOC_Os03g46100	globulin-1 S allele precursor, putative, expressed	GATCAATCTGTCACTTA	0	0	3	0	6	GATCATCCGCGCGTCGGAGG	0	0	0	6	0
Globulin	LOC_Os03g46100	globulin-1 S allele precursor, putative, expressed	GATCAATCTGTCACTTA	0	0	3	0	6	GATCAATCTGTCACTTAAGT	186	33	29	199	66
Globulin	LOC_Os03g46100	globulin-1 S allele precursor, putative, expressed	GATCAATCTGTCACTTA	0	0	3	0	6	GATCGTCTGCTTCGACGTCC	241	30	27	138	92
Globulin	LOC_Os03g46100	globulin-1 S allele precursor, putative, expressed	GATCAATCTGTCACTTA	0	0	3	0	6	GATCGTTTAGTTGGGAGTGG	8	0	0	11	0
Starch synthesis	LOC_Os07g11310	alpha-amylase inhibitor 5, putative, expressed	GATCGCGCCGTTGCCAC	619	33	78	48	0	GATCGCGCCGTTGCCACTTG	569	42	61	37	144
Starch synthesis	LOC_Os07g11310	alpha-amylase inhibitor 5, putative, expressed	GATCGCGCCGTTGCCAC	619	33	78	48	0	GATCCGCCGTCGTCGGCGCG	4	0	0	0	0
asparagine biosynthesis II	LOC_OS02G42350	3-cyanoalanine hydratase activity	GATCAAAGAAGAGCACC	0	0	2	0	0	GATCGTTCATGCTTGACGTC	0	0	0	14	0
asparagine biosynthesis II	LOC_OS02G42350	3-cyanoalanine hydratase activity	GATCAAAGAAGAGCACC	0	0	2	0	0	GATCAAACTTGGTTCCCCTC	167	137	190	350	231
asparagine biosynthesis II	LOC_OS02G42350	3-cyanoalanine hydratase activity	GATCAAAGAAGAGCACC	0	0	2	0	0	GATCTGACACCTACCTTGAT	0	0	14	0	0
Glutelin	LOC_Os02g15150	Glutelin type-B 7 precursor, putative, expressed	GATCCATCAATTTAGAC	0	0	0	7	0	GATCTTTTGATGCTCATCCC	0	0	32	11	0
Glutelin	LOC_Os02g15150	Glutelin type-B 7 precursor, putative, expressed	GATCCATCAATTTAGAC	0	0	0	7	0	GATCGTACATGTGAAAAATG	0	0	25	9	11
Glutelin	LOC_Os02g15150	Glutelin type-B 7 precursor, putative, expressed	GATCCATCAATTTAGAC	0	0	0	7	0	GATCAATAGTTGTCCAGGGC	20	0	83	198	57
Glutelin	LOC_Os02g15150	Glutelin type-B 7 precursor, putative, expressed	GATCCATCAATTTAGAC	0	0	0	7	0	GATCATTTTGGCTCTGCAGC	0	0	8	14	0
Glutelin	LOC_Os02g15150	Glutelin type-B 7 precursor, putative, expressed	GATCCATCAATTTAGAC	0	0	0	7	0	GATCATTCCACAACATTATG	1296	1200	8995	21582	12520
asparagine biosynthesis II	LOC_OS02G42350	3-cyanoalanine hydratase activity	GATCGTTCATGCTTGAC	0	0	0	8	0	GATCGTTCATGCTTGACGTC	0	0	0	14	0
asparagine biosynthesis II	LOC_OS02G42350	3-cyanoalanine hydratase activity	GATCGTTCATGCTTGAC	0	0	0	8	0	GATCAAACTTGGTTCCCCTC	167	137	190	350	231
asparagine biosynthesis II	LOC_OS02G42350	3-cyanoalanine hydratase activity	GATCGTTCATGCTTGAC	0	0	0	8	0	GATCTGACACCTACCTTGAT	0	0	14	0	0
Starch synthesis	LOC_Os01g44220	Glucose-1-phosphate adenylyltransferase large subunit 1, chloroplast precursor, putative, expressed	GATCAGACTCTTGGACC	0	9	25	55	46	GATCACACGGCCTGAATCAT	0	0	0	0	12
Starch synthesis	LOC_Os01g44220	Glucose-1-phosphate adenylyltransferase large subunit 1, chloroplast precursor, putative, expressed	GATCAGACTCTTGGACC	0	9	25	55	46	GATCACCCTGAAGAGGGATA	125	0	87	387	170
Starch synthesis	LOC_Os01g44220	Glucose-1-phosphate adenylyltransferase large subunit 1, chloroplast precursor, putative, expressed	GATCAGACTCTTGGACC	0	9	25	55	46	GATCAGAGCCAATCGCTGCC	24	99	93	76	50
Starch synthesis	LOC_Os01g44220	Glucose-1-phosphate adenylyltransferase large subunit 1, chloroplast precursor, putative, expressed	GATCAGACTCTTGGACC	0	9	25	55	46	GATCAGCTTTACAGGATGAA	20	0	13	10	0
Starch synthesis	LOC_Os01g44220	Glucose-1-phosphate adenylyltransferase large subunit 1, chloroplast precursor, putative, expressed	GATCAGACTCTTGGACC	0	9	25	55	46	GATCCCCCCACCAAGGTATG	0	0	0	0	4
Starch synthesis	LOC_Os01g44220	Glucose-1-phosphate adenylyltransferase large subunit 1, chloroplast precursor, putative, expressed	GATCAGACTCTTGGACC	0	9	25	55	46	GATCCAATTTCTTGAGAAAC	0	0	16	18	0
Starch synthesis	LOC_Os01g44220	Glucose-1-phosphate adenylyltransferase large subunit 1, chloroplast precursor, putative, expressed	GATCAGACTCTTGGACC	0	9	25	55	46	GATCCTGAAGAATGCAACCA	434	8	380	495	511
Starch synthesis	LOC_Os01g44220	Glucose-1-phosphate adenylyltransferase large subunit 1, chloroplast precursor, putative, expressed	GATCAGACTCTTGGACC	0	9	25	55	46	GATCACGTTCCTGCCAATTC	25	17	20	45	10
Starch synthesis	LOC_Os01g44220	Glucose-1-phosphate adenylyltransferase large subunit 1, chloroplast precursor, putative, expressed	GATCAGACTCTTGGACC	0	9	25	55	46	GATCAATATGAAACTGAAGA	26	0	0	0	0
Starch synthesis	LOC_Os01g44220	Glucose-1-phosphate adenylyltransferase large subunit 1, chloroplast precursor, putative, expressed	GATCAGACTCTTGGACC	0	9	25	55	46	GATCATAAAATTCGAACTTT	1	0	0	0	0
Starch synthesis	LOC_Os01g44220	Glucose-1-phosphate adenylyltransferase large subunit 1, chloroplast precursor, putative, expressed	GATCAGACTCTTGGACC	0	9	25	55	46	GATCAGACTCTTGGACCCCC	0	0	24	0	9
Starch synthesis	LOC_Os01g44220	Glucose-1-phosphate adenylyltransferase large subunit 1, chloroplast precursor, putative, expressed	GATCAGACTCTTGGACC	0	9	25	55	46	GATCTGCACCCATCATCATG	0	0	0	13	0
Starch synthesis	LOC_Os01g44220	Glucose-1-phosphate adenylyltransferase large subunit 1, chloroplast precursor, putative, expressed	GATCAGACTCTTGGACC	0	9	25	55	46	GATCACCACAATTCCAGACC	31	0	20	30	11
Starch synthesis	LOC_Os01g44220	Glucose-1-phosphate adenylyltransferase large subunit 1, chloroplast precursor, putative, expressed	GATCAGACTCTTGGACC	0	9	25	55	46	GATCATTGCAAACACTCAGG	55	0	0	0	0
Starch synthesis	LOC_Os01g44220	Glucose-1-phosphate adenylyltransferase large subunit 1, chloroplast precursor, putative, expressed	GATCAGACTCTTGGACC	0	9	25	55	46	GATCCAAAAACTCCTTTCTT	7	0	0	13	0
Starch synthesis	LOC_Os01g44220	Glucose-1-phosphate adenylyltransferase large subunit 1, chloroplast precursor, putative, expressed	GATCAGACTCTTGGACC	0	9	25	55	46	GATCTCCACACAAGATTACA	0	0	0	0	1
threonine degradation III	LOC_OS05G22970	lactoylglutathione lyase	GATCATTTTCTGTGCCC	0	2	0	0	0	GATCCTGAATTCAAAGGTTA	40	79	12	111	39
threonine degradation III	LOC_OS05G22970	lactoylglutathione lyase	GATCATTTTCTGTGCCC	0	2	0	0	0	GATCCTTTTCAAAAGCTTAC	200	247	193	145	159
threonine degradation III	LOC_OS05G22970	lactoylglutathione lyase	GATCATTTTCTGTGCCC	0	2	0	0	0	GATCCTTTCCCCCCCCCCCC	0	0	1	0	0
Starch synthesis + Starch degradation	LOC_Os06g51084	1,4-alpha-glucan branching enzyme, chloroplast precursor, putative, expressed or 1,4-alpha-glucan branching enzyme activity	GATCACTTCACGTCTCC	269	35	71	33	14	GATCACTTCAACTATAGGAT	0	0	0	0	8
Starch synthesis + Starch degradation	LOC_Os06g51084	1,4-alpha-glucan branching enzyme, chloroplast precursor, putative, expressed or 1,4-alpha-glucan branching enzyme activity	GATCACTTCACGTCTCC	269	35	71	33	14	GATCAGGTATAGTTGGGTGG	0	4	0	0	0
Starch synthesis + Starch degradation	LOC_Os06g51084	1,4-alpha-glucan branching enzyme, chloroplast precursor, putative, expressed or 1,4-alpha-glucan branching enzyme activity	GATCACTTCACGTCTCC	269	35	71	33	14	GATCAGTGTCGACAAGGCTC	0	2	24	0	0
Starch synthesis + Starch degradation	LOC_Os06g51084	1,4-alpha-glucan branching enzyme, chloroplast precursor, putative, expressed or 1,4-alpha-glucan branching enzyme activity	GATCACTTCACGTCTCC	269	35	71	33	14	GATCGTATTCCCGCATGGAT	0	0	0	25	0
Starch synthesis + Starch degradation	LOC_Os06g51084	1,4-alpha-glucan branching enzyme, chloroplast precursor, putative, expressed or 1,4-alpha-glucan branching enzyme activity	GATCACTTCACGTCTCC	269	35	71	33	14	GATCCTGGCTTGCCTTGGAC	4850	5112	4065	7495	4076
Starch synthesis + Starch degradation	LOC_Os06g51084	1,4-alpha-glucan branching enzyme, chloroplast precursor, putative, expressed or 1,4-alpha-glucan branching enzyme activity	GATCACTTCACGTCTCC	269	35	71	33	14	GATCAAGAAATCTGATGCTT	45	106	9	55	69
Starch synthesis + Starch degradation	LOC_Os06g51084	1,4-alpha-glucan branching enzyme, chloroplast precursor, putative, expressed or 1,4-alpha-glucan branching enzyme activity	GATCACTTCACGTCTCC	269	35	71	33	14	GATCAGTTCGCACACTGATG	7	0	0	0	4
Starch synthesis + Starch degradation	LOC_Os06g51084	1,4-alpha-glucan branching enzyme, chloroplast precursor, putative, expressed or 1,4-alpha-glucan branching enzyme activity	GATCACTTCACGTCTCC	269	35	71	33	14	GATCACCTTCGATACAAGGT	2	0	0	13	17
Starch synthesis + Starch degradation	LOC_Os06g51084	1,4-alpha-glucan branching enzyme, chloroplast precursor, putative, expressed or 1,4-alpha-glucan branching enzyme activity	GATCACTTCACGTCTCC	269	35	71	33	14	GATCATGGCTCTCGGCATAG	0	0	3	0	0
Starch synthesis + Starch degradation	LOC_Os06g51084	1,4-alpha-glucan branching enzyme, chloroplast precursor, putative, expressed or 1,4-alpha-glucan branching enzyme activity	GATCACTTCACGTCTCC	269	35	71	33	14	GATCAACCCATGCTCCACCC	19	0	0	0	0
Starch synthesis + Starch degradation	LOC_Os06g51084	1,4-alpha-glucan branching enzyme, chloroplast precursor, putative, expressed or 1,4-alpha-glucan branching enzyme activity	GATCACTTCACGTCTCC	269	35	71	33	14	GATCTTCATCAACGCGATAG	0	0	0	0	5
Starch synthesis + Starch degradation	LOC_Os06g51084	1,4-alpha-glucan branching enzyme, chloroplast precursor, putative, expressed or 1,4-alpha-glucan branching enzyme activity	GATCACTTCACGTCTCC	269	35	71	33	14	GATCAAATGCATTCATATAC	38	0	14	0	11
Starch synthesis + Starch degradation	LOC_Os06g51084	1,4-alpha-glucan branching enzyme, chloroplast precursor, putative, expressed or 1,4-alpha-glucan branching enzyme activity	GATCACTTCACGTCTCC	269	35	71	33	14	GATCAAGCAATGAATGCACT	15	0	0	26	20
Starch synthesis + Starch degradation	LOC_Os06g51084	1,4-alpha-glucan branching enzyme, chloroplast precursor, putative, expressed or 1,4-alpha-glucan branching enzyme activity	GATCACTTCACGTCTCC	269	35	71	33	14	GATCTCCAGATTACAAGGGC	107	51	72	83	55
Starch synthesis + Starch degradation	LOC_Os06g51084	1,4-alpha-glucan branching enzyme, chloroplast precursor, putative, expressed or 1,4-alpha-glucan branching enzyme activity	GATCACTTCACGTCTCC	269	35	71	33	14	GATCGTGAAGAGCTCAGGAG	22	0	15	0	11
Starch synthesis + Starch degradation	LOC_Os06g51084	1,4-alpha-glucan branching enzyme, chloroplast precursor, putative, expressed or 1,4-alpha-glucan branching enzyme activity	GATCACTTCACGTCTCC	269	35	71	33	14	GATCACTTCACGTCTCCCGA	27	14	9	11	14
Starch synthesis + Starch degradation	LOC_Os06g51084	1,4-alpha-glucan branching enzyme, chloroplast precursor, putative, expressed or 1,4-alpha-glucan branching enzyme activity	GATCACTTCACGTCTCC	269	35	71	33	14	GATCAGGAGCAACTGTTGGT	74	0	54	119	61
Starch synthesis + Starch degradation	LOC_Os06g51084	1,4-alpha-glucan branching enzyme, chloroplast precursor, putative, expressed or 1,4-alpha-glucan branching enzyme activity	GATCACTTCACGTCTCC	269	35	71	33	14	GATCACCTTCGATACAAGTA	23	0	19	0	0
Starch synthesis + Starch degradation	LOC_Os06g51084	1,4-alpha-glucan branching enzyme, chloroplast precursor, putative, expressed or 1,4-alpha-glucan branching enzyme activity	GATCACTTCACGTCTCC	269	35	71	33	14	GATCACTGTTACTGTTTACC	0	0	0	13	0
Starch degradation	LOC_Os03g55090	phosphorylase	GATCCATGAGTATAAGC	3	2	5	0	0	GATCCTAAATTACCTAGAGT	10	18	0	0	0
Starch degradation	LOC_Os03g55090	phosphorylase	GATCCATGAGTATAAGC	3	2	5	0	0	GATCTATTGAAGGTTGTATT	0	0	0	9	0
Starch degradation	LOC_Os03g55090	phosphorylase	GATCCATGAGTATAAGC	3	2	5	0	0	GATCAACTCACAAAGATAGC	0	0	0	0	8
Starch degradation	LOC_Os03g55090	phosphorylase	GATCCATGAGTATAAGC	3	2	5	0	0	GATCAGAAACTATGGACAAG	0	0	0	9	5
Starch degradation	LOC_Os03g55090	phosphorylase	GATCCATGAGTATAAGC	3	2	5	0	0	GATCAGCTCATGTGCTATAT	193	308	262	244	205
Starch degradation	LOC_Os03g55090	phosphorylase	GATCCATGAGTATAAGC	3	2	5	0	0	GATCATGATTTACAGTAGCT	12	0	0	11	0
Starch degradation	LOC_Os03g55090	phosphorylase	GATCCATGAGTATAAGC	3	2	5	0	0	GATCGCGGTATGCTTTATCA	33	11	10	0	26
Starch degradation	LOC_Os03g55090	phosphorylase	GATCCATGAGTATAAGC	3	2	5	0	0	GATCCATGAGTATAAGCGAC	19	0	0	0	0
Starch degradation	LOC_Os03g55090	phosphorylase	GATCCATGAGTATAAGC	3	2	5	0	0	GATCGGTTAGTGGCATCCTT	7344	145	5921	5324	5588
Glutelin	LOC_Os02g14600	glutelin type-B 4 precursor, putative, expressed	GATCTTGTGTTTGTTCC	12	9	18	87	12	GATCAATACCAACAAATTCA	83	43	54	85	43
Glutelin	LOC_Os02g14600	glutelin type-B 4 precursor, putative, expressed	GATCTTGTGTTTGTTCC	12	9	18	87	12	GATCGTTGCTCTCTATGATA	0	0	0	11	0
Glutelin	LOC_Os02g14600	glutelin type-B 4 precursor, putative, expressed	GATCTTGTGTTTGTTCC	12	9	18	87	12	GATCTTTTGGTTTTCATCTC	12	0	0	0	13
Glutelin	LOC_Os02g14600	glutelin type-B 4 precursor, putative, expressed	GATCTTGTGTTTGTTCC	12	9	18	87	12	GATCAACAAGCAAATACAAT	959	143	362	523	731
Glutelin	LOC_Os02g14600	glutelin type-B 4 precursor, putative, expressed	GATCTTGTGTTTGTTCC	12	9	18	87	12	GATCTTGTGTTTGTTCCTGT	34	0	0	29	6
Glutelin	LOC_Os02g14600	glutelin type-B 4 precursor, putative, expressed	GATCTTGTGTTTGTTCC	12	9	18	87	12	GATCCACCAATTTAGGCAAG	55	8	31	101	55
Starch degradation	LOC_Os02g32660	expressed 1,4-alpha-glucan branching enzyme	GATCTGCAGTTGCCAGC	0	4	0	0	0	GATCAGTATGAAGGAGGACT	15	0	0	0	0
Starch degradation	LOC_Os02g32660	expressed 1,4-alpha-glucan branching enzyme	GATCTGCAGTTGCCAGC	0	4	0	0	0	GATCAAGCACTAGTTGGTGA	40	33	0	0	0
Starch degradation	LOC_Os02g32660	expressed 1,4-alpha-glucan branching enzyme	GATCTGCAGTTGCCAGC	0	4	0	0	0	GATCAAATTACATATTGCTG	16	42	56	0	0
Starch degradation	LOC_Os02g32660	expressed 1,4-alpha-glucan branching enzyme	GATCTGCAGTTGCCAGC	0	4	0	0	0	GATCTCCCTTCTCAAATATA	0	0	0	32	29
Starch degradation	LOC_Os02g32660	expressed 1,4-alpha-glucan branching enzyme	GATCTGCAGTTGCCAGC	0	4	0	0	0	GATCAACACGTATGCAAACT	3	0	0	0	0
Starch degradation	LOC_Os02g32660	expressed 1,4-alpha-glucan branching enzyme	GATCTGCAGTTGCCAGC	0	4	0	0	0	GATCATGACTTTCAGCATAA	8	0	0	0	4
Starch degradation	LOC_Os02g32660	expressed 1,4-alpha-glucan branching enzyme	GATCTGCAGTTGCCAGC	0	4	0	0	0	GATCACAGAAGACACACTTC	8	0	0	0	0
Starch degradation	LOC_Os02g32660	expressed 1,4-alpha-glucan branching enzyme	GATCTGCAGTTGCCAGC	0	4	0	0	0	GATCCTGCCAAATCCACCAA	2	0	0	0	7
Starch degradation	LOC_Os02g32660	expressed 1,4-alpha-glucan branching enzyme	GATCTGCAGTTGCCAGC	0	4	0	0	0	GATCTTTTTTTTTTTTAAAA	0	1	0	0	11
Starch degradation	LOC_Os02g32660	expressed 1,4-alpha-glucan branching enzyme	GATCTGCAGTTGCCAGC	0	4	0	0	0	GATCACCCAAAGCTTCCATA	0	19	0	0	0
Starch degradation	LOC_Os02g32660	expressed 1,4-alpha-glucan branching enzyme	GATCTGCAGTTGCCAGC	0	4	0	0	0	GATCCATCACACTGCAGAGC	1211	651	894	1619	1281
Starch degradation	LOC_Os02g32660	expressed 1,4-alpha-glucan branching enzyme	GATCTGCAGTTGCCAGC	0	4	0	0	0	GATCTGGTATTTGTGTTCAA	13	0	0	10	22
Starch degradation	LOC_Os02g32660	expressed 1,4-alpha-glucan branching enzyme	GATCTGCAGTTGCCAGC	0	4	0	0	0	GATCGTGGAATAGCATTGCA	5	0	0	0	0
Starch degradation	LOC_Os02g32660	expressed 1,4-alpha-glucan branching enzyme	GATCTGCAGTTGCCAGC	0	4	0	0	0	GATCAGTGTTTTAAGTTGGA	0	0	31	18	7
Starch degradation	LOC_Os02g32660	expressed 1,4-alpha-glucan branching enzyme	GATCTGCAGTTGCCAGC	0	4	0	0	0	GATCGGGAAAAGTTGTTAGA	12	6	0	0	1
Globulin	LOC_Os05g41970	19 kDa globulin precursor, putative, expressed	GATCATCAATGGCTAGC	64	9	0	17	23	GATCAAAACAAATAATGAAT	176322	149971	128058	151410	130430
Globulin	LOC_Os05g41970	19 kDa globulin precursor, putative, expressed	GATCATCAATGGCTAGC	64	9	0	17	23	GATCAATCAGACAATCACTA	79	0	2	87	40
Globulin	LOC_Os05g41970	19 kDa globulin precursor, putative, expressed	GATCATCAATGGCTAGC	64	9	0	17	23	GATCCTACTAGCTATGAGGC	1191	666	946	1714	934
Globulin	LOC_Os05g41970	19 kDa globulin precursor, putative, expressed	GATCATCAATGGCTAGC	64	9	0	17	23	GATCATCAATGGCTAGCAAG	16	6	0	13	3
Globulin	LOC_Os05g41970	19 kDa globulin precursor, putative, expressed	GATCATCAATGGCTAGC	64	9	0	17	23	GATCACTATCTCGTTGCATG	709	629	506	846	505
Globulin	LOC_Os05g41970	19 kDa globulin precursor, putative, expressed	GATCATCAATGGCTAGC	64	9	0	17	23	GATCACACCGTTGCTGTGTT	716	100	552	560	473
Starch synthesis	LOC_Os07g11650	alpha-amylase/trypsin inhibitor precursor, putative, expressed	GATCATCCCGGCGACGC	103	185	139	35	95	GATCTCGCAGCACGCGGCGC	23	0	10	13	8
Starch synthesis	LOC_Os07g11650	alpha-amylase/trypsin inhibitor precursor, putative, expressed	GATCATCCCGGCGACGC	103	185	139	35	95	GATCACTTGGGATTGGGAGT	0	0	0	27	0
Starch synthesis	LOC_Os07g11650	alpha-amylase/trypsin inhibitor precursor, putative, expressed	GATCATCCCGGCGACGC	103	185	139	35	95	GATCGCCGGGATGGCGAGCG	4322	7	1270	5090	1823
Starch synthesis	LOC_Os07g11650	alpha-amylase/trypsin inhibitor precursor, putative, expressed	GATCATCCCGGCGACGC	103	185	139	35	95	GATCGTCGCGGCGTCGCACC	22	0	4	21	0
Starch synthesis	LOC_Os07g11650	alpha-amylase/trypsin inhibitor precursor, putative, expressed	GATCATCCCGGCGACGC	103	185	139	35	95	GATCATCCCGGCGACGCGGT	22	0	12	31	5
Starch synthesis	LOC_Os05g32710	isoamylase-type starch debranching enzyme ISO2, putative, expressed or alpha-amylase	GATCCGTGTGGTTGCGC	0	0	0	0	2	GATCCCATTACTTGGTGTGC	166	46	115	107	138
Starch synthesis	LOC_Os05g32710	isoamylase-type starch debranching enzyme ISO2, putative, expressed or alpha-amylase	GATCCGTGTGGTTGCGC	0	0	0	0	2	GATCACAAACCTATGATAAG	131	61	18	148	100
Starch synthesis	LOC_Os05g32710	isoamylase-type starch debranching enzyme ISO2, putative, expressed or alpha-amylase	GATCCGTGTGGTTGCGC	0	0	0	0	2	GATCCTTCTGCAAGAGCAGG	0	0	0	0	5
Starch synthesis	LOC_Os05g32710	isoamylase-type starch debranching enzyme ISO2, putative, expressed or alpha-amylase	GATCCTTCTGCAAGAGC	0	0	4	0	0	GATCCCATTACTTGGTGTGC	166	46	115	107	138
Starch synthesis	LOC_Os05g32710	isoamylase-type starch debranching enzyme ISO2, putative, expressed or alpha-amylase	GATCCTTCTGCAAGAGC	0	0	4	0	0	GATCACAAACCTATGATAAG	131	61	18	148	100
Starch synthesis	LOC_Os05g32710	isoamylase-type starch debranching enzyme ISO2, putative, expressed or alpha-amylase	GATCCTTCTGCAAGAGC	0	0	4	0	0	GATCCTTCTGCAAGAGCAGG	0	0	0	0	5
Starch synthesis + Starch degradation	LOC_Os06g51084	1,4-alpha-glucan branching enzyme, chloroplast precursor, putative, expressed or 1,4-alpha-glucan branching enzyme activity	GATCAAGCAATGAATGC	24	0	0	0	18	GATCACTTCAACTATAGGAT	0	0	0	0	8
Starch synthesis + Starch degradation	LOC_Os06g51084	1,4-alpha-glucan branching enzyme, chloroplast precursor, putative, expressed or 1,4-alpha-glucan branching enzyme activity	GATCAAGCAATGAATGC	24	0	0	0	18	GATCAGGTATAGTTGGGTGG	0	4	0	0	0
Starch synthesis + Starch degradation	LOC_Os06g51084	1,4-alpha-glucan branching enzyme, chloroplast precursor, putative, expressed or 1,4-alpha-glucan branching enzyme activity	GATCAAGCAATGAATGC	24	0	0	0	18	GATCAGTGTCGACAAGGCTC	0	2	24	0	0
Starch synthesis + Starch degradation	LOC_Os06g51084	1,4-alpha-glucan branching enzyme, chloroplast precursor, putative, expressed or 1,4-alpha-glucan branching enzyme activity	GATCAAGCAATGAATGC	24	0	0	0	18	GATCGTATTCCCGCATGGAT	0	0	0	25	0
Starch synthesis + Starch degradation	LOC_Os06g51084	1,4-alpha-glucan branching enzyme, chloroplast precursor, putative, expressed or 1,4-alpha-glucan branching enzyme activity	GATCAAGCAATGAATGC	24	0	0	0	18	GATCCTGGCTTGCCTTGGAC	4850	5112	4065	7495	4076
Starch synthesis + Starch degradation	LOC_Os06g51084	1,4-alpha-glucan branching enzyme, chloroplast precursor, putative, expressed or 1,4-alpha-glucan branching enzyme activity	GATCAAGCAATGAATGC	24	0	0	0	18	GATCAAGAAATCTGATGCTT	45	106	9	55	69
Starch synthesis + Starch degradation	LOC_Os06g51084	1,4-alpha-glucan branching enzyme, chloroplast precursor, putative, expressed or 1,4-alpha-glucan branching enzyme activity	GATCAAGCAATGAATGC	24	0	0	0	18	GATCAGTTCGCACACTGATG	7	0	0	0	4
Starch synthesis + Starch degradation	LOC_Os06g51084	1,4-alpha-glucan branching enzyme, chloroplast precursor, putative, expressed or 1,4-alpha-glucan branching enzyme activity	GATCAAGCAATGAATGC	24	0	0	0	18	GATCACCTTCGATACAAGGT	2	0	0	13	17
Starch synthesis + Starch degradation	LOC_Os06g51084	1,4-alpha-glucan branching enzyme, chloroplast precursor, putative, expressed or 1,4-alpha-glucan branching enzyme activity	GATCAAGCAATGAATGC	24	0	0	0	18	GATCATGGCTCTCGGCATAG	0	0	3	0	0
Starch synthesis + Starch degradation	LOC_Os06g51084	1,4-alpha-glucan branching enzyme, chloroplast precursor, putative, expressed or 1,4-alpha-glucan branching enzyme activity	GATCAAGCAATGAATGC	24	0	0	0	18	GATCAACCCATGCTCCACCC	19	0	0	0	0
Starch synthesis + Starch degradation	LOC_Os06g51084	1,4-alpha-glucan branching enzyme, chloroplast precursor, putative, expressed or 1,4-alpha-glucan branching enzyme activity	GATCAAGCAATGAATGC	24	0	0	0	18	GATCTTCATCAACGCGATAG	0	0	0	0	5
Starch synthesis + Starch degradation	LOC_Os06g51084	1,4-alpha-glucan branching enzyme, chloroplast precursor, putative, expressed or 1,4-alpha-glucan branching enzyme activity	GATCAAGCAATGAATGC	24	0	0	0	18	GATCAAATGCATTCATATAC	38	0	14	0	11
Starch synthesis + Starch degradation	LOC_Os06g51084	1,4-alpha-glucan branching enzyme, chloroplast precursor, putative, expressed or 1,4-alpha-glucan branching enzyme activity	GATCAAGCAATGAATGC	24	0	0	0	18	GATCAAGCAATGAATGCACT	15	0	0	26	20
Starch synthesis + Starch degradation	LOC_Os06g51084	1,4-alpha-glucan branching enzyme, chloroplast precursor, putative, expressed or 1,4-alpha-glucan branching enzyme activity	GATCAAGCAATGAATGC	24	0	0	0	18	GATCTCCAGATTACAAGGGC	107	51	72	83	55
Starch synthesis + Starch degradation	LOC_Os06g51084	1,4-alpha-glucan branching enzyme, chloroplast precursor, putative, expressed or 1,4-alpha-glucan branching enzyme activity	GATCAAGCAATGAATGC	24	0	0	0	18	GATCGTGAAGAGCTCAGGAG	22	0	15	0	11
Starch synthesis + Starch degradation	LOC_Os06g51084	1,4-alpha-glucan branching enzyme, chloroplast precursor, putative, expressed or 1,4-alpha-glucan branching enzyme activity	GATCAAGCAATGAATGC	24	0	0	0	18	GATCACTTCACGTCTCCCGA	27	14	9	11	14
Starch synthesis + Starch degradation	LOC_Os06g51084	1,4-alpha-glucan branching enzyme, chloroplast precursor, putative, expressed or 1,4-alpha-glucan branching enzyme activity	GATCAAGCAATGAATGC	24	0	0	0	18	GATCAGGAGCAACTGTTGGT	74	0	54	119	61
Starch synthesis + Starch degradation	LOC_Os06g51084	1,4-alpha-glucan branching enzyme, chloroplast precursor, putative, expressed or 1,4-alpha-glucan branching enzyme activity	GATCAAGCAATGAATGC	24	0	0	0	18	GATCACCTTCGATACAAGTA	23	0	19	0	0
Starch synthesis + Starch degradation	LOC_Os06g51084	1,4-alpha-glucan branching enzyme, chloroplast precursor, putative, expressed or 1,4-alpha-glucan branching enzyme activity	GATCAAGCAATGAATGC	24	0	0	0	18	GATCACTGTTACTGTTTACC	0	0	0	13	0
Starch synthesis	LOC_Os07g11310	alpha-amylase inhibitor 5, putative, expressed	GATCCGCCGTCGTCGGC	2	2	0	0	0	GATCGCGCCGTTGCCACTTG	569	42	61	37	144
Starch synthesis	LOC_Os07g11310	alpha-amylase inhibitor 5, putative, expressed	GATCCGCCGTCGTCGGC	2	2	0	0	0	GATCCGCCGTCGTCGGCGCG	4	0	0	0	0
Starch synthesis	LOC_Os09g12660	Glucose-1-phosphate adenylyltransferase small subunit, chloroplast precursor, putative, expressed	GATCTCCAGTGCACATC	88	31	0	0	108	GATCGCCTGAATATGATGGT	0	20	0	0	4
Starch synthesis	LOC_Os09g12660	Glucose-1-phosphate adenylyltransferase small subunit, chloroplast precursor, putative, expressed	GATCTCCAGTGCACATC	88	31	0	0	108	GATCACCATATGCTGCAAGG	0	0	0	0	5
Starch synthesis	LOC_Os09g12660	Glucose-1-phosphate adenylyltransferase small subunit, chloroplast precursor, putative, expressed	GATCTCCAGTGCACATC	88	31	0	0	108	GATCATGCAAAAGGACAAAG	126	172	176	220	194
Starch synthesis	LOC_Os09g12660	Glucose-1-phosphate adenylyltransferase small subunit, chloroplast precursor, putative, expressed	GATCTCCAGTGCACATC	88	31	0	0	108	GATCAAGGACGCCTTAATCC	0	12	0	0	0
Starch synthesis	LOC_Os09g12660	Glucose-1-phosphate adenylyltransferase small subunit, chloroplast precursor, putative, expressed	GATCTCCAGTGCACATC	88	31	0	0	108	GATCCAATTTTGGTAGAAAT	0	0	20	0	0
Starch synthesis	LOC_Os09g12660	Glucose-1-phosphate adenylyltransferase small subunit, chloroplast precursor, putative, expressed	GATCTCCAGTGCACATC	88	31	0	0	108	GATCAGATTTAAATATCCTG	2886	4872	3169	1928	2598
Starch synthesis	LOC_Os09g12660	Glucose-1-phosphate adenylyltransferase small subunit, chloroplast precursor, putative, expressed	GATCTCCAGTGCACATC	88	31	0	0	108	GATCTCCAGTGCACATCAAG	114	67	102	89	58
Seed allergenic/lectin	LOC_Os07g11510	seed allergenic protein RA5 precursor, putative, expressed	GATCGCCTCGCACCTGC	0	15	0	0	0	GATCAGCCACATGCTGGGAG	55	86	37	108	51
Seed allergenic/lectin	LOC_Os07g11510	seed allergenic protein RA5 precursor, putative, expressed	GATCGCCTCGCACCTGC	0	15	0	0	0	GATCACTTTAGTCTTTATAG	0	0	24	0	0
Seed allergenic/lectin	LOC_Os07g11510	seed allergenic protein RA5 precursor, putative, expressed	GATCGCCTCGCACCTGC	0	15	0	0	0	GATCTGGCTACTAGCTAGGC	19505	7461	12808	24756	14316
Seed allergenic/lectin	LOC_Os07g11510	seed allergenic protein RA5 precursor, putative, expressed	GATCGCCTCGCACCTGC	0	15	0	0	0	GATCCCCCTCTATAGTAAGG	23	18	0	0	5
Seed allergenic/lectin	LOC_Os07g11510	seed allergenic protein RA5 precursor, putative, expressed	GATCGCCTCGCACCTGC	0	15	0	0	0	GATCTCGCCAGCCAGTAGCA	30	13	21	8	25
Seed allergenic/lectin	LOC_Os07g11510	seed allergenic protein RA5 precursor, putative, expressed	GATCGCCTCGCACCTGC	0	15	0	0	0	GATCGCCTCGCACCTGCACC	27	23	0	40	35
Prolamin	LOC_Os06g31060	prolamin PPROL 17 precursor, putative, expressed	GATCATGCAACAGGTGC	157	0	15	150	119	GATCATTTGGGATGTTGTGC	0	0	0	0	1
Prolamin	LOC_Os06g31060	prolamin PPROL 17 precursor, putative, expressed	GATCATGCAACAGGTGC	157	0	15	150	119	GATCAAAATCTGATAGTGGC	0	25	0	0	0
Prolamin	LOC_Os06g31060	prolamin PPROL 17 precursor, putative, expressed	GATCATGCAACAGGTGC	157	0	15	150	119	GATCTTTGTCATCCTCTCTC	112	51	0	1	15
Prolamin	LOC_Os06g31060	prolamin PPROL 17 precursor, putative, expressed	GATCATGCAACAGGTGC	157	0	15	150	119	GATCATATTAAAAGGCATAT	0	0	0	15	0
Prolamin	LOC_Os06g31060	prolamin PPROL 17 precursor, putative, expressed	GATCATGCAACAGGTGC	157	0	15	150	119	GATCATGCAACAGGTGCAAT	41	0	18	14	5
Starch synthesis	LOC_Os06g04200	Granule-bound starch synthase 1, chloroplast precursor, putative, expressed	GATCCCCGGCGCGCTGC	0	5	38	48	0	GATCAACTGGATGAAGGCCG	0	0	0	11	0
Starch synthesis	LOC_Os06g04200	Granule-bound starch synthase 1, chloroplast precursor, putative, expressed	GATCCCCGGCGCGCTGC	0	5	38	48	0	GATCTTGGCAAGTCAATTAA	0	0	14	0	0
Starch synthesis	LOC_Os06g04200	Granule-bound starch synthase 1, chloroplast precursor, putative, expressed	GATCCCCGGCGCGCTGC	0	5	38	48	0	GATCTACATATGGAGTGATT	7110	6045	4790	3993	4787
Starch synthesis	LOC_Os06g04200	Granule-bound starch synthase 1, chloroplast precursor, putative, expressed	GATCCCCGGCGCGCTGC	0	5	38	48	0	GATCACCATGACCCTGTGGC	0	0	0	0	3
Starch synthesis	LOC_Os06g04200	Granule-bound starch synthase 1, chloroplast precursor, putative, expressed	GATCCCCGGCGCGCTGC	0	5	38	48	0	GATCGTTCTTCTGGTATAAT	0	0	0	0	5
Starch synthesis	LOC_Os06g04200	Granule-bound starch synthase 1, chloroplast precursor, putative, expressed	GATCCCCGGCGCGCTGC	0	5	38	48	0	GATCTGCTCAAAGCTCTGTG	0	0	8	0	4
Starch synthesis	LOC_Os06g04200	Granule-bound starch synthase 1, chloroplast precursor, putative, expressed	GATCCCCGGCGCGCTGC	0	5	38	48	0	GATCGCGCCGCTCGCCAAGG	52	4	12	15	33
Starch synthesis	LOC_Os06g04200	Granule-bound starch synthase 1, chloroplast precursor, putative, expressed	GATCCCCGGCGCGCTGC	0	5	38	48	0	GATCTCAGGCTCTTCAAGGA	2	1	34	61	7
Starch synthesis	LOC_Os06g04200	Granule-bound starch synthase 1, chloroplast precursor, putative, expressed	GATCCCCGGCGCGCTGC	0	5	38	48	0	GATCGCGTTCATCGGCAGGC	6	0	0	0	0
Starch synthesis	LOC_Os06g04200	Granule-bound starch synthase 1, chloroplast precursor, putative, expressed	GATCCCCGGCGCGCTGC	0	5	38	48	0	GATCGAAGGCGACGAGATCG	11	0	7	0	0
Starch synthesis	LOC_Os06g04200	Granule-bound starch synthase 1, chloroplast precursor, putative, expressed	GATCCCCGGCGCGCTGC	0	5	38	48	0	GATCTACGGACCTGACACTG	0	0	0	9	0
Starch synthesis	LOC_Os06g04200	Granule-bound starch synthase 1, chloroplast precursor, putative, expressed	GATCCCCGGCGCGCTGC	0	5	38	48	0	GATCGTTCTTCTGGGTACTG	6	19	7	0	27
Starch synthesis	LOC_Os06g04200	Granule-bound starch synthase 1, chloroplast precursor, putative, expressed	GATCCCCGGCGCGCTGC	0	5	38	48	0	GATCCCACTCGCTGACGTCC	4	0	0	0	0
Starch synthesis	LOC_Os06g04200	Granule-bound starch synthase 1, chloroplast precursor, putative, expressed	GATCCCCGGCGCGCTGC	0	5	38	48	0	GATCCCCGGCGCGCTGCCGG	26	0	8	0	12
Starch synthesis	LOC_Os06g04200	Granule-bound starch synthase 1, chloroplast precursor, putative, expressed	GATCCCCGGCGCGCTGC	0	5	38	48	0	GATCAGGAGGGTTTATTTTG	0	0	0	11	0
Starch synthesis	LOC_Os06g04200	Granule-bound starch synthase 1, chloroplast precursor, putative, expressed	GATCCCCGGCGCGCTGC	0	5	38	48	0	GATCTCTGCACTGAATTGAA	0	0	0	0	5
Glutelin	LOC_Os02g16830	glutelin type-B 4 precursor, putative, expressed	GATCTCAAAGCAGATTC	0	12	18	8	0	GATCATTCCACAACACTACG	0	2	15	25	19
Glutelin	LOC_Os02g16830	glutelin type-B 4 precursor, putative, expressed	GATCTCAAAGCAGATTC	0	12	18	8	0	GATCACATCCACTGGCATGG	634	183	178	242	247
Glutelin	LOC_Os02g16830	glutelin type-B 4 precursor, putative, expressed	GATCTCAAAGCAGATTC	0	12	18	8	0	GATCTCAAAGCAGATTCGGT	40	0	40	51	22
Prolamin	LOC_Os12g16890	prolamin PPROL 17 precursor, putative, expressed	GATCGCACAACAGTCTC	304	257	70	397	0	GATCAGAGTCAAGCTCAAGC	2516	1349	5271	6	6462
Prolamin	LOC_Os12g16890	prolamin PPROL 17 precursor, putative, expressed	GATCGCACAACAGTCTC	304	257	70	397	0	GATCGAAGTAGACGCTAGCA	6	0	43	1	76
Prolamin	LOC_Os12g16890	prolamin PPROL 17 precursor, putative, expressed	GATCGCACAACAGTCTC	304	257	70	397	0	GATCGCACAACAGTCTCACT	26	1	7	0	65
Starch synthesis	LOC_Os01g44220	Glucose-1-phosphate adenylyltransferase large subunit 1, chloroplast precursor, putative, expressed	GATCACCACAATTCCAG	0	0	6	2	0	GATCACACGGCCTGAATCAT	0	0	0	0	12
Starch synthesis	LOC_Os01g44220	Glucose-1-phosphate adenylyltransferase large subunit 1, chloroplast precursor, putative, expressed	GATCACCACAATTCCAG	0	0	6	2	0	GATCACCCTGAAGAGGGATA	125	0	87	387	170
Starch synthesis	LOC_Os01g44220	Glucose-1-phosphate adenylyltransferase large subunit 1, chloroplast precursor, putative, expressed	GATCACCACAATTCCAG	0	0	6	2	0	GATCAGAGCCAATCGCTGCC	24	99	93	76	50
Starch synthesis	LOC_Os01g44220	Glucose-1-phosphate adenylyltransferase large subunit 1, chloroplast precursor, putative, expressed	GATCACCACAATTCCAG	0	0	6	2	0	GATCAGCTTTACAGGATGAA	20	0	13	10	0
Starch synthesis	LOC_Os01g44220	Glucose-1-phosphate adenylyltransferase large subunit 1, chloroplast precursor, putative, expressed	GATCACCACAATTCCAG	0	0	6	2	0	GATCCCCCCACCAAGGTATG	0	0	0	0	4
Starch synthesis	LOC_Os01g44220	Glucose-1-phosphate adenylyltransferase large subunit 1, chloroplast precursor, putative, expressed	GATCACCACAATTCCAG	0	0	6	2	0	GATCCAATTTCTTGAGAAAC	0	0	16	18	0
Starch synthesis	LOC_Os01g44220	Glucose-1-phosphate adenylyltransferase large subunit 1, chloroplast precursor, putative, expressed	GATCACCACAATTCCAG	0	0	6	2	0	GATCCTGAAGAATGCAACCA	434	8	380	495	511
Starch synthesis	LOC_Os01g44220	Glucose-1-phosphate adenylyltransferase large subunit 1, chloroplast precursor, putative, expressed	GATCACCACAATTCCAG	0	0	6	2	0	GATCACGTTCCTGCCAATTC	25	17	20	45	10
Starch synthesis	LOC_Os01g44220	Glucose-1-phosphate adenylyltransferase large subunit 1, chloroplast precursor, putative, expressed	GATCACCACAATTCCAG	0	0	6	2	0	GATCAATATGAAACTGAAGA	26	0	0	0	0
Starch synthesis	LOC_Os01g44220	Glucose-1-phosphate adenylyltransferase large subunit 1, chloroplast precursor, putative, expressed	GATCACCACAATTCCAG	0	0	6	2	0	GATCATAAAATTCGAACTTT	1	0	0	0	0
Starch synthesis	LOC_Os01g44220	Glucose-1-phosphate adenylyltransferase large subunit 1, chloroplast precursor, putative, expressed	GATCACCACAATTCCAG	0	0	6	2	0	GATCAGACTCTTGGACCCCC	0	0	24	0	9
Starch synthesis	LOC_Os01g44220	Glucose-1-phosphate adenylyltransferase large subunit 1, chloroplast precursor, putative, expressed	GATCACCACAATTCCAG	0	0	6	2	0	GATCTGCACCCATCATCATG	0	0	0	13	0
Starch synthesis	LOC_Os01g44220	Glucose-1-phosphate adenylyltransferase large subunit 1, chloroplast precursor, putative, expressed	GATCACCACAATTCCAG	0	0	6	2	0	GATCACCACAATTCCAGACC	31	0	20	30	11
Starch synthesis	LOC_Os01g44220	Glucose-1-phosphate adenylyltransferase large subunit 1, chloroplast precursor, putative, expressed	GATCACCACAATTCCAG	0	0	6	2	0	GATCATTGCAAACACTCAGG	55	0	0	0	0
Starch synthesis	LOC_Os01g44220	Glucose-1-phosphate adenylyltransferase large subunit 1, chloroplast precursor, putative, expressed	GATCACCACAATTCCAG	0	0	6	2	0	GATCCAAAAACTCCTTTCTT	7	0	0	13	0
Starch synthesis	LOC_Os01g44220	Glucose-1-phosphate adenylyltransferase large subunit 1, chloroplast precursor, putative, expressed	GATCACCACAATTCCAG	0	0	6	2	0	GATCTCCACACAAGATTACA	0	0	0	0	1
Prolamin	LOC_Os07g10570	13 kDa prolamin precursor, putative, expressed	GATCCTCTTAGTCAAAG	697	118	163	172	238	GATCTTCATTGTTGTTGGAT	25	29	0	0	0
Prolamin	LOC_Os07g10570	13 kDa prolamin precursor, putative, expressed	GATCCTCTTAGTCAAAG	697	118	163	172	238	GATCCTAAGCTGCTTTGGCT	348	238	121	258	120
Prolamin	LOC_Os07g10570	13 kDa prolamin precursor, putative, expressed	GATCCTCTTAGTCAAAG	697	118	163	172	238	GATCAAAGTAGACACCACTA	304	105	56	66	74
Prolamin	LOC_Os07g10570	13 kDa prolamin precursor, putative, expressed	GATCCTCTTAGTCAAAG	697	118	163	172	238	GATCAAATGCATGCATATAG	38	0	33	14	21
Prolamin	LOC_Os07g10570	13 kDa prolamin precursor, putative, expressed	GATCCTCTTAGTCAAAG	697	118	163	172	238	GATCCTCTTAGTCAAAGTTA	72	44	0	41	0
Prolamin	LOC_Os07g10570	13 kDa prolamin precursor, putative, expressed	GATCCTCTTAGTCAAAG	697	118	163	172	238	GATCAAACCGCGCAGAGGCA	8	0	0	0	0
Starch synthesis	LOC_Os08g09230	starch synthase III, putative, expressed	GATCCACCTCAAATAAG	0	0	2	0	0	GATCAGAGAACGGGAGGAAG	0	0	0	0	4
Starch synthesis	LOC_Os08g09230	starch synthase III, putative, expressed	GATCCACCTCAAATAAG	0	0	2	0	0	GATCTTTTATCTGAGCTACA	1151	1459	778	1836	1001
Starch synthesis	LOC_Os08g09230	starch synthase III, putative, expressed	GATCCACCTCAAATAAG	0	0	2	0	0	GATCTTAACTTTGAACCATG	6	59	0	25	10
Starch synthesis	LOC_Os08g09230	starch synthase III, putative, expressed	GATCCACCTCAAATAAG	0	0	2	0	0	GATCTGTCTGCGCTCGCGTC	6	0	0	0	0
Starch synthesis	LOC_Os08g09230	starch synthase III, putative, expressed	GATCCACCTCAAATAAG	0	0	2	0	0	GATCCATCCCTATTGTTCGG	6	0	0	20	16
Glutelin	LOC_Os02g15070	glutelin type-B 7 precursor, putative, expressed	GATCCATTGCACAAGAG	22	0	0	2	0	GATCCTTCCAGCACGTGGAT	0	2	0	0	0
Glutelin	LOC_Os02g15070	glutelin type-B 7 precursor, putative, expressed	GATCCATTGCACAAGAG	22	0	0	2	0	GATCTTCACGGTAAAAAGAA	0	0	18	0	9
Glutelin	LOC_Os02g15070	glutelin type-B 7 precursor, putative, expressed	GATCCATTGCACAAGAG	22	0	0	2	0	GATCGTATGAATCAGCACGA	10	17	0	0	0
Glutelin	LOC_Os02g15070	glutelin type-B 7 precursor, putative, expressed	GATCCATTGCACAAGAG	22	0	0	2	0	GATCCAGCCACAAACCAATG	8	0	0	0	0
Glutelin	LOC_Os02g15070	glutelin type-B 7 precursor, putative, expressed	GATCCATTGCACAAGAG	22	0	0	2	0	GATCTAATATTAGGAAAGCA	172	189	127	206	113
Glutelin	LOC_Os02g15070	glutelin type-B 7 precursor, putative, expressed	GATCCATTGCACAAGAG	22	0	0	2	0	GATCTTAGTTACATTACTCT	78	37	61	101	94
Glutelin	LOC_Os02g15070	glutelin type-B 7 precursor, putative, expressed	GATCCATTGCACAAGAG	22	0	0	2	0	GATCACAAGTCTTGATAGTC	168	153	143	151	115
Glutelin	LOC_Os02g15070	glutelin type-B 7 precursor, putative, expressed	GATCCATTGCACAAGAG	22	0	0	2	0	GATCCAATTACCCCTTTATT	55	0	17	19	4
Glutelin	LOC_Os02g15070	glutelin type-B 7 precursor, putative, expressed	GATCCACGTGCTGGAAG	10	0	0	0	0	GATCCTTCCAGCACGTGGAT	0	2	0	0	0
Glutelin	LOC_Os02g15070	glutelin type-B 7 precursor, putative, expressed	GATCCACGTGCTGGAAG	10	0	0	0	0	GATCTTCACGGTAAAAAGAA	0	0	18	0	9
Glutelin	LOC_Os02g15070	glutelin type-B 7 precursor, putative, expressed	GATCCACGTGCTGGAAG	10	0	0	0	0	GATCGTATGAATCAGCACGA	10	17	0	0	0
Glutelin	LOC_Os02g15070	glutelin type-B 7 precursor, putative, expressed	GATCCACGTGCTGGAAG	10	0	0	0	0	GATCCAGCCACAAACCAATG	8	0	0	0	0
Glutelin	LOC_Os02g15070	glutelin type-B 7 precursor, putative, expressed	GATCCACGTGCTGGAAG	10	0	0	0	0	GATCTAATATTAGGAAAGCA	172	189	127	206	113
Glutelin	LOC_Os02g15070	glutelin type-B 7 precursor, putative, expressed	GATCCACGTGCTGGAAG	10	0	0	0	0	GATCTTAGTTACATTACTCT	78	37	61	101	94
Glutelin	LOC_Os02g15070	glutelin type-B 7 precursor, putative, expressed	GATCCACGTGCTGGAAG	10	0	0	0	0	GATCACAAGTCTTGATAGTC	168	153	143	151	115
Glutelin	LOC_Os02g15070	glutelin type-B 7 precursor, putative, expressed	GATCCACGTGCTGGAAG	10	0	0	0	0	GATCCAATTACCCCTTTATT	55	0	17	19	4
Prolamin	LOC_Os07g10570	13 kDa prolamin precursor, putative, expressed	GATCAAACCGCGCAGAG	19	0	0	0	0	GATCTTCATTGTTGTTGGAT	25	29	0	0	0
Prolamin	LOC_Os07g10570	13 kDa prolamin precursor, putative, expressed	GATCAAACCGCGCAGAG	19	0	0	0	0	GATCCTAAGCTGCTTTGGCT	348	238	121	258	120
Prolamin	LOC_Os07g10570	13 kDa prolamin precursor, putative, expressed	GATCAAACCGCGCAGAG	19	0	0	0	0	GATCAAAGTAGACACCACTA	304	105	56	66	74
Prolamin	LOC_Os07g10570	13 kDa prolamin precursor, putative, expressed	GATCAAACCGCGCAGAG	19	0	0	0	0	GATCAAATGCATGCATATAG	38	0	33	14	21
Prolamin	LOC_Os07g10570	13 kDa prolamin precursor, putative, expressed	GATCAAACCGCGCAGAG	19	0	0	0	0	GATCCTCTTAGTCAAAGTTA	72	44	0	41	0
Prolamin	LOC_Os07g10570	13 kDa prolamin precursor, putative, expressed	GATCAAACCGCGCAGAG	19	0	0	0	0	GATCAAACCGCGCAGAGGCA	8	0	0	0	0
Prolamin	LOC_Os06g31070	prolamin PPROL 17 precursor, putative, expressed	GATCGGTTGCATAAACG	25	0	0	0	33	GATCGGTTGCATAAACGGCT	42	11	0	0	8
Prolamin	LOC_Os06g31070	prolamin PPROL 17 precursor, putative, expressed	GATCGGTTGCATAAACG	25	0	0	0	33	GATCTTCATGGCTATGTGAT	7	0	0	0	0
Prolamin	LOC_Os06g31070	prolamin PPROL 17 precursor, putative, expressed	GATCGGTTGCATAAACG	25	0	0	0	33	GATCATGAACCCGTGCAATG	813	187	60	231	245
Prolamin	LOC_Os06g31070	prolamin PPROL 17 precursor, putative, expressed	GATCGGTTGCATAAACG	25	0	0	0	33	GATCTTGTAGAAATGAAAAG	0	0	11	0	0
Prolamin	LOC_Os07g10580	13 kDa prolamin precursor, putative, expressed	GATCTTCATTTTTGTAG	0	0	2	0	0	GATCTTCATTTTTGTAGGAT	96	0	0	0	0
Prolamin	LOC_Os07g10580	13 kDa prolamin precursor, putative, expressed	GATCTTCATTTTTGTAG	0	0	2	0	0	GATCCTAAGCTACTTTGGCT	80	115	85	101	33
Prolamin	LOC_Os07g10580	13 kDa prolamin precursor, putative, expressed	GATCTTCATTTTTGTAG	0	0	2	0	0	GATCATTTTCGTATTTGCTC	80	57	0	62	58
Prolamin	LOC_Os07g10580	13 kDa prolamin precursor, putative, expressed	GATCTTCATTTTTGTAG	0	0	2	0	0	GATCAAAGTAGACAACACCG	106	27	0	52	49
Prolamin	LOC_Os07g10580	13 kDa prolamin precursor, putative, expressed	GATCTTCATTTTTGTAG	0	0	2	0	0	GATCAGACTCAAGCTCAAGC	53710	23564	11660	30942	20906
Starch degradation	LOC_Os03g55090	phosphorylase	GATCAAGGATAGATTAG	0	12	0	0	0	GATCCTAAATTACCTAGAGT	10	18	0	0	0
Starch degradation	LOC_Os03g55090	phosphorylase	GATCAAGGATAGATTAG	0	12	0	0	0	GATCTATTGAAGGTTGTATT	0	0	0	9	0
Starch degradation	LOC_Os03g55090	phosphorylase	GATCAAGGATAGATTAG	0	12	0	0	0	GATCAACTCACAAAGATAGC	0	0	0	0	8
Starch degradation	LOC_Os03g55090	phosphorylase	GATCAAGGATAGATTAG	0	12	0	0	0	GATCAGAAACTATGGACAAG	0	0	0	9	5
Starch degradation	LOC_Os03g55090	phosphorylase	GATCAAGGATAGATTAG	0	12	0	0	0	GATCAGCTCATGTGCTATAT	193	308	262	244	205
Starch degradation	LOC_Os03g55090	phosphorylase	GATCAAGGATAGATTAG	0	12	0	0	0	GATCATGATTTACAGTAGCT	12	0	0	11	0
Starch degradation	LOC_Os03g55090	phosphorylase	GATCAAGGATAGATTAG	0	12	0	0	0	GATCGCGGTATGCTTTATCA	33	11	10	0	26
Starch degradation	LOC_Os03g55090	phosphorylase	GATCAAGGATAGATTAG	0	12	0	0	0	GATCCATGAGTATAAGCGAC	19	0	0	0	0
Starch degradation	LOC_Os03g55090	phosphorylase	GATCAAGGATAGATTAG	0	12	0	0	0	GATCGGTTAGTGGCATCCTT	7344	145	5921	5324	5588
Starch synthesis + Starch degradation	LOC_Os06g51084	1,4-alpha-glucan branching enzyme, chloroplast precursor, putative, expressed or 1,4-alpha-glucan branching enzyme activity	GATCACTTCAACTATAG	0	2	0	0	0	GATCACTTCAACTATAGGAT	0	0	0	0	8
Starch synthesis + Starch degradation	LOC_Os06g51084	1,4-alpha-glucan branching enzyme, chloroplast precursor, putative, expressed or 1,4-alpha-glucan branching enzyme activity	GATCACTTCAACTATAG	0	2	0	0	0	GATCAGGTATAGTTGGGTGG	0	4	0	0	0
Starch synthesis + Starch degradation	LOC_Os06g51084	1,4-alpha-glucan branching enzyme, chloroplast precursor, putative, expressed or 1,4-alpha-glucan branching enzyme activity	GATCACTTCAACTATAG	0	2	0	0	0	GATCAGTGTCGACAAGGCTC	0	2	24	0	0
Starch synthesis + Starch degradation	LOC_Os06g51084	1,4-alpha-glucan branching enzyme, chloroplast precursor, putative, expressed or 1,4-alpha-glucan branching enzyme activity	GATCACTTCAACTATAG	0	2	0	0	0	GATCGTATTCCCGCATGGAT	0	0	0	25	0
Starch synthesis + Starch degradation	LOC_Os06g51084	1,4-alpha-glucan branching enzyme, chloroplast precursor, putative, expressed or 1,4-alpha-glucan branching enzyme activity	GATCACTTCAACTATAG	0	2	0	0	0	GATCCTGGCTTGCCTTGGAC	4850	5112	4065	7495	4076
Starch synthesis + Starch degradation	LOC_Os06g51084	1,4-alpha-glucan branching enzyme, chloroplast precursor, putative, expressed or 1,4-alpha-glucan branching enzyme activity	GATCACTTCAACTATAG	0	2	0	0	0	GATCAAGAAATCTGATGCTT	45	106	9	55	69
Starch synthesis + Starch degradation	LOC_Os06g51084	1,4-alpha-glucan branching enzyme, chloroplast precursor, putative, expressed or 1,4-alpha-glucan branching enzyme activity	GATCACTTCAACTATAG	0	2	0	0	0	GATCAGTTCGCACACTGATG	7	0	0	0	4
Starch synthesis + Starch degradation	LOC_Os06g51084	1,4-alpha-glucan branching enzyme, chloroplast precursor, putative, expressed or 1,4-alpha-glucan branching enzyme activity	GATCACTTCAACTATAG	0	2	0	0	0	GATCACCTTCGATACAAGGT	2	0	0	13	17
Starch synthesis + Starch degradation	LOC_Os06g51084	1,4-alpha-glucan branching enzyme, chloroplast precursor, putative, expressed or 1,4-alpha-glucan branching enzyme activity	GATCACTTCAACTATAG	0	2	0	0	0	GATCATGGCTCTCGGCATAG	0	0	3	0	0
Starch synthesis + Starch degradation	LOC_Os06g51084	1,4-alpha-glucan branching enzyme, chloroplast precursor, putative, expressed or 1,4-alpha-glucan branching enzyme activity	GATCACTTCAACTATAG	0	2	0	0	0	GATCAACCCATGCTCCACCC	19	0	0	0	0
Starch synthesis + Starch degradation	LOC_Os06g51084	1,4-alpha-glucan branching enzyme, chloroplast precursor, putative, expressed or 1,4-alpha-glucan branching enzyme activity	GATCACTTCAACTATAG	0	2	0	0	0	GATCTTCATCAACGCGATAG	0	0	0	0	5
Starch synthesis + Starch degradation	LOC_Os06g51084	1,4-alpha-glucan branching enzyme, chloroplast precursor, putative, expressed or 1,4-alpha-glucan branching enzyme activity	GATCACTTCAACTATAG	0	2	0	0	0	GATCAAATGCATTCATATAC	38	0	14	0	11
Starch synthesis + Starch degradation	LOC_Os06g51084	1,4-alpha-glucan branching enzyme, chloroplast precursor, putative, expressed or 1,4-alpha-glucan branching enzyme activity	GATCACTTCAACTATAG	0	2	0	0	0	GATCAAGCAATGAATGCACT	15	0	0	26	20
Starch synthesis + Starch degradation	LOC_Os06g51084	1,4-alpha-glucan branching enzyme, chloroplast precursor, putative, expressed or 1,4-alpha-glucan branching enzyme activity	GATCACTTCAACTATAG	0	2	0	0	0	GATCTCCAGATTACAAGGGC	107	51	72	83	55
Starch synthesis + Starch degradation	LOC_Os06g51084	1,4-alpha-glucan branching enzyme, chloroplast precursor, putative, expressed or 1,4-alpha-glucan branching enzyme activity	GATCACTTCAACTATAG	0	2	0	0	0	GATCGTGAAGAGCTCAGGAG	22	0	15	0	11
Starch synthesis + Starch degradation	LOC_Os06g51084	1,4-alpha-glucan branching enzyme, chloroplast precursor, putative, expressed or 1,4-alpha-glucan branching enzyme activity	GATCACTTCAACTATAG	0	2	0	0	0	GATCACTTCACGTCTCCCGA	27	14	9	11	14
Starch synthesis + Starch degradation	LOC_Os06g51084	1,4-alpha-glucan branching enzyme, chloroplast precursor, putative, expressed or 1,4-alpha-glucan branching enzyme activity	GATCACTTCAACTATAG	0	2	0	0	0	GATCAGGAGCAACTGTTGGT	74	0	54	119	61
Starch synthesis + Starch degradation	LOC_Os06g51084	1,4-alpha-glucan branching enzyme, chloroplast precursor, putative, expressed or 1,4-alpha-glucan branching enzyme activity	GATCACTTCAACTATAG	0	2	0	0	0	GATCACCTTCGATACAAGTA	23	0	19	0	0
Starch synthesis + Starch degradation	LOC_Os06g51084	1,4-alpha-glucan branching enzyme, chloroplast precursor, putative, expressed or 1,4-alpha-glucan branching enzyme activity	GATCACTTCAACTATAG	0	2	0	0	0	GATCACTGTTACTGTTTACC	0	0	0	13	0
Globulin	LOC_Os03g46100	globulin-1 S allele precursor, putative, expressed	GATCGTCTGCTTCGACG	358	9	62	238	659	GATCATCCGCGCGTCGGAGG	0	0	0	6	0
Globulin	LOC_Os03g46100	globulin-1 S allele precursor, putative, expressed	GATCGTCTGCTTCGACG	358	9	62	238	659	GATCAATCTGTCACTTAAGT	186	33	29	199	66
Globulin	LOC_Os03g46100	globulin-1 S allele precursor, putative, expressed	GATCGTCTGCTTCGACG	358	9	62	238	659	GATCGTCTGCTTCGACGTCC	241	30	27	138	92
Globulin	LOC_Os03g46100	globulin-1 S allele precursor, putative, expressed	GATCGTCTGCTTCGACG	358	9	62	238	659	GATCGTTTAGTTGGGAGTGG	8	0	0	11	0
Starch synthesis	LOC_Os06g04200	Granule-bound starch synthase 1, chloroplast precursor, putative, expressed	GATCTCTCCTCGGTACG	0	0	0	18	0	GATCAACTGGATGAAGGCCG	0	0	0	11	0
Starch synthesis	LOC_Os06g04200	Granule-bound starch synthase 1, chloroplast precursor, putative, expressed	GATCTCTCCTCGGTACG	0	0	0	18	0	GATCTTGGCAAGTCAATTAA	0	0	14	0	0
Starch synthesis	LOC_Os06g04200	Granule-bound starch synthase 1, chloroplast precursor, putative, expressed	GATCTCTCCTCGGTACG	0	0	0	18	0	GATCTACATATGGAGTGATT	7110	6045	4790	3993	4787
Starch synthesis	LOC_Os06g04200	Granule-bound starch synthase 1, chloroplast precursor, putative, expressed	GATCTCTCCTCGGTACG	0	0	0	18	0	GATCACCATGACCCTGTGGC	0	0	0	0	3
Starch synthesis	LOC_Os06g04200	Granule-bound starch synthase 1, chloroplast precursor, putative, expressed	GATCTCTCCTCGGTACG	0	0	0	18	0	GATCGTTCTTCTGGTATAAT	0	0	0	0	5
Starch synthesis	LOC_Os06g04200	Granule-bound starch synthase 1, chloroplast precursor, putative, expressed	GATCTCTCCTCGGTACG	0	0	0	18	0	GATCTGCTCAAAGCTCTGTG	0	0	8	0	4
Starch synthesis	LOC_Os06g04200	Granule-bound starch synthase 1, chloroplast precursor, putative, expressed	GATCTCTCCTCGGTACG	0	0	0	18	0	GATCGCGCCGCTCGCCAAGG	52	4	12	15	33
Starch synthesis	LOC_Os06g04200	Granule-bound starch synthase 1, chloroplast precursor, putative, expressed	GATCTCTCCTCGGTACG	0	0	0	18	0	GATCTCAGGCTCTTCAAGGA	2	1	34	61	7
Starch synthesis	LOC_Os06g04200	Granule-bound starch synthase 1, chloroplast precursor, putative, expressed	GATCTCTCCTCGGTACG	0	0	0	18	0	GATCGCGTTCATCGGCAGGC	6	0	0	0	0
Starch synthesis	LOC_Os06g04200	Granule-bound starch synthase 1, chloroplast precursor, putative, expressed	GATCTCTCCTCGGTACG	0	0	0	18	0	GATCGAAGGCGACGAGATCG	11	0	7	0	0
Starch synthesis	LOC_Os06g04200	Granule-bound starch synthase 1, chloroplast precursor, putative, expressed	GATCTCTCCTCGGTACG	0	0	0	18	0	GATCTACGGACCTGACACTG	0	0	0	9	0
Starch synthesis	LOC_Os06g04200	Granule-bound starch synthase 1, chloroplast precursor, putative, expressed	GATCTCTCCTCGGTACG	0	0	0	18	0	GATCGTTCTTCTGGGTACTG	6	19	7	0	27
Starch synthesis	LOC_Os06g04200	Granule-bound starch synthase 1, chloroplast precursor, putative, expressed	GATCTCTCCTCGGTACG	0	0	0	18	0	GATCCCACTCGCTGACGTCC	4	0	0	0	0
Starch synthesis	LOC_Os06g04200	Granule-bound starch synthase 1, chloroplast precursor, putative, expressed	GATCTCTCCTCGGTACG	0	0	0	18	0	GATCCCCGGCGCGCTGCCGG	26	0	8	0	12
Starch synthesis	LOC_Os06g04200	Granule-bound starch synthase 1, chloroplast precursor, putative, expressed	GATCTCTCCTCGGTACG	0	0	0	18	0	GATCAGGAGGGTTTATTTTG	0	0	0	11	0
Starch synthesis	LOC_Os06g04200	Granule-bound starch synthase 1, chloroplast precursor, putative, expressed	GATCTCTCCTCGGTACG	0	0	0	18	0	GATCTCTGCACTGAATTGAA	0	0	0	0	5
Glutelin	LOC_Os02g15090	glutelin type-B 7 precursor, putative, expressed	GATCGTACCTTTCTTAG	3	0	0	0	0	GATCTGTGTTTAATGGTGTA	1440	432	202	821	393
Glutelin	LOC_Os02g15090	glutelin type-B 7 precursor, putative, expressed	GATCGTACCTTTCTTAG	3	0	0	0	0	GATCGGAAGCTGGGGACACA	33	12	0	1	5
Glutelin	LOC_Os02g15090	glutelin type-B 7 precursor, putative, expressed	GATCGTACCTTTCTTAG	3	0	0	0	0	GATCGTACCTTTCTTAGGGG	8	0	0	0	0
Glutelin	LOC_Os02g15090	glutelin type-B 7 precursor, putative, expressed	GATCGTACCTTTCTTAG	3	0	0	0	0	GATCTTCCTTGATTATTGGC	45	75	12	37	7
Globulin	LOC_Os03g46100	globulin-1 S allele precursor, putative, expressed	GATCATCGAGAACGGCG	10	0	0	0	0	GATCATCCGCGCGTCGGAGG	0	0	0	6	0
Globulin	LOC_Os03g46100	globulin-1 S allele precursor, putative, expressed	GATCATCGAGAACGGCG	10	0	0	0	0	GATCAATCTGTCACTTAAGT	186	33	29	199	66
Globulin	LOC_Os03g46100	globulin-1 S allele precursor, putative, expressed	GATCATCGAGAACGGCG	10	0	0	0	0	GATCGTCTGCTTCGACGTCC	241	30	27	138	92
Globulin	LOC_Os03g46100	globulin-1 S allele precursor, putative, expressed	GATCATCGAGAACGGCG	10	0	0	0	0	GATCGTTTAGTTGGGAGTGG	8	0	0	11	0
aspartate biosynthesis and degradation II + asparagine biosynthesis I and degradation I	LOC_OS01G55540	aspartate transaminase	GATCACTGGACTGGCCG	0	0	0	1	0	GATCAAAAGCATTGCTGCCA	0	0	0	11	0
aspartate biosynthesis and degradation II + asparagine biosynthesis I and degradation I	LOC_OS01G55540	aspartate transaminase	GATCACTGGACTGGCCG	0	0	0	1	0	GATCAAGTGGCTTTCATGAG	5	0	15	11	0
aspartate biosynthesis and degradation II + asparagine biosynthesis I and degradation I	LOC_OS01G55540	aspartate transaminase	GATCACTGGACTGGCCG	0	0	0	1	0	GATCTGCTTAATGATGTGAC	0	30	0	0	9
aspartate biosynthesis and degradation II + asparagine biosynthesis I and degradation I	LOC_OS01G55540	aspartate transaminase	GATCACTGGACTGGCCG	0	0	0	1	0	GATCGGCAAATACTCCTTAA	0	0	32	0	0
aspartate biosynthesis and degradation II + asparagine biosynthesis I and degradation I	LOC_OS01G55540	aspartate transaminase	GATCACTGGACTGGCCG	0	0	0	1	0	GATCACTGTTGAGCCCAGTG	24	0	0	25	9
aspartate biosynthesis and degradation II + asparagine biosynthesis I and degradation I	LOC_OS01G55540	aspartate transaminase	GATCACTGGACTGGCCG	0	0	0	1	0	GATCAACAACCCGTCACGTG	10	0	0	0	0
aspartate biosynthesis and degradation II + asparagine biosynthesis I and degradation I	LOC_OS01G55540	aspartate transaminase	GATCACTGGACTGGCCG	0	0	0	1	0	GATCAGTATGGCTGGTTTGA	48	26	61	64	43
aspartate biosynthesis and degradation II + asparagine biosynthesis I and degradation I	LOC_OS01G55540	aspartate transaminase	GATCACTGGACTGGCCG	0	0	0	1	0	GATCGGAATGTTCACTTTCA	0	0	0	0	6
threonine degradation III	LOC_OS05G14194	lactoylglutathione lyase activity	GATCACCTGCGCTGCCG	0	0	0	0	3	GATCCAGATGGCTGGAAAAC	8	0	0	0	0
threonine degradation III	LOC_OS05G14194	lactoylglutathione lyase activity	GATCACCTGCGCTGCCG	0	0	0	0	3	GATCATCTTTTAACCGATGT	0	0	0	20	0
threonine degradation III	LOC_OS05G14194	lactoylglutathione lyase activity	GATCACCTGCGCTGCCG	0	0	0	0	3	GATCTCATCTTGGTACAGGA	35	17	34	36	22
threonine degradation III	LOC_OS05G14194	lactoylglutathione lyase activity	GATCACCTGCGCTGCCG	0	0	0	0	3	GATCTTTTACGTTGATATGG	4	0	0	0	4
threonine degradation III	LOC_OS05G14194	lactoylglutathione lyase activity	GATCACCTGCGCTGCCG	0	0	0	0	3	GATCTGTGCAAGCAGTTATC	0	0	0	0	7
Starch synthesis + Starch degradation	LOC_Os03g50480	phosphoglucomutase	GATCAAGCTTGTATTCG	1	8	3	3	0	GATCTCTCATTCTCATGGGA	32	45	49	34	35
Starch synthesis + Starch degradation	LOC_Os03g50480	phosphoglucomutase	GATCAAGCTTGTATTCG	1	8	3	3	0	GATCAAGCTTGTATTCGTGT	18	37	13	37	40
Starch synthesis + Starch degradation	LOC_Os03g50480	phosphoglucomutase	GATCAAGCTTGTATTCG	1	8	3	3	0	GATCCTAAGCCAGAGGGCAC	0	0	0	45	3
Starch synthesis + Starch degradation	LOC_Os03g50480	phosphoglucomutase	GATCAAGCTTGTATTCG	1	8	3	3	0	GATCTGAATTGTATGCGTTC	0	10	0	0	1
Starch synthesis + Starch degradation	LOC_Os03g50480	phosphoglucomutase	GATCAAGCTTGTATTCG	1	8	3	3	0	GATCCTGTTGATGGTTCTGT	0	0	0	13	0
Starch synthesis + Starch degradation	LOC_Os03g50480	phosphoglucomutase	GATCAAGCTTGTATTCG	1	8	3	3	0	GATCGGCCAGTGTACTCTTG	18	2	18	18	102
Starch synthesis + Starch degradation	LOC_Os03g50480	phosphoglucomutase	GATCAAGCTTGTATTCG	1	8	3	3	0	GATCTGCTCCCACCGTCATC	751	1040	814	1469	826
Starch synthesis + Starch degradation	LOC_Os03g50480	phosphoglucomutase	GATCAAGCTTGTATTCG	1	8	3	3	0	GATCATAACTAGAAACGGCA	6	24	0	0	7
Starch synthesis + Starch degradation	LOC_Os03g50480	phosphoglucomutase	GATCAAGCTTGTATTCG	1	8	3	3	0	GATCTTGCCGAGTAGTTTTT	0	0	0	0	8
Starch synthesis + Starch degradation	LOC_Os04g08270	limit dextrinase, putative,expressed or alpha-amylase	GATCGCATTATCCCAGG	0	0	0	8	0	GATCATCAGCTAAACATTTC	0	0	0	20	0
Starch synthesis + Starch degradation	LOC_Os04g08270	limit dextrinase, putative,expressed or alpha-amylase	GATCGCATTATCCCAGG	0	0	0	8	0	GATCTCGCTTCGTTGGGGCT	26	13	4	82	57
Starch synthesis + Starch degradation	LOC_Os04g08270	limit dextrinase, putative,expressed or alpha-amylase	GATCGCATTATCCCAGG	0	0	0	8	0	GATCCCTATGCCAGAGGGTA	6	6	0	0	0
Starch synthesis + Starch degradation	LOC_Os04g08270	limit dextrinase, putative,expressed or alpha-amylase	GATCGCATTATCCCAGG	0	0	0	8	0	GATCATTTCATGTTTTGGTT	0	0	0	0	7
Starch synthesis + Starch degradation	LOC_Os04g08270	limit dextrinase, putative,expressed or alpha-amylase	GATCGCATTATCCCAGG	0	0	0	8	0	GATCATTCTTCCCATTGATG	8	0	0	0	0
Starch synthesis + Starch degradation	LOC_Os04g08270	limit dextrinase, putative,expressed or alpha-amylase	GATCGCATTATCCCAGG	0	0	0	8	0	GATCTTATGGGGCATATCAT	10	0	0	0	0
Starch synthesis + Starch degradation	LOC_Os04g08270	limit dextrinase, putative,expressed or alpha-amylase	GATCGCATTATCCCAGG	0	0	0	8	0	GATCAAATCTGAACCCATCA	8	0	0	0	0
Starch synthesis + Starch degradation	LOC_Os04g08270	limit dextrinase, putative,expressed or alpha-amylase	GATCGCATTATCCCAGG	0	0	0	8	0	GATCATGGATTTCAATAGAC	0	0	0	13	6
Starch synthesis + Starch degradation	LOC_Os04g08270	limit dextrinase, putative,expressed or alpha-amylase	GATCGCATTATCCCAGG	0	0	0	8	0	GATCAGATACTCCTCACCGC	0	0	0	11	0
Starch synthesis + Starch degradation	LOC_Os04g08270	limit dextrinase, putative,expressed or alpha-amylase	GATCGCATTATCCCAGG	0	0	0	8	0	GATCGTCACGACATAAGAGA	0	0	0	10	0
Starch synthesis + Starch degradation	LOC_Os04g08270	limit dextrinase, putative,expressed or alpha-amylase	GATCGCATTATCCCAGG	0	0	0	8	0	GATCTTCAATGTCTGTCCAC	0	0	0	0	15
Starch synthesis + Starch degradation	LOC_Os04g08270	limit dextrinase, putative,expressed or alpha-amylase	GATCGCATTATCCCAGG	0	0	0	8	0	GATCCCTATGCCAGAGGGCT	0	4	0	0	0
Prolamin	LOC_Os05g26720	prolamin PPROL 14 precursor, putative, expressed	GATCTCTACTTTGGTCG	203	1100	317	1148	1146	GATCTCTACTTTGGTCGGAA	59	99	278	458	238
Starch synthesis	LOC_Os06g04200	Granule-bound starch synthase 1, chloroplast precursor, putative, expressed	GATCAACTGGATGAAGG	0	0	0	0	11	GATCAACTGGATGAAGGCCG	0	0	0	11	0
Starch synthesis	LOC_Os06g04200	Granule-bound starch synthase 1, chloroplast precursor, putative, expressed	GATCAACTGGATGAAGG	0	0	0	0	11	GATCTTGGCAAGTCAATTAA	0	0	14	0	0
Starch synthesis	LOC_Os06g04200	Granule-bound starch synthase 1, chloroplast precursor, putative, expressed	GATCAACTGGATGAAGG	0	0	0	0	11	GATCTACATATGGAGTGATT	7110	6045	4790	3993	4787
Starch synthesis	LOC_Os06g04200	Granule-bound starch synthase 1, chloroplast precursor, putative, expressed	GATCAACTGGATGAAGG	0	0	0	0	11	GATCACCATGACCCTGTGGC	0	0	0	0	3
Starch synthesis	LOC_Os06g04200	Granule-bound starch synthase 1, chloroplast precursor, putative, expressed	GATCAACTGGATGAAGG	0	0	0	0	11	GATCGTTCTTCTGGTATAAT	0	0	0	0	5
Starch synthesis	LOC_Os06g04200	Granule-bound starch synthase 1, chloroplast precursor, putative, expressed	GATCAACTGGATGAAGG	0	0	0	0	11	GATCTGCTCAAAGCTCTGTG	0	0	8	0	4
Starch synthesis	LOC_Os06g04200	Granule-bound starch synthase 1, chloroplast precursor, putative, expressed	GATCAACTGGATGAAGG	0	0	0	0	11	GATCGCGCCGCTCGCCAAGG	52	4	12	15	33
Starch synthesis	LOC_Os06g04200	Granule-bound starch synthase 1, chloroplast precursor, putative, expressed	GATCAACTGGATGAAGG	0	0	0	0	11	GATCTCAGGCTCTTCAAGGA	2	1	34	61	7
Starch synthesis	LOC_Os06g04200	Granule-bound starch synthase 1, chloroplast precursor, putative, expressed	GATCAACTGGATGAAGG	0	0	0	0	11	GATCGCGTTCATCGGCAGGC	6	0	0	0	0
Starch synthesis	LOC_Os06g04200	Granule-bound starch synthase 1, chloroplast precursor, putative, expressed	GATCAACTGGATGAAGG	0	0	0	0	11	GATCGAAGGCGACGAGATCG	11	0	7	0	0
Starch synthesis	LOC_Os06g04200	Granule-bound starch synthase 1, chloroplast precursor, putative, expressed	GATCAACTGGATGAAGG	0	0	0	0	11	GATCTACGGACCTGACACTG	0	0	0	9	0
Starch synthesis	LOC_Os06g04200	Granule-bound starch synthase 1, chloroplast precursor, putative, expressed	GATCAACTGGATGAAGG	0	0	0	0	11	GATCGTTCTTCTGGGTACTG	6	19	7	0	27
Starch synthesis	LOC_Os06g04200	Granule-bound starch synthase 1, chloroplast precursor, putative, expressed	GATCAACTGGATGAAGG	0	0	0	0	11	GATCCCACTCGCTGACGTCC	4	0	0	0	0
Starch synthesis	LOC_Os06g04200	Granule-bound starch synthase 1, chloroplast precursor, putative, expressed	GATCAACTGGATGAAGG	0	0	0	0	11	GATCCCCGGCGCGCTGCCGG	26	0	8	0	12
Starch synthesis	LOC_Os06g04200	Granule-bound starch synthase 1, chloroplast precursor, putative, expressed	GATCAACTGGATGAAGG	0	0	0	0	11	GATCAGGAGGGTTTATTTTG	0	0	0	11	0
Starch synthesis	LOC_Os06g04200	Granule-bound starch synthase 1, chloroplast precursor, putative, expressed	GATCAACTGGATGAAGG	0	0	0	0	11	GATCTCTGCACTGAATTGAA	0	0	0	0	5
Starch synthesis + Starch degradation	LOC_Os06g51084	1,4-alpha-glucan branching enzyme, chloroplast precursor, putative, expressed or 1,4-alpha-glucan branching enzyme activity	GATCAGTGTCGACAAGG	0	0	0	0	83	GATCACTTCAACTATAGGAT	0	0	0	0	8
Starch synthesis + Starch degradation	LOC_Os06g51084	1,4-alpha-glucan branching enzyme, chloroplast precursor, putative, expressed or 1,4-alpha-glucan branching enzyme activity	GATCAGTGTCGACAAGG	0	0	0	0	83	GATCAGGTATAGTTGGGTGG	0	4	0	0	0
Starch synthesis + Starch degradation	LOC_Os06g51084	1,4-alpha-glucan branching enzyme, chloroplast precursor, putative, expressed or 1,4-alpha-glucan branching enzyme activity	GATCAGTGTCGACAAGG	0	0	0	0	83	GATCAGTGTCGACAAGGCTC	0	2	24	0	0
Starch synthesis + Starch degradation	LOC_Os06g51084	1,4-alpha-glucan branching enzyme, chloroplast precursor, putative, expressed or 1,4-alpha-glucan branching enzyme activity	GATCAGTGTCGACAAGG	0	0	0	0	83	GATCGTATTCCCGCATGGAT	0	0	0	25	0
Starch synthesis + Starch degradation	LOC_Os06g51084	1,4-alpha-glucan branching enzyme, chloroplast precursor, putative, expressed or 1,4-alpha-glucan branching enzyme activity	GATCAGTGTCGACAAGG	0	0	0	0	83	GATCCTGGCTTGCCTTGGAC	4850	5112	4065	7495	4076
Starch synthesis + Starch degradation	LOC_Os06g51084	1,4-alpha-glucan branching enzyme, chloroplast precursor, putative, expressed or 1,4-alpha-glucan branching enzyme activity	GATCAGTGTCGACAAGG	0	0	0	0	83	GATCAAGAAATCTGATGCTT	45	106	9	55	69
Starch synthesis + Starch degradation	LOC_Os06g51084	1,4-alpha-glucan branching enzyme, chloroplast precursor, putative, expressed or 1,4-alpha-glucan branching enzyme activity	GATCAGTGTCGACAAGG	0	0	0	0	83	GATCAGTTCGCACACTGATG	7	0	0	0	4
Starch synthesis + Starch degradation	LOC_Os06g51084	1,4-alpha-glucan branching enzyme, chloroplast precursor, putative, expressed or 1,4-alpha-glucan branching enzyme activity	GATCAGTGTCGACAAGG	0	0	0	0	83	GATCACCTTCGATACAAGGT	2	0	0	13	17
Starch synthesis + Starch degradation	LOC_Os06g51084	1,4-alpha-glucan branching enzyme, chloroplast precursor, putative, expressed or 1,4-alpha-glucan branching enzyme activity	GATCAGTGTCGACAAGG	0	0	0	0	83	GATCATGGCTCTCGGCATAG	0	0	3	0	0
Starch synthesis + Starch degradation	LOC_Os06g51084	1,4-alpha-glucan branching enzyme, chloroplast precursor, putative, expressed or 1,4-alpha-glucan branching enzyme activity	GATCAGTGTCGACAAGG	0	0	0	0	83	GATCAACCCATGCTCCACCC	19	0	0	0	0
Starch synthesis + Starch degradation	LOC_Os06g51084	1,4-alpha-glucan branching enzyme, chloroplast precursor, putative, expressed or 1,4-alpha-glucan branching enzyme activity	GATCAGTGTCGACAAGG	0	0	0	0	83	GATCTTCATCAACGCGATAG	0	0	0	0	5
Starch synthesis + Starch degradation	LOC_Os06g51084	1,4-alpha-glucan branching enzyme, chloroplast precursor, putative, expressed or 1,4-alpha-glucan branching enzyme activity	GATCAGTGTCGACAAGG	0	0	0	0	83	GATCAAATGCATTCATATAC	38	0	14	0	11
Starch synthesis + Starch degradation	LOC_Os06g51084	1,4-alpha-glucan branching enzyme, chloroplast precursor, putative, expressed or 1,4-alpha-glucan branching enzyme activity	GATCAGTGTCGACAAGG	0	0	0	0	83	GATCAAGCAATGAATGCACT	15	0	0	26	20
Starch synthesis + Starch degradation	LOC_Os06g51084	1,4-alpha-glucan branching enzyme, chloroplast precursor, putative, expressed or 1,4-alpha-glucan branching enzyme activity	GATCAGTGTCGACAAGG	0	0	0	0	83	GATCTCCAGATTACAAGGGC	107	51	72	83	55
Starch synthesis + Starch degradation	LOC_Os06g51084	1,4-alpha-glucan branching enzyme, chloroplast precursor, putative, expressed or 1,4-alpha-glucan branching enzyme activity	GATCAGTGTCGACAAGG	0	0	0	0	83	GATCGTGAAGAGCTCAGGAG	22	0	15	0	11
Starch synthesis + Starch degradation	LOC_Os06g51084	1,4-alpha-glucan branching enzyme, chloroplast precursor, putative, expressed or 1,4-alpha-glucan branching enzyme activity	GATCAGTGTCGACAAGG	0	0	0	0	83	GATCACTTCACGTCTCCCGA	27	14	9	11	14
Starch synthesis + Starch degradation	LOC_Os06g51084	1,4-alpha-glucan branching enzyme, chloroplast precursor, putative, expressed or 1,4-alpha-glucan branching enzyme activity	GATCAGTGTCGACAAGG	0	0	0	0	83	GATCAGGAGCAACTGTTGGT	74	0	54	119	61
Starch synthesis + Starch degradation	LOC_Os06g51084	1,4-alpha-glucan branching enzyme, chloroplast precursor, putative, expressed or 1,4-alpha-glucan branching enzyme activity	GATCAGTGTCGACAAGG	0	0	0	0	83	GATCACCTTCGATACAAGTA	23	0	19	0	0
Starch synthesis + Starch degradation	LOC_Os06g51084	1,4-alpha-glucan branching enzyme, chloroplast precursor, putative, expressed or 1,4-alpha-glucan branching enzyme activity	GATCAGTGTCGACAAGG	0	0	0	0	83	GATCACTGTTACTGTTTACC	0	0	0	13	0
Globulin	LOC_Os03g46100	globulin-1 S allele precursor, putative, expressed	GATCATCCGCGCGTCGG	20	0	0	0	0	GATCATCCGCGCGTCGGAGG	0	0	0	6	0
Globulin	LOC_Os03g46100	globulin-1 S allele precursor, putative, expressed	GATCATCCGCGCGTCGG	20	0	0	0	0	GATCAATCTGTCACTTAAGT	186	33	29	199	66
Globulin	LOC_Os03g46100	globulin-1 S allele precursor, putative, expressed	GATCATCCGCGCGTCGG	20	0	0	0	0	GATCGTCTGCTTCGACGTCC	241	30	27	138	92
Globulin	LOC_Os03g46100	globulin-1 S allele precursor, putative, expressed	GATCATCCGCGCGTCGG	20	0	0	0	0	GATCGTTTAGTTGGGAGTGG	8	0	0	11	0
Starch synthesis	LOC_Os07g11650	alpha-amylase/trypsin inhibitor precursor, putative, expressed	GATCTCGCAGCACGCGG	101	100	108	59	285	GATCTCGCAGCACGCGGCGC	23	0	10	13	8
Starch synthesis	LOC_Os07g11650	alpha-amylase/trypsin inhibitor precursor, putative, expressed	GATCTCGCAGCACGCGG	101	100	108	59	285	GATCACTTGGGATTGGGAGT	0	0	0	27	0
Starch synthesis	LOC_Os07g11650	alpha-amylase/trypsin inhibitor precursor, putative, expressed	GATCTCGCAGCACGCGG	101	100	108	59	285	GATCGCCGGGATGGCGAGCG	4322	7	1270	5090	1823
Starch synthesis	LOC_Os07g11650	alpha-amylase/trypsin inhibitor precursor, putative, expressed	GATCTCGCAGCACGCGG	101	100	108	59	285	GATCGTCGCGGCGTCGCACC	22	0	4	21	0
Starch synthesis	LOC_Os07g11650	alpha-amylase/trypsin inhibitor precursor, putative, expressed	GATCTCGCAGCACGCGG	101	100	108	59	285	GATCATCCCGGCGACGCGGT	22	0	12	31	5
Globulin	LOC_Os03g57960	globulin-1 S allele precursor, putative, expressed	GATCACGACGGCGCCGG	0	0	0	0	6	GATCACGACGGCGCCGGAGG	0	0	0	0	8
Globulin	LOC_Os03g57960	globulin-1 S allele precursor, putative, expressed	GATCACGACGGCGCCGG	0	0	0	0	6	GATCGAGAGGAATAAGTTGG	425	1	80	370	121
Globulin	LOC_Os03g57960	globulin-1 S allele precursor, putative, expressed	GATCACGACGGCGCCGG	0	0	0	0	6	GATCTTGCTGCGCGGCCCGC	17	0	0	0	10
Glutelin	LOC_Os02g25860	glutelin type-B 4 precursor, putative, expressed	GATCTGACTGTCTATGG	0	0	0	0	3	GATCAGATGCTGAATTGAGG	7	0	15	13	5
Glutelin	LOC_Os02g25860	glutelin type-B 4 precursor, putative, expressed	GATCTGACTGTCTATGG	0	0	0	0	3	GATCCATTCTTCGTGCTTTG	0	24	0	0	9
Glutelin	LOC_Os02g25860	glutelin type-B 4 precursor, putative, expressed	GATCTGACTGTCTATGG	0	0	0	0	3	GATCAACACCTCTTTTTCAA	286	333	75	142	76
Glutelin	LOC_Os02g25640	glutelin type-A 2 precursor, putative, expressed	GATCCTTCCACCATGGG	15	0	25	8	58	GATCCCACAGAACTTTGCAG	5	0	0	26	6
Glutelin	LOC_Os02g25640	glutelin type-A 2 precursor, putative, expressed	GATCCTTCCACCATGGG	15	0	25	8	58	GATCCTTCCACCATGGGGGT	0	0	0	58	13
Glutelin	LOC_Os02g25640	glutelin type-A 2 precursor, putative, expressed	GATCCTTCCACCATGGG	15	0	25	8	58	GATCCACCACCTGGATGTGC	11	18	5	15	5
Glutelin	LOC_Os02g25640	glutelin type-A 2 precursor, putative, expressed	GATCCTTCCACCATGGG	15	0	25	8	58	GATCTGCCACTCAGCATACT	1643	829	941	2093	868
Glutelin	LOC_Os02g25640	glutelin type-A 2 precursor, putative, expressed	GATCCTTCCACCATGGG	15	0	25	8	58	GATCCTAAAAGAAGGGTATG	37	30	16	29	16
Glutelin	LOC_Os02g25640	glutelin type-A 2 precursor, putative, expressed	GATCCTTCCACCATGGG	15	0	25	8	58	GATCGCAGGGAAGGCCTCCA	114	1	21	47	36
Glutelin	LOC_Os02g25640	glutelin type-A 2 precursor, putative, expressed	GATCCTTCCACCATGGG	15	0	25	8	58	GATCTCTGCTGGTGTGTTGC	0	0	0	7	0
Glutelin	LOC_Os02g25640	glutelin type-A 2 precursor, putative, expressed	GATCCTTCCACCATGGG	15	0	25	8	58	GATCAACGAGAAGTAAACTA	619	5	492	690	414
Glutelin	LOC_Os02g25640	glutelin type-A 2 precursor, putative, expressed	GATCCTTCCACCATGGG	15	0	25	8	58	GATCGAGCTGGTTGGCATTG	4	0	0	25	0
Glutelin	LOC_Os02g25640	glutelin type-A 2 precursor, putative, expressed	GATCCTTCCACCATGGG	15	0	25	8	58	GATCTGCTGTTGGTGAAGCT	0	0	0	10	3
Glutelin	LOC_Os02g25640	glutelin type-A 2 precursor, putative, expressed	GATCCTTCCACCATGGG	15	0	25	8	58	GATCTTACTGTAATGAATAA	29779	3390	14231	35371	17195
Glutelin	LOC_Os02g25640	glutelin type-A 2 precursor, putative, expressed	GATCCTTCCACCATGGG	15	0	25	8	58	GATCACAAGGGCCAATAGCC	51	0	19	54	21
Glutelin	LOC_Os02g25640	glutelin type-A 2 precursor, putative, expressed	GATCCTTCCACCATGGG	15	0	25	8	58	GATCCTAAAAGAAGGGAGTT	0	0	0	0	8
Glutelin	LOC_Os02g25640	glutelin type-A 2 precursor, putative, expressed	GATCCTTCCACCATGGG	15	0	25	8	58	GATCACCGTGGTAGGAGTGT	4	0	0	11	10
Glutelin	LOC_Os02g25640	glutelin type-A 2 precursor, putative, expressed	GATCCTTCCACCATGGG	15	0	25	8	58	GATCTGAAGCTGGATTCACT	10	0	0	1	25
Glutelin	LOC_Os02g25640	glutelin type-A 2 precursor, putative, expressed	GATCCTTCCACCATGGG	15	0	25	8	58	GATCTGACTGTCGACAGCAT	0	0	0	11	0
Glutelin	LOC_Os02g25640	glutelin type-A 2 precursor, putative, expressed	GATCCTTCCACCATGGG	15	0	25	8	58	GATCGTTACACATTTAGTTT	710	929	540	2302	391
Starch synthesis + Starch degradation	LOC_Os04g08270	limit dextrinase, putative,expressed or alpha-amylase	GATCCTTACAATTGGGG	0	0	0	2	0	GATCATCAGCTAAACATTTC	0	0	0	20	0
Starch synthesis + Starch degradation	LOC_Os04g08270	limit dextrinase, putative,expressed or alpha-amylase	GATCCTTACAATTGGGG	0	0	0	2	0	GATCTCGCTTCGTTGGGGCT	26	13	4	82	57
Starch synthesis + Starch degradation	LOC_Os04g08270	limit dextrinase, putative,expressed or alpha-amylase	GATCCTTACAATTGGGG	0	0	0	2	0	GATCCCTATGCCAGAGGGTA	6	6	0	0	0
Starch synthesis + Starch degradation	LOC_Os04g08270	limit dextrinase, putative,expressed or alpha-amylase	GATCCTTACAATTGGGG	0	0	0	2	0	GATCATTTCATGTTTTGGTT	0	0	0	0	7
Starch synthesis + Starch degradation	LOC_Os04g08270	limit dextrinase, putative,expressed or alpha-amylase	GATCCTTACAATTGGGG	0	0	0	2	0	GATCATTCTTCCCATTGATG	8	0	0	0	0
Starch synthesis + Starch degradation	LOC_Os04g08270	limit dextrinase, putative,expressed or alpha-amylase	GATCCTTACAATTGGGG	0	0	0	2	0	GATCTTATGGGGCATATCAT	10	0	0	0	0
Starch synthesis + Starch degradation	LOC_Os04g08270	limit dextrinase, putative,expressed or alpha-amylase	GATCCTTACAATTGGGG	0	0	0	2	0	GATCAAATCTGAACCCATCA	8	0	0	0	0
Starch synthesis + Starch degradation	LOC_Os04g08270	limit dextrinase, putative,expressed or alpha-amylase	GATCCTTACAATTGGGG	0	0	0	2	0	GATCATGGATTTCAATAGAC	0	0	0	13	6
Starch synthesis + Starch degradation	LOC_Os04g08270	limit dextrinase, putative,expressed or alpha-amylase	GATCCTTACAATTGGGG	0	0	0	2	0	GATCAGATACTCCTCACCGC	0	0	0	11	0
Starch synthesis + Starch degradation	LOC_Os04g08270	limit dextrinase, putative,expressed or alpha-amylase	GATCCTTACAATTGGGG	0	0	0	2	0	GATCGTCACGACATAAGAGA	0	0	0	10	0
Starch synthesis + Starch degradation	LOC_Os04g08270	limit dextrinase, putative,expressed or alpha-amylase	GATCCTTACAATTGGGG	0	0	0	2	0	GATCTTCAATGTCTGTCCAC	0	0	0	0	15
Starch synthesis + Starch degradation	LOC_Os04g08270	limit dextrinase, putative,expressed or alpha-amylase	GATCCTTACAATTGGGG	0	0	0	2	0	GATCCCTATGCCAGAGGGCT	0	4	0	0	0
Globulin	LOC_Os05g41970	19 kDa globulin precursor, putative, expressed	GATCAAAACAAATAATG	1306	235	383	512	1303	GATCAAAACAAATAATGAAT	176322	149971	128058	151410	130430
Globulin	LOC_Os05g41970	19 kDa globulin precursor, putative, expressed	GATCAAAACAAATAATG	1306	235	383	512	1303	GATCAATCAGACAATCACTA	79	0	2	87	40
Globulin	LOC_Os05g41970	19 kDa globulin precursor, putative, expressed	GATCAAAACAAATAATG	1306	235	383	512	1303	GATCCTACTAGCTATGAGGC	1191	666	946	1714	934
Globulin	LOC_Os05g41970	19 kDa globulin precursor, putative, expressed	GATCAAAACAAATAATG	1306	235	383	512	1303	GATCATCAATGGCTAGCAAG	16	6	0	13	3
Globulin	LOC_Os05g41970	19 kDa globulin precursor, putative, expressed	GATCAAAACAAATAATG	1306	235	383	512	1303	GATCACTATCTCGTTGCATG	709	629	506	846	505
Globulin	LOC_Os05g41970	19 kDa globulin precursor, putative, expressed	GATCAAAACAAATAATG	1306	235	383	512	1303	GATCACACCGTTGCTGTGTT	716	100	552	560	473
Prolamin	LOC_Os07g11920	prolamin PPROL 14 precursor, putative, expressed	GATCGCCAAACTGCTGG	0	0	15	69	0	GATCGCCAAACTGCTGGAGG	0	1	9	0	82
Seed allergenic/lectin	LOC_Os07g11410	seed allergenic protein RAG2 precursor, putative, expressed	GATCACTACCTTGTTGG	0	0	2	0	0	GATCACTACCTTGTTGGAAG	20	0	0	0	0
Seed allergenic/lectin	LOC_Os07g11410	seed allergenic protein RAG2 precursor, putative, expressed	GATCACTACCTTGTTGG	0	0	2	0	0	GATCCTCAGCATGTGGTTGA	0	21	0	0	13
Seed allergenic/lectin	LOC_Os07g11410	seed allergenic protein RAG2 precursor, putative, expressed	GATCACTACCTTGTTGG	0	0	2	0	0	GATCATCTACAGGGAGAGCG	978	322	277	0	480
Starch synthesis + Starch degradation	LOC_Os06g51084	1,4-alpha-glucan branching enzyme, chloroplast precursor, putative, expressed or 1,4-alpha-glucan branching enzyme activity	GATCAGTCCATTGTTGG	0	0	2	0	6	GATCACTTCAACTATAGGAT	0	0	0	0	8
Starch synthesis + Starch degradation	LOC_Os06g51084	1,4-alpha-glucan branching enzyme, chloroplast precursor, putative, expressed or 1,4-alpha-glucan branching enzyme activity	GATCAGTCCATTGTTGG	0	0	2	0	6	GATCAGGTATAGTTGGGTGG	0	4	0	0	0
Starch synthesis + Starch degradation	LOC_Os06g51084	1,4-alpha-glucan branching enzyme, chloroplast precursor, putative, expressed or 1,4-alpha-glucan branching enzyme activity	GATCAGTCCATTGTTGG	0	0	2	0	6	GATCAGTGTCGACAAGGCTC	0	2	24	0	0
Starch synthesis + Starch degradation	LOC_Os06g51084	1,4-alpha-glucan branching enzyme, chloroplast precursor, putative, expressed or 1,4-alpha-glucan branching enzyme activity	GATCAGTCCATTGTTGG	0	0	2	0	6	GATCGTATTCCCGCATGGAT	0	0	0	25	0
Starch synthesis + Starch degradation	LOC_Os06g51084	1,4-alpha-glucan branching enzyme, chloroplast precursor, putative, expressed or 1,4-alpha-glucan branching enzyme activity	GATCAGTCCATTGTTGG	0	0	2	0	6	GATCCTGGCTTGCCTTGGAC	4850	5112	4065	7495	4076
Starch synthesis + Starch degradation	LOC_Os06g51084	1,4-alpha-glucan branching enzyme, chloroplast precursor, putative, expressed or 1,4-alpha-glucan branching enzyme activity	GATCAGTCCATTGTTGG	0	0	2	0	6	GATCAAGAAATCTGATGCTT	45	106	9	55	69
Starch synthesis + Starch degradation	LOC_Os06g51084	1,4-alpha-glucan branching enzyme, chloroplast precursor, putative, expressed or 1,4-alpha-glucan branching enzyme activity	GATCAGTCCATTGTTGG	0	0	2	0	6	GATCAGTTCGCACACTGATG	7	0	0	0	4
Starch synthesis + Starch degradation	LOC_Os06g51084	1,4-alpha-glucan branching enzyme, chloroplast precursor, putative, expressed or 1,4-alpha-glucan branching enzyme activity	GATCAGTCCATTGTTGG	0	0	2	0	6	GATCACCTTCGATACAAGGT	2	0	0	13	17
Starch synthesis + Starch degradation	LOC_Os06g51084	1,4-alpha-glucan branching enzyme, chloroplast precursor, putative, expressed or 1,4-alpha-glucan branching enzyme activity	GATCAGTCCATTGTTGG	0	0	2	0	6	GATCATGGCTCTCGGCATAG	0	0	3	0	0
Starch synthesis + Starch degradation	LOC_Os06g51084	1,4-alpha-glucan branching enzyme, chloroplast precursor, putative, expressed or 1,4-alpha-glucan branching enzyme activity	GATCAGTCCATTGTTGG	0	0	2	0	6	GATCAACCCATGCTCCACCC	19	0	0	0	0
Starch synthesis + Starch degradation	LOC_Os06g51084	1,4-alpha-glucan branching enzyme, chloroplast precursor, putative, expressed or 1,4-alpha-glucan branching enzyme activity	GATCAGTCCATTGTTGG	0	0	2	0	6	GATCTTCATCAACGCGATAG	0	0	0	0	5
Starch synthesis + Starch degradation	LOC_Os06g51084	1,4-alpha-glucan branching enzyme, chloroplast precursor, putative, expressed or 1,4-alpha-glucan branching enzyme activity	GATCAGTCCATTGTTGG	0	0	2	0	6	GATCAAATGCATTCATATAC	38	0	14	0	11
Starch synthesis + Starch degradation	LOC_Os06g51084	1,4-alpha-glucan branching enzyme, chloroplast precursor, putative, expressed or 1,4-alpha-glucan branching enzyme activity	GATCAGTCCATTGTTGG	0	0	2	0	6	GATCAAGCAATGAATGCACT	15	0	0	26	20
Starch synthesis + Starch degradation	LOC_Os06g51084	1,4-alpha-glucan branching enzyme, chloroplast precursor, putative, expressed or 1,4-alpha-glucan branching enzyme activity	GATCAGTCCATTGTTGG	0	0	2	0	6	GATCTCCAGATTACAAGGGC	107	51	72	83	55
Starch synthesis + Starch degradation	LOC_Os06g51084	1,4-alpha-glucan branching enzyme, chloroplast precursor, putative, expressed or 1,4-alpha-glucan branching enzyme activity	GATCAGTCCATTGTTGG	0	0	2	0	6	GATCGTGAAGAGCTCAGGAG	22	0	15	0	11
Starch synthesis + Starch degradation	LOC_Os06g51084	1,4-alpha-glucan branching enzyme, chloroplast precursor, putative, expressed or 1,4-alpha-glucan branching enzyme activity	GATCAGTCCATTGTTGG	0	0	2	0	6	GATCACTTCACGTCTCCCGA	27	14	9	11	14
Starch synthesis + Starch degradation	LOC_Os06g51084	1,4-alpha-glucan branching enzyme, chloroplast precursor, putative, expressed or 1,4-alpha-glucan branching enzyme activity	GATCAGTCCATTGTTGG	0	0	2	0	6	GATCAGGAGCAACTGTTGGT	74	0	54	119	61
Starch synthesis + Starch degradation	LOC_Os06g51084	1,4-alpha-glucan branching enzyme, chloroplast precursor, putative, expressed or 1,4-alpha-glucan branching enzyme activity	GATCAGTCCATTGTTGG	0	0	2	0	6	GATCACCTTCGATACAAGTA	23	0	19	0	0
Starch synthesis + Starch degradation	LOC_Os06g51084	1,4-alpha-glucan branching enzyme, chloroplast precursor, putative, expressed or 1,4-alpha-glucan branching enzyme activity	GATCAGTCCATTGTTGG	0	0	2	0	6	GATCACTGTTACTGTTTACC	0	0	0	13	0
Glutelin	LOC_Os02g14600	glutelin type-B 4 precursor, putative, expressed	GATCGTTGCTCTCTATG	0	0	0	0	48	GATCAATACCAACAAATTCA	83	43	54	85	43
Glutelin	LOC_Os02g14600	glutelin type-B 4 precursor, putative, expressed	GATCGTTGCTCTCTATG	0	0	0	0	48	GATCGTTGCTCTCTATGATA	0	0	0	11	0
Glutelin	LOC_Os02g14600	glutelin type-B 4 precursor, putative, expressed	GATCGTTGCTCTCTATG	0	0	0	0	48	GATCTTTTGGTTTTCATCTC	12	0	0	0	13
Glutelin	LOC_Os02g14600	glutelin type-B 4 precursor, putative, expressed	GATCGTTGCTCTCTATG	0	0	0	0	48	GATCAACAAGCAAATACAAT	959	143	362	523	731
Glutelin	LOC_Os02g14600	glutelin type-B 4 precursor, putative, expressed	GATCGTTGCTCTCTATG	0	0	0	0	48	GATCTTGTGTTTGTTCCTGT	34	0	0	29	6
Glutelin	LOC_Os02g14600	glutelin type-B 4 precursor, putative, expressed	GATCGTTGCTCTCTATG	0	0	0	0	48	GATCCACCAATTTAGGCAAG	55	8	31	101	55
Starch synthesis + Starch degradation	LOC_Os03g50480	phosphoglucomutase	GATCTCTCATTCTCATG	0	12	2	1	0	GATCTCTCATTCTCATGGGA	32	45	49	34	35
Starch synthesis + Starch degradation	LOC_Os03g50480	phosphoglucomutase	GATCTCTCATTCTCATG	0	12	2	1	0	GATCAAGCTTGTATTCGTGT	18	37	13	37	40
Starch synthesis + Starch degradation	LOC_Os03g50480	phosphoglucomutase	GATCTCTCATTCTCATG	0	12	2	1	0	GATCCTAAGCCAGAGGGCAC	0	0	0	45	3
Starch synthesis + Starch degradation	LOC_Os03g50480	phosphoglucomutase	GATCTCTCATTCTCATG	0	12	2	1	0	GATCTGAATTGTATGCGTTC	0	10	0	0	1
Starch synthesis + Starch degradation	LOC_Os03g50480	phosphoglucomutase	GATCTCTCATTCTCATG	0	12	2	1	0	GATCCTGTTGATGGTTCTGT	0	0	0	13	0
Starch synthesis + Starch degradation	LOC_Os03g50480	phosphoglucomutase	GATCTCTCATTCTCATG	0	12	2	1	0	GATCGGCCAGTGTACTCTTG	18	2	18	18	102
Starch synthesis + Starch degradation	LOC_Os03g50480	phosphoglucomutase	GATCTCTCATTCTCATG	0	12	2	1	0	GATCTGCTCCCACCGTCATC	751	1040	814	1469	826
Starch synthesis + Starch degradation	LOC_Os03g50480	phosphoglucomutase	GATCTCTCATTCTCATG	0	12	2	1	0	GATCATAACTAGAAACGGCA	6	24	0	0	7
Starch synthesis + Starch degradation	LOC_Os03g50480	phosphoglucomutase	GATCTCTCATTCTCATG	0	12	2	1	0	GATCTTGCCGAGTAGTTTTT	0	0	0	0	8
Starch synthesis	LOC_Os06g04200	Granule-bound starch synthase 1, chloroplast precursor, putative, expressed	GATCTACATATGGAGTG	10899	6313	13076	5292	4366	GATCAACTGGATGAAGGCCG	0	0	0	11	0
Starch synthesis	LOC_Os06g04200	Granule-bound starch synthase 1, chloroplast precursor, putative, expressed	GATCTACATATGGAGTG	10899	6313	13076	5292	4366	GATCTTGGCAAGTCAATTAA	0	0	14	0	0
Starch synthesis	LOC_Os06g04200	Granule-bound starch synthase 1, chloroplast precursor, putative, expressed	GATCTACATATGGAGTG	10899	6313	13076	5292	4366	GATCTACATATGGAGTGATT	7110	6045	4790	3993	4787
Starch synthesis	LOC_Os06g04200	Granule-bound starch synthase 1, chloroplast precursor, putative, expressed	GATCTACATATGGAGTG	10899	6313	13076	5292	4366	GATCACCATGACCCTGTGGC	0	0	0	0	3
Starch synthesis	LOC_Os06g04200	Granule-bound starch synthase 1, chloroplast precursor, putative, expressed	GATCTACATATGGAGTG	10899	6313	13076	5292	4366	GATCGTTCTTCTGGTATAAT	0	0	0	0	5
Starch synthesis	LOC_Os06g04200	Granule-bound starch synthase 1, chloroplast precursor, putative, expressed	GATCTACATATGGAGTG	10899	6313	13076	5292	4366	GATCTGCTCAAAGCTCTGTG	0	0	8	0	4
Starch synthesis	LOC_Os06g04200	Granule-bound starch synthase 1, chloroplast precursor, putative, expressed	GATCTACATATGGAGTG	10899	6313	13076	5292	4366	GATCGCGCCGCTCGCCAAGG	52	4	12	15	33
Starch synthesis	LOC_Os06g04200	Granule-bound starch synthase 1, chloroplast precursor, putative, expressed	GATCTACATATGGAGTG	10899	6313	13076	5292	4366	GATCTCAGGCTCTTCAAGGA	2	1	34	61	7
Starch synthesis	LOC_Os06g04200	Granule-bound starch synthase 1, chloroplast precursor, putative, expressed	GATCTACATATGGAGTG	10899	6313	13076	5292	4366	GATCGCGTTCATCGGCAGGC	6	0	0	0	0
Starch synthesis	LOC_Os06g04200	Granule-bound starch synthase 1, chloroplast precursor, putative, expressed	GATCTACATATGGAGTG	10899	6313	13076	5292	4366	GATCGAAGGCGACGAGATCG	11	0	7	0	0
Starch synthesis	LOC_Os06g04200	Granule-bound starch synthase 1, chloroplast precursor, putative, expressed	GATCTACATATGGAGTG	10899	6313	13076	5292	4366	GATCTACGGACCTGACACTG	0	0	0	9	0
Starch synthesis	LOC_Os06g04200	Granule-bound starch synthase 1, chloroplast precursor, putative, expressed	GATCTACATATGGAGTG	10899	6313	13076	5292	4366	GATCGTTCTTCTGGGTACTG	6	19	7	0	27
Starch synthesis	LOC_Os06g04200	Granule-bound starch synthase 1, chloroplast precursor, putative, expressed	GATCTACATATGGAGTG	10899	6313	13076	5292	4366	GATCCCACTCGCTGACGTCC	4	0	0	0	0
Starch synthesis	LOC_Os06g04200	Granule-bound starch synthase 1, chloroplast precursor, putative, expressed	GATCTACATATGGAGTG	10899	6313	13076	5292	4366	GATCCCCGGCGCGCTGCCGG	26	0	8	0	12
Starch synthesis	LOC_Os06g04200	Granule-bound starch synthase 1, chloroplast precursor, putative, expressed	GATCTACATATGGAGTG	10899	6313	13076	5292	4366	GATCAGGAGGGTTTATTTTG	0	0	0	11	0
Starch synthesis	LOC_Os06g04200	Granule-bound starch synthase 1, chloroplast precursor, putative, expressed	GATCTACATATGGAGTG	10899	6313	13076	5292	4366	GATCTCTGCACTGAATTGAA	0	0	0	0	5
Glutelin	LOC_Os02g25860	glutelin type-B 4 precursor, putative, expressed	GATCAGATGCTGAATTG	0	0	0	0	2	GATCAGATGCTGAATTGAGG	7	0	15	13	5
Glutelin	LOC_Os02g25860	glutelin type-B 4 precursor, putative, expressed	GATCAGATGCTGAATTG	0	0	0	0	2	GATCCATTCTTCGTGCTTTG	0	24	0	0	9
Glutelin	LOC_Os02g25860	glutelin type-B 4 precursor, putative, expressed	GATCAGATGCTGAATTG	0	0	0	0	2	GATCAACACCTCTTTTTCAA	286	333	75	142	76
Starch synthesis	LOC_Os05g32710	isoamylase-type starch debranching enzyme ISO2, putative, expressed or alpha-amylase	GATCCCATTACTTGGTG	29	5	0	2	0	GATCCCATTACTTGGTGTGC	166	46	115	107	138
Starch synthesis	LOC_Os05g32710	isoamylase-type starch debranching enzyme ISO2, putative, expressed or alpha-amylase	GATCCCATTACTTGGTG	29	5	0	2	0	GATCACAAACCTATGATAAG	131	61	18	148	100
Starch synthesis	LOC_Os05g32710	isoamylase-type starch debranching enzyme ISO2, putative, expressed or alpha-amylase	GATCCCATTACTTGGTG	29	5	0	2	0	GATCCTTCTGCAAGAGCAGG	0	0	0	0	5
Glutelin	LOC_Os02g25640	glutelin type-A 2 precursor, putative, expressed	GATCCCACAGAACTTTG	322	49	156	162	104	GATCCCACAGAACTTTGCAG	5	0	0	26	6
Glutelin	LOC_Os02g25640	glutelin type-A 2 precursor, putative, expressed	GATCCCACAGAACTTTG	322	49	156	162	104	GATCCTTCCACCATGGGGGT	0	0	0	58	13
Glutelin	LOC_Os02g25640	glutelin type-A 2 precursor, putative, expressed	GATCCCACAGAACTTTG	322	49	156	162	104	GATCCACCACCTGGATGTGC	11	18	5	15	5
Glutelin	LOC_Os02g25640	glutelin type-A 2 precursor, putative, expressed	GATCCCACAGAACTTTG	322	49	156	162	104	GATCTGCCACTCAGCATACT	1643	829	941	2093	868
Glutelin	LOC_Os02g25640	glutelin type-A 2 precursor, putative, expressed	GATCCCACAGAACTTTG	322	49	156	162	104	GATCCTAAAAGAAGGGTATG	37	30	16	29	16
Glutelin	LOC_Os02g25640	glutelin type-A 2 precursor, putative, expressed	GATCCCACAGAACTTTG	322	49	156	162	104	GATCGCAGGGAAGGCCTCCA	114	1	21	47	36
Glutelin	LOC_Os02g25640	glutelin type-A 2 precursor, putative, expressed	GATCCCACAGAACTTTG	322	49	156	162	104	GATCTCTGCTGGTGTGTTGC	0	0	0	7	0
Glutelin	LOC_Os02g25640	glutelin type-A 2 precursor, putative, expressed	GATCCCACAGAACTTTG	322	49	156	162	104	GATCAACGAGAAGTAAACTA	619	5	492	690	414
Glutelin	LOC_Os02g25640	glutelin type-A 2 precursor, putative, expressed	GATCCCACAGAACTTTG	322	49	156	162	104	GATCGAGCTGGTTGGCATTG	4	0	0	25	0
Glutelin	LOC_Os02g25640	glutelin type-A 2 precursor, putative, expressed	GATCCCACAGAACTTTG	322	49	156	162	104	GATCTGCTGTTGGTGAAGCT	0	0	0	10	3
Glutelin	LOC_Os02g25640	glutelin type-A 2 precursor, putative, expressed	GATCCCACAGAACTTTG	322	49	156	162	104	GATCTTACTGTAATGAATAA	29779	3390	14231	35371	17195
Glutelin	LOC_Os02g25640	glutelin type-A 2 precursor, putative, expressed	GATCCCACAGAACTTTG	322	49	156	162	104	GATCACAAGGGCCAATAGCC	51	0	19	54	21
Glutelin	LOC_Os02g25640	glutelin type-A 2 precursor, putative, expressed	GATCCCACAGAACTTTG	322	49	156	162	104	GATCCTAAAAGAAGGGAGTT	0	0	0	0	8
Glutelin	LOC_Os02g25640	glutelin type-A 2 precursor, putative, expressed	GATCCCACAGAACTTTG	322	49	156	162	104	GATCACCGTGGTAGGAGTGT	4	0	0	11	10
Glutelin	LOC_Os02g25640	glutelin type-A 2 precursor, putative, expressed	GATCCCACAGAACTTTG	322	49	156	162	104	GATCTGAAGCTGGATTCACT	10	0	0	1	25
Glutelin	LOC_Os02g25640	glutelin type-A 2 precursor, putative, expressed	GATCCCACAGAACTTTG	322	49	156	162	104	GATCTGACTGTCGACAGCAT	0	0	0	11	0
Glutelin	LOC_Os02g25640	glutelin type-A 2 precursor, putative, expressed	GATCCCACAGAACTTTG	322	49	156	162	104	GATCGTTACACATTTAGTTT	710	929	540	2302	391
Seed maturation	LOC_Os01g12650	seed maturation protein, putative, expressed	GATCAACAGGGCCTTTG	0	11	0	0	0	GATCAACAGGGCCTTTGCCA	6	0	0	0	0
Seed maturation	LOC_Os01g12650	seed maturation protein, putative, expressed	GATCAACAGGGCCTTTG	0	11	0	0	0	GATCAGACAACAAAAGAGCC	17	17	11	0	8
Seed maturation	LOC_Os01g12650	seed maturation protein, putative, expressed	GATCAACAGGGCCTTTG	0	11	0	0	0	GATCTTGATGGGAGTAGCTG	6	0	0	0	10
Seed maturation	LOC_Os01g12650	seed maturation protein, putative, expressed	GATCAACAGGGCCTTTG	0	11	0	0	0	GATCAAAAATCAAACAGCGA	13	12	22	0	43
Seed maturation	LOC_Os01g12650	seed maturation protein, putative, expressed	GATCAACAGGGCCTTTG	0	11	0	0	0	GATCTGTAAGATGTCGCATG	300	11	626	296	371
Prolamin	LOC_Os07g10570	13 kDa prolamin precursor, putative, expressed	GATCCTAAGCTGCTTTG	192	212	129	104	309	GATCTTCATTGTTGTTGGAT	25	29	0	0	0
Prolamin	LOC_Os07g10570	13 kDa prolamin precursor, putative, expressed	GATCCTAAGCTGCTTTG	192	212	129	104	309	GATCCTAAGCTGCTTTGGCT	348	238	121	258	120
Prolamin	LOC_Os07g10570	13 kDa prolamin precursor, putative, expressed	GATCCTAAGCTGCTTTG	192	212	129	104	309	GATCAAAGTAGACACCACTA	304	105	56	66	74
Prolamin	LOC_Os07g10570	13 kDa prolamin precursor, putative, expressed	GATCCTAAGCTGCTTTG	192	212	129	104	309	GATCAAATGCATGCATATAG	38	0	33	14	21
Prolamin	LOC_Os07g10570	13 kDa prolamin precursor, putative, expressed	GATCCTAAGCTGCTTTG	192	212	129	104	309	GATCCTCTTAGTCAAAGTTA	72	44	0	41	0
Prolamin	LOC_Os07g10570	13 kDa prolamin precursor, putative, expressed	GATCCTAAGCTGCTTTG	192	212	129	104	309	GATCAAACCGCGCAGAGGCA	8	0	0	0	0
Starch synthesis	LOC_Os09g29070	glucose-6-phosphate isomerase	GATCGGTGCTTCCTTTG	0	0	3	0	0	GATCTTGTCATCCCGTGCCC	268	379	389	198	223
Starch synthesis	LOC_Os09g29070	glucose-6-phosphate isomerase	GATCGGTGCTTCCTTTG	0	0	3	0	0	GATCCTTGCAGCTGAAAGAC	3	0	0	15	0
Starch synthesis	LOC_Os09g29070	glucose-6-phosphate isomerase	GATCGGTGCTTCCTTTG	0	0	3	0	0	GATCCAGCGTCAACGGCTCG	3	0	0	0	0
Starch synthesis	LOC_Os01g44220	Glucose-1-phosphate adenylyltransferase large subunit 1, chloroplast precursor, putative, expressed	GATCAGCTTTACAGGAT	0	0	0	0	15	GATCACACGGCCTGAATCAT	0	0	0	0	12
Starch synthesis	LOC_Os01g44220	Glucose-1-phosphate adenylyltransferase large subunit 1, chloroplast precursor, putative, expressed	GATCAGCTTTACAGGAT	0	0	0	0	15	GATCACCCTGAAGAGGGATA	125	0	87	387	170
Starch synthesis	LOC_Os01g44220	Glucose-1-phosphate adenylyltransferase large subunit 1, chloroplast precursor, putative, expressed	GATCAGCTTTACAGGAT	0	0	0	0	15	GATCAGAGCCAATCGCTGCC	24	99	93	76	50
Starch synthesis	LOC_Os01g44220	Glucose-1-phosphate adenylyltransferase large subunit 1, chloroplast precursor, putative, expressed	GATCAGCTTTACAGGAT	0	0	0	0	15	GATCAGCTTTACAGGATGAA	20	0	13	10	0
Starch synthesis	LOC_Os01g44220	Glucose-1-phosphate adenylyltransferase large subunit 1, chloroplast precursor, putative, expressed	GATCAGCTTTACAGGAT	0	0	0	0	15	GATCCCCCCACCAAGGTATG	0	0	0	0	4
Starch synthesis	LOC_Os01g44220	Glucose-1-phosphate adenylyltransferase large subunit 1, chloroplast precursor, putative, expressed	GATCAGCTTTACAGGAT	0	0	0	0	15	GATCCAATTTCTTGAGAAAC	0	0	16	18	0
Starch synthesis	LOC_Os01g44220	Glucose-1-phosphate adenylyltransferase large subunit 1, chloroplast precursor, putative, expressed	GATCAGCTTTACAGGAT	0	0	0	0	15	GATCCTGAAGAATGCAACCA	434	8	380	495	511
Starch synthesis	LOC_Os01g44220	Glucose-1-phosphate adenylyltransferase large subunit 1, chloroplast precursor, putative, expressed	GATCAGCTTTACAGGAT	0	0	0	0	15	GATCACGTTCCTGCCAATTC	25	17	20	45	10
Starch synthesis	LOC_Os01g44220	Glucose-1-phosphate adenylyltransferase large subunit 1, chloroplast precursor, putative, expressed	GATCAGCTTTACAGGAT	0	0	0	0	15	GATCAATATGAAACTGAAGA	26	0	0	0	0
Starch synthesis	LOC_Os01g44220	Glucose-1-phosphate adenylyltransferase large subunit 1, chloroplast precursor, putative, expressed	GATCAGCTTTACAGGAT	0	0	0	0	15	GATCATAAAATTCGAACTTT	1	0	0	0	0
Starch synthesis	LOC_Os01g44220	Glucose-1-phosphate adenylyltransferase large subunit 1, chloroplast precursor, putative, expressed	GATCAGCTTTACAGGAT	0	0	0	0	15	GATCAGACTCTTGGACCCCC	0	0	24	0	9
Starch synthesis	LOC_Os01g44220	Glucose-1-phosphate adenylyltransferase large subunit 1, chloroplast precursor, putative, expressed	GATCAGCTTTACAGGAT	0	0	0	0	15	GATCTGCACCCATCATCATG	0	0	0	13	0
Starch synthesis	LOC_Os01g44220	Glucose-1-phosphate adenylyltransferase large subunit 1, chloroplast precursor, putative, expressed	GATCAGCTTTACAGGAT	0	0	0	0	15	GATCACCACAATTCCAGACC	31	0	20	30	11
Starch synthesis	LOC_Os01g44220	Glucose-1-phosphate adenylyltransferase large subunit 1, chloroplast precursor, putative, expressed	GATCAGCTTTACAGGAT	0	0	0	0	15	GATCATTGCAAACACTCAGG	55	0	0	0	0
Starch synthesis	LOC_Os01g44220	Glucose-1-phosphate adenylyltransferase large subunit 1, chloroplast precursor, putative, expressed	GATCAGCTTTACAGGAT	0	0	0	0	15	GATCCAAAAACTCCTTTCTT	7	0	0	13	0
Starch synthesis	LOC_Os01g44220	Glucose-1-phosphate adenylyltransferase large subunit 1, chloroplast precursor, putative, expressed	GATCAGCTTTACAGGAT	0	0	0	0	15	GATCTCCACACAAGATTACA	0	0	0	0	1
Glutelin	LOC_Os02g15150	Glutelin type-B 7 precursor, putative, expressed	GATCTTTTGATGCTCAT	0	0	0	6	84	GATCTTTTGATGCTCATCCC	0	0	32	11	0
Glutelin	LOC_Os02g15150	Glutelin type-B 7 precursor, putative, expressed	GATCTTTTGATGCTCAT	0	0	0	6	84	GATCGTACATGTGAAAAATG	0	0	25	9	11
Glutelin	LOC_Os02g15150	Glutelin type-B 7 precursor, putative, expressed	GATCTTTTGATGCTCAT	0	0	0	6	84	GATCAATAGTTGTCCAGGGC	20	0	83	198	57
Glutelin	LOC_Os02g15150	Glutelin type-B 7 precursor, putative, expressed	GATCTTTTGATGCTCAT	0	0	0	6	84	GATCATTTTGGCTCTGCAGC	0	0	8	14	0
Glutelin	LOC_Os02g15150	Glutelin type-B 7 precursor, putative, expressed	GATCTTTTGATGCTCAT	0	0	0	6	84	GATCATTCCACAACATTATG	1296	1200	8995	21582	12520
Starch synthesis	LOC_Os06g06560	Soluble starch synthase 1, chloroplast precursor, putative, expressed	GATCAACCATATGTCAT	0	4	0	0	0	GATCTGTTCATACTGTGAGG	0	0	0	0	5
Starch synthesis	LOC_Os06g06560	Soluble starch synthase 1, chloroplast precursor, putative, expressed	GATCAACCATATGTCAT	0	4	0	0	0	GATCATTGTAATAGGGTGGA	0	10	0	0	0
Starch synthesis	LOC_Os06g06560	Soluble starch synthase 1, chloroplast precursor, putative, expressed	GATCAACCATATGTCAT	0	4	0	0	0	GATCTTCGAATGGGCCTTCA	11	0	0	0	0
Starch synthesis	LOC_Os06g06560	Soluble starch synthase 1, chloroplast precursor, putative, expressed	GATCAACCATATGTCAT	0	4	0	0	0	GATCAACCATATGTCATGTA	1	0	0	0	0
Starch synthesis	LOC_Os06g06560	Soluble starch synthase 1, chloroplast precursor, putative, expressed	GATCAACCATATGTCAT	0	4	0	0	0	GATCTTGGAAATCACAAGGT	63	32	20	69	44
Starch synthesis	LOC_Os06g06560	Soluble starch synthase 1, chloroplast precursor, putative, expressed	GATCAACCATATGTCAT	0	4	0	0	0	GATCACGGCATCACGCCAAG	0	0	15	0	0
Starch synthesis	LOC_Os06g06560	Soluble starch synthase 1, chloroplast precursor, putative, expressed	GATCAACCATATGTCAT	0	4	0	0	0	GATCACTCAAGGTTACCCTT	124	79	107	45	57
Starch synthesis	LOC_Os06g06560	Soluble starch synthase 1, chloroplast precursor, putative, expressed	GATCAACCATATGTCAT	0	4	0	0	0	GATCTCTTTTGACACTTGAC	17	0	33	0	5
Seed maturation	LOC_Os01g46600	seed maturation protein PM41, putative, expressed	GATCAATCAACAAACAT	0	0	2	0	0	GATCAATCAACAAACATAGA	17	0	0	0	0
Seed maturation	LOC_Os01g46600	seed maturation protein PM41, putative, expressed	GATCAATCAACAAACAT	0	0	2	0	0	GATCGACAAGGTGCAGGACA	0	0	0	0	1
Seed maturation	LOC_Os01g46600	seed maturation protein PM41, putative, expressed	GATCAATCAACAAACAT	0	0	2	0	0	GATCGATGTAGGAGGGCCAA	0	0	12	37	34
Glutelin	LOC_Os02g25640	glutelin type-A 2 precursor, putative, expressed	GATCTGCCACTCAGCAT	125	140	114	42	186	GATCCCACAGAACTTTGCAG	5	0	0	26	6
Glutelin	LOC_Os02g25640	glutelin type-A 2 precursor, putative, expressed	GATCTGCCACTCAGCAT	125	140	114	42	186	GATCCTTCCACCATGGGGGT	0	0	0	58	13
Glutelin	LOC_Os02g25640	glutelin type-A 2 precursor, putative, expressed	GATCTGCCACTCAGCAT	125	140	114	42	186	GATCCACCACCTGGATGTGC	11	18	5	15	5
Glutelin	LOC_Os02g25640	glutelin type-A 2 precursor, putative, expressed	GATCTGCCACTCAGCAT	125	140	114	42	186	GATCTGCCACTCAGCATACT	1643	829	941	2093	868
Glutelin	LOC_Os02g25640	glutelin type-A 2 precursor, putative, expressed	GATCTGCCACTCAGCAT	125	140	114	42	186	GATCCTAAAAGAAGGGTATG	37	30	16	29	16
Glutelin	LOC_Os02g25640	glutelin type-A 2 precursor, putative, expressed	GATCTGCCACTCAGCAT	125	140	114	42	186	GATCGCAGGGAAGGCCTCCA	114	1	21	47	36
Glutelin	LOC_Os02g25640	glutelin type-A 2 precursor, putative, expressed	GATCTGCCACTCAGCAT	125	140	114	42	186	GATCTCTGCTGGTGTGTTGC	0	0	0	7	0
Glutelin	LOC_Os02g25640	glutelin type-A 2 precursor, putative, expressed	GATCTGCCACTCAGCAT	125	140	114	42	186	GATCAACGAGAAGTAAACTA	619	5	492	690	414
Glutelin	LOC_Os02g25640	glutelin type-A 2 precursor, putative, expressed	GATCTGCCACTCAGCAT	125	140	114	42	186	GATCGAGCTGGTTGGCATTG	4	0	0	25	0
Glutelin	LOC_Os02g25640	glutelin type-A 2 precursor, putative, expressed	GATCTGCCACTCAGCAT	125	140	114	42	186	GATCTGCTGTTGGTGAAGCT	0	0	0	10	3
Glutelin	LOC_Os02g25640	glutelin type-A 2 precursor, putative, expressed	GATCTGCCACTCAGCAT	125	140	114	42	186	GATCTTACTGTAATGAATAA	29779	3390	14231	35371	17195
Glutelin	LOC_Os02g25640	glutelin type-A 2 precursor, putative, expressed	GATCTGCCACTCAGCAT	125	140	114	42	186	GATCACAAGGGCCAATAGCC	51	0	19	54	21
Glutelin	LOC_Os02g25640	glutelin type-A 2 precursor, putative, expressed	GATCTGCCACTCAGCAT	125	140	114	42	186	GATCCTAAAAGAAGGGAGTT	0	0	0	0	8
Glutelin	LOC_Os02g25640	glutelin type-A 2 precursor, putative, expressed	GATCTGCCACTCAGCAT	125	140	114	42	186	GATCACCGTGGTAGGAGTGT	4	0	0	11	10
Glutelin	LOC_Os02g25640	glutelin type-A 2 precursor, putative, expressed	GATCTGCCACTCAGCAT	125	140	114	42	186	GATCTGAAGCTGGATTCACT	10	0	0	1	25
Glutelin	LOC_Os02g25640	glutelin type-A 2 precursor, putative, expressed	GATCTGCCACTCAGCAT	125	140	114	42	186	GATCTGACTGTCGACAGCAT	0	0	0	11	0
Glutelin	LOC_Os02g25640	glutelin type-A 2 precursor, putative, expressed	GATCTGCCACTCAGCAT	125	140	114	42	186	GATCGTTACACATTTAGTTT	710	929	540	2302	391
Glutelin	LOC_Os02g14600	glutelin type-B 4 precursor, putative, expressed	GATCTTTTGGTTTTCAT	182	18	13	64	61	GATCAATACCAACAAATTCA	83	43	54	85	43
Glutelin	LOC_Os02g14600	glutelin type-B 4 precursor, putative, expressed	GATCTTTTGGTTTTCAT	182	18	13	64	61	GATCGTTGCTCTCTATGATA	0	0	0	11	0
Glutelin	LOC_Os02g14600	glutelin type-B 4 precursor, putative, expressed	GATCTTTTGGTTTTCAT	182	18	13	64	61	GATCTTTTGGTTTTCATCTC	12	0	0	0	13
Glutelin	LOC_Os02g14600	glutelin type-B 4 precursor, putative, expressed	GATCTTTTGGTTTTCAT	182	18	13	64	61	GATCAACAAGCAAATACAAT	959	143	362	523	731
Glutelin	LOC_Os02g14600	glutelin type-B 4 precursor, putative, expressed	GATCTTTTGGTTTTCAT	182	18	13	64	61	GATCTTGTGTTTGTTCCTGT	34	0	0	29	6
Glutelin	LOC_Os02g14600	glutelin type-B 4 precursor, putative, expressed	GATCTTTTGGTTTTCAT	182	18	13	64	61	GATCCACCAATTTAGGCAAG	55	8	31	101	55
Glutelin	LOC_Os02g25640	glutelin type-A 2 precursor, putative, expressed	GATCGCAGGGAAGGCCT	123	37	33	36	193	GATCCCACAGAACTTTGCAG	5	0	0	26	6
Glutelin	LOC_Os02g25640	glutelin type-A 2 precursor, putative, expressed	GATCGCAGGGAAGGCCT	123	37	33	36	193	GATCCTTCCACCATGGGGGT	0	0	0	58	13
Glutelin	LOC_Os02g25640	glutelin type-A 2 precursor, putative, expressed	GATCGCAGGGAAGGCCT	123	37	33	36	193	GATCCACCACCTGGATGTGC	11	18	5	15	5
Glutelin	LOC_Os02g25640	glutelin type-A 2 precursor, putative, expressed	GATCGCAGGGAAGGCCT	123	37	33	36	193	GATCTGCCACTCAGCATACT	1643	829	941	2093	868
Glutelin	LOC_Os02g25640	glutelin type-A 2 precursor, putative, expressed	GATCGCAGGGAAGGCCT	123	37	33	36	193	GATCCTAAAAGAAGGGTATG	37	30	16	29	16
Glutelin	LOC_Os02g25640	glutelin type-A 2 precursor, putative, expressed	GATCGCAGGGAAGGCCT	123	37	33	36	193	GATCGCAGGGAAGGCCTCCA	114	1	21	47	36
Glutelin	LOC_Os02g25640	glutelin type-A 2 precursor, putative, expressed	GATCGCAGGGAAGGCCT	123	37	33	36	193	GATCTCTGCTGGTGTGTTGC	0	0	0	7	0
Glutelin	LOC_Os02g25640	glutelin type-A 2 precursor, putative, expressed	GATCGCAGGGAAGGCCT	123	37	33	36	193	GATCAACGAGAAGTAAACTA	619	5	492	690	414
Glutelin	LOC_Os02g25640	glutelin type-A 2 precursor, putative, expressed	GATCGCAGGGAAGGCCT	123	37	33	36	193	GATCGAGCTGGTTGGCATTG	4	0	0	25	0
Glutelin	LOC_Os02g25640	glutelin type-A 2 precursor, putative, expressed	GATCGCAGGGAAGGCCT	123	37	33	36	193	GATCTGCTGTTGGTGAAGCT	0	0	0	10	3
Glutelin	LOC_Os02g25640	glutelin type-A 2 precursor, putative, expressed	GATCGCAGGGAAGGCCT	123	37	33	36	193	GATCTTACTGTAATGAATAA	29779	3390	14231	35371	17195
Glutelin	LOC_Os02g25640	glutelin type-A 2 precursor, putative, expressed	GATCGCAGGGAAGGCCT	123	37	33	36	193	GATCACAAGGGCCAATAGCC	51	0	19	54	21
Glutelin	LOC_Os02g25640	glutelin type-A 2 precursor, putative, expressed	GATCGCAGGGAAGGCCT	123	37	33	36	193	GATCCTAAAAGAAGGGAGTT	0	0	0	0	8
Glutelin	LOC_Os02g25640	glutelin type-A 2 precursor, putative, expressed	GATCGCAGGGAAGGCCT	123	37	33	36	193	GATCACCGTGGTAGGAGTGT	4	0	0	11	10
Glutelin	LOC_Os02g25640	glutelin type-A 2 precursor, putative, expressed	GATCGCAGGGAAGGCCT	123	37	33	36	193	GATCTGAAGCTGGATTCACT	10	0	0	1	25
Glutelin	LOC_Os02g25640	glutelin type-A 2 precursor, putative, expressed	GATCGCAGGGAAGGCCT	123	37	33	36	193	GATCTGACTGTCGACAGCAT	0	0	0	11	0
Glutelin	LOC_Os02g25640	glutelin type-A 2 precursor, putative, expressed	GATCGCAGGGAAGGCCT	123	37	33	36	193	GATCGTTACACATTTAGTTT	710	929	540	2302	391
Starch synthesis	LOC_Os05g32710	isoamylase-type starch debranching enzyme ISO2, putative, expressed or alpha-amylase	GATCACAAACCTATGAT	53	92	82	0	14	GATCCCATTACTTGGTGTGC	166	46	115	107	138
Starch synthesis	LOC_Os05g32710	isoamylase-type starch debranching enzyme ISO2, putative, expressed or alpha-amylase	GATCACAAACCTATGAT	53	92	82	0	14	GATCACAAACCTATGATAAG	131	61	18	148	100
Starch synthesis	LOC_Os05g32710	isoamylase-type starch debranching enzyme ISO2, putative, expressed or alpha-amylase	GATCACAAACCTATGAT	53	92	82	0	14	GATCCTTCTGCAAGAGCAGG	0	0	0	0	5
Starch synthesis	LOC_Os06g06560	Soluble starch synthase 1, chloroplast precursor, putative, expressed	GATCTTCGAATGGGCCT	0	0	0	4	0	GATCTGTTCATACTGTGAGG	0	0	0	0	5
Starch synthesis	LOC_Os06g06560	Soluble starch synthase 1, chloroplast precursor, putative, expressed	GATCTTCGAATGGGCCT	0	0	0	4	0	GATCATTGTAATAGGGTGGA	0	10	0	0	0
Starch synthesis	LOC_Os06g06560	Soluble starch synthase 1, chloroplast precursor, putative, expressed	GATCTTCGAATGGGCCT	0	0	0	4	0	GATCTTCGAATGGGCCTTCA	11	0	0	0	0
Starch synthesis	LOC_Os06g06560	Soluble starch synthase 1, chloroplast precursor, putative, expressed	GATCTTCGAATGGGCCT	0	0	0	4	0	GATCAACCATATGTCATGTA	1	0	0	0	0
Starch synthesis	LOC_Os06g06560	Soluble starch synthase 1, chloroplast precursor, putative, expressed	GATCTTCGAATGGGCCT	0	0	0	4	0	GATCTTGGAAATCACAAGGT	63	32	20	69	44
Starch synthesis	LOC_Os06g06560	Soluble starch synthase 1, chloroplast precursor, putative, expressed	GATCTTCGAATGGGCCT	0	0	0	4	0	GATCACGGCATCACGCCAAG	0	0	15	0	0
Starch synthesis	LOC_Os06g06560	Soluble starch synthase 1, chloroplast precursor, putative, expressed	GATCTTCGAATGGGCCT	0	0	0	4	0	GATCACTCAAGGTTACCCTT	124	79	107	45	57
Starch synthesis	LOC_Os06g06560	Soluble starch synthase 1, chloroplast precursor, putative, expressed	GATCTTCGAATGGGCCT	0	0	0	4	0	GATCTCTTTTGACACTTGAC	17	0	33	0	5
Glutelin	LOC_Os02g25860	glutelin type-B 4 precursor, putative, expressed	GATCCATTCTTCGTGCT	5	0	0	0	47	GATCAGATGCTGAATTGAGG	7	0	15	13	5
Glutelin	LOC_Os02g25860	glutelin type-B 4 precursor, putative, expressed	GATCCATTCTTCGTGCT	5	0	0	0	47	GATCCATTCTTCGTGCTTTG	0	24	0	0	9
Glutelin	LOC_Os02g25860	glutelin type-B 4 precursor, putative, expressed	GATCCATTCTTCGTGCT	5	0	0	0	47	GATCAACACCTCTTTTTCAA	286	333	75	142	76
Starch synthesis	LOC_Os06g04200	Granule-bound starch synthase 1, chloroplast precursor, putative, expressed	GATCTGCTCAAAGCTCT	0	0	0	0	11	GATCAACTGGATGAAGGCCG	0	0	0	11	0
Starch synthesis	LOC_Os06g04200	Granule-bound starch synthase 1, chloroplast precursor, putative, expressed	GATCTGCTCAAAGCTCT	0	0	0	0	11	GATCTTGGCAAGTCAATTAA	0	0	14	0	0
Starch synthesis	LOC_Os06g04200	Granule-bound starch synthase 1, chloroplast precursor, putative, expressed	GATCTGCTCAAAGCTCT	0	0	0	0	11	GATCTACATATGGAGTGATT	7110	6045	4790	3993	4787
Starch synthesis	LOC_Os06g04200	Granule-bound starch synthase 1, chloroplast precursor, putative, expressed	GATCTGCTCAAAGCTCT	0	0	0	0	11	GATCACCATGACCCTGTGGC	0	0	0	0	3
Starch synthesis	LOC_Os06g04200	Granule-bound starch synthase 1, chloroplast precursor, putative, expressed	GATCTGCTCAAAGCTCT	0	0	0	0	11	GATCGTTCTTCTGGTATAAT	0	0	0	0	5
Starch synthesis	LOC_Os06g04200	Granule-bound starch synthase 1, chloroplast precursor, putative, expressed	GATCTGCTCAAAGCTCT	0	0	0	0	11	GATCTGCTCAAAGCTCTGTG	0	0	8	0	4
Starch synthesis	LOC_Os06g04200	Granule-bound starch synthase 1, chloroplast precursor, putative, expressed	GATCTGCTCAAAGCTCT	0	0	0	0	11	GATCGCGCCGCTCGCCAAGG	52	4	12	15	33
Starch synthesis	LOC_Os06g04200	Granule-bound starch synthase 1, chloroplast precursor, putative, expressed	GATCTGCTCAAAGCTCT	0	0	0	0	11	GATCTCAGGCTCTTCAAGGA	2	1	34	61	7
Starch synthesis	LOC_Os06g04200	Granule-bound starch synthase 1, chloroplast precursor, putative, expressed	GATCTGCTCAAAGCTCT	0	0	0	0	11	GATCGCGTTCATCGGCAGGC	6	0	0	0	0
Starch synthesis	LOC_Os06g04200	Granule-bound starch synthase 1, chloroplast precursor, putative, expressed	GATCTGCTCAAAGCTCT	0	0	0	0	11	GATCGAAGGCGACGAGATCG	11	0	7	0	0
Starch synthesis	LOC_Os06g04200	Granule-bound starch synthase 1, chloroplast precursor, putative, expressed	GATCTGCTCAAAGCTCT	0	0	0	0	11	GATCTACGGACCTGACACTG	0	0	0	9	0
Starch synthesis	LOC_Os06g04200	Granule-bound starch synthase 1, chloroplast precursor, putative, expressed	GATCTGCTCAAAGCTCT	0	0	0	0	11	GATCGTTCTTCTGGGTACTG	6	19	7	0	27
Starch synthesis	LOC_Os06g04200	Granule-bound starch synthase 1, chloroplast precursor, putative, expressed	GATCTGCTCAAAGCTCT	0	0	0	0	11	GATCCCACTCGCTGACGTCC	4	0	0	0	0
Starch synthesis	LOC_Os06g04200	Granule-bound starch synthase 1, chloroplast precursor, putative, expressed	GATCTGCTCAAAGCTCT	0	0	0	0	11	GATCCCCGGCGCGCTGCCGG	26	0	8	0	12
Starch synthesis	LOC_Os06g04200	Granule-bound starch synthase 1, chloroplast precursor, putative, expressed	GATCTGCTCAAAGCTCT	0	0	0	0	11	GATCAGGAGGGTTTATTTTG	0	0	0	11	0
Starch synthesis	LOC_Os06g04200	Granule-bound starch synthase 1, chloroplast precursor, putative, expressed	GATCTGCTCAAAGCTCT	0	0	0	0	11	GATCTCTGCACTGAATTGAA	0	0	0	0	5
Starch synthesis	LOC_Os08g25734	GLYCOGENSYNTH-PWY	GATCTTAACTGGGCAGT	3	32	8	0	0	GATCAGGTGGTAGCTGGACC	0	0	36	0	0
Starch synthesis	LOC_Os08g25734	GLYCOGENSYNTH-PWY	GATCTTAACTGGGCAGT	3	32	8	0	0	GATCACCTTTACCGCATGGA	0	12	0	40	0
Starch synthesis	LOC_Os08g25734	GLYCOGENSYNTH-PWY	GATCTTAACTGGGCAGT	3	32	8	0	0	GATCTTAACTGGGCAGTCGA	0	50	8	0	0
Starch synthesis	LOC_Os08g25734	GLYCOGENSYNTH-PWY	GATCTTAACTGGGCAGT	3	32	8	0	0	GATCTTAAATTTCAGAAAAC	0	27	0	0	0
Starch synthesis	LOC_Os08g25734	GLYCOGENSYNTH-PWY	GATCTTAACTGGGCAGT	3	32	8	0	0	GATCTTAGATGCCAATACAT	0	0	20	12	0
Starch synthesis	LOC_Os08g25734	GLYCOGENSYNTH-PWY	GATCTTAACTGGGCAGT	3	32	8	0	0	GATCAAGGATGCTTTGCTCC	1568	947	1150	1758	1802
Starch synthesis	LOC_Os08g25734	GLYCOGENSYNTH-PWY	GATCTTAACTGGGCAGT	3	32	8	0	0	GATCACGGTAACAATGCCAC	18	0	0	0	20
Starch synthesis	LOC_Os08g25734	GLYCOGENSYNTH-PWY	GATCTTAACTGGGCAGT	3	32	8	0	0	GATCAGTCACTCATCGCAGC	10	17	42	27	14
Starch synthesis	LOC_Os08g25734	GLYCOGENSYNTH-PWY	GATCTTAACTGGGCAGT	3	32	8	0	0	GATCTTGGATATGTTGCTGT	0	0	0	0	1
Globulin	LOC_Os03g57960	globulin-1 S allele precursor, putative, expressed	GATCGAGAGGAATAAGT	257	160	115	140	276	GATCACGACGGCGCCGGAGG	0	0	0	0	8
Globulin	LOC_Os03g57960	globulin-1 S allele precursor, putative, expressed	GATCGAGAGGAATAAGT	257	160	115	140	276	GATCGAGAGGAATAAGTTGG	425	1	80	370	121
Globulin	LOC_Os03g57960	globulin-1 S allele precursor, putative, expressed	GATCGAGAGGAATAAGT	257	160	115	140	276	GATCTTGCTGCGCGGCCCGC	17	0	0	0	10
Glutelin	LOC_Os02g15090	glutelin type-B 7 precursor, putative, expressed	GATCTGTGTTTAATGGT	4560	1757	1960	1695	2046	GATCTGTGTTTAATGGTGTA	1440	432	202	821	393
Glutelin	LOC_Os02g15090	glutelin type-B 7 precursor, putative, expressed	GATCTGTGTTTAATGGT	4560	1757	1960	1695	2046	GATCGGAAGCTGGGGACACA	33	12	0	1	5
Glutelin	LOC_Os02g15090	glutelin type-B 7 precursor, putative, expressed	GATCTGTGTTTAATGGT	4560	1757	1960	1695	2046	GATCGTACCTTTCTTAGGGG	8	0	0	0	0
Glutelin	LOC_Os02g15090	glutelin type-B 7 precursor, putative, expressed	GATCTGTGTTTAATGGT	4560	1757	1960	1695	2046	GATCTTCCTTGATTATTGGC	45	75	12	37	7
aspartate biosynthesis and degradation II + asparagine biosynthesis I and degradation I	LOC_OS01G65090	aspartate transaminase	GATCTGAAGTAGAGGGT	0	4	0	0	0	GATCAAACCCCGTGTTGCTG	43	106	41	69	29
Glutelin	LOC_Os02g25640	glutelin type-A 2 precursor, putative, expressed	GATCCTAAAAGAAGGGT	69	20	19	46	19	GATCCCACAGAACTTTGCAG	5	0	0	26	6
Glutelin	LOC_Os02g25640	glutelin type-A 2 precursor, putative, expressed	GATCCTAAAAGAAGGGT	69	20	19	46	19	GATCCTTCCACCATGGGGGT	0	0	0	58	13
Glutelin	LOC_Os02g25640	glutelin type-A 2 precursor, putative, expressed	GATCCTAAAAGAAGGGT	69	20	19	46	19	GATCCACCACCTGGATGTGC	11	18	5	15	5
Glutelin	LOC_Os02g25640	glutelin type-A 2 precursor, putative, expressed	GATCCTAAAAGAAGGGT	69	20	19	46	19	GATCTGCCACTCAGCATACT	1643	829	941	2093	868
Glutelin	LOC_Os02g25640	glutelin type-A 2 precursor, putative, expressed	GATCCTAAAAGAAGGGT	69	20	19	46	19	GATCCTAAAAGAAGGGTATG	37	30	16	29	16
Glutelin	LOC_Os02g25640	glutelin type-A 2 precursor, putative, expressed	GATCCTAAAAGAAGGGT	69	20	19	46	19	GATCGCAGGGAAGGCCTCCA	114	1	21	47	36
Glutelin	LOC_Os02g25640	glutelin type-A 2 precursor, putative, expressed	GATCCTAAAAGAAGGGT	69	20	19	46	19	GATCTCTGCTGGTGTGTTGC	0	0	0	7	0
Glutelin	LOC_Os02g25640	glutelin type-A 2 precursor, putative, expressed	GATCCTAAAAGAAGGGT	69	20	19	46	19	GATCAACGAGAAGTAAACTA	619	5	492	690	414
Glutelin	LOC_Os02g25640	glutelin type-A 2 precursor, putative, expressed	GATCCTAAAAGAAGGGT	69	20	19	46	19	GATCGAGCTGGTTGGCATTG	4	0	0	25	0
Glutelin	LOC_Os02g25640	glutelin type-A 2 precursor, putative, expressed	GATCCTAAAAGAAGGGT	69	20	19	46	19	GATCTGCTGTTGGTGAAGCT	0	0	0	10	3
Glutelin	LOC_Os02g25640	glutelin type-A 2 precursor, putative, expressed	GATCCTAAAAGAAGGGT	69	20	19	46	19	GATCTTACTGTAATGAATAA	29779	3390	14231	35371	17195
Glutelin	LOC_Os02g25640	glutelin type-A 2 precursor, putative, expressed	GATCCTAAAAGAAGGGT	69	20	19	46	19	GATCACAAGGGCCAATAGCC	51	0	19	54	21
Glutelin	LOC_Os02g25640	glutelin type-A 2 precursor, putative, expressed	GATCCTAAAAGAAGGGT	69	20	19	46	19	GATCCTAAAAGAAGGGAGTT	0	0	0	0	8
Glutelin	LOC_Os02g25640	glutelin type-A 2 precursor, putative, expressed	GATCCTAAAAGAAGGGT	69	20	19	46	19	GATCACCGTGGTAGGAGTGT	4	0	0	11	10
Glutelin	LOC_Os02g25640	glutelin type-A 2 precursor, putative, expressed	GATCCTAAAAGAAGGGT	69	20	19	46	19	GATCTGAAGCTGGATTCACT	10	0	0	1	25
Glutelin	LOC_Os02g25640	glutelin type-A 2 precursor, putative, expressed	GATCCTAAAAGAAGGGT	69	20	19	46	19	GATCTGACTGTCGACAGCAT	0	0	0	11	0
Glutelin	LOC_Os02g25640	glutelin type-A 2 precursor, putative, expressed	GATCCTAAAAGAAGGGT	69	20	19	46	19	GATCGTTACACATTTAGTTT	710	929	540	2302	391
Glutelin	LOC_Os03g31360	Glutelin type-A 3 precursor, putative, expressed	GATCCTAGACACAGGGT	64	23	8	100	87	GATCCTTCCTGCTCTGGGGT	89	21	55	28	63
Glutelin	LOC_Os03g31360	Glutelin type-A 3 precursor, putative, expressed	GATCCTAGACACAGGGT	64	23	8	100	87	GATCACATATCTAAATGGCC	12204	5873	3864	9415	6621
Glutelin	LOC_Os03g31360	Glutelin type-A 3 precursor, putative, expressed	GATCCTAGACACAGGGT	64	23	8	100	87	GATCCTAGACACAGGGTAAT	96	30	30	107	68
Glutelin	LOC_Os03g31360	Glutelin type-A 3 precursor, putative, expressed	GATCCTAGACACAGGGT	64	23	8	100	87	GATCTTTTGATGTTCATCTC	30	0	0	0	4
Glutelin	LOC_Os03g31360	Glutelin type-A 3 precursor, putative, expressed	GATCCTAGACACAGGGT	64	23	8	100	87	GATCCACCGTTTTCAACAGG	8	0	0	15	0
Glutelin	LOC_Os03g31360	Glutelin type-A 3 precursor, putative, expressed	GATCCTAGACACAGGGT	64	23	8	100	87	GATCCTAGACACAGGGATTT	82	23	32	101	52
Glutelin	LOC_Os03g31360	Glutelin type-A 3 precursor, putative, expressed	GATCCTAGACACAGGGT	64	23	8	100	87	GATCGGTTGCAAGCATTTGA	8	0	0	12	0
Seed allergenic/lectin	LOC_Os07g11410	seed allergenic protein RAG2 precursor, putative, expressed	GATCCTCAGCATGTGGT	0	0	13	0	0	GATCACTACCTTGTTGGAAG	20	0	0	0	0
Seed allergenic/lectin	LOC_Os07g11410	seed allergenic protein RAG2 precursor, putative, expressed	GATCCTCAGCATGTGGT	0	0	13	0	0	GATCCTCAGCATGTGGTTGA	0	21	0	0	13
Seed allergenic/lectin	LOC_Os07g11410	seed allergenic protein RAG2 precursor, putative, expressed	GATCCTCAGCATGTGGT	0	0	13	0	0	GATCATCTACAGGGAGAGCG	978	322	277	0	480
Seed allergenic/lectin	LOC_Os07g11330	seed allergenic protein RAG2 precursor, putative, expressed	GATCACCGTGGCCAGGT	4180	778	1302	1506	0	GATCACCGTGGCCAGGTGGT	553	0	100	1	205
Seed allergenic/lectin	LOC_Os07g11330	seed allergenic protein RAG2 precursor, putative, expressed	GATCACCGTGGCCAGGT	4180	778	1302	1506	0	GATCCGCCATTGTCGTCGTT	14	0	15	0	0
Starch degradation	LOC_Os07g46790	4-alpha-glucanotransferase	GATCAATCAGATGATGT	0	2	0	0	0	GATCTTGGCCTTATCCCTGC	7	0	0	0	0
Prolamin	LOC_Os11g33000	prolamin, putative, expressed	GATCTTAAATTCCCTGT	865	363	543	578	395	GATCCGTGGTGCCCATGGCT	144	74	61	62	112
Prolamin	LOC_Os11g33000	prolamin, putative, expressed	GATCTTAAATTCCCTGT	865	363	543	578	395	GATCAACAACAACCACAAGA	1329	1783	1873	594	988
Prolamin	LOC_Os11g33000	prolamin, putative, expressed	GATCTTAAATTCCCTGT	865	363	543	578	395	GATCCGTATAGGCAGTACAT	145	29	29	34	36
Prolamin	LOC_Os11g33000	prolamin, putative, expressed	GATCTTAAATTCCCTGT	865	363	543	578	395	GATCTTGTTTAACACTAGTA	6	36	0	13	7
Prolamin	LOC_Os11g33000	prolamin, putative, expressed	GATCTTAAATTCCCTGT	865	363	543	578	395	GATCCTAGATGGTGTAGACA	40	13	12	22	51
Glutelin	LOC_Os03g31360	Glutelin type-A 3 precursor, putative, expressed	GATCGGTTGCAAGCATT	0	0	0	0	26	GATCCTTCCTGCTCTGGGGT	89	21	55	28	63
Glutelin	LOC_Os03g31360	Glutelin type-A 3 precursor, putative, expressed	GATCGGTTGCAAGCATT	0	0	0	0	26	GATCACATATCTAAATGGCC	12204	5873	3864	9415	6621
Glutelin	LOC_Os03g31360	Glutelin type-A 3 precursor, putative, expressed	GATCGGTTGCAAGCATT	0	0	0	0	26	GATCCTAGACACAGGGTAAT	96	30	30	107	68
Glutelin	LOC_Os03g31360	Glutelin type-A 3 precursor, putative, expressed	GATCGGTTGCAAGCATT	0	0	0	0	26	GATCTTTTGATGTTCATCTC	30	0	0	0	4
Glutelin	LOC_Os03g31360	Glutelin type-A 3 precursor, putative, expressed	GATCGGTTGCAAGCATT	0	0	0	0	26	GATCCACCGTTTTCAACAGG	8	0	0	15	0
Glutelin	LOC_Os03g31360	Glutelin type-A 3 precursor, putative, expressed	GATCGGTTGCAAGCATT	0	0	0	0	26	GATCCTAGACACAGGGATTT	82	23	32	101	52
Glutelin	LOC_Os03g31360	Glutelin type-A 3 precursor, putative, expressed	GATCGGTTGCAAGCATT	0	0	0	0	26	GATCGGTTGCAAGCATTTGA	8	0	0	12	0
Starch degradation	LOC_Os02g32660	expressed 1,4-alpha-glucan branching enzyme	GATCGTGGAATAGCATT	30	0	0	12	0	GATCAGTATGAAGGAGGACT	15	0	0	0	0
Starch degradation	LOC_Os02g32660	expressed 1,4-alpha-glucan branching enzyme	GATCGTGGAATAGCATT	30	0	0	12	0	GATCAAGCACTAGTTGGTGA	40	33	0	0	0
Starch degradation	LOC_Os02g32660	expressed 1,4-alpha-glucan branching enzyme	GATCGTGGAATAGCATT	30	0	0	12	0	GATCAAATTACATATTGCTG	16	42	56	0	0
Starch degradation	LOC_Os02g32660	expressed 1,4-alpha-glucan branching enzyme	GATCGTGGAATAGCATT	30	0	0	12	0	GATCTCCCTTCTCAAATATA	0	0	0	32	29
Starch degradation	LOC_Os02g32660	expressed 1,4-alpha-glucan branching enzyme	GATCGTGGAATAGCATT	30	0	0	12	0	GATCAACACGTATGCAAACT	3	0	0	0	0
Starch degradation	LOC_Os02g32660	expressed 1,4-alpha-glucan branching enzyme	GATCGTGGAATAGCATT	30	0	0	12	0	GATCATGACTTTCAGCATAA	8	0	0	0	4
Starch degradation	LOC_Os02g32660	expressed 1,4-alpha-glucan branching enzyme	GATCGTGGAATAGCATT	30	0	0	12	0	GATCACAGAAGACACACTTC	8	0	0	0	0
Starch degradation	LOC_Os02g32660	expressed 1,4-alpha-glucan branching enzyme	GATCGTGGAATAGCATT	30	0	0	12	0	GATCCTGCCAAATCCACCAA	2	0	0	0	7
Starch degradation	LOC_Os02g32660	expressed 1,4-alpha-glucan branching enzyme	GATCGTGGAATAGCATT	30	0	0	12	0	GATCTTTTTTTTTTTTAAAA	0	1	0	0	11
Starch degradation	LOC_Os02g32660	expressed 1,4-alpha-glucan branching enzyme	GATCGTGGAATAGCATT	30	0	0	12	0	GATCACCCAAAGCTTCCATA	0	19	0	0	0
Starch degradation	LOC_Os02g32660	expressed 1,4-alpha-glucan branching enzyme	GATCGTGGAATAGCATT	30	0	0	12	0	GATCCATCACACTGCAGAGC	1211	651	894	1619	1281
Starch degradation	LOC_Os02g32660	expressed 1,4-alpha-glucan branching enzyme	GATCGTGGAATAGCATT	30	0	0	12	0	GATCTGGTATTTGTGTTCAA	13	0	0	10	22
Starch degradation	LOC_Os02g32660	expressed 1,4-alpha-glucan branching enzyme	GATCGTGGAATAGCATT	30	0	0	12	0	GATCGTGGAATAGCATTGCA	5	0	0	0	0
Starch degradation	LOC_Os02g32660	expressed 1,4-alpha-glucan branching enzyme	GATCGTGGAATAGCATT	30	0	0	12	0	GATCAGTGTTTTAAGTTGGA	0	0	31	18	7
Starch degradation	LOC_Os02g32660	expressed 1,4-alpha-glucan branching enzyme	GATCGTGGAATAGCATT	30	0	0	12	0	GATCGGGAAAAGTTGTTAGA	12	6	0	0	1
Starch degradation	LOC_Os03g55090	phosphorylase	GATCTGATGATTGGGTT	0	5	0	0	0	GATCCTAAATTACCTAGAGT	10	18	0	0	0
Starch degradation	LOC_Os03g55090	phosphorylase	GATCTGATGATTGGGTT	0	5	0	0	0	GATCTATTGAAGGTTGTATT	0	0	0	9	0
Starch degradation	LOC_Os03g55090	phosphorylase	GATCTGATGATTGGGTT	0	5	0	0	0	GATCAACTCACAAAGATAGC	0	0	0	0	8
Starch degradation	LOC_Os03g55090	phosphorylase	GATCTGATGATTGGGTT	0	5	0	0	0	GATCAGAAACTATGGACAAG	0	0	0	9	5
Starch degradation	LOC_Os03g55090	phosphorylase	GATCTGATGATTGGGTT	0	5	0	0	0	GATCAGCTCATGTGCTATAT	193	308	262	244	205
Starch degradation	LOC_Os03g55090	phosphorylase	GATCTGATGATTGGGTT	0	5	0	0	0	GATCATGATTTACAGTAGCT	12	0	0	11	0
Starch degradation	LOC_Os03g55090	phosphorylase	GATCTGATGATTGGGTT	0	5	0	0	0	GATCGCGGTATGCTTTATCA	33	11	10	0	26
Starch degradation	LOC_Os03g55090	phosphorylase	GATCTGATGATTGGGTT	0	5	0	0	0	GATCCATGAGTATAAGCGAC	19	0	0	0	0
Starch degradation	LOC_Os03g55090	phosphorylase	GATCTGATGATTGGGTT	0	5	0	0	0	GATCGGTTAGTGGCATCCTT	7344	145	5921	5324	5588
lysine biosynthesis I and II	LOC_OS03G14120	DAPLYSINESYN-PWY	GATCGCTTATCACCGTT	0	0	13	0	0	GATCATGCTATAGTCCAATA	0	0	0	0	7
lysine biosynthesis I and II	LOC_OS03G14120	DAPLYSINESYN-PWY	GATCGCTTATCACCGTT	0	0	13	0	0	GATCCGACTGAAACTTTCGT	64	42	99	100	41
lysine biosynthesis I and II	LOC_OS03G14120	DAPLYSINESYN-PWY	GATCGCTTATCACCGTT	0	0	13	0	0	GATCGCTTATCACCGTTTTG	4	0	0	0	0
Starch degradation	LOC_Os02g32660	expressed 1,4-alpha-glucan branching enzyme	GATCAATGCTAGGTGTT	0	0	0	0	2	GATCAGTATGAAGGAGGACT	15	0	0	0	0
Starch degradation	LOC_Os02g32660	expressed 1,4-alpha-glucan branching enzyme	GATCAATGCTAGGTGTT	0	0	0	0	2	GATCAAGCACTAGTTGGTGA	40	33	0	0	0
Starch degradation	LOC_Os02g32660	expressed 1,4-alpha-glucan branching enzyme	GATCAATGCTAGGTGTT	0	0	0	0	2	GATCAAATTACATATTGCTG	16	42	56	0	0
Starch degradation	LOC_Os02g32660	expressed 1,4-alpha-glucan branching enzyme	GATCAATGCTAGGTGTT	0	0	0	0	2	GATCTCCCTTCTCAAATATA	0	0	0	32	29
Starch degradation	LOC_Os02g32660	expressed 1,4-alpha-glucan branching enzyme	GATCAATGCTAGGTGTT	0	0	0	0	2	GATCAACACGTATGCAAACT	3	0	0	0	0
Starch degradation	LOC_Os02g32660	expressed 1,4-alpha-glucan branching enzyme	GATCAATGCTAGGTGTT	0	0	0	0	2	GATCATGACTTTCAGCATAA	8	0	0	0	4
Starch degradation	LOC_Os02g32660	expressed 1,4-alpha-glucan branching enzyme	GATCAATGCTAGGTGTT	0	0	0	0	2	GATCACAGAAGACACACTTC	8	0	0	0	0
Starch degradation	LOC_Os02g32660	expressed 1,4-alpha-glucan branching enzyme	GATCAATGCTAGGTGTT	0	0	0	0	2	GATCCTGCCAAATCCACCAA	2	0	0	0	7
Starch degradation	LOC_Os02g32660	expressed 1,4-alpha-glucan branching enzyme	GATCAATGCTAGGTGTT	0	0	0	0	2	GATCTTTTTTTTTTTTAAAA	0	1	0	0	11
Starch degradation	LOC_Os02g32660	expressed 1,4-alpha-glucan branching enzyme	GATCAATGCTAGGTGTT	0	0	0	0	2	GATCACCCAAAGCTTCCATA	0	19	0	0	0
Starch degradation	LOC_Os02g32660	expressed 1,4-alpha-glucan branching enzyme	GATCAATGCTAGGTGTT	0	0	0	0	2	GATCCATCACACTGCAGAGC	1211	651	894	1619	1281
Starch degradation	LOC_Os02g32660	expressed 1,4-alpha-glucan branching enzyme	GATCAATGCTAGGTGTT	0	0	0	0	2	GATCTGGTATTTGTGTTCAA	13	0	0	10	22
Starch degradation	LOC_Os02g32660	expressed 1,4-alpha-glucan branching enzyme	GATCAATGCTAGGTGTT	0	0	0	0	2	GATCGTGGAATAGCATTGCA	5	0	0	0	0
Starch degradation	LOC_Os02g32660	expressed 1,4-alpha-glucan branching enzyme	GATCAATGCTAGGTGTT	0	0	0	0	2	GATCAGTGTTTTAAGTTGGA	0	0	31	18	7
Starch degradation	LOC_Os02g32660	expressed 1,4-alpha-glucan branching enzyme	GATCAATGCTAGGTGTT	0	0	0	0	2	GATCGGGAAAAGTTGTTAGA	12	6	0	0	1
Starch synthesis	LOC_Os08g09230	starch synthase III, putative, expressed	GATCCATCCCTATTGTT	116	25	27	54	0	GATCAGAGAACGGGAGGAAG	0	0	0	0	4
Starch synthesis	LOC_Os08g09230	starch synthase III, putative, expressed	GATCCATCCCTATTGTT	116	25	27	54	0	GATCTTTTATCTGAGCTACA	1151	1459	778	1836	1001
Starch synthesis	LOC_Os08g09230	starch synthase III, putative, expressed	GATCCATCCCTATTGTT	116	25	27	54	0	GATCTTAACTTTGAACCATG	6	59	0	25	10
Starch synthesis	LOC_Os08g09230	starch synthase III, putative, expressed	GATCCATCCCTATTGTT	116	25	27	54	0	GATCTGTCTGCGCTCGCGTC	6	0	0	0	0
Starch synthesis	LOC_Os08g09230	starch synthase III, putative, expressed	GATCCATCCCTATTGTT	116	25	27	54	0	GATCCATCCCTATTGTTCGG	6	0	0	20	16
Starch synthesis	LOC_Os01g44220	Glucose-1-phosphate adenylyltransferase large subunit 1, chloroplast precursor, putative, expressed	GATCCAAAAACTCCTTT	0	0	0	23	0	GATCACACGGCCTGAATCAT	0	0	0	0	12
Starch synthesis	LOC_Os01g44220	Glucose-1-phosphate adenylyltransferase large subunit 1, chloroplast precursor, putative, expressed	GATCCAAAAACTCCTTT	0	0	0	23	0	GATCACCCTGAAGAGGGATA	125	0	87	387	170
Starch synthesis	LOC_Os01g44220	Glucose-1-phosphate adenylyltransferase large subunit 1, chloroplast precursor, putative, expressed	GATCCAAAAACTCCTTT	0	0	0	23	0	GATCAGAGCCAATCGCTGCC	24	99	93	76	50
Starch synthesis	LOC_Os01g44220	Glucose-1-phosphate adenylyltransferase large subunit 1, chloroplast precursor, putative, expressed	GATCCAAAAACTCCTTT	0	0	0	23	0	GATCAGCTTTACAGGATGAA	20	0	13	10	0
Starch synthesis	LOC_Os01g44220	Glucose-1-phosphate adenylyltransferase large subunit 1, chloroplast precursor, putative, expressed	GATCCAAAAACTCCTTT	0	0	0	23	0	GATCCCCCCACCAAGGTATG	0	0	0	0	4
Starch synthesis	LOC_Os01g44220	Glucose-1-phosphate adenylyltransferase large subunit 1, chloroplast precursor, putative, expressed	GATCCAAAAACTCCTTT	0	0	0	23	0	GATCCAATTTCTTGAGAAAC	0	0	16	18	0
Starch synthesis	LOC_Os01g44220	Glucose-1-phosphate adenylyltransferase large subunit 1, chloroplast precursor, putative, expressed	GATCCAAAAACTCCTTT	0	0	0	23	0	GATCCTGAAGAATGCAACCA	434	8	380	495	511
Starch synthesis	LOC_Os01g44220	Glucose-1-phosphate adenylyltransferase large subunit 1, chloroplast precursor, putative, expressed	GATCCAAAAACTCCTTT	0	0	0	23	0	GATCACGTTCCTGCCAATTC	25	17	20	45	10
Starch synthesis	LOC_Os01g44220	Glucose-1-phosphate adenylyltransferase large subunit 1, chloroplast precursor, putative, expressed	GATCCAAAAACTCCTTT	0	0	0	23	0	GATCAATATGAAACTGAAGA	26	0	0	0	0
Starch synthesis	LOC_Os01g44220	Glucose-1-phosphate adenylyltransferase large subunit 1, chloroplast precursor, putative, expressed	GATCCAAAAACTCCTTT	0	0	0	23	0	GATCATAAAATTCGAACTTT	1	0	0	0	0
Starch synthesis	LOC_Os01g44220	Glucose-1-phosphate adenylyltransferase large subunit 1, chloroplast precursor, putative, expressed	GATCCAAAAACTCCTTT	0	0	0	23	0	GATCAGACTCTTGGACCCCC	0	0	24	0	9
Starch synthesis	LOC_Os01g44220	Glucose-1-phosphate adenylyltransferase large subunit 1, chloroplast precursor, putative, expressed	GATCCAAAAACTCCTTT	0	0	0	23	0	GATCTGCACCCATCATCATG	0	0	0	13	0
Starch synthesis	LOC_Os01g44220	Glucose-1-phosphate adenylyltransferase large subunit 1, chloroplast precursor, putative, expressed	GATCCAAAAACTCCTTT	0	0	0	23	0	GATCACCACAATTCCAGACC	31	0	20	30	11
Starch synthesis	LOC_Os01g44220	Glucose-1-phosphate adenylyltransferase large subunit 1, chloroplast precursor, putative, expressed	GATCCAAAAACTCCTTT	0	0	0	23	0	GATCATTGCAAACACTCAGG	55	0	0	0	0
Starch synthesis	LOC_Os01g44220	Glucose-1-phosphate adenylyltransferase large subunit 1, chloroplast precursor, putative, expressed	GATCCAAAAACTCCTTT	0	0	0	23	0	GATCCAAAAACTCCTTTCTT	7	0	0	13	0
Starch synthesis	LOC_Os01g44220	Glucose-1-phosphate adenylyltransferase large subunit 1, chloroplast precursor, putative, expressed	GATCCAAAAACTCCTTT	0	0	0	23	0	GATCTCCACACAAGATTACA	0	0	0	0	1
Glutelin	LOC_Os02g25860	glutelin type-B 4 precursor, putative, expressed	GATCAACACCTCTTTTT	67	14	11	3	54	GATCAGATGCTGAATTGAGG	7	0	15	13	5
Glutelin	LOC_Os02g25860	glutelin type-B 4 precursor, putative, expressed	GATCAACACCTCTTTTT	67	14	11	3	54	GATCCATTCTTCGTGCTTTG	0	24	0	0	9
Glutelin	LOC_Os02g25860	glutelin type-B 4 precursor, putative, expressed	GATCAACACCTCTTTTT	67	14	11	3	54	GATCAACACCTCTTTTTCAA	286	333	75	142	76
Starch synthesis + Starch degradation	LOC_Os06g51084	1,4-alpha-glucan branching enzyme, chloroplast precursor, putative, expressed or 1,4-alpha-glucan branching enzyme activity	GATCAGGAGCAACTGTT	0	14	51	6	26	GATCACTTCAACTATAGGAT	0	0	0	0	8
Starch synthesis + Starch degradation	LOC_Os06g51084	1,4-alpha-glucan branching enzyme, chloroplast precursor, putative, expressed or 1,4-alpha-glucan branching enzyme activity	GATCAGGAGCAACTGTT	0	14	51	6	26	GATCAGGTATAGTTGGGTGG	0	4	0	0	0
Starch synthesis + Starch degradation	LOC_Os06g51084	1,4-alpha-glucan branching enzyme, chloroplast precursor, putative, expressed or 1,4-alpha-glucan branching enzyme activity	GATCAGGAGCAACTGTT	0	14	51	6	26	GATCAGTGTCGACAAGGCTC	0	2	24	0	0
Starch synthesis + Starch degradation	LOC_Os06g51084	1,4-alpha-glucan branching enzyme, chloroplast precursor, putative, expressed or 1,4-alpha-glucan branching enzyme activity	GATCAGGAGCAACTGTT	0	14	51	6	26	GATCGTATTCCCGCATGGAT	0	0	0	25	0
Starch synthesis + Starch degradation	LOC_Os06g51084	1,4-alpha-glucan branching enzyme, chloroplast precursor, putative, expressed or 1,4-alpha-glucan branching enzyme activity	GATCAGGAGCAACTGTT	0	14	51	6	26	GATCCTGGCTTGCCTTGGAC	4850	5112	4065	7495	4076
Starch synthesis + Starch degradation	LOC_Os06g51084	1,4-alpha-glucan branching enzyme, chloroplast precursor, putative, expressed or 1,4-alpha-glucan branching enzyme activity	GATCAGGAGCAACTGTT	0	14	51	6	26	GATCAAGAAATCTGATGCTT	45	106	9	55	69
Starch synthesis + Starch degradation	LOC_Os06g51084	1,4-alpha-glucan branching enzyme, chloroplast precursor, putative, expressed or 1,4-alpha-glucan branching enzyme activity	GATCAGGAGCAACTGTT	0	14	51	6	26	GATCAGTTCGCACACTGATG	7	0	0	0	4
Starch synthesis + Starch degradation	LOC_Os06g51084	1,4-alpha-glucan branching enzyme, chloroplast precursor, putative, expressed or 1,4-alpha-glucan branching enzyme activity	GATCAGGAGCAACTGTT	0	14	51	6	26	GATCACCTTCGATACAAGGT	2	0	0	13	17
Starch synthesis + Starch degradation	LOC_Os06g51084	1,4-alpha-glucan branching enzyme, chloroplast precursor, putative, expressed or 1,4-alpha-glucan branching enzyme activity	GATCAGGAGCAACTGTT	0	14	51	6	26	GATCATGGCTCTCGGCATAG	0	0	3	0	0
Starch synthesis + Starch degradation	LOC_Os06g51084	1,4-alpha-glucan branching enzyme, chloroplast precursor, putative, expressed or 1,4-alpha-glucan branching enzyme activity	GATCAGGAGCAACTGTT	0	14	51	6	26	GATCAACCCATGCTCCACCC	19	0	0	0	0
Starch synthesis + Starch degradation	LOC_Os06g51084	1,4-alpha-glucan branching enzyme, chloroplast precursor, putative, expressed or 1,4-alpha-glucan branching enzyme activity	GATCAGGAGCAACTGTT	0	14	51	6	26	GATCTTCATCAACGCGATAG	0	0	0	0	5
Starch synthesis + Starch degradation	LOC_Os06g51084	1,4-alpha-glucan branching enzyme, chloroplast precursor, putative, expressed or 1,4-alpha-glucan branching enzyme activity	GATCAGGAGCAACTGTT	0	14	51	6	26	GATCAAATGCATTCATATAC	38	0	14	0	11
Starch synthesis + Starch degradation	LOC_Os06g51084	1,4-alpha-glucan branching enzyme, chloroplast precursor, putative, expressed or 1,4-alpha-glucan branching enzyme activity	GATCAGGAGCAACTGTT	0	14	51	6	26	GATCAAGCAATGAATGCACT	15	0	0	26	20
Starch synthesis + Starch degradation	LOC_Os06g51084	1,4-alpha-glucan branching enzyme, chloroplast precursor, putative, expressed or 1,4-alpha-glucan branching enzyme activity	GATCAGGAGCAACTGTT	0	14	51	6	26	GATCTCCAGATTACAAGGGC	107	51	72	83	55
Starch synthesis + Starch degradation	LOC_Os06g51084	1,4-alpha-glucan branching enzyme, chloroplast precursor, putative, expressed or 1,4-alpha-glucan branching enzyme activity	GATCAGGAGCAACTGTT	0	14	51	6	26	GATCGTGAAGAGCTCAGGAG	22	0	15	0	11
Starch synthesis + Starch degradation	LOC_Os06g51084	1,4-alpha-glucan branching enzyme, chloroplast precursor, putative, expressed or 1,4-alpha-glucan branching enzyme activity	GATCAGGAGCAACTGTT	0	14	51	6	26	GATCACTTCACGTCTCCCGA	27	14	9	11	14
Starch synthesis + Starch degradation	LOC_Os06g51084	1,4-alpha-glucan branching enzyme, chloroplast precursor, putative, expressed or 1,4-alpha-glucan branching enzyme activity	GATCAGGAGCAACTGTT	0	14	51	6	26	GATCAGGAGCAACTGTTGGT	74	0	54	119	61
Starch synthesis + Starch degradation	LOC_Os06g51084	1,4-alpha-glucan branching enzyme, chloroplast precursor, putative, expressed or 1,4-alpha-glucan branching enzyme activity	GATCAGGAGCAACTGTT	0	14	51	6	26	GATCACCTTCGATACAAGTA	23	0	19	0	0
Starch synthesis + Starch degradation	LOC_Os06g51084	1,4-alpha-glucan branching enzyme, chloroplast precursor, putative, expressed or 1,4-alpha-glucan branching enzyme activity	GATCAGGAGCAACTGTT	0	14	51	6	26	GATCACTGTTACTGTTTACC	0	0	0	13	0
Starch degradation	LOC_Os02g32660	expressed 1,4-alpha-glucan branching enzyme	GATCATGACTTTCAGCA	24	2	4	0	2	GATCAGTATGAAGGAGGACT	15	0	0	0	0
Starch degradation	LOC_Os02g32660	expressed 1,4-alpha-glucan branching enzyme	GATCATGACTTTCAGCA	24	2	4	0	2	GATCAAGCACTAGTTGGTGA	40	33	0	0	0
Starch degradation	LOC_Os02g32660	expressed 1,4-alpha-glucan branching enzyme	GATCATGACTTTCAGCA	24	2	4	0	2	GATCAAATTACATATTGCTG	16	42	56	0	0
Starch degradation	LOC_Os02g32660	expressed 1,4-alpha-glucan branching enzyme	GATCATGACTTTCAGCA	24	2	4	0	2	GATCTCCCTTCTCAAATATA	0	0	0	32	29
Starch degradation	LOC_Os02g32660	expressed 1,4-alpha-glucan branching enzyme	GATCATGACTTTCAGCA	24	2	4	0	2	GATCAACACGTATGCAAACT	3	0	0	0	0
Starch degradation	LOC_Os02g32660	expressed 1,4-alpha-glucan branching enzyme	GATCATGACTTTCAGCA	24	2	4	0	2	GATCATGACTTTCAGCATAA	8	0	0	0	4
Starch degradation	LOC_Os02g32660	expressed 1,4-alpha-glucan branching enzyme	GATCATGACTTTCAGCA	24	2	4	0	2	GATCACAGAAGACACACTTC	8	0	0	0	0
Starch degradation	LOC_Os02g32660	expressed 1,4-alpha-glucan branching enzyme	GATCATGACTTTCAGCA	24	2	4	0	2	GATCCTGCCAAATCCACCAA	2	0	0	0	7
Starch degradation	LOC_Os02g32660	expressed 1,4-alpha-glucan branching enzyme	GATCATGACTTTCAGCA	24	2	4	0	2	GATCTTTTTTTTTTTTAAAA	0	1	0	0	11
Starch degradation	LOC_Os02g32660	expressed 1,4-alpha-glucan branching enzyme	GATCATGACTTTCAGCA	24	2	4	0	2	GATCACCCAAAGCTTCCATA	0	19	0	0	0
Starch degradation	LOC_Os02g32660	expressed 1,4-alpha-glucan branching enzyme	GATCATGACTTTCAGCA	24	2	4	0	2	GATCCATCACACTGCAGAGC	1211	651	894	1619	1281
Starch degradation	LOC_Os02g32660	expressed 1,4-alpha-glucan branching enzyme	GATCATGACTTTCAGCA	24	2	4	0	2	GATCTGGTATTTGTGTTCAA	13	0	0	10	22
Starch degradation	LOC_Os02g32660	expressed 1,4-alpha-glucan branching enzyme	GATCATGACTTTCAGCA	24	2	4	0	2	GATCGTGGAATAGCATTGCA	5	0	0	0	0
Starch degradation	LOC_Os02g32660	expressed 1,4-alpha-glucan branching enzyme	GATCATGACTTTCAGCA	24	2	4	0	2	GATCAGTGTTTTAAGTTGGA	0	0	31	18	7
Starch degradation	LOC_Os02g32660	expressed 1,4-alpha-glucan branching enzyme	GATCATGACTTTCAGCA	24	2	4	0	2	GATCGGGAAAAGTTGTTAGA	12	6	0	0	1
aspartate biosynthesis and degradation II + asparagine biosynthesis I and degradation I	LOC_OS02G14110	nitrogen compound metabolism	GATCTGTGAATTTGGCA	66	0	0	0	0	GATCCTGTTATTTCAATCGT	4038	8238	5368	6154	3436
aspartate biosynthesis and degradation II + asparagine biosynthesis I and degradation I	LOC_OS02G14110	nitrogen compound metabolism	GATCTGTGAATTTGGCA	66	0	0	0	0	GATCCACCTGTTCAGGTGTC	8	0	0	0	0
aspartate biosynthesis and degradation II + asparagine biosynthesis I and degradation I	LOC_OS02G14110	nitrogen compound metabolism	GATCTGTGAATTTGGCA	66	0	0	0	0	GATCGCTTAACCAATGAATA	28	0	0	16	28
aspartate biosynthesis and degradation II + asparagine biosynthesis I and degradation I	LOC_OS02G14110	nitrogen compound metabolism	GATCTGTGAATTTGGCA	66	0	0	0	0	GATCTACATACCTACACCTA	0	0	12	0	9
aspartate biosynthesis and degradation II + asparagine biosynthesis I and degradation I	LOC_OS02G14110	nitrogen compound metabolism	GATCTGTGAATTTGGCA	66	0	0	0	0	GATCCAGAATTAAAGAGTTT	0	0	0	25	0
aspartate biosynthesis and degradation II + asparagine biosynthesis I and degradation I	LOC_OS02G14110	nitrogen compound metabolism	GATCTGTGAATTTGGCA	66	0	0	0	0	GATCCAGAGAGAGATGCTAA	8	0	0	0	0
Seed maturation	LOC_Os11g44940	seed maturation protein PM27, putative, expressed	GATCGAGAAAGACCTCG	0	0	0	0	15	GATCAAAAGTTGTATACTAG	47	0	0	69	19
Seed maturation	LOC_Os11g44940	seed maturation protein PM27, putative, expressed	GATCGAGAAAGACCTCG	0	0	0	0	15	GATCAGCAGCTTACGGCAAC	0	6	0	0	0
Seed maturation	LOC_Os11g44940	seed maturation protein PM27, putative, expressed	GATCGAGAAAGACCTCG	0	0	0	0	15	GATCGCTGGGTGTTTGTTTT	29	0	63	26	46
isoleucine degradation I	LOC_OS03G19680	enoyl-CoA hydratase activity	GATCGGGTGGGGTCGGA	0	2	0	0	0	GATCGCCCTCGCCTGCGACA	7	0	22	0	2
isoleucine degradation I	LOC_OS03G19680	enoyl-CoA hydratase activity	GATCGGGTGGGGTCGGA	0	2	0	0	0	GATCAATGTTGCTGGTGAAA	0	0	0	0	5
isoleucine degradation I	LOC_OS03G19680	enoyl-CoA hydratase activity	GATCGGGTGGGGTCGGA	0	2	0	0	0	GATCGAAATGAATTAAGGTT	9	0	0	0	15
Globulin	LOC_Os08g03410	Cupin family protein, expressed	GATCTAGAATAAATGAA	0	0	0	0	11	GATCTAGAATAAATGAAGTC	514	18	14	1066	30
Seed allergenic/lectin	LOC_Os07g11510	seed allergenic protein RA5 precursor, putative, expressed	GATCAGCCACATGCTGG	942	825	902	772	724	GATCAGCCACATGCTGGGAG	55	86	37	108	51
Seed allergenic/lectin	LOC_Os07g11510	seed allergenic protein RA5 precursor, putative, expressed	GATCAGCCACATGCTGG	942	825	902	772	724	GATCACTTTAGTCTTTATAG	0	0	24	0	0
Seed allergenic/lectin	LOC_Os07g11510	seed allergenic protein RA5 precursor, putative, expressed	GATCAGCCACATGCTGG	942	825	902	772	724	GATCTGGCTACTAGCTAGGC	19505	7461	12808	24756	14316
Seed allergenic/lectin	LOC_Os07g11510	seed allergenic protein RA5 precursor, putative, expressed	GATCAGCCACATGCTGG	942	825	902	772	724	GATCCCCCTCTATAGTAAGG	23	18	0	0	5
Seed allergenic/lectin	LOC_Os07g11510	seed allergenic protein RA5 precursor, putative, expressed	GATCAGCCACATGCTGG	942	825	902	772	724	GATCTCGCCAGCCAGTAGCA	30	13	21	8	25
Seed allergenic/lectin	LOC_Os07g11510	seed allergenic protein RA5 precursor, putative, expressed	GATCAGCCACATGCTGG	942	825	902	772	724	GATCGCCTCGCACCTGCACC	27	23	0	40	35
isoleucine biosynthesis I	LOC_OS02G06720	acetolactate synthase	GATCATTTCCCTTGGTG	1	0	0	0	0	GATCATGGACAAATTGTTCT	0	0	0	0	38
Starch synthesis	LOC_Os08g09230	starch synthase III, putative, expressed	GATCCTCGGATACAGAG	0	0	2	4	0	GATCAGAGAACGGGAGGAAG	0	0	0	0	4
Starch synthesis	LOC_Os08g09230	starch synthase III, putative, expressed	GATCCTCGGATACAGAG	0	0	2	4	0	GATCTTTTATCTGAGCTACA	1151	1459	778	1836	1001
Starch synthesis	LOC_Os08g09230	starch synthase III, putative, expressed	GATCCTCGGATACAGAG	0	0	2	4	0	GATCTTAACTTTGAACCATG	6	59	0	25	10
Starch synthesis	LOC_Os08g09230	starch synthase III, putative, expressed	GATCCTCGGATACAGAG	0	0	2	4	0	GATCTGTCTGCGCTCGCGTC	6	0	0	0	0
Starch synthesis	LOC_Os08g09230	starch synthase III, putative, expressed	GATCCTCGGATACAGAG	0	0	2	4	0	GATCCATCCCTATTGTTCGG	6	0	0	20	16
isoleucine biosynthesis I	LOC_OS08G44530	phosphogluconate dehydratase	GATCCTCCATGACATAT	51	0	0	0	0	GATCTGGTAGCTCCTGGCTG	18	0	1	24	10
isoleucine biosynthesis I	LOC_OS08G44530	phosphogluconate dehydratase	GATCCTCCATGACATAT	51	0	0	0	0	GATCCTGCTGCTGCTGCTCG	84	24	67	98	100
isoleucine biosynthesis I	LOC_OS08G44530	phosphogluconate dehydratase	GATCCTCCATGACATAT	51	0	0	0	0	GATCCGATGAGCTGTGCCAA	41	102	58	19	27
isoleucine biosynthesis I	LOC_OS08G44530	phosphogluconate dehydratase	GATCCTCCATGACATAT	51	0	0	0	0	GATCTGTGTTGCATTTTAAG	11	0	15	0	7
Glutelin	LOC_Os01g55630	glutelin type-A 3 precursor, putative	GATCCAAGGCAAGGGAG	34	0	0	0	0	GATCACATATCTAAATGTGC	4	18	0	0	1
Starch synthesis + Starch degradation	LOC_Os09g28430	alpha-amylase isozyme 3C precursor, putative, expressed or alpha-amylase activity	GATCTCCTGCTTCAAGT	0	0	0	0	21	GATCTCCTGCTTCAAGTTCC	6	113	0	22	13
Glutelin	LOC_Os02g15150	Glutelin type-B 7 precursor, putative, expressed	GATCAATAGTTGTCCAG	0	42	0	150	227	GATCTTTTGATGCTCATCCC	0	0	32	11	0
Glutelin	LOC_Os02g15150	Glutelin type-B 7 precursor, putative, expressed	GATCAATAGTTGTCCAG	0	42	0	150	227	GATCGTACATGTGAAAAATG	0	0	25	9	11
Glutelin	LOC_Os02g15150	Glutelin type-B 7 precursor, putative, expressed	GATCAATAGTTGTCCAG	0	42	0	150	227	GATCAATAGTTGTCCAGGGC	20	0	83	198	57
Glutelin	LOC_Os02g15150	Glutelin type-B 7 precursor, putative, expressed	GATCAATAGTTGTCCAG	0	42	0	150	227	GATCATTTTGGCTCTGCAGC	0	0	8	14	0
Glutelin	LOC_Os02g15150	Glutelin type-B 7 precursor, putative, expressed	GATCAATAGTTGTCCAG	0	42	0	150	227	GATCATTCCACAACATTATG	1296	1200	8995	21582	12520
isoleucine biosynthesis I	LOC_OS03G18220	acetolactate synthase	GATCGGTGTCAACTGGG	0	2	0	0	0	GATCCGTCACGAGGAGGCAG	0	0	10	0	0
isoleucine biosynthesis I	LOC_OS03G18220	acetolactate synthase	GATCGGTGTCAACTGGG	0	2	0	0	0	GATCGGGATGGCGCTGGGGG	11	0	0	0	7
isoleucine biosynthesis I	LOC_OS03G18220	acetolactate synthase	GATCGGTGTCAACTGGG	0	2	0	0	0	GATCGCGCACAAGGACGACA	24	0	3	0	0
isoleucine biosynthesis I	LOC_OS03G18220	acetolactate synthase	GATCGGTGTCAACTGGG	0	2	0	0	0	GATCTTCGTGCCTGAGGGCC	0	0	0	0	5
isoleucine biosynthesis I	LOC_OS03G18220	acetolactate synthase	GATCGGTGTCAACTGGG	0	2	0	0	0	GATCAACAACGGCGGGTACA	1	0	0	0	0
isoleucine biosynthesis I	LOC_OS03G18220	acetolactate synthase	GATCGGTGTCAACTGGG	0	2	0	0	0	GATCGAGGGTTTCTGCTGCC	212	117	245	312	230
isoleucine biosynthesis I	LOC_OS03G18220	acetolactate synthase	GATCGGTGTCAACTGGG	0	2	0	0	0	GATCGCCTCCGTCAGCTCCT	0	0	0	0	8
isoleucine biosynthesis I	LOC_OS03G18220	acetolactate synthase	GATCGGTGTCAACTGGG	0	2	0	0	0	GATCACCTCAATGAAGCACA	4	0	0	0	0
isoleucine biosynthesis I	LOC_OS05G49800	ketol-acid reductoisomerase activity	GATCTGCTTGATGCCCT	0	0	2	0	0	GATCAAGGAAATGGGCGCCA	257	59	110	264	153
isoleucine biosynthesis I	LOC_OS05G49800	ketol-acid reductoisomerase activity	GATCTGCTTGATGCCCT	0	0	2	0	0	GATCATCAACGAGAGCGTCA	5	0	0	0	0
isoleucine biosynthesis I	LOC_OS05G49800	ketol-acid reductoisomerase activity	GATCTGCTTGATGCCCT	0	0	2	0	0	GATCCCAGACGAGCCGTCGT	10	0	0	0	0
isoleucine biosynthesis I	LOC_OS05G49800	ketol-acid reductoisomerase activity	GATCTGCTTGATGCCCT	0	0	2	0	0	GATCTTGGCCCCCTGCATCC	1	0	0	0	0
isoleucine biosynthesis I	LOC_OS05G49800	ketol-acid reductoisomerase activity	GATCTGCTTGATGCCCT	0	0	2	0	0	GATCGAGGTCCTTAGAAAGA	0	0	0	16	1
isoleucine biosynthesis I	LOC_OS05G49800	ketol-acid reductoisomerase activity	GATCTGCTTGATGCCCT	0	0	2	0	0	GATCTCCCTTCACATTTGCT	0	0	14	13	0
Glutelin	LOC_Os02g14600	glutelin type-B 4 precursor, putative, expressed	GATCCACCAATTTAGGC	86	66	355	178	469	GATCAATACCAACAAATTCA	83	43	54	85	43
Glutelin	LOC_Os02g14600	glutelin type-B 4 precursor, putative, expressed	GATCCACCAATTTAGGC	86	66	355	178	469	GATCGTTGCTCTCTATGATA	0	0	0	11	0
Glutelin	LOC_Os02g14600	glutelin type-B 4 precursor, putative, expressed	GATCCACCAATTTAGGC	86	66	355	178	469	GATCTTTTGGTTTTCATCTC	12	0	0	0	13
Glutelin	LOC_Os02g14600	glutelin type-B 4 precursor, putative, expressed	GATCCACCAATTTAGGC	86	66	355	178	469	GATCAACAAGCAAATACAAT	959	143	362	523	731
Glutelin	LOC_Os02g14600	glutelin type-B 4 precursor, putative, expressed	GATCCACCAATTTAGGC	86	66	355	178	469	GATCTTGTGTTTGTTCCTGT	34	0	0	29	6
Glutelin	LOC_Os02g14600	glutelin type-B 4 precursor, putative, expressed	GATCCACCAATTTAGGC	86	66	355	178	469	GATCCACCAATTTAGGCAAG	55	8	31	101	55
Glutelin	LOC_Os02g14600	glutelin type-B 4 precursor, putative, expressed	GATCAATACCAACAAAT	50	17	34	6	25	GATCAATACCAACAAATTCA	83	43	54	85	43
Glutelin	LOC_Os02g14600	glutelin type-B 4 precursor, putative, expressed	GATCAATACCAACAAAT	50	17	34	6	25	GATCGTTGCTCTCTATGATA	0	0	0	11	0
Glutelin	LOC_Os02g14600	glutelin type-B 4 precursor, putative, expressed	GATCAATACCAACAAAT	50	17	34	6	25	GATCTTTTGGTTTTCATCTC	12	0	0	0	13
Glutelin	LOC_Os02g14600	glutelin type-B 4 precursor, putative, expressed	GATCAATACCAACAAAT	50	17	34	6	25	GATCAACAAGCAAATACAAT	959	143	362	523	731
Glutelin	LOC_Os02g14600	glutelin type-B 4 precursor, putative, expressed	GATCAATACCAACAAAT	50	17	34	6	25	GATCTTGTGTTTGTTCCTGT	34	0	0	29	6
Glutelin	LOC_Os02g14600	glutelin type-B 4 precursor, putative, expressed	GATCAATACCAACAAAT	50	17	34	6	25	GATCCACCAATTTAGGCAAG	55	8	31	101	55
methionine biosynthesis II	LOC_OS01G56610	homocysteine S-methyltransferase activity	GATCATCGAGTCTCGTG	0	0	2	0	0	GATCATCGAGTCTCGTGGTT	8	0	0	0	0
methionine biosynthesis II	LOC_OS01G56610	homocysteine S-methyltransferase activity	GATCATCGAGTCTCGTG	0	0	2	0	0	GATCCGCCTCAATGTTTCAT	0	0	0	0	7
Starch synthesis + Starch degradation	LOC_Os04g08270	limit dextrinase, putative,expressed or alpha-amylase	GATCTGATTGAGCCTCG	0	0	2	0	0	GATCATCAGCTAAACATTTC	0	0	0	20	0
Starch synthesis + Starch degradation	LOC_Os04g08270	limit dextrinase, putative,expressed or alpha-amylase	GATCTGATTGAGCCTCG	0	0	2	0	0	GATCTCGCTTCGTTGGGGCT	26	13	4	82	57
Starch synthesis + Starch degradation	LOC_Os04g08270	limit dextrinase, putative,expressed or alpha-amylase	GATCTGATTGAGCCTCG	0	0	2	0	0	GATCCCTATGCCAGAGGGTA	6	6	0	0	0
Starch synthesis + Starch degradation	LOC_Os04g08270	limit dextrinase, putative,expressed or alpha-amylase	GATCTGATTGAGCCTCG	0	0	2	0	0	GATCATTTCATGTTTTGGTT	0	0	0	0	7
Starch synthesis + Starch degradation	LOC_Os04g08270	limit dextrinase, putative,expressed or alpha-amylase	GATCTGATTGAGCCTCG	0	0	2	0	0	GATCATTCTTCCCATTGATG	8	0	0	0	0
Starch synthesis + Starch degradation	LOC_Os04g08270	limit dextrinase, putative,expressed or alpha-amylase	GATCTGATTGAGCCTCG	0	0	2	0	0	GATCTTATGGGGCATATCAT	10	0	0	0	0
Starch synthesis + Starch degradation	LOC_Os04g08270	limit dextrinase, putative,expressed or alpha-amylase	GATCTGATTGAGCCTCG	0	0	2	0	0	GATCAAATCTGAACCCATCA	8	0	0	0	0
Starch synthesis + Starch degradation	LOC_Os04g08270	limit dextrinase, putative,expressed or alpha-amylase	GATCTGATTGAGCCTCG	0	0	2	0	0	GATCATGGATTTCAATAGAC	0	0	0	13	6
Starch synthesis + Starch degradation	LOC_Os04g08270	limit dextrinase, putative,expressed or alpha-amylase	GATCTGATTGAGCCTCG	0	0	2	0	0	GATCAGATACTCCTCACCGC	0	0	0	11	0
Starch synthesis + Starch degradation	LOC_Os04g08270	limit dextrinase, putative,expressed or alpha-amylase	GATCTGATTGAGCCTCG	0	0	2	0	0	GATCGTCACGACATAAGAGA	0	0	0	10	0
Starch synthesis + Starch degradation	LOC_Os04g08270	limit dextrinase, putative,expressed or alpha-amylase	GATCTGATTGAGCCTCG	0	0	2	0	0	GATCTTCAATGTCTGTCCAC	0	0	0	0	15
Starch synthesis + Starch degradation	LOC_Os04g08270	limit dextrinase, putative,expressed or alpha-amylase	GATCTGATTGAGCCTCG	0	0	2	0	0	GATCCCTATGCCAGAGGGCT	0	4	0	0	0
Starch synthesis	LOC_Os06g04200	Granule-bound starch synthase 1, chloroplast precursor, putative, expressed	GATCCTAGGAGCCTCGA	0	0	0	8	0	GATCAACTGGATGAAGGCCG	0	0	0	11	0
Starch synthesis	LOC_Os06g04200	Granule-bound starch synthase 1, chloroplast precursor, putative, expressed	GATCCTAGGAGCCTCGA	0	0	0	8	0	GATCTTGGCAAGTCAATTAA	0	0	14	0	0
Starch synthesis	LOC_Os06g04200	Granule-bound starch synthase 1, chloroplast precursor, putative, expressed	GATCCTAGGAGCCTCGA	0	0	0	8	0	GATCTACATATGGAGTGATT	7110	6045	4790	3993	4787
Starch synthesis	LOC_Os06g04200	Granule-bound starch synthase 1, chloroplast precursor, putative, expressed	GATCCTAGGAGCCTCGA	0	0	0	8	0	GATCACCATGACCCTGTGGC	0	0	0	0	3
Starch synthesis	LOC_Os06g04200	Granule-bound starch synthase 1, chloroplast precursor, putative, expressed	GATCCTAGGAGCCTCGA	0	0	0	8	0	GATCGTTCTTCTGGTATAAT	0	0	0	0	5
Starch synthesis	LOC_Os06g04200	Granule-bound starch synthase 1, chloroplast precursor, putative, expressed	GATCCTAGGAGCCTCGA	0	0	0	8	0	GATCTGCTCAAAGCTCTGTG	0	0	8	0	4
Starch synthesis	LOC_Os06g04200	Granule-bound starch synthase 1, chloroplast precursor, putative, expressed	GATCCTAGGAGCCTCGA	0	0	0	8	0	GATCGCGCCGCTCGCCAAGG	52	4	12	15	33
Starch synthesis	LOC_Os06g04200	Granule-bound starch synthase 1, chloroplast precursor, putative, expressed	GATCCTAGGAGCCTCGA	0	0	0	8	0	GATCTCAGGCTCTTCAAGGA	2	1	34	61	7
Starch synthesis	LOC_Os06g04200	Granule-bound starch synthase 1, chloroplast precursor, putative, expressed	GATCCTAGGAGCCTCGA	0	0	0	8	0	GATCGCGTTCATCGGCAGGC	6	0	0	0	0
Starch synthesis	LOC_Os06g04200	Granule-bound starch synthase 1, chloroplast precursor, putative, expressed	GATCCTAGGAGCCTCGA	0	0	0	8	0	GATCGAAGGCGACGAGATCG	11	0	7	0	0
Starch synthesis	LOC_Os06g04200	Granule-bound starch synthase 1, chloroplast precursor, putative, expressed	GATCCTAGGAGCCTCGA	0	0	0	8	0	GATCTACGGACCTGACACTG	0	0	0	9	0
Starch synthesis	LOC_Os06g04200	Granule-bound starch synthase 1, chloroplast precursor, putative, expressed	GATCCTAGGAGCCTCGA	0	0	0	8	0	GATCGTTCTTCTGGGTACTG	6	19	7	0	27
Starch synthesis	LOC_Os06g04200	Granule-bound starch synthase 1, chloroplast precursor, putative, expressed	GATCCTAGGAGCCTCGA	0	0	0	8	0	GATCCCACTCGCTGACGTCC	4	0	0	0	0
Starch synthesis	LOC_Os06g04200	Granule-bound starch synthase 1, chloroplast precursor, putative, expressed	GATCCTAGGAGCCTCGA	0	0	0	8	0	GATCCCCGGCGCGCTGCCGG	26	0	8	0	12
Starch synthesis	LOC_Os06g04200	Granule-bound starch synthase 1, chloroplast precursor, putative, expressed	GATCCTAGGAGCCTCGA	0	0	0	8	0	GATCAGGAGGGTTTATTTTG	0	0	0	11	0
Starch synthesis	LOC_Os06g04200	Granule-bound starch synthase 1, chloroplast precursor, putative, expressed	GATCCTAGGAGCCTCGA	0	0	0	8	0	GATCTCTGCACTGAATTGAA	0	0	0	0	5
Starch synthesis + Starch degradation	LOC_Os04g08270	limit dextrinase, putative,expressed or alpha-amylase	GATCAAATCTGAACCCA	0	0	0	0	17	GATCATCAGCTAAACATTTC	0	0	0	20	0
Starch synthesis + Starch degradation	LOC_Os04g08270	limit dextrinase, putative,expressed or alpha-amylase	GATCAAATCTGAACCCA	0	0	0	0	17	GATCTCGCTTCGTTGGGGCT	26	13	4	82	57
Starch synthesis + Starch degradation	LOC_Os04g08270	limit dextrinase, putative,expressed or alpha-amylase	GATCAAATCTGAACCCA	0	0	0	0	17	GATCCCTATGCCAGAGGGTA	6	6	0	0	0
Starch synthesis + Starch degradation	LOC_Os04g08270	limit dextrinase, putative,expressed or alpha-amylase	GATCAAATCTGAACCCA	0	0	0	0	17	GATCATTTCATGTTTTGGTT	0	0	0	0	7
Starch synthesis + Starch degradation	LOC_Os04g08270	limit dextrinase, putative,expressed or alpha-amylase	GATCAAATCTGAACCCA	0	0	0	0	17	GATCATTCTTCCCATTGATG	8	0	0	0	0
Starch synthesis + Starch degradation	LOC_Os04g08270	limit dextrinase, putative,expressed or alpha-amylase	GATCAAATCTGAACCCA	0	0	0	0	17	GATCTTATGGGGCATATCAT	10	0	0	0	0
Starch synthesis + Starch degradation	LOC_Os04g08270	limit dextrinase, putative,expressed or alpha-amylase	GATCAAATCTGAACCCA	0	0	0	0	17	GATCAAATCTGAACCCATCA	8	0	0	0	0
Starch synthesis + Starch degradation	LOC_Os04g08270	limit dextrinase, putative,expressed or alpha-amylase	GATCAAATCTGAACCCA	0	0	0	0	17	GATCATGGATTTCAATAGAC	0	0	0	13	6
Starch synthesis + Starch degradation	LOC_Os04g08270	limit dextrinase, putative,expressed or alpha-amylase	GATCAAATCTGAACCCA	0	0	0	0	17	GATCAGATACTCCTCACCGC	0	0	0	11	0
Starch synthesis + Starch degradation	LOC_Os04g08270	limit dextrinase, putative,expressed or alpha-amylase	GATCAAATCTGAACCCA	0	0	0	0	17	GATCGTCACGACATAAGAGA	0	0	0	10	0
Starch synthesis + Starch degradation	LOC_Os04g08270	limit dextrinase, putative,expressed or alpha-amylase	GATCAAATCTGAACCCA	0	0	0	0	17	GATCTTCAATGTCTGTCCAC	0	0	0	0	15
Starch synthesis + Starch degradation	LOC_Os04g08270	limit dextrinase, putative,expressed or alpha-amylase	GATCAAATCTGAACCCA	0	0	0	0	17	GATCCCTATGCCAGAGGGCT	0	4	0	0	0
Starch synthesis + Starch degradation	LOC_Os03g50480	phosphoglucomutase	GATCCAGGATTGATAAA	5	0	0	0	0	GATCTCTCATTCTCATGGGA	32	45	49	34	35
Starch synthesis + Starch degradation	LOC_Os03g50480	phosphoglucomutase	GATCCAGGATTGATAAA	5	0	0	0	0	GATCAAGCTTGTATTCGTGT	18	37	13	37	40
Starch synthesis + Starch degradation	LOC_Os03g50480	phosphoglucomutase	GATCCAGGATTGATAAA	5	0	0	0	0	GATCCTAAGCCAGAGGGCAC	0	0	0	45	3
Starch synthesis + Starch degradation	LOC_Os03g50480	phosphoglucomutase	GATCCAGGATTGATAAA	5	0	0	0	0	GATCTGAATTGTATGCGTTC	0	10	0	0	1
Starch synthesis + Starch degradation	LOC_Os03g50480	phosphoglucomutase	GATCCAGGATTGATAAA	5	0	0	0	0	GATCCTGTTGATGGTTCTGT	0	0	0	13	0
Starch synthesis + Starch degradation	LOC_Os03g50480	phosphoglucomutase	GATCCAGGATTGATAAA	5	0	0	0	0	GATCGGCCAGTGTACTCTTG	18	2	18	18	102
Starch synthesis + Starch degradation	LOC_Os03g50480	phosphoglucomutase	GATCCAGGATTGATAAA	5	0	0	0	0	GATCTGCTCCCACCGTCATC	751	1040	814	1469	826
Starch synthesis + Starch degradation	LOC_Os03g50480	phosphoglucomutase	GATCCAGGATTGATAAA	5	0	0	0	0	GATCATAACTAGAAACGGCA	6	24	0	0	7
Starch synthesis + Starch degradation	LOC_Os03g50480	phosphoglucomutase	GATCCAGGATTGATAAA	5	0	0	0	0	GATCTTGCCGAGTAGTTTTT	0	0	0	0	8
Glutelin	LOC_Os02g25640	glutelin type-A 2 precursor, putative, expressed	GATCAACGAGAAGTAAA	430	132	289	337	715	GATCCCACAGAACTTTGCAG	5	0	0	26	6
Glutelin	LOC_Os02g25640	glutelin type-A 2 precursor, putative, expressed	GATCAACGAGAAGTAAA	430	132	289	337	715	GATCCTTCCACCATGGGGGT	0	0	0	58	13
Glutelin	LOC_Os02g25640	glutelin type-A 2 precursor, putative, expressed	GATCAACGAGAAGTAAA	430	132	289	337	715	GATCCACCACCTGGATGTGC	11	18	5	15	5
Glutelin	LOC_Os02g25640	glutelin type-A 2 precursor, putative, expressed	GATCAACGAGAAGTAAA	430	132	289	337	715	GATCTGCCACTCAGCATACT	1643	829	941	2093	868
Glutelin	LOC_Os02g25640	glutelin type-A 2 precursor, putative, expressed	GATCAACGAGAAGTAAA	430	132	289	337	715	GATCCTAAAAGAAGGGTATG	37	30	16	29	16
Glutelin	LOC_Os02g25640	glutelin type-A 2 precursor, putative, expressed	GATCAACGAGAAGTAAA	430	132	289	337	715	GATCGCAGGGAAGGCCTCCA	114	1	21	47	36
Glutelin	LOC_Os02g25640	glutelin type-A 2 precursor, putative, expressed	GATCAACGAGAAGTAAA	430	132	289	337	715	GATCTCTGCTGGTGTGTTGC	0	0	0	7	0
Glutelin	LOC_Os02g25640	glutelin type-A 2 precursor, putative, expressed	GATCAACGAGAAGTAAA	430	132	289	337	715	GATCAACGAGAAGTAAACTA	619	5	492	690	414
Glutelin	LOC_Os02g25640	glutelin type-A 2 precursor, putative, expressed	GATCAACGAGAAGTAAA	430	132	289	337	715	GATCGAGCTGGTTGGCATTG	4	0	0	25	0
Glutelin	LOC_Os02g25640	glutelin type-A 2 precursor, putative, expressed	GATCAACGAGAAGTAAA	430	132	289	337	715	GATCTGCTGTTGGTGAAGCT	0	0	0	10	3
Glutelin	LOC_Os02g25640	glutelin type-A 2 precursor, putative, expressed	GATCAACGAGAAGTAAA	430	132	289	337	715	GATCTTACTGTAATGAATAA	29779	3390	14231	35371	17195
Glutelin	LOC_Os02g25640	glutelin type-A 2 precursor, putative, expressed	GATCAACGAGAAGTAAA	430	132	289	337	715	GATCACAAGGGCCAATAGCC	51	0	19	54	21
Glutelin	LOC_Os02g25640	glutelin type-A 2 precursor, putative, expressed	GATCAACGAGAAGTAAA	430	132	289	337	715	GATCCTAAAAGAAGGGAGTT	0	0	0	0	8
Glutelin	LOC_Os02g25640	glutelin type-A 2 precursor, putative, expressed	GATCAACGAGAAGTAAA	430	132	289	337	715	GATCACCGTGGTAGGAGTGT	4	0	0	11	10
Glutelin	LOC_Os02g25640	glutelin type-A 2 precursor, putative, expressed	GATCAACGAGAAGTAAA	430	132	289	337	715	GATCTGAAGCTGGATTCACT	10	0	0	1	25
Glutelin	LOC_Os02g25640	glutelin type-A 2 precursor, putative, expressed	GATCAACGAGAAGTAAA	430	132	289	337	715	GATCTGACTGTCGACAGCAT	0	0	0	11	0
Glutelin	LOC_Os02g25640	glutelin type-A 2 precursor, putative, expressed	GATCAACGAGAAGTAAA	430	132	289	337	715	GATCGTTACACATTTAGTTT	710	929	540	2302	391
Globulin	LOC_Os03g46100	globulin-1 S allele precursor, putative, expressed	GATCGTCTCGTACCCCT	2	0	0	0	0	GATCATCCGCGCGTCGGAGG	0	0	0	6	0
Globulin	LOC_Os03g46100	globulin-1 S allele precursor, putative, expressed	GATCGTCTCGTACCCCT	2	0	0	0	0	GATCAATCTGTCACTTAAGT	186	33	29	199	66
Globulin	LOC_Os03g46100	globulin-1 S allele precursor, putative, expressed	GATCGTCTCGTACCCCT	2	0	0	0	0	GATCGTCTGCTTCGACGTCC	241	30	27	138	92
Globulin	LOC_Os03g46100	globulin-1 S allele precursor, putative, expressed	GATCGTCTCGTACCCCT	2	0	0	0	0	GATCGTTTAGTTGGGAGTGG	8	0	0	11	0
Prolamin	LOC_Os03g55734	prolamin, putative, expressed	GATCCATATTGCCCATT	96	24	11	2	0	GATCAAACAACGTTGCTGCC	0	7	0	0	11
Starch degradation	LOC_Os03g55090	phosphorylase	GATCTATTGAAGGTTGT	0	17	25	10	0	GATCCTAAATTACCTAGAGT	10	18	0	0	0
Starch degradation	LOC_Os03g55090	phosphorylase	GATCTATTGAAGGTTGT	0	17	25	10	0	GATCTATTGAAGGTTGTATT	0	0	0	9	0
Starch degradation	LOC_Os03g55090	phosphorylase	GATCTATTGAAGGTTGT	0	17	25	10	0	GATCAACTCACAAAGATAGC	0	0	0	0	8
Starch degradation	LOC_Os03g55090	phosphorylase	GATCTATTGAAGGTTGT	0	17	25	10	0	GATCAGAAACTATGGACAAG	0	0	0	9	5
Starch degradation	LOC_Os03g55090	phosphorylase	GATCTATTGAAGGTTGT	0	17	25	10	0	GATCAGCTCATGTGCTATAT	193	308	262	244	205
Starch degradation	LOC_Os03g55090	phosphorylase	GATCTATTGAAGGTTGT	0	17	25	10	0	GATCATGATTTACAGTAGCT	12	0	0	11	0
Starch degradation	LOC_Os03g55090	phosphorylase	GATCTATTGAAGGTTGT	0	17	25	10	0	GATCGCGGTATGCTTTATCA	33	11	10	0	26
Starch degradation	LOC_Os03g55090	phosphorylase	GATCTATTGAAGGTTGT	0	17	25	10	0	GATCCATGAGTATAAGCGAC	19	0	0	0	0
Starch degradation	LOC_Os03g55090	phosphorylase	GATCTATTGAAGGTTGT	0	17	25	10	0	GATCGGTTAGTGGCATCCTT	7344	145	5921	5324	5588
lysine biosynthesis I and II	LOC_OS03G55280	aspartate-semialdehyde dehydrogenase	GATCGTGGGCGCGACGG	0	0	3	0	0	GATCAAATACGTAAAGGTGC	7	0	19	31	0
lysine biosynthesis I and II	LOC_OS03G55280	aspartate-semialdehyde dehydrogenase	GATCGTGGGCGCGACGG	0	0	3	0	0	GATCTCCACAAACAAATATG	10	0	0	0	0
lysine biosynthesis I and II	LOC_OS03G55280	aspartate-semialdehyde dehydrogenase	GATCGTGGGCGCGACGG	0	0	3	0	0	GATCTCATACTAACCAGAGT	48	56	53	79	57
lysine biosynthesis I and II	LOC_OS03G55280	aspartate-semialdehyde dehydrogenase	GATCGTGGGCGCGACGG	0	0	3	0	0	GATCATCTTTTGTAATCTAT	278	729	426	335	559
Starch synthesis	LOC_Os08g09230	starch synthase III, putative, expressed	GATCTTCTCCAGTAAGT	0	0	0	0	5	GATCAGAGAACGGGAGGAAG	0	0	0	0	4
Starch synthesis	LOC_Os08g09230	starch synthase III, putative, expressed	GATCTTCTCCAGTAAGT	0	0	0	0	5	GATCTTTTATCTGAGCTACA	1151	1459	778	1836	1001
Starch synthesis	LOC_Os08g09230	starch synthase III, putative, expressed	GATCTTCTCCAGTAAGT	0	0	0	0	5	GATCTTAACTTTGAACCATG	6	59	0	25	10
Starch synthesis	LOC_Os08g09230	starch synthase III, putative, expressed	GATCTTCTCCAGTAAGT	0	0	0	0	5	GATCTGTCTGCGCTCGCGTC	6	0	0	0	0
Starch synthesis	LOC_Os08g09230	starch synthase III, putative, expressed	GATCTTCTCCAGTAAGT	0	0	0	0	5	GATCCATCCCTATTGTTCGG	6	0	0	20	16
Starch degradation	LOC_Os02g32660	expressed 1,4-alpha-glucan branching enzyme	GATCTGGTATTTGTGTT	0	52	15	14	54	GATCAGTATGAAGGAGGACT	15	0	0	0	0
Starch degradation	LOC_Os02g32660	expressed 1,4-alpha-glucan branching enzyme	GATCTGGTATTTGTGTT	0	52	15	14	54	GATCAAGCACTAGTTGGTGA	40	33	0	0	0
Starch degradation	LOC_Os02g32660	expressed 1,4-alpha-glucan branching enzyme	GATCTGGTATTTGTGTT	0	52	15	14	54	GATCAAATTACATATTGCTG	16	42	56	0	0
Starch degradation	LOC_Os02g32660	expressed 1,4-alpha-glucan branching enzyme	GATCTGGTATTTGTGTT	0	52	15	14	54	GATCTCCCTTCTCAAATATA	0	0	0	32	29
Starch degradation	LOC_Os02g32660	expressed 1,4-alpha-glucan branching enzyme	GATCTGGTATTTGTGTT	0	52	15	14	54	GATCAACACGTATGCAAACT	3	0	0	0	0
Starch degradation	LOC_Os02g32660	expressed 1,4-alpha-glucan branching enzyme	GATCTGGTATTTGTGTT	0	52	15	14	54	GATCATGACTTTCAGCATAA	8	0	0	0	4
Starch degradation	LOC_Os02g32660	expressed 1,4-alpha-glucan branching enzyme	GATCTGGTATTTGTGTT	0	52	15	14	54	GATCACAGAAGACACACTTC	8	0	0	0	0
Starch degradation	LOC_Os02g32660	expressed 1,4-alpha-glucan branching enzyme	GATCTGGTATTTGTGTT	0	52	15	14	54	GATCCTGCCAAATCCACCAA	2	0	0	0	7
Starch degradation	LOC_Os02g32660	expressed 1,4-alpha-glucan branching enzyme	GATCTGGTATTTGTGTT	0	52	15	14	54	GATCTTTTTTTTTTTTAAAA	0	1	0	0	11
Starch degradation	LOC_Os02g32660	expressed 1,4-alpha-glucan branching enzyme	GATCTGGTATTTGTGTT	0	52	15	14	54	GATCACCCAAAGCTTCCATA	0	19	0	0	0
Starch degradation	LOC_Os02g32660	expressed 1,4-alpha-glucan branching enzyme	GATCTGGTATTTGTGTT	0	52	15	14	54	GATCCATCACACTGCAGAGC	1211	651	894	1619	1281
Starch degradation	LOC_Os02g32660	expressed 1,4-alpha-glucan branching enzyme	GATCTGGTATTTGTGTT	0	52	15	14	54	GATCTGGTATTTGTGTTCAA	13	0	0	10	22
Starch degradation	LOC_Os02g32660	expressed 1,4-alpha-glucan branching enzyme	GATCTGGTATTTGTGTT	0	52	15	14	54	GATCGTGGAATAGCATTGCA	5	0	0	0	0
Starch degradation	LOC_Os02g32660	expressed 1,4-alpha-glucan branching enzyme	GATCTGGTATTTGTGTT	0	52	15	14	54	GATCAGTGTTTTAAGTTGGA	0	0	31	18	7
Starch degradation	LOC_Os02g32660	expressed 1,4-alpha-glucan branching enzyme	GATCTGGTATTTGTGTT	0	52	15	14	54	GATCGGGAAAAGTTGTTAGA	12	6	0	0	1
Prolamin	LOC_Os07g10580	13 kDa prolamin precursor, putative, expressed	GATCAAAGTAGACAACA	378	145	209	195	250	GATCTTCATTTTTGTAGGAT	96	0	0	0	0
Prolamin	LOC_Os07g10580	13 kDa prolamin precursor, putative, expressed	GATCAAAGTAGACAACA	378	145	209	195	250	GATCCTAAGCTACTTTGGCT	80	115	85	101	33
Prolamin	LOC_Os07g10580	13 kDa prolamin precursor, putative, expressed	GATCAAAGTAGACAACA	378	145	209	195	250	GATCATTTTCGTATTTGCTC	80	57	0	62	58
Prolamin	LOC_Os07g10580	13 kDa prolamin precursor, putative, expressed	GATCAAAGTAGACAACA	378	145	209	195	250	GATCAAAGTAGACAACACCG	106	27	0	52	49
Prolamin	LOC_Os07g10580	13 kDa prolamin precursor, putative, expressed	GATCAAAGTAGACAACA	378	145	209	195	250	GATCAGACTCAAGCTCAAGC	53710	23564	11660	30942	20906
Starch degradation	LOC_Os03g55090	phosphorylase	GATCAGCTCATGTGCTA	322	990	625	395	221	GATCCTAAATTACCTAGAGT	10	18	0	0	0
Starch degradation	LOC_Os03g55090	phosphorylase	GATCAGCTCATGTGCTA	322	990	625	395	221	GATCTATTGAAGGTTGTATT	0	0	0	9	0
Starch degradation	LOC_Os03g55090	phosphorylase	GATCAGCTCATGTGCTA	322	990	625	395	221	GATCAACTCACAAAGATAGC	0	0	0	0	8
Starch degradation	LOC_Os03g55090	phosphorylase	GATCAGCTCATGTGCTA	322	990	625	395	221	GATCAGAAACTATGGACAAG	0	0	0	9	5
Starch degradation	LOC_Os03g55090	phosphorylase	GATCAGCTCATGTGCTA	322	990	625	395	221	GATCAGCTCATGTGCTATAT	193	308	262	244	205
Starch degradation	LOC_Os03g55090	phosphorylase	GATCAGCTCATGTGCTA	322	990	625	395	221	GATCATGATTTACAGTAGCT	12	0	0	11	0
Starch degradation	LOC_Os03g55090	phosphorylase	GATCAGCTCATGTGCTA	322	990	625	395	221	GATCGCGGTATGCTTTATCA	33	11	10	0	26
Starch degradation	LOC_Os03g55090	phosphorylase	GATCAGCTCATGTGCTA	322	990	625	395	221	GATCCATGAGTATAAGCGAC	19	0	0	0	0
Starch degradation	LOC_Os03g55090	phosphorylase	GATCAGCTCATGTGCTA	322	990	625	395	221	GATCGGTTAGTGGCATCCTT	7344	145	5921	5324	5588
Starch synthesis	LOC_Os06g12450	Soluble starch synthase 2-3, chloroplast precursor, putative, expressed	GATCTGGAAGTGAAATA	0	12	0	0	0	GATCTGCACGGCCGGCGCTA	8	0	0	0	8
Starch synthesis	LOC_Os06g12450	Soluble starch synthase 2-3, chloroplast precursor, putative, expressed	GATCTGGAAGTGAAATA	0	12	0	0	0	GATCGCCGGGCAGGACGTGC	3	0	0	0	8
Starch synthesis	LOC_Os06g12450	Soluble starch synthase 2-3, chloroplast precursor, putative, expressed	GATCTGGAAGTGAAATA	0	12	0	0	0	GATCACGGCGGGCGCCGACG	6	31	4	6	7
Starch synthesis	LOC_Os06g12450	Soluble starch synthase 2-3, chloroplast precursor, putative, expressed	GATCTGGAAGTGAAATA	0	12	0	0	0	GATCACTTCAAGCTGTACGA	6	13	0	0	0
Starch synthesis	LOC_Os06g12450	Soluble starch synthase 2-3, chloroplast precursor, putative, expressed	GATCTGGAAGTGAAATA	0	12	0	0	0	GATCTGGAAGTGAAATATTT	0	0	20	0	0
Glutelin	LOC_Os02g25640	glutelin type-A 2 precursor, putative, expressed	GATCACAAGGGCCAATA	105	32	34	11	8	GATCCCACAGAACTTTGCAG	5	0	0	26	6
Glutelin	LOC_Os02g25640	glutelin type-A 2 precursor, putative, expressed	GATCACAAGGGCCAATA	105	32	34	11	8	GATCCTTCCACCATGGGGGT	0	0	0	58	13
Glutelin	LOC_Os02g25640	glutelin type-A 2 precursor, putative, expressed	GATCACAAGGGCCAATA	105	32	34	11	8	GATCCACCACCTGGATGTGC	11	18	5	15	5
Glutelin	LOC_Os02g25640	glutelin type-A 2 precursor, putative, expressed	GATCACAAGGGCCAATA	105	32	34	11	8	GATCTGCCACTCAGCATACT	1643	829	941	2093	868
Glutelin	LOC_Os02g25640	glutelin type-A 2 precursor, putative, expressed	GATCACAAGGGCCAATA	105	32	34	11	8	GATCCTAAAAGAAGGGTATG	37	30	16	29	16
Glutelin	LOC_Os02g25640	glutelin type-A 2 precursor, putative, expressed	GATCACAAGGGCCAATA	105	32	34	11	8	GATCGCAGGGAAGGCCTCCA	114	1	21	47	36
Glutelin	LOC_Os02g25640	glutelin type-A 2 precursor, putative, expressed	GATCACAAGGGCCAATA	105	32	34	11	8	GATCTCTGCTGGTGTGTTGC	0	0	0	7	0
Glutelin	LOC_Os02g25640	glutelin type-A 2 precursor, putative, expressed	GATCACAAGGGCCAATA	105	32	34	11	8	GATCAACGAGAAGTAAACTA	619	5	492	690	414
Glutelin	LOC_Os02g25640	glutelin type-A 2 precursor, putative, expressed	GATCACAAGGGCCAATA	105	32	34	11	8	GATCGAGCTGGTTGGCATTG	4	0	0	25	0
Glutelin	LOC_Os02g25640	glutelin type-A 2 precursor, putative, expressed	GATCACAAGGGCCAATA	105	32	34	11	8	GATCTGCTGTTGGTGAAGCT	0	0	0	10	3
Glutelin	LOC_Os02g25640	glutelin type-A 2 precursor, putative, expressed	GATCACAAGGGCCAATA	105	32	34	11	8	GATCTTACTGTAATGAATAA	29779	3390	14231	35371	17195
Glutelin	LOC_Os02g25640	glutelin type-A 2 precursor, putative, expressed	GATCACAAGGGCCAATA	105	32	34	11	8	GATCACAAGGGCCAATAGCC	51	0	19	54	21
Glutelin	LOC_Os02g25640	glutelin type-A 2 precursor, putative, expressed	GATCACAAGGGCCAATA	105	32	34	11	8	GATCCTAAAAGAAGGGAGTT	0	0	0	0	8
Glutelin	LOC_Os02g25640	glutelin type-A 2 precursor, putative, expressed	GATCACAAGGGCCAATA	105	32	34	11	8	GATCACCGTGGTAGGAGTGT	4	0	0	11	10
Glutelin	LOC_Os02g25640	glutelin type-A 2 precursor, putative, expressed	GATCACAAGGGCCAATA	105	32	34	11	8	GATCTGAAGCTGGATTCACT	10	0	0	1	25
Glutelin	LOC_Os02g25640	glutelin type-A 2 precursor, putative, expressed	GATCACAAGGGCCAATA	105	32	34	11	8	GATCTGACTGTCGACAGCAT	0	0	0	11	0
Glutelin	LOC_Os02g25640	glutelin type-A 2 precursor, putative, expressed	GATCACAAGGGCCAATA	105	32	34	11	8	GATCGTTACACATTTAGTTT	710	929	540	2302	391
Starch synthesis	LOC_Os01g44220	Glucose-1-phosphate adenylyltransferase large subunit 1, chloroplast precursor, putative, expressed	GATCAATATGAAACTGA	0	2	0	0	0	GATCACACGGCCTGAATCAT	0	0	0	0	12
Starch synthesis	LOC_Os01g44220	Glucose-1-phosphate adenylyltransferase large subunit 1, chloroplast precursor, putative, expressed	GATCAATATGAAACTGA	0	2	0	0	0	GATCACCCTGAAGAGGGATA	125	0	87	387	170
Starch synthesis	LOC_Os01g44220	Glucose-1-phosphate adenylyltransferase large subunit 1, chloroplast precursor, putative, expressed	GATCAATATGAAACTGA	0	2	0	0	0	GATCAGAGCCAATCGCTGCC	24	99	93	76	50
Starch synthesis	LOC_Os01g44220	Glucose-1-phosphate adenylyltransferase large subunit 1, chloroplast precursor, putative, expressed	GATCAATATGAAACTGA	0	2	0	0	0	GATCAGCTTTACAGGATGAA	20	0	13	10	0
Starch synthesis	LOC_Os01g44220	Glucose-1-phosphate adenylyltransferase large subunit 1, chloroplast precursor, putative, expressed	GATCAATATGAAACTGA	0	2	0	0	0	GATCCCCCCACCAAGGTATG	0	0	0	0	4
Starch synthesis	LOC_Os01g44220	Glucose-1-phosphate adenylyltransferase large subunit 1, chloroplast precursor, putative, expressed	GATCAATATGAAACTGA	0	2	0	0	0	GATCCAATTTCTTGAGAAAC	0	0	16	18	0
Starch synthesis	LOC_Os01g44220	Glucose-1-phosphate adenylyltransferase large subunit 1, chloroplast precursor, putative, expressed	GATCAATATGAAACTGA	0	2	0	0	0	GATCCTGAAGAATGCAACCA	434	8	380	495	511
Starch synthesis	LOC_Os01g44220	Glucose-1-phosphate adenylyltransferase large subunit 1, chloroplast precursor, putative, expressed	GATCAATATGAAACTGA	0	2	0	0	0	GATCACGTTCCTGCCAATTC	25	17	20	45	10
Starch synthesis	LOC_Os01g44220	Glucose-1-phosphate adenylyltransferase large subunit 1, chloroplast precursor, putative, expressed	GATCAATATGAAACTGA	0	2	0	0	0	GATCAATATGAAACTGAAGA	26	0	0	0	0
Starch synthesis	LOC_Os01g44220	Glucose-1-phosphate adenylyltransferase large subunit 1, chloroplast precursor, putative, expressed	GATCAATATGAAACTGA	0	2	0	0	0	GATCATAAAATTCGAACTTT	1	0	0	0	0
Starch synthesis	LOC_Os01g44220	Glucose-1-phosphate adenylyltransferase large subunit 1, chloroplast precursor, putative, expressed	GATCAATATGAAACTGA	0	2	0	0	0	GATCAGACTCTTGGACCCCC	0	0	24	0	9
Starch synthesis	LOC_Os01g44220	Glucose-1-phosphate adenylyltransferase large subunit 1, chloroplast precursor, putative, expressed	GATCAATATGAAACTGA	0	2	0	0	0	GATCTGCACCCATCATCATG	0	0	0	13	0
Starch synthesis	LOC_Os01g44220	Glucose-1-phosphate adenylyltransferase large subunit 1, chloroplast precursor, putative, expressed	GATCAATATGAAACTGA	0	2	0	0	0	GATCACCACAATTCCAGACC	31	0	20	30	11
Starch synthesis	LOC_Os01g44220	Glucose-1-phosphate adenylyltransferase large subunit 1, chloroplast precursor, putative, expressed	GATCAATATGAAACTGA	0	2	0	0	0	GATCATTGCAAACACTCAGG	55	0	0	0	0
Starch synthesis	LOC_Os01g44220	Glucose-1-phosphate adenylyltransferase large subunit 1, chloroplast precursor, putative, expressed	GATCAATATGAAACTGA	0	2	0	0	0	GATCCAAAAACTCCTTTCTT	7	0	0	13	0
Starch synthesis	LOC_Os01g44220	Glucose-1-phosphate adenylyltransferase large subunit 1, chloroplast precursor, putative, expressed	GATCAATATGAAACTGA	0	2	0	0	0	GATCTCCACACAAGATTACA	0	0	0	0	1
Starch synthesis + Starch degradation	LOC_Os06g51084	1,4-alpha-glucan branching enzyme, chloroplast precursor, putative, expressed or 1,4-alpha-glucan branching enzyme activity	GATCATGGCTCTCGGCA	0	2	19	0	0	GATCACTTCAACTATAGGAT	0	0	0	0	8
Starch synthesis + Starch degradation	LOC_Os06g51084	1,4-alpha-glucan branching enzyme, chloroplast precursor, putative, expressed or 1,4-alpha-glucan branching enzyme activity	GATCATGGCTCTCGGCA	0	2	19	0	0	GATCAGGTATAGTTGGGTGG	0	4	0	0	0
Starch synthesis + Starch degradation	LOC_Os06g51084	1,4-alpha-glucan branching enzyme, chloroplast precursor, putative, expressed or 1,4-alpha-glucan branching enzyme activity	GATCATGGCTCTCGGCA	0	2	19	0	0	GATCAGTGTCGACAAGGCTC	0	2	24	0	0
Starch synthesis + Starch degradation	LOC_Os06g51084	1,4-alpha-glucan branching enzyme, chloroplast precursor, putative, expressed or 1,4-alpha-glucan branching enzyme activity	GATCATGGCTCTCGGCA	0	2	19	0	0	GATCGTATTCCCGCATGGAT	0	0	0	25	0
Starch synthesis + Starch degradation	LOC_Os06g51084	1,4-alpha-glucan branching enzyme, chloroplast precursor, putative, expressed or 1,4-alpha-glucan branching enzyme activity	GATCATGGCTCTCGGCA	0	2	19	0	0	GATCCTGGCTTGCCTTGGAC	4850	5112	4065	7495	4076
Starch synthesis + Starch degradation	LOC_Os06g51084	1,4-alpha-glucan branching enzyme, chloroplast precursor, putative, expressed or 1,4-alpha-glucan branching enzyme activity	GATCATGGCTCTCGGCA	0	2	19	0	0	GATCAAGAAATCTGATGCTT	45	106	9	55	69
Starch synthesis + Starch degradation	LOC_Os06g51084	1,4-alpha-glucan branching enzyme, chloroplast precursor, putative, expressed or 1,4-alpha-glucan branching enzyme activity	GATCATGGCTCTCGGCA	0	2	19	0	0	GATCAGTTCGCACACTGATG	7	0	0	0	4
Starch synthesis + Starch degradation	LOC_Os06g51084	1,4-alpha-glucan branching enzyme, chloroplast precursor, putative, expressed or 1,4-alpha-glucan branching enzyme activity	GATCATGGCTCTCGGCA	0	2	19	0	0	GATCACCTTCGATACAAGGT	2	0	0	13	17
Starch synthesis + Starch degradation	LOC_Os06g51084	1,4-alpha-glucan branching enzyme, chloroplast precursor, putative, expressed or 1,4-alpha-glucan branching enzyme activity	GATCATGGCTCTCGGCA	0	2	19	0	0	GATCATGGCTCTCGGCATAG	0	0	3	0	0
Starch synthesis + Starch degradation	LOC_Os06g51084	1,4-alpha-glucan branching enzyme, chloroplast precursor, putative, expressed or 1,4-alpha-glucan branching enzyme activity	GATCATGGCTCTCGGCA	0	2	19	0	0	GATCAACCCATGCTCCACCC	19	0	0	0	0
Starch synthesis + Starch degradation	LOC_Os06g51084	1,4-alpha-glucan branching enzyme, chloroplast precursor, putative, expressed or 1,4-alpha-glucan branching enzyme activity	GATCATGGCTCTCGGCA	0	2	19	0	0	GATCTTCATCAACGCGATAG	0	0	0	0	5
Starch synthesis + Starch degradation	LOC_Os06g51084	1,4-alpha-glucan branching enzyme, chloroplast precursor, putative, expressed or 1,4-alpha-glucan branching enzyme activity	GATCATGGCTCTCGGCA	0	2	19	0	0	GATCAAATGCATTCATATAC	38	0	14	0	11
Starch synthesis + Starch degradation	LOC_Os06g51084	1,4-alpha-glucan branching enzyme, chloroplast precursor, putative, expressed or 1,4-alpha-glucan branching enzyme activity	GATCATGGCTCTCGGCA	0	2	19	0	0	GATCAAGCAATGAATGCACT	15	0	0	26	20
Starch synthesis + Starch degradation	LOC_Os06g51084	1,4-alpha-glucan branching enzyme, chloroplast precursor, putative, expressed or 1,4-alpha-glucan branching enzyme activity	GATCATGGCTCTCGGCA	0	2	19	0	0	GATCTCCAGATTACAAGGGC	107	51	72	83	55
Starch synthesis + Starch degradation	LOC_Os06g51084	1,4-alpha-glucan branching enzyme, chloroplast precursor, putative, expressed or 1,4-alpha-glucan branching enzyme activity	GATCATGGCTCTCGGCA	0	2	19	0	0	GATCGTGAAGAGCTCAGGAG	22	0	15	0	11
Starch synthesis + Starch degradation	LOC_Os06g51084	1,4-alpha-glucan branching enzyme, chloroplast precursor, putative, expressed or 1,4-alpha-glucan branching enzyme activity	GATCATGGCTCTCGGCA	0	2	19	0	0	GATCACTTCACGTCTCCCGA	27	14	9	11	14
Starch synthesis + Starch degradation	LOC_Os06g51084	1,4-alpha-glucan branching enzyme, chloroplast precursor, putative, expressed or 1,4-alpha-glucan branching enzyme activity	GATCATGGCTCTCGGCA	0	2	19	0	0	GATCAGGAGCAACTGTTGGT	74	0	54	119	61
Starch synthesis + Starch degradation	LOC_Os06g51084	1,4-alpha-glucan branching enzyme, chloroplast precursor, putative, expressed or 1,4-alpha-glucan branching enzyme activity	GATCATGGCTCTCGGCA	0	2	19	0	0	GATCACCTTCGATACAAGTA	23	0	19	0	0
Starch synthesis + Starch degradation	LOC_Os06g51084	1,4-alpha-glucan branching enzyme, chloroplast precursor, putative, expressed or 1,4-alpha-glucan branching enzyme activity	GATCATGGCTCTCGGCA	0	2	19	0	0	GATCACTGTTACTGTTTACC	0	0	0	13	0
Glutelin	LOC_Os03g31360	Glutelin type-A 3 precursor, putative, expressed	GATCCTAGACACAGGGA	573	197	105	237	152	GATCCTTCCTGCTCTGGGGT	89	21	55	28	63
Glutelin	LOC_Os03g31360	Glutelin type-A 3 precursor, putative, expressed	GATCCTAGACACAGGGA	573	197	105	237	152	GATCACATATCTAAATGGCC	12204	5873	3864	9415	6621
Glutelin	LOC_Os03g31360	Glutelin type-A 3 precursor, putative, expressed	GATCCTAGACACAGGGA	573	197	105	237	152	GATCCTAGACACAGGGTAAT	96	30	30	107	68
Glutelin	LOC_Os03g31360	Glutelin type-A 3 precursor, putative, expressed	GATCCTAGACACAGGGA	573	197	105	237	152	GATCTTTTGATGTTCATCTC	30	0	0	0	4
Glutelin	LOC_Os03g31360	Glutelin type-A 3 precursor, putative, expressed	GATCCTAGACACAGGGA	573	197	105	237	152	GATCCACCGTTTTCAACAGG	8	0	0	15	0
Glutelin	LOC_Os03g31360	Glutelin type-A 3 precursor, putative, expressed	GATCCTAGACACAGGGA	573	197	105	237	152	GATCCTAGACACAGGGATTT	82	23	32	101	52
Glutelin	LOC_Os03g31360	Glutelin type-A 3 precursor, putative, expressed	GATCCTAGACACAGGGA	573	197	105	237	152	GATCGGTTGCAAGCATTTGA	8	0	0	12	0
Starch synthesis	LOC_Os06g04200	Granule-bound starch synthase 1, chloroplast precursor, putative, expressed	GATCCGTGTGTGTTTCA	0	0	0	1	0	GATCAACTGGATGAAGGCCG	0	0	0	11	0
Starch synthesis	LOC_Os06g04200	Granule-bound starch synthase 1, chloroplast precursor, putative, expressed	GATCCGTGTGTGTTTCA	0	0	0	1	0	GATCTTGGCAAGTCAATTAA	0	0	14	0	0
Starch synthesis	LOC_Os06g04200	Granule-bound starch synthase 1, chloroplast precursor, putative, expressed	GATCCGTGTGTGTTTCA	0	0	0	1	0	GATCTACATATGGAGTGATT	7110	6045	4790	3993	4787
Starch synthesis	LOC_Os06g04200	Granule-bound starch synthase 1, chloroplast precursor, putative, expressed	GATCCGTGTGTGTTTCA	0	0	0	1	0	GATCACCATGACCCTGTGGC	0	0	0	0	3
Starch synthesis	LOC_Os06g04200	Granule-bound starch synthase 1, chloroplast precursor, putative, expressed	GATCCGTGTGTGTTTCA	0	0	0	1	0	GATCGTTCTTCTGGTATAAT	0	0	0	0	5
Starch synthesis	LOC_Os06g04200	Granule-bound starch synthase 1, chloroplast precursor, putative, expressed	GATCCGTGTGTGTTTCA	0	0	0	1	0	GATCTGCTCAAAGCTCTGTG	0	0	8	0	4
Starch synthesis	LOC_Os06g04200	Granule-bound starch synthase 1, chloroplast precursor, putative, expressed	GATCCGTGTGTGTTTCA	0	0	0	1	0	GATCGCGCCGCTCGCCAAGG	52	4	12	15	33
Starch synthesis	LOC_Os06g04200	Granule-bound starch synthase 1, chloroplast precursor, putative, expressed	GATCCGTGTGTGTTTCA	0	0	0	1	0	GATCTCAGGCTCTTCAAGGA	2	1	34	61	7
Starch synthesis	LOC_Os06g04200	Granule-bound starch synthase 1, chloroplast precursor, putative, expressed	GATCCGTGTGTGTTTCA	0	0	0	1	0	GATCGCGTTCATCGGCAGGC	6	0	0	0	0
Starch synthesis	LOC_Os06g04200	Granule-bound starch synthase 1, chloroplast precursor, putative, expressed	GATCCGTGTGTGTTTCA	0	0	0	1	0	GATCGAAGGCGACGAGATCG	11	0	7	0	0
Starch synthesis	LOC_Os06g04200	Granule-bound starch synthase 1, chloroplast precursor, putative, expressed	GATCCGTGTGTGTTTCA	0	0	0	1	0	GATCTACGGACCTGACACTG	0	0	0	9	0
Starch synthesis	LOC_Os06g04200	Granule-bound starch synthase 1, chloroplast precursor, putative, expressed	GATCCGTGTGTGTTTCA	0	0	0	1	0	GATCGTTCTTCTGGGTACTG	6	19	7	0	27
Starch synthesis	LOC_Os06g04200	Granule-bound starch synthase 1, chloroplast precursor, putative, expressed	GATCCGTGTGTGTTTCA	0	0	0	1	0	GATCCCACTCGCTGACGTCC	4	0	0	0	0
Starch synthesis	LOC_Os06g04200	Granule-bound starch synthase 1, chloroplast precursor, putative, expressed	GATCCGTGTGTGTTTCA	0	0	0	1	0	GATCCCCGGCGCGCTGCCGG	26	0	8	0	12
Starch synthesis	LOC_Os06g04200	Granule-bound starch synthase 1, chloroplast precursor, putative, expressed	GATCCGTGTGTGTTTCA	0	0	0	1	0	GATCAGGAGGGTTTATTTTG	0	0	0	11	0
Starch synthesis	LOC_Os06g04200	Granule-bound starch synthase 1, chloroplast precursor, putative, expressed	GATCCGTGTGTGTTTCA	0	0	0	1	0	GATCTCTGCACTGAATTGAA	0	0	0	0	5
aspartate biosynthesis and degradation II + asparagine biosynthesis I and degradation I	LOC_OS06G35540	aspartate transaminase	GATCTACTCCAGTGGGA	0	0	0	6	0	GATCGACTTGTTCAGGTGTC	0	5	16	12	0
aspartate biosynthesis and degradation II + asparagine biosynthesis I and degradation I	LOC_OS06G35540	aspartate transaminase	GATCTACTCCAGTGGGA	0	0	0	6	0	GATCGCTTGACAAAAGAGTT	391	379	194	269	285
aspartate biosynthesis and degradation II + asparagine biosynthesis I and degradation I	LOC_OS06G35540	aspartate transaminase	GATCCTCTTGTCCTTGA	0	0	0	7	0	GATCGACTTGTTCAGGTGTC	0	5	16	12	0
aspartate biosynthesis and degradation II + asparagine biosynthesis I and degradation I	LOC_OS06G35540	aspartate transaminase	GATCCTCTTGTCCTTGA	0	0	0	7	0	GATCGCTTGACAAAAGAGTT	391	379	194	269	285
Glutelin	LOC_Os03g31360	Glutelin type-A 3 precursor, putative, expressed	GATCAAGTTGGTTAGCA	0	0	33	6	46	GATCCTTCCTGCTCTGGGGT	89	21	55	28	63
Glutelin	LOC_Os03g31360	Glutelin type-A 3 precursor, putative, expressed	GATCAAGTTGGTTAGCA	0	0	33	6	46	GATCACATATCTAAATGGCC	12204	5873	3864	9415	6621
Glutelin	LOC_Os03g31360	Glutelin type-A 3 precursor, putative, expressed	GATCAAGTTGGTTAGCA	0	0	33	6	46	GATCCTAGACACAGGGTAAT	96	30	30	107	68
Glutelin	LOC_Os03g31360	Glutelin type-A 3 precursor, putative, expressed	GATCAAGTTGGTTAGCA	0	0	33	6	46	GATCTTTTGATGTTCATCTC	30	0	0	0	4
Glutelin	LOC_Os03g31360	Glutelin type-A 3 precursor, putative, expressed	GATCAAGTTGGTTAGCA	0	0	33	6	46	GATCCACCGTTTTCAACAGG	8	0	0	15	0
Glutelin	LOC_Os03g31360	Glutelin type-A 3 precursor, putative, expressed	GATCAAGTTGGTTAGCA	0	0	33	6	46	GATCCTAGACACAGGGATTT	82	23	32	101	52
Glutelin	LOC_Os03g31360	Glutelin type-A 3 precursor, putative, expressed	GATCAAGTTGGTTAGCA	0	0	33	6	46	GATCGGTTGCAAGCATTTGA	8	0	0	12	0
Starch synthesis	LOC_Os08g09230	starch synthase III, putative, expressed	GATCTTAACTTTGAACC	0	0	13	17	0	GATCAGAGAACGGGAGGAAG	0	0	0	0	4
Starch synthesis	LOC_Os08g09230	starch synthase III, putative, expressed	GATCTTAACTTTGAACC	0	0	13	17	0	GATCTTTTATCTGAGCTACA	1151	1459	778	1836	1001
Starch synthesis	LOC_Os08g09230	starch synthase III, putative, expressed	GATCTTAACTTTGAACC	0	0	13	17	0	GATCTTAACTTTGAACCATG	6	59	0	25	10
Starch synthesis	LOC_Os08g09230	starch synthase III, putative, expressed	GATCTTAACTTTGAACC	0	0	13	17	0	GATCTGTCTGCGCTCGCGTC	6	0	0	0	0
Starch synthesis	LOC_Os08g09230	starch synthase III, putative, expressed	GATCTTAACTTTGAACC	0	0	13	17	0	GATCCATCCCTATTGTTCGG	6	0	0	20	16
Starch synthesis + Starch degradation	LOC_Os10g11140	phosphoglucomutase	GATCGCAAAAAGCAAGC	0	0	2	0	0	GATCTGGATGCACAAATAGC	367	159	91	282	166
Starch synthesis + Starch degradation	LOC_Os10g11140	phosphoglucomutase	GATCGCAAAAAGCAAGC	0	0	2	0	0	GATCCGGTTGGCGCTCTCTC	0	0	10	0	0
Starch synthesis + Starch degradation	LOC_Os10g11140	phosphoglucomutase	GATCGCAAAAAGCAAGC	0	0	2	0	0	GATCTGCTGGAGCAACAATC	0	0	18	0	0
Starch synthesis + Starch degradation	LOC_Os10g11140	phosphoglucomutase	GATCGCAAAAAGCAAGC	0	0	2	0	0	GATCATGCTTTGAGGCATCA	8	0	0	0	0
Starch synthesis + Starch degradation	LOC_Os10g11140	phosphoglucomutase	GATCGCAAAAAGCAAGC	0	0	2	0	0	GATCCATCGGTGAATACAAA	1	0	0	0	0
Starch synthesis + Starch degradation	LOC_Os10g11140	phosphoglucomutase	GATCGCAAAAAGCAAGC	0	0	2	0	0	GATCGCAAAAAGCAAGCCTG	0	0	0	20	0
Starch synthesis + Starch degradation	LOC_Os10g11140	phosphoglucomutase	GATCGCAAAAAGCAAGC	0	0	2	0	0	GATCAAGAGCACCACTCGTT	12	0	0	0	0
Starch degradation	LOC_Os03g55090	phosphorylase	GATCAGAAACTATGGAC	7	0	26	66	8	GATCCTAAATTACCTAGAGT	10	18	0	0	0
Starch degradation	LOC_Os03g55090	phosphorylase	GATCAGAAACTATGGAC	7	0	26	66	8	GATCTATTGAAGGTTGTATT	0	0	0	9	0
Starch degradation	LOC_Os03g55090	phosphorylase	GATCAGAAACTATGGAC	7	0	26	66	8	GATCAACTCACAAAGATAGC	0	0	0	0	8
Starch degradation	LOC_Os03g55090	phosphorylase	GATCAGAAACTATGGAC	7	0	26	66	8	GATCAGAAACTATGGACAAG	0	0	0	9	5
Starch degradation	LOC_Os03g55090	phosphorylase	GATCAGAAACTATGGAC	7	0	26	66	8	GATCAGCTCATGTGCTATAT	193	308	262	244	205
Starch degradation	LOC_Os03g55090	phosphorylase	GATCAGAAACTATGGAC	7	0	26	66	8	GATCATGATTTACAGTAGCT	12	0	0	11	0
Starch degradation	LOC_Os03g55090	phosphorylase	GATCAGAAACTATGGAC	7	0	26	66	8	GATCGCGGTATGCTTTATCA	33	11	10	0	26
Starch degradation	LOC_Os03g55090	phosphorylase	GATCAGAAACTATGGAC	7	0	26	66	8	GATCCATGAGTATAAGCGAC	19	0	0	0	0
Starch degradation	LOC_Os03g55090	phosphorylase	GATCAGAAACTATGGAC	7	0	26	66	8	GATCGGTTAGTGGCATCCTT	7344	145	5921	5324	5588
aspartate biosynthesis and degradation II + asparagine biosynthesis I and degradation I + methionine degradation II	LOC_OS09G28050	aspartate transaminase activity or methionine gamma-lyase	GATCATATATCAATGGC	0	18	0	0	0	GATCAGAATTGCATTCAAAA	54	21	86	77	64
aspartate biosynthesis and degradation II + asparagine biosynthesis I and degradation I + methionine degradation II	LOC_OS09G28050	aspartate transaminase activity or methionine gamma-lyase	GATCATATATCAATGGC	0	18	0	0	0	GATCCCCCCCCCCCCCCCAC	0	20	1	15	10
aspartate biosynthesis and degradation II + asparagine biosynthesis I and degradation I + methionine degradation II	LOC_OS09G28050	aspartate transaminase activity or methionine gamma-lyase	GATCATATATCAATGGC	0	18	0	0	0	GATCAGGCAAATTATTCAAA	0	31	0	15	0
Starch synthesis + Starch degradation	LOC_Os04g08270	limit dextrinase, putative,expressed or alpha-amylase	GATCGTCACGACATAAG	0	2	0	0	9	GATCATCAGCTAAACATTTC	0	0	0	20	0
Starch synthesis + Starch degradation	LOC_Os04g08270	limit dextrinase, putative,expressed or alpha-amylase	GATCGTCACGACATAAG	0	2	0	0	9	GATCTCGCTTCGTTGGGGCT	26	13	4	82	57
Starch synthesis + Starch degradation	LOC_Os04g08270	limit dextrinase, putative,expressed or alpha-amylase	GATCGTCACGACATAAG	0	2	0	0	9	GATCCCTATGCCAGAGGGTA	6	6	0	0	0
Starch synthesis + Starch degradation	LOC_Os04g08270	limit dextrinase, putative,expressed or alpha-amylase	GATCGTCACGACATAAG	0	2	0	0	9	GATCATTTCATGTTTTGGTT	0	0	0	0	7
Starch synthesis + Starch degradation	LOC_Os04g08270	limit dextrinase, putative,expressed or alpha-amylase	GATCGTCACGACATAAG	0	2	0	0	9	GATCATTCTTCCCATTGATG	8	0	0	0	0
Starch synthesis + Starch degradation	LOC_Os04g08270	limit dextrinase, putative,expressed or alpha-amylase	GATCGTCACGACATAAG	0	2	0	0	9	GATCTTATGGGGCATATCAT	10	0	0	0	0
Starch synthesis + Starch degradation	LOC_Os04g08270	limit dextrinase, putative,expressed or alpha-amylase	GATCGTCACGACATAAG	0	2	0	0	9	GATCAAATCTGAACCCATCA	8	0	0	0	0
Starch synthesis + Starch degradation	LOC_Os04g08270	limit dextrinase, putative,expressed or alpha-amylase	GATCGTCACGACATAAG	0	2	0	0	9	GATCATGGATTTCAATAGAC	0	0	0	13	6
Starch synthesis + Starch degradation	LOC_Os04g08270	limit dextrinase, putative,expressed or alpha-amylase	GATCGTCACGACATAAG	0	2	0	0	9	GATCAGATACTCCTCACCGC	0	0	0	11	0
Starch synthesis + Starch degradation	LOC_Os04g08270	limit dextrinase, putative,expressed or alpha-amylase	GATCGTCACGACATAAG	0	2	0	0	9	GATCGTCACGACATAAGAGA	0	0	0	10	0
Starch synthesis + Starch degradation	LOC_Os04g08270	limit dextrinase, putative,expressed or alpha-amylase	GATCGTCACGACATAAG	0	2	0	0	9	GATCTTCAATGTCTGTCCAC	0	0	0	0	15
Starch synthesis + Starch degradation	LOC_Os04g08270	limit dextrinase, putative,expressed or alpha-amylase	GATCGTCACGACATAAG	0	2	0	0	9	GATCCCTATGCCAGAGGGCT	0	4	0	0	0
Starch synthesis	LOC_Os06g04200	Granule-bound starch synthase 1, chloroplast precursor, putative, expressed	GATCGTTCTTCTGGGTA	13	31	62	28	12	GATCAACTGGATGAAGGCCG	0	0	0	11	0
Starch synthesis	LOC_Os06g04200	Granule-bound starch synthase 1, chloroplast precursor, putative, expressed	GATCGTTCTTCTGGGTA	13	31	62	28	12	GATCTTGGCAAGTCAATTAA	0	0	14	0	0
Starch synthesis	LOC_Os06g04200	Granule-bound starch synthase 1, chloroplast precursor, putative, expressed	GATCGTTCTTCTGGGTA	13	31	62	28	12	GATCTACATATGGAGTGATT	7110	6045	4790	3993	4787
Starch synthesis	LOC_Os06g04200	Granule-bound starch synthase 1, chloroplast precursor, putative, expressed	GATCGTTCTTCTGGGTA	13	31	62	28	12	GATCACCATGACCCTGTGGC	0	0	0	0	3
Starch synthesis	LOC_Os06g04200	Granule-bound starch synthase 1, chloroplast precursor, putative, expressed	GATCGTTCTTCTGGGTA	13	31	62	28	12	GATCGTTCTTCTGGTATAAT	0	0	0	0	5
Starch synthesis	LOC_Os06g04200	Granule-bound starch synthase 1, chloroplast precursor, putative, expressed	GATCGTTCTTCTGGGTA	13	31	62	28	12	GATCTGCTCAAAGCTCTGTG	0	0	8	0	4
Starch synthesis	LOC_Os06g04200	Granule-bound starch synthase 1, chloroplast precursor, putative, expressed	GATCGTTCTTCTGGGTA	13	31	62	28	12	GATCGCGCCGCTCGCCAAGG	52	4	12	15	33
Starch synthesis	LOC_Os06g04200	Granule-bound starch synthase 1, chloroplast precursor, putative, expressed	GATCGTTCTTCTGGGTA	13	31	62	28	12	GATCTCAGGCTCTTCAAGGA	2	1	34	61	7
Starch synthesis	LOC_Os06g04200	Granule-bound starch synthase 1, chloroplast precursor, putative, expressed	GATCGTTCTTCTGGGTA	13	31	62	28	12	GATCGCGTTCATCGGCAGGC	6	0	0	0	0
Starch synthesis	LOC_Os06g04200	Granule-bound starch synthase 1, chloroplast precursor, putative, expressed	GATCGTTCTTCTGGGTA	13	31	62	28	12	GATCGAAGGCGACGAGATCG	11	0	7	0	0
Starch synthesis	LOC_Os06g04200	Granule-bound starch synthase 1, chloroplast precursor, putative, expressed	GATCGTTCTTCTGGGTA	13	31	62	28	12	GATCTACGGACCTGACACTG	0	0	0	9	0
Starch synthesis	LOC_Os06g04200	Granule-bound starch synthase 1, chloroplast precursor, putative, expressed	GATCGTTCTTCTGGGTA	13	31	62	28	12	GATCGTTCTTCTGGGTACTG	6	19	7	0	27
Starch synthesis	LOC_Os06g04200	Granule-bound starch synthase 1, chloroplast precursor, putative, expressed	GATCGTTCTTCTGGGTA	13	31	62	28	12	GATCCCACTCGCTGACGTCC	4	0	0	0	0
Starch synthesis	LOC_Os06g04200	Granule-bound starch synthase 1, chloroplast precursor, putative, expressed	GATCGTTCTTCTGGGTA	13	31	62	28	12	GATCCCCGGCGCGCTGCCGG	26	0	8	0	12
Starch synthesis	LOC_Os06g04200	Granule-bound starch synthase 1, chloroplast precursor, putative, expressed	GATCGTTCTTCTGGGTA	13	31	62	28	12	GATCAGGAGGGTTTATTTTG	0	0	0	11	0
Starch synthesis	LOC_Os06g04200	Granule-bound starch synthase 1, chloroplast precursor, putative, expressed	GATCGTTCTTCTGGGTA	13	31	62	28	12	GATCTCTGCACTGAATTGAA	0	0	0	0	5
Globulin	LOC_Os05g41970	19 kDa globulin precursor, putative, expressed	GATCACACCGTTGCTGT	1193	1375	1217	1481	1689	GATCAAAACAAATAATGAAT	176322	149971	128058	151410	130430
Globulin	LOC_Os05g41970	19 kDa globulin precursor, putative, expressed	GATCACACCGTTGCTGT	1193	1375	1217	1481	1689	GATCAATCAGACAATCACTA	79	0	2	87	40
Globulin	LOC_Os05g41970	19 kDa globulin precursor, putative, expressed	GATCACACCGTTGCTGT	1193	1375	1217	1481	1689	GATCCTACTAGCTATGAGGC	1191	666	946	1714	934
Globulin	LOC_Os05g41970	19 kDa globulin precursor, putative, expressed	GATCACACCGTTGCTGT	1193	1375	1217	1481	1689	GATCATCAATGGCTAGCAAG	16	6	0	13	3
Globulin	LOC_Os05g41970	19 kDa globulin precursor, putative, expressed	GATCACACCGTTGCTGT	1193	1375	1217	1481	1689	GATCACTATCTCGTTGCATG	709	629	506	846	505
Globulin	LOC_Os05g41970	19 kDa globulin precursor, putative, expressed	GATCACACCGTTGCTGT	1193	1375	1217	1481	1689	GATCACACCGTTGCTGTGTT	716	100	552	560	473
Prolamin	LOC_Os11g33000	prolamin, putative, expressed	GATCCTAGATGGTGTAG	57	25	0	21	0	GATCCGTGGTGCCCATGGCT	144	74	61	62	112
Prolamin	LOC_Os11g33000	prolamin, putative, expressed	GATCCTAGATGGTGTAG	57	25	0	21	0	GATCAACAACAACCACAAGA	1329	1783	1873	594	988
Prolamin	LOC_Os11g33000	prolamin, putative, expressed	GATCCTAGATGGTGTAG	57	25	0	21	0	GATCCGTATAGGCAGTACAT	145	29	29	34	36
Prolamin	LOC_Os11g33000	prolamin, putative, expressed	GATCCTAGATGGTGTAG	57	25	0	21	0	GATCTTGTTTAACACTAGTA	6	36	0	13	7
Prolamin	LOC_Os11g33000	prolamin, putative, expressed	GATCCTAGATGGTGTAG	57	25	0	21	0	GATCCTAGATGGTGTAGACA	40	13	12	22	51
Starch synthesis + Starch degradation	LOC_Os06g51084	1,4-alpha-glucan branching enzyme, chloroplast precursor, putative, expressed or 1,4-alpha-glucan branching enzyme activity	GATCTGAAATATCTTGT	0	0	2	0	0	GATCACTTCAACTATAGGAT	0	0	0	0	8
Starch synthesis + Starch degradation	LOC_Os06g51084	1,4-alpha-glucan branching enzyme, chloroplast precursor, putative, expressed or 1,4-alpha-glucan branching enzyme activity	GATCTGAAATATCTTGT	0	0	2	0	0	GATCAGGTATAGTTGGGTGG	0	4	0	0	0
Starch synthesis + Starch degradation	LOC_Os06g51084	1,4-alpha-glucan branching enzyme, chloroplast precursor, putative, expressed or 1,4-alpha-glucan branching enzyme activity	GATCTGAAATATCTTGT	0	0	2	0	0	GATCAGTGTCGACAAGGCTC	0	2	24	0	0
Starch synthesis + Starch degradation	LOC_Os06g51084	1,4-alpha-glucan branching enzyme, chloroplast precursor, putative, expressed or 1,4-alpha-glucan branching enzyme activity	GATCTGAAATATCTTGT	0	0	2	0	0	GATCGTATTCCCGCATGGAT	0	0	0	25	0
Starch synthesis + Starch degradation	LOC_Os06g51084	1,4-alpha-glucan branching enzyme, chloroplast precursor, putative, expressed or 1,4-alpha-glucan branching enzyme activity	GATCTGAAATATCTTGT	0	0	2	0	0	GATCCTGGCTTGCCTTGGAC	4850	5112	4065	7495	4076
Starch synthesis + Starch degradation	LOC_Os06g51084	1,4-alpha-glucan branching enzyme, chloroplast precursor, putative, expressed or 1,4-alpha-glucan branching enzyme activity	GATCTGAAATATCTTGT	0	0	2	0	0	GATCAAGAAATCTGATGCTT	45	106	9	55	69
Starch synthesis + Starch degradation	LOC_Os06g51084	1,4-alpha-glucan branching enzyme, chloroplast precursor, putative, expressed or 1,4-alpha-glucan branching enzyme activity	GATCTGAAATATCTTGT	0	0	2	0	0	GATCAGTTCGCACACTGATG	7	0	0	0	4
Starch synthesis + Starch degradation	LOC_Os06g51084	1,4-alpha-glucan branching enzyme, chloroplast precursor, putative, expressed or 1,4-alpha-glucan branching enzyme activity	GATCTGAAATATCTTGT	0	0	2	0	0	GATCACCTTCGATACAAGGT	2	0	0	13	17
Starch synthesis + Starch degradation	LOC_Os06g51084	1,4-alpha-glucan branching enzyme, chloroplast precursor, putative, expressed or 1,4-alpha-glucan branching enzyme activity	GATCTGAAATATCTTGT	0	0	2	0	0	GATCATGGCTCTCGGCATAG	0	0	3	0	0
Starch synthesis + Starch degradation	LOC_Os06g51084	1,4-alpha-glucan branching enzyme, chloroplast precursor, putative, expressed or 1,4-alpha-glucan branching enzyme activity	GATCTGAAATATCTTGT	0	0	2	0	0	GATCAACCCATGCTCCACCC	19	0	0	0	0
Starch synthesis + Starch degradation	LOC_Os06g51084	1,4-alpha-glucan branching enzyme, chloroplast precursor, putative, expressed or 1,4-alpha-glucan branching enzyme activity	GATCTGAAATATCTTGT	0	0	2	0	0	GATCTTCATCAACGCGATAG	0	0	0	0	5
Starch synthesis + Starch degradation	LOC_Os06g51084	1,4-alpha-glucan branching enzyme, chloroplast precursor, putative, expressed or 1,4-alpha-glucan branching enzyme activity	GATCTGAAATATCTTGT	0	0	2	0	0	GATCAAATGCATTCATATAC	38	0	14	0	11
Starch synthesis + Starch degradation	LOC_Os06g51084	1,4-alpha-glucan branching enzyme, chloroplast precursor, putative, expressed or 1,4-alpha-glucan branching enzyme activity	GATCTGAAATATCTTGT	0	0	2	0	0	GATCAAGCAATGAATGCACT	15	0	0	26	20
Starch synthesis + Starch degradation	LOC_Os06g51084	1,4-alpha-glucan branching enzyme, chloroplast precursor, putative, expressed or 1,4-alpha-glucan branching enzyme activity	GATCTGAAATATCTTGT	0	0	2	0	0	GATCTCCAGATTACAAGGGC	107	51	72	83	55
Starch synthesis + Starch degradation	LOC_Os06g51084	1,4-alpha-glucan branching enzyme, chloroplast precursor, putative, expressed or 1,4-alpha-glucan branching enzyme activity	GATCTGAAATATCTTGT	0	0	2	0	0	GATCGTGAAGAGCTCAGGAG	22	0	15	0	11
Starch synthesis + Starch degradation	LOC_Os06g51084	1,4-alpha-glucan branching enzyme, chloroplast precursor, putative, expressed or 1,4-alpha-glucan branching enzyme activity	GATCTGAAATATCTTGT	0	0	2	0	0	GATCACTTCACGTCTCCCGA	27	14	9	11	14
Starch synthesis + Starch degradation	LOC_Os06g51084	1,4-alpha-glucan branching enzyme, chloroplast precursor, putative, expressed or 1,4-alpha-glucan branching enzyme activity	GATCTGAAATATCTTGT	0	0	2	0	0	GATCAGGAGCAACTGTTGGT	74	0	54	119	61
Starch synthesis + Starch degradation	LOC_Os06g51084	1,4-alpha-glucan branching enzyme, chloroplast precursor, putative, expressed or 1,4-alpha-glucan branching enzyme activity	GATCTGAAATATCTTGT	0	0	2	0	0	GATCACCTTCGATACAAGTA	23	0	19	0	0
Starch synthesis + Starch degradation	LOC_Os06g51084	1,4-alpha-glucan branching enzyme, chloroplast precursor, putative, expressed or 1,4-alpha-glucan branching enzyme activity	GATCTGAAATATCTTGT	0	0	2	0	0	GATCACTGTTACTGTTTACC	0	0	0	13	0
Glutelin	LOC_Os03g31360	Glutelin type-A 3 precursor, putative, expressed	GATCCTTCCTGCTCTGG	980	241	513	790	469	GATCCTTCCTGCTCTGGGGT	89	21	55	28	63
Glutelin	LOC_Os03g31360	Glutelin type-A 3 precursor, putative, expressed	GATCCTTCCTGCTCTGG	980	241	513	790	469	GATCACATATCTAAATGGCC	12204	5873	3864	9415	6621
Glutelin	LOC_Os03g31360	Glutelin type-A 3 precursor, putative, expressed	GATCCTTCCTGCTCTGG	980	241	513	790	469	GATCCTAGACACAGGGTAAT	96	30	30	107	68
Glutelin	LOC_Os03g31360	Glutelin type-A 3 precursor, putative, expressed	GATCCTTCCTGCTCTGG	980	241	513	790	469	GATCTTTTGATGTTCATCTC	30	0	0	0	4
Glutelin	LOC_Os03g31360	Glutelin type-A 3 precursor, putative, expressed	GATCCTTCCTGCTCTGG	980	241	513	790	469	GATCCACCGTTTTCAACAGG	8	0	0	15	0
Glutelin	LOC_Os03g31360	Glutelin type-A 3 precursor, putative, expressed	GATCCTTCCTGCTCTGG	980	241	513	790	469	GATCCTAGACACAGGGATTT	82	23	32	101	52
Glutelin	LOC_Os03g31360	Glutelin type-A 3 precursor, putative, expressed	GATCCTTCCTGCTCTGG	980	241	513	790	469	GATCGGTTGCAAGCATTTGA	8	0	0	12	0
Starch synthesis	LOC_Os07g12090	alpha-amylase/trypsin inhibitor precursor, putative	GATCGTCTCATTCAAAT	0	4	8	0	0	GATCGTCTCATTCAAATGCA	92	113	46	113	49
Prolamin	LOC_Os07g10570	13 kDa prolamin precursor, putative, expressed	GATCTTCATTGTTGTTG	30	0	2	0	9	GATCTTCATTGTTGTTGGAT	25	29	0	0	0
Prolamin	LOC_Os07g10570	13 kDa prolamin precursor, putative, expressed	GATCTTCATTGTTGTTG	30	0	2	0	9	GATCCTAAGCTGCTTTGGCT	348	238	121	258	120
Prolamin	LOC_Os07g10570	13 kDa prolamin precursor, putative, expressed	GATCTTCATTGTTGTTG	30	0	2	0	9	GATCAAAGTAGACACCACTA	304	105	56	66	74
Prolamin	LOC_Os07g10570	13 kDa prolamin precursor, putative, expressed	GATCTTCATTGTTGTTG	30	0	2	0	9	GATCAAATGCATGCATATAG	38	0	33	14	21
Prolamin	LOC_Os07g10570	13 kDa prolamin precursor, putative, expressed	GATCTTCATTGTTGTTG	30	0	2	0	9	GATCCTCTTAGTCAAAGTTA	72	44	0	41	0
Prolamin	LOC_Os07g10570	13 kDa prolamin precursor, putative, expressed	GATCTTCATTGTTGTTG	30	0	2	0	9	GATCAAACCGCGCAGAGGCA	8	0	0	0	0
Starch degradation	LOC_Os03g55090	phosphorylase	GATCTAACTCATCCTCA	12	0	13	0	0	GATCCTAAATTACCTAGAGT	10	18	0	0	0
Starch degradation	LOC_Os03g55090	phosphorylase	GATCTAACTCATCCTCA	12	0	13	0	0	GATCTATTGAAGGTTGTATT	0	0	0	9	0
Starch degradation	LOC_Os03g55090	phosphorylase	GATCTAACTCATCCTCA	12	0	13	0	0	GATCAACTCACAAAGATAGC	0	0	0	0	8
Starch degradation	LOC_Os03g55090	phosphorylase	GATCTAACTCATCCTCA	12	0	13	0	0	GATCAGAAACTATGGACAAG	0	0	0	9	5
Starch degradation	LOC_Os03g55090	phosphorylase	GATCTAACTCATCCTCA	12	0	13	0	0	GATCAGCTCATGTGCTATAT	193	308	262	244	205
Starch degradation	LOC_Os03g55090	phosphorylase	GATCTAACTCATCCTCA	12	0	13	0	0	GATCATGATTTACAGTAGCT	12	0	0	11	0
Starch degradation	LOC_Os03g55090	phosphorylase	GATCTAACTCATCCTCA	12	0	13	0	0	GATCGCGGTATGCTTTATCA	33	11	10	0	26
Starch degradation	LOC_Os03g55090	phosphorylase	GATCTAACTCATCCTCA	12	0	13	0	0	GATCCATGAGTATAAGCGAC	19	0	0	0	0
Starch degradation	LOC_Os03g55090	phosphorylase	GATCTAACTCATCCTCA	12	0	13	0	0	GATCGGTTAGTGGCATCCTT	7344	145	5921	5324	5588
isoleucine biosynthesis I	LOC_OS11G14950	acetolactate synthase	GATCAGGATAGGAAGCT	0	0	2	0	0	GATCACACCGTAACTCTTCA	68	65	85	30	55
isoleucine biosynthesis I	LOC_OS02G30630	acetolactate synthase	GATCAATGCCAGCTCCT	0	6	0	0	0	GATCATGTCCTTGAATGCGC	6	0	0	0	0
isoleucine biosynthesis I	LOC_OS02G30630	acetolactate synthase	GATCAATGCCAGCTCCT	0	6	0	0	0	GATCCCAAGTGGGGGCGCAT	10	0	0	0	0
isoleucine biosynthesis I	LOC_OS02G30630	acetolactate synthase	GATCAATGCCAGCTCCT	0	6	0	0	0	GATCCTGGATGGTGATGGCA	35	76	15	94	38
isoleucine biosynthesis I	LOC_OS02G30630	acetolactate synthase	GATCAATGCCAGCTCCT	0	6	0	0	0	GATCCGCATTGAGAACCTCC	0	0	0	10	0
isoleucine biosynthesis I	LOC_OS02G30630	acetolactate synthase	GATCAATGCCAGCTCCT	0	6	0	0	0	GATCAATGTCAATGTGCACA	0	0	0	0	6
Starch synthesis	LOC_Os01g44220	Glucose-1-phosphate adenylyltransferase large subunit 1, chloroplast precursor, putative, expressed	GATCCCCCCACCAAGGT	0	0	0	0	2	GATCACACGGCCTGAATCAT	0	0	0	0	12
Starch synthesis	LOC_Os01g44220	Glucose-1-phosphate adenylyltransferase large subunit 1, chloroplast precursor, putative, expressed	GATCCCCCCACCAAGGT	0	0	0	0	2	GATCACCCTGAAGAGGGATA	125	0	87	387	170
Starch synthesis	LOC_Os01g44220	Glucose-1-phosphate adenylyltransferase large subunit 1, chloroplast precursor, putative, expressed	GATCCCCCCACCAAGGT	0	0	0	0	2	GATCAGAGCCAATCGCTGCC	24	99	93	76	50
Starch synthesis	LOC_Os01g44220	Glucose-1-phosphate adenylyltransferase large subunit 1, chloroplast precursor, putative, expressed	GATCCCCCCACCAAGGT	0	0	0	0	2	GATCAGCTTTACAGGATGAA	20	0	13	10	0
Starch synthesis	LOC_Os01g44220	Glucose-1-phosphate adenylyltransferase large subunit 1, chloroplast precursor, putative, expressed	GATCCCCCCACCAAGGT	0	0	0	0	2	GATCCCCCCACCAAGGTATG	0	0	0	0	4
Starch synthesis	LOC_Os01g44220	Glucose-1-phosphate adenylyltransferase large subunit 1, chloroplast precursor, putative, expressed	GATCCCCCCACCAAGGT	0	0	0	0	2	GATCCAATTTCTTGAGAAAC	0	0	16	18	0
Starch synthesis	LOC_Os01g44220	Glucose-1-phosphate adenylyltransferase large subunit 1, chloroplast precursor, putative, expressed	GATCCCCCCACCAAGGT	0	0	0	0	2	GATCCTGAAGAATGCAACCA	434	8	380	495	511
Starch synthesis	LOC_Os01g44220	Glucose-1-phosphate adenylyltransferase large subunit 1, chloroplast precursor, putative, expressed	GATCCCCCCACCAAGGT	0	0	0	0	2	GATCACGTTCCTGCCAATTC	25	17	20	45	10
Starch synthesis	LOC_Os01g44220	Glucose-1-phosphate adenylyltransferase large subunit 1, chloroplast precursor, putative, expressed	GATCCCCCCACCAAGGT	0	0	0	0	2	GATCAATATGAAACTGAAGA	26	0	0	0	0
Starch synthesis	LOC_Os01g44220	Glucose-1-phosphate adenylyltransferase large subunit 1, chloroplast precursor, putative, expressed	GATCCCCCCACCAAGGT	0	0	0	0	2	GATCATAAAATTCGAACTTT	1	0	0	0	0
Starch synthesis	LOC_Os01g44220	Glucose-1-phosphate adenylyltransferase large subunit 1, chloroplast precursor, putative, expressed	GATCCCCCCACCAAGGT	0	0	0	0	2	GATCAGACTCTTGGACCCCC	0	0	24	0	9
Starch synthesis	LOC_Os01g44220	Glucose-1-phosphate adenylyltransferase large subunit 1, chloroplast precursor, putative, expressed	GATCCCCCCACCAAGGT	0	0	0	0	2	GATCTGCACCCATCATCATG	0	0	0	13	0
Starch synthesis	LOC_Os01g44220	Glucose-1-phosphate adenylyltransferase large subunit 1, chloroplast precursor, putative, expressed	GATCCCCCCACCAAGGT	0	0	0	0	2	GATCACCACAATTCCAGACC	31	0	20	30	11
Starch synthesis	LOC_Os01g44220	Glucose-1-phosphate adenylyltransferase large subunit 1, chloroplast precursor, putative, expressed	GATCCCCCCACCAAGGT	0	0	0	0	2	GATCATTGCAAACACTCAGG	55	0	0	0	0
Starch synthesis	LOC_Os01g44220	Glucose-1-phosphate adenylyltransferase large subunit 1, chloroplast precursor, putative, expressed	GATCCCCCCACCAAGGT	0	0	0	0	2	GATCCAAAAACTCCTTTCTT	7	0	0	13	0
Starch synthesis	LOC_Os01g44220	Glucose-1-phosphate adenylyltransferase large subunit 1, chloroplast precursor, putative, expressed	GATCCCCCCACCAAGGT	0	0	0	0	2	GATCTCCACACAAGATTACA	0	0	0	0	1
Starch synthesis	LOC_Os02g56320	starch synthase activity	GATCGCCTCCTCATCTT	3	0	0	0	0	GATCCATCCAAAGACATTTA	0	0	0	14	0
Starch synthesis	LOC_Os02g56320	starch synthase activity	GATCGCCTCCTCATCTT	3	0	0	0	0	GATCATAGTCATGGTGGTGT	0	0	10	37	14
Starch synthesis	LOC_Os02g56320	starch synthase activity	GATCGCCTCCTCATCTT	3	0	0	0	0	GATCCACCAGTTTATTGGGG	0	0	15	0	8
Starch synthesis	LOC_Os02g56320	starch synthase activity	GATCGCCTCCTCATCTT	3	0	0	0	0	GATCCACATTTCTCTGTTCC	9	0	18	0	8
Starch synthesis	LOC_Os02g56320	starch synthase activity	GATCGCCTCCTCATCTT	3	0	0	0	0	GATCCAGGCAAACTGAGTGG	0	0	0	26	10
Starch synthesis	LOC_Os02g56320	starch synthase activity	GATCGCCTCCTCATCTT	3	0	0	0	0	GATCCGCCGAAGTAGAGTGC	4	0	18	0	34
Starch synthesis	LOC_Os02g56320	starch synthase activity	GATCGCCTCCTCATCTT	3	0	0	0	0	GATCTGCAAGCTGGATTTTC	0	0	11	14	0
lysine biosynthesis I and II	LOC_OS01G70300	aspartate family amino acid biosynthesis	GATCTAAAGTCTTAGTT	0	0	6	0	0	GATCGAGCTACCAAATGTCA	10	0	0	21	0
lysine biosynthesis I and II	LOC_OS01G70300	aspartate family amino acid biosynthesis	GATCTAAAGTCTTAGTT	0	0	6	0	0	GATCTAAAGTGCCTTAAAAG	9	26	13	7	27
lysine biosynthesis I and II	LOC_OS01G70300	aspartate family amino acid biosynthesis	GATCTAAAGTCTTAGTT	0	0	6	0	0	GATCCAAAGTGAAAGCACAT	0	0	18	0	0
lysine biosynthesis I and II	LOC_OS01G70300	aspartate family amino acid biosynthesis	GATCTAAAGTCTTAGTT	0	0	6	0	0	GATCAGCTTAGTCCGTACAA	11	0	0	0	0
lysine biosynthesis I and II	LOC_OS01G70300	aspartate family amino acid biosynthesis	GATCTAAAGTCTTAGTT	0	0	6	0	0	GATCTGTTTTTTACCAGGAT	38	25	33	0	34
lysine biosynthesis I and II	LOC_OS01G70300	aspartate family amino acid biosynthesis	GATCTAAAGTCTTAGTT	0	0	6	0	0	GATCTAAAGTCTTAGTTTGC	8	0	0	0	13
aspartate degradation II	LOC_OS08G33720	microbody	GATCTCAGCCACTGCAA	0	0	5	0	0	GATCACAATTCTACCACTGC	1	0	0	18	6
aspartate degradation II	LOC_OS08G33720	microbody	GATCTCAGCCACTGCAA	0	0	5	0	0	GATCGTTTTCAGCATTCTTC	167	288	231	189	210
aspartate degradation II	LOC_OS08G33720	microbody	GATCTCAGCCACTGCAA	0	0	5	0	0	GATCAAAGAATTGATTTATT	5	14	0	0	17
Starch synthesis + Starch degradation	LOC_Os10g11140	phosphoglucomutase	GATCAAAGAACAGCAGT	0	0	0	3	0	GATCTGGATGCACAAATAGC	367	159	91	282	166
Starch synthesis + Starch degradation	LOC_Os10g11140	phosphoglucomutase	GATCAAAGAACAGCAGT	0	0	0	3	0	GATCCGGTTGGCGCTCTCTC	0	0	10	0	0
Starch synthesis + Starch degradation	LOC_Os10g11140	phosphoglucomutase	GATCAAAGAACAGCAGT	0	0	0	3	0	GATCTGCTGGAGCAACAATC	0	0	18	0	0
Starch synthesis + Starch degradation	LOC_Os10g11140	phosphoglucomutase	GATCAAAGAACAGCAGT	0	0	0	3	0	GATCATGCTTTGAGGCATCA	8	0	0	0	0
Starch synthesis + Starch degradation	LOC_Os10g11140	phosphoglucomutase	GATCAAAGAACAGCAGT	0	0	0	3	0	GATCCATCGGTGAATACAAA	1	0	0	0	0
Starch synthesis + Starch degradation	LOC_Os10g11140	phosphoglucomutase	GATCAAAGAACAGCAGT	0	0	0	3	0	GATCGCAAAAAGCAAGCCTG	0	0	0	20	0
Starch synthesis + Starch degradation	LOC_Os10g11140	phosphoglucomutase	GATCAAAGAACAGCAGT	0	0	0	3	0	GATCAAGAGCACCACTCGTT	12	0	0	0	0
Seed maturation	LOC_Os05g45050	seed maturation protein, putative, expressed	GATCCCCAAGGGTCCGT	0	5	0	0	0	GATCTTGTCCATCACCGACT	0	0	0	35	0
Seed maturation	LOC_Os05g45050	seed maturation protein, putative, expressed	GATCCCCAAGGGTCCGT	0	5	0	0	0	GATCACTAATTGTCGGTTTT	57	23	39	1	39
Glutelin	LOC_Os02g15070	glutelin type-B 7 precursor, putative, expressed	GATCGTATGAATCAGCA	0	3	7	1	0	GATCCTTCCAGCACGTGGAT	0	2	0	0	0
Glutelin	LOC_Os02g15070	glutelin type-B 7 precursor, putative, expressed	GATCGTATGAATCAGCA	0	3	7	1	0	GATCTTCACGGTAAAAAGAA	0	0	18	0	9
Glutelin	LOC_Os02g15070	glutelin type-B 7 precursor, putative, expressed	GATCGTATGAATCAGCA	0	3	7	1	0	GATCGTATGAATCAGCACGA	10	17	0	0	0
Glutelin	LOC_Os02g15070	glutelin type-B 7 precursor, putative, expressed	GATCGTATGAATCAGCA	0	3	7	1	0	GATCCAGCCACAAACCAATG	8	0	0	0	0
Glutelin	LOC_Os02g15070	glutelin type-B 7 precursor, putative, expressed	GATCGTATGAATCAGCA	0	3	7	1	0	GATCTAATATTAGGAAAGCA	172	189	127	206	113
Glutelin	LOC_Os02g15070	glutelin type-B 7 precursor, putative, expressed	GATCGTATGAATCAGCA	0	3	7	1	0	GATCTTAGTTACATTACTCT	78	37	61	101	94
Glutelin	LOC_Os02g15070	glutelin type-B 7 precursor, putative, expressed	GATCGTATGAATCAGCA	0	3	7	1	0	GATCACAAGTCTTGATAGTC	168	153	143	151	115
Glutelin	LOC_Os02g15070	glutelin type-B 7 precursor, putative, expressed	GATCGTATGAATCAGCA	0	3	7	1	0	GATCCAATTACCCCTTTATT	55	0	17	19	4
Starch synthesis	LOC_Os02g56320	starch synthase activity	GATCCACCAGTTTATTG	0	0	0	0	5	GATCCATCCAAAGACATTTA	0	0	0	14	0
Starch synthesis	LOC_Os02g56320	starch synthase activity	GATCCACCAGTTTATTG	0	0	0	0	5	GATCATAGTCATGGTGGTGT	0	0	10	37	14
Starch synthesis	LOC_Os02g56320	starch synthase activity	GATCCACCAGTTTATTG	0	0	0	0	5	GATCCACCAGTTTATTGGGG	0	0	15	0	8
Starch synthesis	LOC_Os02g56320	starch synthase activity	GATCCACCAGTTTATTG	0	0	0	0	5	GATCCACATTTCTCTGTTCC	9	0	18	0	8
Starch synthesis	LOC_Os02g56320	starch synthase activity	GATCCACCAGTTTATTG	0	0	0	0	5	GATCCAGGCAAACTGAGTGG	0	0	0	26	10
Starch synthesis	LOC_Os02g56320	starch synthase activity	GATCCACCAGTTTATTG	0	0	0	0	5	GATCCGCCGAAGTAGAGTGC	4	0	18	0	34
Starch synthesis	LOC_Os02g56320	starch synthase activity	GATCCACCAGTTTATTG	0	0	0	0	5	GATCTGCAAGCTGGATTTTC	0	0	11	14	0
lysine biosynthesis I and II	LOC_OS07G20544	aspartate family amino acid biosynthesis	GATCAACTTGGATTGGA	0	3	0	0	0	GATCGTTCTCAGGCTAAAAA	10	13	53	0	20
lysine biosynthesis I and II	LOC_OS07G20544	aspartate family amino acid biosynthesis	GATCAACTTGGATTGGA	0	3	0	0	0	GATCAATTCACGACTCCAGA	0	0	37	0	0
lysine biosynthesis I and II	LOC_OS07G20544	aspartate family amino acid biosynthesis	GATCAACTTGGATTGGA	0	3	0	0	0	GATCAACTTGGATTGGATAG	0	0	16	0	7
Starch synthesis	LOC_Os06g04200	Granule-bound starch synthase 1, chloroplast precursor, putative, expressed	GATCTTCCACAGCAACA	0	6	13	0	0	GATCAACTGGATGAAGGCCG	0	0	0	11	0
Starch synthesis	LOC_Os06g04200	Granule-bound starch synthase 1, chloroplast precursor, putative, expressed	GATCTTCCACAGCAACA	0	6	13	0	0	GATCTTGGCAAGTCAATTAA	0	0	14	0	0
Starch synthesis	LOC_Os06g04200	Granule-bound starch synthase 1, chloroplast precursor, putative, expressed	GATCTTCCACAGCAACA	0	6	13	0	0	GATCTACATATGGAGTGATT	7110	6045	4790	3993	4787
Starch synthesis	LOC_Os06g04200	Granule-bound starch synthase 1, chloroplast precursor, putative, expressed	GATCTTCCACAGCAACA	0	6	13	0	0	GATCACCATGACCCTGTGGC	0	0	0	0	3
Starch synthesis	LOC_Os06g04200	Granule-bound starch synthase 1, chloroplast precursor, putative, expressed	GATCTTCCACAGCAACA	0	6	13	0	0	GATCGTTCTTCTGGTATAAT	0	0	0	0	5
Starch synthesis	LOC_Os06g04200	Granule-bound starch synthase 1, chloroplast precursor, putative, expressed	GATCTTCCACAGCAACA	0	6	13	0	0	GATCTGCTCAAAGCTCTGTG	0	0	8	0	4
Starch synthesis	LOC_Os06g04200	Granule-bound starch synthase 1, chloroplast precursor, putative, expressed	GATCTTCCACAGCAACA	0	6	13	0	0	GATCGCGCCGCTCGCCAAGG	52	4	12	15	33
Starch synthesis	LOC_Os06g04200	Granule-bound starch synthase 1, chloroplast precursor, putative, expressed	GATCTTCCACAGCAACA	0	6	13	0	0	GATCTCAGGCTCTTCAAGGA	2	1	34	61	7
Starch synthesis	LOC_Os06g04200	Granule-bound starch synthase 1, chloroplast precursor, putative, expressed	GATCTTCCACAGCAACA	0	6	13	0	0	GATCGCGTTCATCGGCAGGC	6	0	0	0	0
Starch synthesis	LOC_Os06g04200	Granule-bound starch synthase 1, chloroplast precursor, putative, expressed	GATCTTCCACAGCAACA	0	6	13	0	0	GATCGAAGGCGACGAGATCG	11	0	7	0	0
Starch synthesis	LOC_Os06g04200	Granule-bound starch synthase 1, chloroplast precursor, putative, expressed	GATCTTCCACAGCAACA	0	6	13	0	0	GATCTACGGACCTGACACTG	0	0	0	9	0
Starch synthesis	LOC_Os06g04200	Granule-bound starch synthase 1, chloroplast precursor, putative, expressed	GATCTTCCACAGCAACA	0	6	13	0	0	GATCGTTCTTCTGGGTACTG	6	19	7	0	27
Starch synthesis	LOC_Os06g04200	Granule-bound starch synthase 1, chloroplast precursor, putative, expressed	GATCTTCCACAGCAACA	0	6	13	0	0	GATCCCACTCGCTGACGTCC	4	0	0	0	0
Starch synthesis	LOC_Os06g04200	Granule-bound starch synthase 1, chloroplast precursor, putative, expressed	GATCTTCCACAGCAACA	0	6	13	0	0	GATCCCCGGCGCGCTGCCGG	26	0	8	0	12
Starch synthesis	LOC_Os06g04200	Granule-bound starch synthase 1, chloroplast precursor, putative, expressed	GATCTTCCACAGCAACA	0	6	13	0	0	GATCAGGAGGGTTTATTTTG	0	0	0	11	0
Starch synthesis	LOC_Os06g04200	Granule-bound starch synthase 1, chloroplast precursor, putative, expressed	GATCTTCCACAGCAACA	0	6	13	0	0	GATCTCTGCACTGAATTGAA	0	0	0	0	5
Prolamin	LOC_Os12g16890	prolamin PPROL 17 precursor, putative, expressed	GATCAGAGTCAAGCTCA	0	1949	498	0	0	GATCAGAGTCAAGCTCAAGC	2516	1349	5271	6	6462
Prolamin	LOC_Os12g16890	prolamin PPROL 17 precursor, putative, expressed	GATCAGAGTCAAGCTCA	0	1949	498	0	0	GATCGAAGTAGACGCTAGCA	6	0	43	1	76
Prolamin	LOC_Os12g16890	prolamin PPROL 17 precursor, putative, expressed	GATCAGAGTCAAGCTCA	0	1949	498	0	0	GATCGCACAACAGTCTCACT	26	1	7	0	65
aspartate biosynthesis and degradation II + asparagine biosynthesis I and degradation I	LOC_OS01G55540	aspartate transaminase	GATCATAGTAGCGGTAA	0	0	2	0	0	GATCAAAAGCATTGCTGCCA	0	0	0	11	0
aspartate biosynthesis and degradation II + asparagine biosynthesis I and degradation I	LOC_OS01G55540	aspartate transaminase	GATCATAGTAGCGGTAA	0	0	2	0	0	GATCAAGTGGCTTTCATGAG	5	0	15	11	0
aspartate biosynthesis and degradation II + asparagine biosynthesis I and degradation I	LOC_OS01G55540	aspartate transaminase	GATCATAGTAGCGGTAA	0	0	2	0	0	GATCTGCTTAATGATGTGAC	0	30	0	0	9
aspartate biosynthesis and degradation II + asparagine biosynthesis I and degradation I	LOC_OS01G55540	aspartate transaminase	GATCATAGTAGCGGTAA	0	0	2	0	0	GATCGGCAAATACTCCTTAA	0	0	32	0	0
aspartate biosynthesis and degradation II + asparagine biosynthesis I and degradation I	LOC_OS01G55540	aspartate transaminase	GATCATAGTAGCGGTAA	0	0	2	0	0	GATCACTGTTGAGCCCAGTG	24	0	0	25	9
aspartate biosynthesis and degradation II + asparagine biosynthesis I and degradation I	LOC_OS01G55540	aspartate transaminase	GATCATAGTAGCGGTAA	0	0	2	0	0	GATCAACAACCCGTCACGTG	10	0	0	0	0
aspartate biosynthesis and degradation II + asparagine biosynthesis I and degradation I	LOC_OS01G55540	aspartate transaminase	GATCATAGTAGCGGTAA	0	0	2	0	0	GATCAGTATGGCTGGTTTGA	48	26	61	64	43
aspartate biosynthesis and degradation II + asparagine biosynthesis I and degradation I	LOC_OS01G55540	aspartate transaminase	GATCATAGTAGCGGTAA	0	0	2	0	0	GATCGGAATGTTCACTTTCA	0	0	0	0	6
Starch synthesis	LOC_Os01g44220	Glucose-1-phosphate adenylyltransferase large subunit 1, chloroplast precursor, putative, expressed	GATCCAATTTCTTGAGA	34	0	0	0	0	GATCACACGGCCTGAATCAT	0	0	0	0	12
Starch synthesis	LOC_Os01g44220	Glucose-1-phosphate adenylyltransferase large subunit 1, chloroplast precursor, putative, expressed	GATCCAATTTCTTGAGA	34	0	0	0	0	GATCACCCTGAAGAGGGATA	125	0	87	387	170
Starch synthesis	LOC_Os01g44220	Glucose-1-phosphate adenylyltransferase large subunit 1, chloroplast precursor, putative, expressed	GATCCAATTTCTTGAGA	34	0	0	0	0	GATCAGAGCCAATCGCTGCC	24	99	93	76	50
Starch synthesis	LOC_Os01g44220	Glucose-1-phosphate adenylyltransferase large subunit 1, chloroplast precursor, putative, expressed	GATCCAATTTCTTGAGA	34	0	0	0	0	GATCAGCTTTACAGGATGAA	20	0	13	10	0
Starch synthesis	LOC_Os01g44220	Glucose-1-phosphate adenylyltransferase large subunit 1, chloroplast precursor, putative, expressed	GATCCAATTTCTTGAGA	34	0	0	0	0	GATCCCCCCACCAAGGTATG	0	0	0	0	4
Starch synthesis	LOC_Os01g44220	Glucose-1-phosphate adenylyltransferase large subunit 1, chloroplast precursor, putative, expressed	GATCCAATTTCTTGAGA	34	0	0	0	0	GATCCAATTTCTTGAGAAAC	0	0	16	18	0
Starch synthesis	LOC_Os01g44220	Glucose-1-phosphate adenylyltransferase large subunit 1, chloroplast precursor, putative, expressed	GATCCAATTTCTTGAGA	34	0	0	0	0	GATCCTGAAGAATGCAACCA	434	8	380	495	511
Starch synthesis	LOC_Os01g44220	Glucose-1-phosphate adenylyltransferase large subunit 1, chloroplast precursor, putative, expressed	GATCCAATTTCTTGAGA	34	0	0	0	0	GATCACGTTCCTGCCAATTC	25	17	20	45	10
Starch synthesis	LOC_Os01g44220	Glucose-1-phosphate adenylyltransferase large subunit 1, chloroplast precursor, putative, expressed	GATCCAATTTCTTGAGA	34	0	0	0	0	GATCAATATGAAACTGAAGA	26	0	0	0	0
Starch synthesis	LOC_Os01g44220	Glucose-1-phosphate adenylyltransferase large subunit 1, chloroplast precursor, putative, expressed	GATCCAATTTCTTGAGA	34	0	0	0	0	GATCATAAAATTCGAACTTT	1	0	0	0	0
Starch synthesis	LOC_Os01g44220	Glucose-1-phosphate adenylyltransferase large subunit 1, chloroplast precursor, putative, expressed	GATCCAATTTCTTGAGA	34	0	0	0	0	GATCAGACTCTTGGACCCCC	0	0	24	0	9
Starch synthesis	LOC_Os01g44220	Glucose-1-phosphate adenylyltransferase large subunit 1, chloroplast precursor, putative, expressed	GATCCAATTTCTTGAGA	34	0	0	0	0	GATCTGCACCCATCATCATG	0	0	0	13	0
Starch synthesis	LOC_Os01g44220	Glucose-1-phosphate adenylyltransferase large subunit 1, chloroplast precursor, putative, expressed	GATCCAATTTCTTGAGA	34	0	0	0	0	GATCACCACAATTCCAGACC	31	0	20	30	11
Starch synthesis	LOC_Os01g44220	Glucose-1-phosphate adenylyltransferase large subunit 1, chloroplast precursor, putative, expressed	GATCCAATTTCTTGAGA	34	0	0	0	0	GATCATTGCAAACACTCAGG	55	0	0	0	0
Starch synthesis	LOC_Os01g44220	Glucose-1-phosphate adenylyltransferase large subunit 1, chloroplast precursor, putative, expressed	GATCCAATTTCTTGAGA	34	0	0	0	0	GATCCAAAAACTCCTTTCTT	7	0	0	13	0
Starch synthesis	LOC_Os01g44220	Glucose-1-phosphate adenylyltransferase large subunit 1, chloroplast precursor, putative, expressed	GATCCAATTTCTTGAGA	34	0	0	0	0	GATCTCCACACAAGATTACA	0	0	0	0	1
Starch synthesis + Starch degradation	LOC_Os06g51084	1,4-alpha-glucan branching enzyme, chloroplast precursor, putative, expressed or 1,4-alpha-glucan branching enzyme activity	GATCACCTTCGATACAA	0	0	0	0	13	GATCACTTCAACTATAGGAT	0	0	0	0	8
Starch synthesis + Starch degradation	LOC_Os06g51084	1,4-alpha-glucan branching enzyme, chloroplast precursor, putative, expressed or 1,4-alpha-glucan branching enzyme activity	GATCACCTTCGATACAA	0	0	0	0	13	GATCAGGTATAGTTGGGTGG	0	4	0	0	0
Starch synthesis + Starch degradation	LOC_Os06g51084	1,4-alpha-glucan branching enzyme, chloroplast precursor, putative, expressed or 1,4-alpha-glucan branching enzyme activity	GATCACCTTCGATACAA	0	0	0	0	13	GATCAGTGTCGACAAGGCTC	0	2	24	0	0
Starch synthesis + Starch degradation	LOC_Os06g51084	1,4-alpha-glucan branching enzyme, chloroplast precursor, putative, expressed or 1,4-alpha-glucan branching enzyme activity	GATCACCTTCGATACAA	0	0	0	0	13	GATCGTATTCCCGCATGGAT	0	0	0	25	0
Starch synthesis + Starch degradation	LOC_Os06g51084	1,4-alpha-glucan branching enzyme, chloroplast precursor, putative, expressed or 1,4-alpha-glucan branching enzyme activity	GATCACCTTCGATACAA	0	0	0	0	13	GATCCTGGCTTGCCTTGGAC	4850	5112	4065	7495	4076
Starch synthesis + Starch degradation	LOC_Os06g51084	1,4-alpha-glucan branching enzyme, chloroplast precursor, putative, expressed or 1,4-alpha-glucan branching enzyme activity	GATCACCTTCGATACAA	0	0	0	0	13	GATCAAGAAATCTGATGCTT	45	106	9	55	69
Starch synthesis + Starch degradation	LOC_Os06g51084	1,4-alpha-glucan branching enzyme, chloroplast precursor, putative, expressed or 1,4-alpha-glucan branching enzyme activity	GATCACCTTCGATACAA	0	0	0	0	13	GATCAGTTCGCACACTGATG	7	0	0	0	4
Starch synthesis + Starch degradation	LOC_Os06g51084	1,4-alpha-glucan branching enzyme, chloroplast precursor, putative, expressed or 1,4-alpha-glucan branching enzyme activity	GATCACCTTCGATACAA	0	0	0	0	13	GATCACCTTCGATACAAGGT	2	0	0	13	17
Starch synthesis + Starch degradation	LOC_Os06g51084	1,4-alpha-glucan branching enzyme, chloroplast precursor, putative, expressed or 1,4-alpha-glucan branching enzyme activity	GATCACCTTCGATACAA	0	0	0	0	13	GATCATGGCTCTCGGCATAG	0	0	3	0	0
Starch synthesis + Starch degradation	LOC_Os06g51084	1,4-alpha-glucan branching enzyme, chloroplast precursor, putative, expressed or 1,4-alpha-glucan branching enzyme activity	GATCACCTTCGATACAA	0	0	0	0	13	GATCAACCCATGCTCCACCC	19	0	0	0	0
Starch synthesis + Starch degradation	LOC_Os06g51084	1,4-alpha-glucan branching enzyme, chloroplast precursor, putative, expressed or 1,4-alpha-glucan branching enzyme activity	GATCACCTTCGATACAA	0	0	0	0	13	GATCTTCATCAACGCGATAG	0	0	0	0	5
Starch synthesis + Starch degradation	LOC_Os06g51084	1,4-alpha-glucan branching enzyme, chloroplast precursor, putative, expressed or 1,4-alpha-glucan branching enzyme activity	GATCACCTTCGATACAA	0	0	0	0	13	GATCAAATGCATTCATATAC	38	0	14	0	11
Starch synthesis + Starch degradation	LOC_Os06g51084	1,4-alpha-glucan branching enzyme, chloroplast precursor, putative, expressed or 1,4-alpha-glucan branching enzyme activity	GATCACCTTCGATACAA	0	0	0	0	13	GATCAAGCAATGAATGCACT	15	0	0	26	20
Starch synthesis + Starch degradation	LOC_Os06g51084	1,4-alpha-glucan branching enzyme, chloroplast precursor, putative, expressed or 1,4-alpha-glucan branching enzyme activity	GATCACCTTCGATACAA	0	0	0	0	13	GATCTCCAGATTACAAGGGC	107	51	72	83	55
Starch synthesis + Starch degradation	LOC_Os06g51084	1,4-alpha-glucan branching enzyme, chloroplast precursor, putative, expressed or 1,4-alpha-glucan branching enzyme activity	GATCACCTTCGATACAA	0	0	0	0	13	GATCGTGAAGAGCTCAGGAG	22	0	15	0	11
Starch synthesis + Starch degradation	LOC_Os06g51084	1,4-alpha-glucan branching enzyme, chloroplast precursor, putative, expressed or 1,4-alpha-glucan branching enzyme activity	GATCACCTTCGATACAA	0	0	0	0	13	GATCACTTCACGTCTCCCGA	27	14	9	11	14
Starch synthesis + Starch degradation	LOC_Os06g51084	1,4-alpha-glucan branching enzyme, chloroplast precursor, putative, expressed or 1,4-alpha-glucan branching enzyme activity	GATCACCTTCGATACAA	0	0	0	0	13	GATCAGGAGCAACTGTTGGT	74	0	54	119	61
Starch synthesis + Starch degradation	LOC_Os06g51084	1,4-alpha-glucan branching enzyme, chloroplast precursor, putative, expressed or 1,4-alpha-glucan branching enzyme activity	GATCACCTTCGATACAA	0	0	0	0	13	GATCACCTTCGATACAAGTA	23	0	19	0	0
Starch synthesis + Starch degradation	LOC_Os06g51084	1,4-alpha-glucan branching enzyme, chloroplast precursor, putative, expressed or 1,4-alpha-glucan branching enzyme activity	GATCACCTTCGATACAA	0	0	0	0	13	GATCACTGTTACTGTTTACC	0	0	0	13	0
Starch synthesis	LOC_Os01g44220	Glucose-1-phosphate adenylyltransferase large subunit 1, chloroplast precursor, putative, expressed	GATCACGTTCCTGCCAA	0	0	0	0	28	GATCACACGGCCTGAATCAT	0	0	0	0	12
Starch synthesis	LOC_Os01g44220	Glucose-1-phosphate adenylyltransferase large subunit 1, chloroplast precursor, putative, expressed	GATCACGTTCCTGCCAA	0	0	0	0	28	GATCACCCTGAAGAGGGATA	125	0	87	387	170
Starch synthesis	LOC_Os01g44220	Glucose-1-phosphate adenylyltransferase large subunit 1, chloroplast precursor, putative, expressed	GATCACGTTCCTGCCAA	0	0	0	0	28	GATCAGAGCCAATCGCTGCC	24	99	93	76	50
Starch synthesis	LOC_Os01g44220	Glucose-1-phosphate adenylyltransferase large subunit 1, chloroplast precursor, putative, expressed	GATCACGTTCCTGCCAA	0	0	0	0	28	GATCAGCTTTACAGGATGAA	20	0	13	10	0
Starch synthesis	LOC_Os01g44220	Glucose-1-phosphate adenylyltransferase large subunit 1, chloroplast precursor, putative, expressed	GATCACGTTCCTGCCAA	0	0	0	0	28	GATCCCCCCACCAAGGTATG	0	0	0	0	4
Starch synthesis	LOC_Os01g44220	Glucose-1-phosphate adenylyltransferase large subunit 1, chloroplast precursor, putative, expressed	GATCACGTTCCTGCCAA	0	0	0	0	28	GATCCAATTTCTTGAGAAAC	0	0	16	18	0
Starch synthesis	LOC_Os01g44220	Glucose-1-phosphate adenylyltransferase large subunit 1, chloroplast precursor, putative, expressed	GATCACGTTCCTGCCAA	0	0	0	0	28	GATCCTGAAGAATGCAACCA	434	8	380	495	511
Starch synthesis	LOC_Os01g44220	Glucose-1-phosphate adenylyltransferase large subunit 1, chloroplast precursor, putative, expressed	GATCACGTTCCTGCCAA	0	0	0	0	28	GATCACGTTCCTGCCAATTC	25	17	20	45	10
Starch synthesis	LOC_Os01g44220	Glucose-1-phosphate adenylyltransferase large subunit 1, chloroplast precursor, putative, expressed	GATCACGTTCCTGCCAA	0	0	0	0	28	GATCAATATGAAACTGAAGA	26	0	0	0	0
Starch synthesis	LOC_Os01g44220	Glucose-1-phosphate adenylyltransferase large subunit 1, chloroplast precursor, putative, expressed	GATCACGTTCCTGCCAA	0	0	0	0	28	GATCATAAAATTCGAACTTT	1	0	0	0	0
Starch synthesis	LOC_Os01g44220	Glucose-1-phosphate adenylyltransferase large subunit 1, chloroplast precursor, putative, expressed	GATCACGTTCCTGCCAA	0	0	0	0	28	GATCAGACTCTTGGACCCCC	0	0	24	0	9
Starch synthesis	LOC_Os01g44220	Glucose-1-phosphate adenylyltransferase large subunit 1, chloroplast precursor, putative, expressed	GATCACGTTCCTGCCAA	0	0	0	0	28	GATCTGCACCCATCATCATG	0	0	0	13	0
Starch synthesis	LOC_Os01g44220	Glucose-1-phosphate adenylyltransferase large subunit 1, chloroplast precursor, putative, expressed	GATCACGTTCCTGCCAA	0	0	0	0	28	GATCACCACAATTCCAGACC	31	0	20	30	11
Starch synthesis	LOC_Os01g44220	Glucose-1-phosphate adenylyltransferase large subunit 1, chloroplast precursor, putative, expressed	GATCACGTTCCTGCCAA	0	0	0	0	28	GATCATTGCAAACACTCAGG	55	0	0	0	0
Starch synthesis	LOC_Os01g44220	Glucose-1-phosphate adenylyltransferase large subunit 1, chloroplast precursor, putative, expressed	GATCACGTTCCTGCCAA	0	0	0	0	28	GATCCAAAAACTCCTTTCTT	7	0	0	13	0
Starch synthesis	LOC_Os01g44220	Glucose-1-phosphate adenylyltransferase large subunit 1, chloroplast precursor, putative, expressed	GATCACGTTCCTGCCAA	0	0	0	0	28	GATCTCCACACAAGATTACA	0	0	0	0	1
Prolamin	LOC_Os12g16880	prolamin PPROL 17 precursor, putative, expressed	GATCAGACTCAAGCTCT	10626	825	2861	1721	6608	GATCTTCATTGTGGTGGGTT	18	0	0	0	61
Prolamin	LOC_Os12g16880	prolamin PPROL 17 precursor, putative, expressed	GATCAGACTCAAGCTCT	10626	825	2861	1721	6608	GATCAGACTCAAGCTCTAGC	156	25	31	5021	71
Prolamin	LOC_Os12g16880	prolamin PPROL 17 precursor, putative, expressed	GATCAGACTCAAGCTCT	10626	825	2861	1721	6608	GATCGAAGTTGATGCCAGTA	20	0	0	0	0
asparagine biosynthesis I	LOC_OS12G38630	Asparagine synthase family protein, expressed	GATCAGTAGAGGCCACA	0	0	3	0	0	GATCATGCCGTGATGGGGAT	0	0	0	0	5
asparagine biosynthesis I	LOC_OS12G38630	Asparagine synthase family protein, expressed	GATCAGTAGAGGCCACA	0	0	3	0	0	GATCTGGTTATTAGTAGTGC	38	36	35	31	29
Glutelin	LOC_Os02g25640	glutelin type-A 2 precursor, putative, expressed	GATCTGCTGTTGGTGAA	0	0	13	0	0	GATCCCACAGAACTTTGCAG	5	0	0	26	6
Glutelin	LOC_Os02g25640	glutelin type-A 2 precursor, putative, expressed	GATCTGCTGTTGGTGAA	0	0	13	0	0	GATCCTTCCACCATGGGGGT	0	0	0	58	13
Glutelin	LOC_Os02g25640	glutelin type-A 2 precursor, putative, expressed	GATCTGCTGTTGGTGAA	0	0	13	0	0	GATCCACCACCTGGATGTGC	11	18	5	15	5
Glutelin	LOC_Os02g25640	glutelin type-A 2 precursor, putative, expressed	GATCTGCTGTTGGTGAA	0	0	13	0	0	GATCTGCCACTCAGCATACT	1643	829	941	2093	868
Glutelin	LOC_Os02g25640	glutelin type-A 2 precursor, putative, expressed	GATCTGCTGTTGGTGAA	0	0	13	0	0	GATCCTAAAAGAAGGGTATG	37	30	16	29	16
Glutelin	LOC_Os02g25640	glutelin type-A 2 precursor, putative, expressed	GATCTGCTGTTGGTGAA	0	0	13	0	0	GATCGCAGGGAAGGCCTCCA	114	1	21	47	36
Glutelin	LOC_Os02g25640	glutelin type-A 2 precursor, putative, expressed	GATCTGCTGTTGGTGAA	0	0	13	0	0	GATCTCTGCTGGTGTGTTGC	0	0	0	7	0
Glutelin	LOC_Os02g25640	glutelin type-A 2 precursor, putative, expressed	GATCTGCTGTTGGTGAA	0	0	13	0	0	GATCAACGAGAAGTAAACTA	619	5	492	690	414
Glutelin	LOC_Os02g25640	glutelin type-A 2 precursor, putative, expressed	GATCTGCTGTTGGTGAA	0	0	13	0	0	GATCGAGCTGGTTGGCATTG	4	0	0	25	0
Glutelin	LOC_Os02g25640	glutelin type-A 2 precursor, putative, expressed	GATCTGCTGTTGGTGAA	0	0	13	0	0	GATCTGCTGTTGGTGAAGCT	0	0	0	10	3
Glutelin	LOC_Os02g25640	glutelin type-A 2 precursor, putative, expressed	GATCTGCTGTTGGTGAA	0	0	13	0	0	GATCTTACTGTAATGAATAA	29779	3390	14231	35371	17195
Glutelin	LOC_Os02g25640	glutelin type-A 2 precursor, putative, expressed	GATCTGCTGTTGGTGAA	0	0	13	0	0	GATCACAAGGGCCAATAGCC	51	0	19	54	21
Glutelin	LOC_Os02g25640	glutelin type-A 2 precursor, putative, expressed	GATCTGCTGTTGGTGAA	0	0	13	0	0	GATCCTAAAAGAAGGGAGTT	0	0	0	0	8
Glutelin	LOC_Os02g25640	glutelin type-A 2 precursor, putative, expressed	GATCTGCTGTTGGTGAA	0	0	13	0	0	GATCACCGTGGTAGGAGTGT	4	0	0	11	10
Glutelin	LOC_Os02g25640	glutelin type-A 2 precursor, putative, expressed	GATCTGCTGTTGGTGAA	0	0	13	0	0	GATCTGAAGCTGGATTCACT	10	0	0	1	25
Glutelin	LOC_Os02g25640	glutelin type-A 2 precursor, putative, expressed	GATCTGCTGTTGGTGAA	0	0	13	0	0	GATCTGACTGTCGACAGCAT	0	0	0	11	0
Glutelin	LOC_Os02g25640	glutelin type-A 2 precursor, putative, expressed	GATCTGCTGTTGGTGAA	0	0	13	0	0	GATCGTTACACATTTAGTTT	710	929	540	2302	391
Starch degradation	LOC_Os02g32660	expressed 1,4-alpha-glucan branching enzyme	GATCAGTGTTTTAAGTT	0	49	0	0	2	GATCAGTATGAAGGAGGACT	15	0	0	0	0
Starch degradation	LOC_Os02g32660	expressed 1,4-alpha-glucan branching enzyme	GATCAGTGTTTTAAGTT	0	49	0	0	2	GATCAAGCACTAGTTGGTGA	40	33	0	0	0
Starch degradation	LOC_Os02g32660	expressed 1,4-alpha-glucan branching enzyme	GATCAGTGTTTTAAGTT	0	49	0	0	2	GATCAAATTACATATTGCTG	16	42	56	0	0
Starch degradation	LOC_Os02g32660	expressed 1,4-alpha-glucan branching enzyme	GATCAGTGTTTTAAGTT	0	49	0	0	2	GATCTCCCTTCTCAAATATA	0	0	0	32	29
Starch degradation	LOC_Os02g32660	expressed 1,4-alpha-glucan branching enzyme	GATCAGTGTTTTAAGTT	0	49	0	0	2	GATCAACACGTATGCAAACT	3	0	0	0	0
Starch degradation	LOC_Os02g32660	expressed 1,4-alpha-glucan branching enzyme	GATCAGTGTTTTAAGTT	0	49	0	0	2	GATCATGACTTTCAGCATAA	8	0	0	0	4
Starch degradation	LOC_Os02g32660	expressed 1,4-alpha-glucan branching enzyme	GATCAGTGTTTTAAGTT	0	49	0	0	2	GATCACAGAAGACACACTTC	8	0	0	0	0
Starch degradation	LOC_Os02g32660	expressed 1,4-alpha-glucan branching enzyme	GATCAGTGTTTTAAGTT	0	49	0	0	2	GATCCTGCCAAATCCACCAA	2	0	0	0	7
Starch degradation	LOC_Os02g32660	expressed 1,4-alpha-glucan branching enzyme	GATCAGTGTTTTAAGTT	0	49	0	0	2	GATCTTTTTTTTTTTTAAAA	0	1	0	0	11
Starch degradation	LOC_Os02g32660	expressed 1,4-alpha-glucan branching enzyme	GATCAGTGTTTTAAGTT	0	49	0	0	2	GATCACCCAAAGCTTCCATA	0	19	0	0	0
Starch degradation	LOC_Os02g32660	expressed 1,4-alpha-glucan branching enzyme	GATCAGTGTTTTAAGTT	0	49	0	0	2	GATCCATCACACTGCAGAGC	1211	651	894	1619	1281
Starch degradation	LOC_Os02g32660	expressed 1,4-alpha-glucan branching enzyme	GATCAGTGTTTTAAGTT	0	49	0	0	2	GATCTGGTATTTGTGTTCAA	13	0	0	10	22
Starch degradation	LOC_Os02g32660	expressed 1,4-alpha-glucan branching enzyme	GATCAGTGTTTTAAGTT	0	49	0	0	2	GATCGTGGAATAGCATTGCA	5	0	0	0	0
Starch degradation	LOC_Os02g32660	expressed 1,4-alpha-glucan branching enzyme	GATCAGTGTTTTAAGTT	0	49	0	0	2	GATCAGTGTTTTAAGTTGGA	0	0	31	18	7
Starch degradation	LOC_Os02g32660	expressed 1,4-alpha-glucan branching enzyme	GATCAGTGTTTTAAGTT	0	49	0	0	2	GATCGGGAAAAGTTGTTAGA	12	6	0	0	1
Starch synthesis	LOC_Os07g11630	alpha-amylase/trypsin inhibitor precursor, putative, expressed	GATCATCCCGGAGACGC	294	45	40	8	141	GATCTCCCAGCACGCGGCAC	26	0	10	0	7
Starch synthesis	LOC_Os07g11630	alpha-amylase/trypsin inhibitor precursor, putative, expressed	GATCATCCCGGAGACGC	294	45	40	8	141	GATCATCCCGGAGACGCGGT	4	0	11	11	0
Glutelin	LOC_Os02g25640	glutelin type-A 2 precursor, putative, expressed	GATCACCGTGGTAGGAG	157	24	21	19	6	GATCCCACAGAACTTTGCAG	5	0	0	26	6
Glutelin	LOC_Os02g25640	glutelin type-A 2 precursor, putative, expressed	GATCACCGTGGTAGGAG	157	24	21	19	6	GATCCTTCCACCATGGGGGT	0	0	0	58	13
Glutelin	LOC_Os02g25640	glutelin type-A 2 precursor, putative, expressed	GATCACCGTGGTAGGAG	157	24	21	19	6	GATCCACCACCTGGATGTGC	11	18	5	15	5
Glutelin	LOC_Os02g25640	glutelin type-A 2 precursor, putative, expressed	GATCACCGTGGTAGGAG	157	24	21	19	6	GATCTGCCACTCAGCATACT	1643	829	941	2093	868
Glutelin	LOC_Os02g25640	glutelin type-A 2 precursor, putative, expressed	GATCACCGTGGTAGGAG	157	24	21	19	6	GATCCTAAAAGAAGGGTATG	37	30	16	29	16
Glutelin	LOC_Os02g25640	glutelin type-A 2 precursor, putative, expressed	GATCACCGTGGTAGGAG	157	24	21	19	6	GATCGCAGGGAAGGCCTCCA	114	1	21	47	36
Glutelin	LOC_Os02g25640	glutelin type-A 2 precursor, putative, expressed	GATCACCGTGGTAGGAG	157	24	21	19	6	GATCTCTGCTGGTGTGTTGC	0	0	0	7	0
Glutelin	LOC_Os02g25640	glutelin type-A 2 precursor, putative, expressed	GATCACCGTGGTAGGAG	157	24	21	19	6	GATCAACGAGAAGTAAACTA	619	5	492	690	414
Glutelin	LOC_Os02g25640	glutelin type-A 2 precursor, putative, expressed	GATCACCGTGGTAGGAG	157	24	21	19	6	GATCGAGCTGGTTGGCATTG	4	0	0	25	0
Glutelin	LOC_Os02g25640	glutelin type-A 2 precursor, putative, expressed	GATCACCGTGGTAGGAG	157	24	21	19	6	GATCTGCTGTTGGTGAAGCT	0	0	0	10	3
Glutelin	LOC_Os02g25640	glutelin type-A 2 precursor, putative, expressed	GATCACCGTGGTAGGAG	157	24	21	19	6	GATCTTACTGTAATGAATAA	29779	3390	14231	35371	17195
Glutelin	LOC_Os02g25640	glutelin type-A 2 precursor, putative, expressed	GATCACCGTGGTAGGAG	157	24	21	19	6	GATCACAAGGGCCAATAGCC	51	0	19	54	21
Glutelin	LOC_Os02g25640	glutelin type-A 2 precursor, putative, expressed	GATCACCGTGGTAGGAG	157	24	21	19	6	GATCCTAAAAGAAGGGAGTT	0	0	0	0	8
Glutelin	LOC_Os02g25640	glutelin type-A 2 precursor, putative, expressed	GATCACCGTGGTAGGAG	157	24	21	19	6	GATCACCGTGGTAGGAGTGT	4	0	0	11	10
Glutelin	LOC_Os02g25640	glutelin type-A 2 precursor, putative, expressed	GATCACCGTGGTAGGAG	157	24	21	19	6	GATCTGAAGCTGGATTCACT	10	0	0	1	25
Glutelin	LOC_Os02g25640	glutelin type-A 2 precursor, putative, expressed	GATCACCGTGGTAGGAG	157	24	21	19	6	GATCTGACTGTCGACAGCAT	0	0	0	11	0
Glutelin	LOC_Os02g25640	glutelin type-A 2 precursor, putative, expressed	GATCACCGTGGTAGGAG	157	24	21	19	6	GATCGTTACACATTTAGTTT	710	929	540	2302	391
Glutelin	LOC_Os02g14600	glutelin type-B 4 precursor, putative, expressed	GATCAACAAGCAAATAC	5521	3276	3258	2604	6124	GATCAATACCAACAAATTCA	83	43	54	85	43
Glutelin	LOC_Os02g14600	glutelin type-B 4 precursor, putative, expressed	GATCAACAAGCAAATAC	5521	3276	3258	2604	6124	GATCGTTGCTCTCTATGATA	0	0	0	11	0
Glutelin	LOC_Os02g14600	glutelin type-B 4 precursor, putative, expressed	GATCAACAAGCAAATAC	5521	3276	3258	2604	6124	GATCTTTTGGTTTTCATCTC	12	0	0	0	13
Glutelin	LOC_Os02g14600	glutelin type-B 4 precursor, putative, expressed	GATCAACAAGCAAATAC	5521	3276	3258	2604	6124	GATCAACAAGCAAATACAAT	959	143	362	523	731
Glutelin	LOC_Os02g14600	glutelin type-B 4 precursor, putative, expressed	GATCAACAAGCAAATAC	5521	3276	3258	2604	6124	GATCTTGTGTTTGTTCCTGT	34	0	0	29	6
Glutelin	LOC_Os02g14600	glutelin type-B 4 precursor, putative, expressed	GATCAACAAGCAAATAC	5521	3276	3258	2604	6124	GATCCACCAATTTAGGCAAG	55	8	31	101	55
Prolamin	LOC_Os07g10570	13 kDa prolamin precursor, putative, expressed	GATCAAAGTAGACACCA	285	28	148	125	126	GATCTTCATTGTTGTTGGAT	25	29	0	0	0
Prolamin	LOC_Os07g10570	13 kDa prolamin precursor, putative, expressed	GATCAAAGTAGACACCA	285	28	148	125	126	GATCCTAAGCTGCTTTGGCT	348	238	121	258	120
Prolamin	LOC_Os07g10570	13 kDa prolamin precursor, putative, expressed	GATCAAAGTAGACACCA	285	28	148	125	126	GATCAAAGTAGACACCACTA	304	105	56	66	74
Prolamin	LOC_Os07g10570	13 kDa prolamin precursor, putative, expressed	GATCAAAGTAGACACCA	285	28	148	125	126	GATCAAATGCATGCATATAG	38	0	33	14	21
Prolamin	LOC_Os07g10570	13 kDa prolamin precursor, putative, expressed	GATCAAAGTAGACACCA	285	28	148	125	126	GATCCTCTTAGTCAAAGTTA	72	44	0	41	0
Prolamin	LOC_Os07g10570	13 kDa prolamin precursor, putative, expressed	GATCAAAGTAGACACCA	285	28	148	125	126	GATCAAACCGCGCAGAGGCA	8	0	0	0	0
Starch synthesis	LOC_Os08g09230	starch synthase III, putative, expressed	GATCAGAGAACGGGAGG	0	2	4	0	0	GATCAGAGAACGGGAGGAAG	0	0	0	0	4
Starch synthesis	LOC_Os08g09230	starch synthase III, putative, expressed	GATCAGAGAACGGGAGG	0	2	4	0	0	GATCTTTTATCTGAGCTACA	1151	1459	778	1836	1001
Starch synthesis	LOC_Os08g09230	starch synthase III, putative, expressed	GATCAGAGAACGGGAGG	0	2	4	0	0	GATCTTAACTTTGAACCATG	6	59	0	25	10
Starch synthesis	LOC_Os08g09230	starch synthase III, putative, expressed	GATCAGAGAACGGGAGG	0	2	4	0	0	GATCTGTCTGCGCTCGCGTC	6	0	0	0	0
Starch synthesis	LOC_Os08g09230	starch synthase III, putative, expressed	GATCAGAGAACGGGAGG	0	2	4	0	0	GATCCATCCCTATTGTTCGG	6	0	0	20	16
Glutelin	LOC_Os01g55690	glutelin type-A 1 precursor, putative, expressed	GATCCACCGTTTCAGAC	452	174	199	285	300	GATCCACCGTTTCAGACAAG	32	0	14	0	1
Glutelin	LOC_Os01g55690	glutelin type-A 1 precursor, putative, expressed	GATCCACCGTTTCAGAC	452	174	199	285	300	GATCTCAACAACGGTGCTAA	1922	402	222	1230	783
Glutelin	LOC_Os01g55690	glutelin type-A 1 precursor, putative, expressed	GATCCACCGTTTCAGAC	452	174	199	285	300	GATCAGCTTCCATGTTTATA	0	31	0	0	0
Glutelin	LOC_Os02g15070	glutelin type-B 7 precursor, putative, expressed	GATCACAAGTCTTGATA	141	49	71	98	28	GATCCTTCCAGCACGTGGAT	0	2	0	0	0
Glutelin	LOC_Os02g15070	glutelin type-B 7 precursor, putative, expressed	GATCACAAGTCTTGATA	141	49	71	98	28	GATCTTCACGGTAAAAAGAA	0	0	18	0	9
Glutelin	LOC_Os02g15070	glutelin type-B 7 precursor, putative, expressed	GATCACAAGTCTTGATA	141	49	71	98	28	GATCGTATGAATCAGCACGA	10	17	0	0	0
Glutelin	LOC_Os02g15070	glutelin type-B 7 precursor, putative, expressed	GATCACAAGTCTTGATA	141	49	71	98	28	GATCCAGCCACAAACCAATG	8	0	0	0	0
Glutelin	LOC_Os02g15070	glutelin type-B 7 precursor, putative, expressed	GATCACAAGTCTTGATA	141	49	71	98	28	GATCTAATATTAGGAAAGCA	172	189	127	206	113
Glutelin	LOC_Os02g15070	glutelin type-B 7 precursor, putative, expressed	GATCACAAGTCTTGATA	141	49	71	98	28	GATCTTAGTTACATTACTCT	78	37	61	101	94
Glutelin	LOC_Os02g15070	glutelin type-B 7 precursor, putative, expressed	GATCACAAGTCTTGATA	141	49	71	98	28	GATCACAAGTCTTGATAGTC	168	153	143	151	115
Glutelin	LOC_Os02g15070	glutelin type-B 7 precursor, putative, expressed	GATCACAAGTCTTGATA	141	49	71	98	28	GATCCAATTACCCCTTTATT	55	0	17	19	4
isoleucine biosynthesis I	LOC_OS02G30630	acetolactate synthase	GATCTCTTCACCAAAAG	0	2	0	0	0	GATCATGTCCTTGAATGCGC	6	0	0	0	0
isoleucine biosynthesis I	LOC_OS02G30630	acetolactate synthase	GATCTCTTCACCAAAAG	0	2	0	0	0	GATCCCAAGTGGGGGCGCAT	10	0	0	0	0
isoleucine biosynthesis I	LOC_OS02G30630	acetolactate synthase	GATCTCTTCACCAAAAG	0	2	0	0	0	GATCCTGGATGGTGATGGCA	35	76	15	94	38
isoleucine biosynthesis I	LOC_OS02G30630	acetolactate synthase	GATCTCTTCACCAAAAG	0	2	0	0	0	GATCCGCATTGAGAACCTCC	0	0	0	10	0
isoleucine biosynthesis I	LOC_OS02G30630	acetolactate synthase	GATCTCTTCACCAAAAG	0	2	0	0	0	GATCAATGTCAATGTGCACA	0	0	0	0	6
isoleucine biosynthesis I	LOC_OS01G06660	acetolactate synthase activity	GATCAATTTCTGTTTGA	0	3	0	0	0	GATCAATTTCTGTTTGAGAA	19	55	27	7	20
isoleucine biosynthesis I	LOC_OS01G06660	acetolactate synthase activity	GATCAATTTCTGTTTGA	0	3	0	0	0	GATCCATGACGGTCCTTACA	0	0	0	26	0
Starch synthesis	LOC_Os09g12660	Glucose-1-phosphate adenylyltransferase small subunit, chloroplast precursor, putative, expressed	GATCAGATTTAAATATC	0	14	13	7	3	GATCGCCTGAATATGATGGT	0	20	0	0	4
Starch synthesis	LOC_Os09g12660	Glucose-1-phosphate adenylyltransferase small subunit, chloroplast precursor, putative, expressed	GATCAGATTTAAATATC	0	14	13	7	3	GATCACCATATGCTGCAAGG	0	0	0	0	5
Starch synthesis	LOC_Os09g12660	Glucose-1-phosphate adenylyltransferase small subunit, chloroplast precursor, putative, expressed	GATCAGATTTAAATATC	0	14	13	7	3	GATCATGCAAAAGGACAAAG	126	172	176	220	194
Starch synthesis	LOC_Os09g12660	Glucose-1-phosphate adenylyltransferase small subunit, chloroplast precursor, putative, expressed	GATCAGATTTAAATATC	0	14	13	7	3	GATCAAGGACGCCTTAATCC	0	12	0	0	0
Starch synthesis	LOC_Os09g12660	Glucose-1-phosphate adenylyltransferase small subunit, chloroplast precursor, putative, expressed	GATCAGATTTAAATATC	0	14	13	7	3	GATCCAATTTTGGTAGAAAT	0	0	20	0	0
Starch synthesis	LOC_Os09g12660	Glucose-1-phosphate adenylyltransferase small subunit, chloroplast precursor, putative, expressed	GATCAGATTTAAATATC	0	14	13	7	3	GATCAGATTTAAATATCCTG	2886	4872	3169	1928	2598
Starch synthesis	LOC_Os09g12660	Glucose-1-phosphate adenylyltransferase small subunit, chloroplast precursor, putative, expressed	GATCAGATTTAAATATC	0	14	13	7	3	GATCTCCAGTGCACATCAAG	114	67	102	89	58
Glutelin	LOC_Os02g15150	Glutelin type-B 7 precursor, putative, expressed	GATCATTCCACAACATT	5	7482	0	10820	19516	GATCTTTTGATGCTCATCCC	0	0	32	11	0
Glutelin	LOC_Os02g15150	Glutelin type-B 7 precursor, putative, expressed	GATCATTCCACAACATT	5	7482	0	10820	19516	GATCGTACATGTGAAAAATG	0	0	25	9	11
Glutelin	LOC_Os02g15150	Glutelin type-B 7 precursor, putative, expressed	GATCATTCCACAACATT	5	7482	0	10820	19516	GATCAATAGTTGTCCAGGGC	20	0	83	198	57
Glutelin	LOC_Os02g15150	Glutelin type-B 7 precursor, putative, expressed	GATCATTCCACAACATT	5	7482	0	10820	19516	GATCATTTTGGCTCTGCAGC	0	0	8	14	0
Glutelin	LOC_Os02g15150	Glutelin type-B 7 precursor, putative, expressed	GATCATTCCACAACATT	5	7482	0	10820	19516	GATCATTCCACAACATTATG	1296	1200	8995	21582	12520
Starch synthesis	LOC_Os03g52460	UTP-glucose-1-phosphate uridylyltransferase	GATCCAAAGTCATTTGC	0	11	0	0	0	GATCGGATGTAGAAGCCTTC	0	0	22	16	3
Starch synthesis	LOC_Os03g52460	UTP-glucose-1-phosphate uridylyltransferase	GATCCAAAGTCATTTGC	0	11	0	0	0	GATCAGGCATCACCATCGTA	35	57	14	56	64
Starch synthesis	LOC_Os03g52460	UTP-glucose-1-phosphate uridylyltransferase	GATCCAAAGTCATTTGC	0	11	0	0	0	GATCTGGGGTATTGGTTGTT	91	33	50	84	20
Starch synthesis	LOC_Os03g52460	UTP-glucose-1-phosphate uridylyltransferase	GATCCAAAGTCATTTGC	0	11	0	0	0	GATCATAAAATTTTGTTTTT	20	0	0	0	0
Starch synthesis	LOC_Os09g12660	Glucose-1-phosphate adenylyltransferase small subunit, chloroplast precursor, putative, expressed	GATCACAGTGACAATGC	3	0	30	7	0	GATCGCCTGAATATGATGGT	0	20	0	0	4
Starch synthesis	LOC_Os09g12660	Glucose-1-phosphate adenylyltransferase small subunit, chloroplast precursor, putative, expressed	GATCACAGTGACAATGC	3	0	30	7	0	GATCACCATATGCTGCAAGG	0	0	0	0	5
Starch synthesis	LOC_Os09g12660	Glucose-1-phosphate adenylyltransferase small subunit, chloroplast precursor, putative, expressed	GATCACAGTGACAATGC	3	0	30	7	0	GATCATGCAAAAGGACAAAG	126	172	176	220	194
Starch synthesis	LOC_Os09g12660	Glucose-1-phosphate adenylyltransferase small subunit, chloroplast precursor, putative, expressed	GATCACAGTGACAATGC	3	0	30	7	0	GATCAAGGACGCCTTAATCC	0	12	0	0	0
Starch synthesis	LOC_Os09g12660	Glucose-1-phosphate adenylyltransferase small subunit, chloroplast precursor, putative, expressed	GATCACAGTGACAATGC	3	0	30	7	0	GATCCAATTTTGGTAGAAAT	0	0	20	0	0
Starch synthesis	LOC_Os09g12660	Glucose-1-phosphate adenylyltransferase small subunit, chloroplast precursor, putative, expressed	GATCACAGTGACAATGC	3	0	30	7	0	GATCAGATTTAAATATCCTG	2886	4872	3169	1928	2598
Starch synthesis	LOC_Os09g12660	Glucose-1-phosphate adenylyltransferase small subunit, chloroplast precursor, putative, expressed	GATCACAGTGACAATGC	3	0	30	7	0	GATCTCCAGTGCACATCAAG	114	67	102	89	58
Glutelin	LOC_Os02g15150	Glutelin type-B 7 precursor, putative, expressed	GATCATTTTGGCTCTGC	0	35	0	47	70	GATCTTTTGATGCTCATCCC	0	0	32	11	0
Glutelin	LOC_Os02g15150	Glutelin type-B 7 precursor, putative, expressed	GATCATTTTGGCTCTGC	0	35	0	47	70	GATCGTACATGTGAAAAATG	0	0	25	9	11
Glutelin	LOC_Os02g15150	Glutelin type-B 7 precursor, putative, expressed	GATCATTTTGGCTCTGC	0	35	0	47	70	GATCAATAGTTGTCCAGGGC	20	0	83	198	57
Glutelin	LOC_Os02g15150	Glutelin type-B 7 precursor, putative, expressed	GATCATTTTGGCTCTGC	0	35	0	47	70	GATCATTTTGGCTCTGCAGC	0	0	8	14	0
Glutelin	LOC_Os02g15150	Glutelin type-B 7 precursor, putative, expressed	GATCATTTTGGCTCTGC	0	35	0	47	70	GATCATTCCACAACATTATG	1296	1200	8995	21582	12520
Starch synthesis	LOC_Os08g25734	GLYCOGENSYNTH-PWY	GATCAGTCACTCATCGC	0	0	0	1	0	GATCAGGTGGTAGCTGGACC	0	0	36	0	0
Starch synthesis	LOC_Os08g25734	GLYCOGENSYNTH-PWY	GATCAGTCACTCATCGC	0	0	0	1	0	GATCACCTTTACCGCATGGA	0	12	0	40	0
Starch synthesis	LOC_Os08g25734	GLYCOGENSYNTH-PWY	GATCAGTCACTCATCGC	0	0	0	1	0	GATCTTAACTGGGCAGTCGA	0	50	8	0	0
Starch synthesis	LOC_Os08g25734	GLYCOGENSYNTH-PWY	GATCAGTCACTCATCGC	0	0	0	1	0	GATCTTAAATTTCAGAAAAC	0	27	0	0	0
Starch synthesis	LOC_Os08g25734	GLYCOGENSYNTH-PWY	GATCAGTCACTCATCGC	0	0	0	1	0	GATCTTAGATGCCAATACAT	0	0	20	12	0
Starch synthesis	LOC_Os08g25734	GLYCOGENSYNTH-PWY	GATCAGTCACTCATCGC	0	0	0	1	0	GATCAAGGATGCTTTGCTCC	1568	947	1150	1758	1802
Starch synthesis	LOC_Os08g25734	GLYCOGENSYNTH-PWY	GATCAGTCACTCATCGC	0	0	0	1	0	GATCACGGTAACAATGCCAC	18	0	0	0	20
Starch synthesis	LOC_Os08g25734	GLYCOGENSYNTH-PWY	GATCAGTCACTCATCGC	0	0	0	1	0	GATCAGTCACTCATCGCAGC	10	17	42	27	14
Starch synthesis	LOC_Os08g25734	GLYCOGENSYNTH-PWY	GATCAGTCACTCATCGC	0	0	0	1	0	GATCTTGGATATGTTGCTGT	0	0	0	0	1
Glutelin	LOC_Os02g15070	glutelin type-B 7 precursor, putative, expressed	GATCAAATAGTTGGGCC	0	0	2	0	0	GATCCTTCCAGCACGTGGAT	0	2	0	0	0
Glutelin	LOC_Os02g15070	glutelin type-B 7 precursor, putative, expressed	GATCAAATAGTTGGGCC	0	0	2	0	0	GATCTTCACGGTAAAAAGAA	0	0	18	0	9
Glutelin	LOC_Os02g15070	glutelin type-B 7 precursor, putative, expressed	GATCAAATAGTTGGGCC	0	0	2	0	0	GATCGTATGAATCAGCACGA	10	17	0	0	0
Glutelin	LOC_Os02g15070	glutelin type-B 7 precursor, putative, expressed	GATCAAATAGTTGGGCC	0	0	2	0	0	GATCCAGCCACAAACCAATG	8	0	0	0	0
Glutelin	LOC_Os02g15070	glutelin type-B 7 precursor, putative, expressed	GATCAAATAGTTGGGCC	0	0	2	0	0	GATCTAATATTAGGAAAGCA	172	189	127	206	113
Glutelin	LOC_Os02g15070	glutelin type-B 7 precursor, putative, expressed	GATCAAATAGTTGGGCC	0	0	2	0	0	GATCTTAGTTACATTACTCT	78	37	61	101	94
Glutelin	LOC_Os02g15070	glutelin type-B 7 precursor, putative, expressed	GATCAAATAGTTGGGCC	0	0	2	0	0	GATCACAAGTCTTGATAGTC	168	153	143	151	115
Glutelin	LOC_Os02g15070	glutelin type-B 7 precursor, putative, expressed	GATCAAATAGTTGGGCC	0	0	2	0	0	GATCCAATTACCCCTTTATT	55	0	17	19	4
aspartate degradation II	LOC_OS05G49880	microbody	GATCGGCCAGCCGCTCG	0	0	0	0	15	GATCTGCTGGGGCACCGAGA	789	297	815	738	707
aspartate degradation II	LOC_OS05G49880	microbody	GATCGGCCAGCCGCTCG	0	0	0	0	15	GATCAGCAACCCTGTCAACT	0	0	0	0	4
aspartate degradation II	LOC_OS05G49880	microbody	GATCGGCCAGCCGCTCG	0	0	0	0	15	GATCGGGGCAGAACAACAGT	50	73	47	28	32
isoleucine biosynthesis I	LOC_OS01G46380	ketol-acid reductoisomerase	GATCGGAGAAGAAATTG	0	0	8	0	0	GATCTTGGCCCATTACATCC	0	0	0	0	8
isoleucine biosynthesis I	LOC_OS01G46380	ketol-acid reductoisomerase	GATCGGAGAAGAAATTG	0	0	8	0	0	GATCCCGTCCATAGTGCCAT	44	43	32	48	72
isoleucine biosynthesis I	LOC_OS01G46380	ketol-acid reductoisomerase	GATCGGAGAAGAAATTG	0	0	8	0	0	GATCAATGTTGCCCATCGGG	0	0	0	11	8
isoleucine biosynthesis I	LOC_OS01G46380	ketol-acid reductoisomerase	GATCGGAGAAGAAATTG	0	0	8	0	0	GATCGAGTCTGTGGATTCCC	20	0	0	0	5
isoleucine biosynthesis I	LOC_OS01G46380	ketol-acid reductoisomerase	GATCGGAGAAGAAATTG	0	0	8	0	0	GATCCCAACCGGGCTGTTGT	0	0	0	0	5
isoleucine biosynthesis I	LOC_OS01G46380	ketol-acid reductoisomerase	GATCGGAGAAGAAATTG	0	0	8	0	0	GATCATCAACGAGAGTTTGA	0	0	24	0	0
Glutelin	LOC_Os02g25640	glutelin type-A 2 precursor, putative, expressed	GATCTCTGCTGGTGTGT	9	0	0	0	0	GATCCCACAGAACTTTGCAG	5	0	0	26	6
Glutelin	LOC_Os02g25640	glutelin type-A 2 precursor, putative, expressed	GATCTCTGCTGGTGTGT	9	0	0	0	0	GATCCTTCCACCATGGGGGT	0	0	0	58	13
Glutelin	LOC_Os02g25640	glutelin type-A 2 precursor, putative, expressed	GATCTCTGCTGGTGTGT	9	0	0	0	0	GATCCACCACCTGGATGTGC	11	18	5	15	5
Glutelin	LOC_Os02g25640	glutelin type-A 2 precursor, putative, expressed	GATCTCTGCTGGTGTGT	9	0	0	0	0	GATCTGCCACTCAGCATACT	1643	829	941	2093	868
Glutelin	LOC_Os02g25640	glutelin type-A 2 precursor, putative, expressed	GATCTCTGCTGGTGTGT	9	0	0	0	0	GATCCTAAAAGAAGGGTATG	37	30	16	29	16
Glutelin	LOC_Os02g25640	glutelin type-A 2 precursor, putative, expressed	GATCTCTGCTGGTGTGT	9	0	0	0	0	GATCGCAGGGAAGGCCTCCA	114	1	21	47	36
Glutelin	LOC_Os02g25640	glutelin type-A 2 precursor, putative, expressed	GATCTCTGCTGGTGTGT	9	0	0	0	0	GATCTCTGCTGGTGTGTTGC	0	0	0	7	0
Glutelin	LOC_Os02g25640	glutelin type-A 2 precursor, putative, expressed	GATCTCTGCTGGTGTGT	9	0	0	0	0	GATCAACGAGAAGTAAACTA	619	5	492	690	414
Glutelin	LOC_Os02g25640	glutelin type-A 2 precursor, putative, expressed	GATCTCTGCTGGTGTGT	9	0	0	0	0	GATCGAGCTGGTTGGCATTG	4	0	0	25	0
Glutelin	LOC_Os02g25640	glutelin type-A 2 precursor, putative, expressed	GATCTCTGCTGGTGTGT	9	0	0	0	0	GATCTGCTGTTGGTGAAGCT	0	0	0	10	3
Glutelin	LOC_Os02g25640	glutelin type-A 2 precursor, putative, expressed	GATCTCTGCTGGTGTGT	9	0	0	0	0	GATCTTACTGTAATGAATAA	29779	3390	14231	35371	17195
Glutelin	LOC_Os02g25640	glutelin type-A 2 precursor, putative, expressed	GATCTCTGCTGGTGTGT	9	0	0	0	0	GATCACAAGGGCCAATAGCC	51	0	19	54	21
Glutelin	LOC_Os02g25640	glutelin type-A 2 precursor, putative, expressed	GATCTCTGCTGGTGTGT	9	0	0	0	0	GATCCTAAAAGAAGGGAGTT	0	0	0	0	8
Glutelin	LOC_Os02g25640	glutelin type-A 2 precursor, putative, expressed	GATCTCTGCTGGTGTGT	9	0	0	0	0	GATCACCGTGGTAGGAGTGT	4	0	0	11	10
Glutelin	LOC_Os02g25640	glutelin type-A 2 precursor, putative, expressed	GATCTCTGCTGGTGTGT	9	0	0	0	0	GATCTGAAGCTGGATTCACT	10	0	0	1	25
Glutelin	LOC_Os02g25640	glutelin type-A 2 precursor, putative, expressed	GATCTCTGCTGGTGTGT	9	0	0	0	0	GATCTGACTGTCGACAGCAT	0	0	0	11	0
Glutelin	LOC_Os02g25640	glutelin type-A 2 precursor, putative, expressed	GATCTCTGCTGGTGTGT	9	0	0	0	0	GATCGTTACACATTTAGTTT	710	929	540	2302	391
Glutelin	LOC_Os02g15090	glutelin type-B 7 precursor, putative, expressed	GATCTTCCTTGATTATT	241	9	32	0	6	GATCTGTGTTTAATGGTGTA	1440	432	202	821	393
Glutelin	LOC_Os02g15090	glutelin type-B 7 precursor, putative, expressed	GATCTTCCTTGATTATT	241	9	32	0	6	GATCGGAAGCTGGGGACACA	33	12	0	1	5
Glutelin	LOC_Os02g15090	glutelin type-B 7 precursor, putative, expressed	GATCTTCCTTGATTATT	241	9	32	0	6	GATCGTACCTTTCTTAGGGG	8	0	0	0	0
Glutelin	LOC_Os02g15090	glutelin type-B 7 precursor, putative, expressed	GATCTTCCTTGATTATT	241	9	32	0	6	GATCTTCCTTGATTATTGGC	45	75	12	37	7
Glutelin	LOC_Os02g16830	glutelin type-B 4 precursor, putative, expressed	GATCATTCCACAACACT	0	386	0	266	562	GATCATTCCACAACACTACG	0	2	15	25	19
Glutelin	LOC_Os02g16830	glutelin type-B 4 precursor, putative, expressed	GATCATTCCACAACACT	0	386	0	266	562	GATCACATCCACTGGCATGG	634	183	178	242	247
Glutelin	LOC_Os02g16830	glutelin type-B 4 precursor, putative, expressed	GATCATTCCACAACACT	0	386	0	266	562	GATCTCAAAGCAGATTCGGT	40	0	40	51	22
isoleucine biosynthesis I	LOC_OS01G47420	dihydroxy-acid dehydratase activity	GATCAGGGTGGTGGCCT	0	0	0	3	0	GATCACTGTTGTTCCTGTTT	0	0	14	0	0
isoleucine biosynthesis I	LOC_OS01G47420	dihydroxy-acid dehydratase activity	GATCAGGGTGGTGGCCT	0	0	0	3	0	GATCAAATCTAGATTATGGT	10	0	15	11	36
isoleucine biosynthesis I	LOC_OS01G47420	dihydroxy-acid dehydratase activity	GATCAGGGTGGTGGCCT	0	0	0	3	0	GATCAATAACCTCAACTTAG	0	0	0	0	11
isoleucine biosynthesis I	LOC_OS01G47420	dihydroxy-acid dehydratase activity	GATCAGGGTGGTGGCCT	0	0	0	3	0	GATCAAGGAGAACCTGTTTC	33	38	26	61	28
aspartate degradation II	LOC_OS03G56280	microbody	GATCATAAGTTCCAGCT	0	0	6	0	0	GATCATGGAATAAAAATCCT	73	473	118	149	80
aspartate degradation II	LOC_OS03G56280	microbody	GATCATAAGTTCCAGCT	0	0	6	0	0	GATCCCAAACGTCTCCTTGG	0	0	0	0	14
aspartate degradation II	LOC_OS03G56280	microbody	GATCATAAGTTCCAGCT	0	0	6	0	0	GATCTAATCTCCAACTAAAC	0	0	17	17	0
Seed maturation	LOC_Os01g63240	seed maturation protein, putative, expressed	GATCGTGCTCGTCGTCC	51	0	53	0	0	GATCAGCAGTAATACTGAAA	0	0	0	18	0
Seed maturation	LOC_Os01g63240	seed maturation protein, putative, expressed	GATCGTGCTCGTCGTCC	51	0	53	0	0	GATCTTGGAAAACAATAAAC	18	0	0	0	0
Seed maturation	LOC_Os01g63240	seed maturation protein, putative, expressed	GATCGTGCTCGTCGTCC	51	0	53	0	0	GATCGTGCTCGTCGTCCTCT	0	5	0	0	0
Seed maturation	LOC_Os01g63240	seed maturation protein, putative, expressed	GATCGTGCTCGTCGTCC	51	0	53	0	0	GATCTCATTGTACAGTTGTC	411	75	172	336	224
Seed maturation	LOC_Os01g63240	seed maturation protein, putative, expressed	GATCGTGCTCGTCGTCC	51	0	53	0	0	GATCAGTTCTTAATCTTAGA	28	25	0	0	0
Seed maturation	LOC_Os01g63240	seed maturation protein, putative, expressed	GATCGTGCTCGTCGTCC	51	0	53	0	0	GATCAAAACAGTTTATTGTT	0	26	0	17	0
isoleucine biosynthesis I	LOC_OS03G21080	acetolactate synthase	GATCAAATCAGAATCTC	0	2	0	0	0	GATCTTCATATAATGTGGTT	0	15	0	0	0
isoleucine biosynthesis I	LOC_OS03G21080	acetolactate synthase	GATCAAATCAGAATCTC	0	2	0	0	0	GATCAGATACCTAAGATTGC	7	0	0	0	9
isoleucine biosynthesis I	LOC_OS03G21080	acetolactate synthase	GATCAAATCAGAATCTC	0	2	0	0	0	GATCCAGCACACATTCAAAA	0	0	10	0	0
isoleucine biosynthesis I	LOC_OS03G21080	acetolactate synthase	GATCAAATCAGAATCTC	0	2	0	0	0	GATCTCAAGAACTGCAGCAG	0	19	0	0	4
Seed specific	LOC_Os03g58480	seed specific protein Bn15D14A, putative, expressed	GATCAAGAGAAGTCTGG	0	0	2	0	0	GATCTGCAAACCCAGGTAAA	0	0	27	0	0
Seed specific	LOC_Os03g58480	seed specific protein Bn15D14A, putative, expressed	GATCAAGAGAAGTCTGG	0	0	2	0	0	GATCTAGAATCTCCAGAGGG	7	0	0	0	0
Seed specific	LOC_Os03g58480	seed specific protein Bn15D14A, putative, expressed	GATCAAGAGAAGTCTGG	0	0	2	0	0	GATCACATCGTCACAGCATT	0	0	0	0	11
Seed specific	LOC_Os03g58480	seed specific protein Bn15D14A, putative, expressed	GATCAAGAGAAGTCTGG	0	0	2	0	0	GATCAGCCAAGTGTTGCGAA	94	64	84	95	69
Seed specific	LOC_Os03g58480	seed specific protein Bn15D14A, putative, expressed	GATCAAGAGAAGTCTGG	0	0	2	0	0	GATCCCTGTCAAAATTCTAT	0	0	0	0	5
Glutelin	LOC_Os02g25640	glutelin type-A 2 precursor, putative, expressed	GATCCACCACCTGGATG	24	0	4	0	0	GATCCCACAGAACTTTGCAG	5	0	0	26	6
Glutelin	LOC_Os02g25640	glutelin type-A 2 precursor, putative, expressed	GATCCACCACCTGGATG	24	0	4	0	0	GATCCTTCCACCATGGGGGT	0	0	0	58	13
Glutelin	LOC_Os02g25640	glutelin type-A 2 precursor, putative, expressed	GATCCACCACCTGGATG	24	0	4	0	0	GATCCACCACCTGGATGTGC	11	18	5	15	5
Glutelin	LOC_Os02g25640	glutelin type-A 2 precursor, putative, expressed	GATCCACCACCTGGATG	24	0	4	0	0	GATCTGCCACTCAGCATACT	1643	829	941	2093	868
Glutelin	LOC_Os02g25640	glutelin type-A 2 precursor, putative, expressed	GATCCACCACCTGGATG	24	0	4	0	0	GATCCTAAAAGAAGGGTATG	37	30	16	29	16
Glutelin	LOC_Os02g25640	glutelin type-A 2 precursor, putative, expressed	GATCCACCACCTGGATG	24	0	4	0	0	GATCGCAGGGAAGGCCTCCA	114	1	21	47	36
Glutelin	LOC_Os02g25640	glutelin type-A 2 precursor, putative, expressed	GATCCACCACCTGGATG	24	0	4	0	0	GATCTCTGCTGGTGTGTTGC	0	0	0	7	0
Glutelin	LOC_Os02g25640	glutelin type-A 2 precursor, putative, expressed	GATCCACCACCTGGATG	24	0	4	0	0	GATCAACGAGAAGTAAACTA	619	5	492	690	414
Glutelin	LOC_Os02g25640	glutelin type-A 2 precursor, putative, expressed	GATCCACCACCTGGATG	24	0	4	0	0	GATCGAGCTGGTTGGCATTG	4	0	0	25	0
Glutelin	LOC_Os02g25640	glutelin type-A 2 precursor, putative, expressed	GATCCACCACCTGGATG	24	0	4	0	0	GATCTGCTGTTGGTGAAGCT	0	0	0	10	3
Glutelin	LOC_Os02g25640	glutelin type-A 2 precursor, putative, expressed	GATCCACCACCTGGATG	24	0	4	0	0	GATCTTACTGTAATGAATAA	29779	3390	14231	35371	17195
Glutelin	LOC_Os02g25640	glutelin type-A 2 precursor, putative, expressed	GATCCACCACCTGGATG	24	0	4	0	0	GATCACAAGGGCCAATAGCC	51	0	19	54	21
Glutelin	LOC_Os02g25640	glutelin type-A 2 precursor, putative, expressed	GATCCACCACCTGGATG	24	0	4	0	0	GATCCTAAAAGAAGGGAGTT	0	0	0	0	8
Glutelin	LOC_Os02g25640	glutelin type-A 2 precursor, putative, expressed	GATCCACCACCTGGATG	24	0	4	0	0	GATCACCGTGGTAGGAGTGT	4	0	0	11	10
Glutelin	LOC_Os02g25640	glutelin type-A 2 precursor, putative, expressed	GATCCACCACCTGGATG	24	0	4	0	0	GATCTGAAGCTGGATTCACT	10	0	0	1	25
Glutelin	LOC_Os02g25640	glutelin type-A 2 precursor, putative, expressed	GATCCACCACCTGGATG	24	0	4	0	0	GATCTGACTGTCGACAGCAT	0	0	0	11	0
Glutelin	LOC_Os02g25640	glutelin type-A 2 precursor, putative, expressed	GATCCACCACCTGGATG	24	0	4	0	0	GATCGTTACACATTTAGTTT	710	929	540	2302	391
Starch degradation	LOC_Os09g29404	alpha-amylase activity	GATCACAACTCTGGTGG	4	0	0	0	0	GATCACAACTCTGGTGGAGA	0	0	0	6	0
Starch degradation	LOC_Os09g29404	alpha-amylase activity	GATCACAACTCTGGTGG	4	0	0	0	0	GATCTCCTCCTTTTCCTTCT	68	0	69	30	70
Starch degradation	LOC_Os09g29404	alpha-amylase activity	GATCACAACTCTGGTGG	4	0	0	0	0	GATCACATTAGCAGTCTGCA	10	36	8	19	18
Starch degradation	LOC_Os09g29404	alpha-amylase activity	GATCACAACTCTGGTGG	4	0	0	0	0	GATCTAAAAACAAAAAACAA	1	1	0	0	0
Starch degradation	LOC_Os09g29404	alpha-amylase activity	GATCACAACTCTGGTGG	4	0	0	0	0	GATCTGGAAGCGCGCCATTG	5	0	0	0	0
Starch degradation	LOC_Os09g29404	alpha-amylase activity	GATCACAACTCTGGTGG	4	0	0	0	0	GATCCGCCGACCACCTCATT	22	34	7	7	17
Starch degradation	LOC_Os09g29404	alpha-amylase activity	GATCACAACTCTGGTGG	4	0	0	0	0	GATCAGGAGAGGAGGAGGAG	13	32	45	0	43
Seed allergenic/lectin	LOC_Os07g11410	seed allergenic protein RAG2 precursor, putative, expressed	GATCTCGGCGTTGCTCG	0	6	13	4	0	GATCACTACCTTGTTGGAAG	20	0	0	0	0
Seed allergenic/lectin	LOC_Os07g11410	seed allergenic protein RAG2 precursor, putative, expressed	GATCTCGGCGTTGCTCG	0	6	13	4	0	GATCCTCAGCATGTGGTTGA	0	21	0	0	13
Seed allergenic/lectin	LOC_Os07g11410	seed allergenic protein RAG2 precursor, putative, expressed	GATCTCGGCGTTGCTCG	0	6	13	4	0	GATCATCTACAGGGAGAGCG	978	322	277	0	480
Prolamin	LOC_Os11g33000	prolamin, putative, expressed	GATCCGTGGTGCCCATG	127	18	21	229	207	GATCCGTGGTGCCCATGGCT	144	74	61	62	112
Prolamin	LOC_Os11g33000	prolamin, putative, expressed	GATCCGTGGTGCCCATG	127	18	21	229	207	GATCAACAACAACCACAAGA	1329	1783	1873	594	988
Prolamin	LOC_Os11g33000	prolamin, putative, expressed	GATCCGTGGTGCCCATG	127	18	21	229	207	GATCCGTATAGGCAGTACAT	145	29	29	34	36
Prolamin	LOC_Os11g33000	prolamin, putative, expressed	GATCCGTGGTGCCCATG	127	18	21	229	207	GATCTTGTTTAACACTAGTA	6	36	0	13	7
Prolamin	LOC_Os11g33000	prolamin, putative, expressed	GATCCGTGGTGCCCATG	127	18	21	229	207	GATCCTAGATGGTGTAGACA	40	13	12	22	51
Starch degradation	LOC_Os02g32660	expressed 1,4-alpha-glucan branching enzyme	GATCCTGCCAAATCCAC	125	45	40	54	9	GATCAGTATGAAGGAGGACT	15	0	0	0	0
Starch degradation	LOC_Os02g32660	expressed 1,4-alpha-glucan branching enzyme	GATCCTGCCAAATCCAC	125	45	40	54	9	GATCAAGCACTAGTTGGTGA	40	33	0	0	0
Starch degradation	LOC_Os02g32660	expressed 1,4-alpha-glucan branching enzyme	GATCCTGCCAAATCCAC	125	45	40	54	9	GATCAAATTACATATTGCTG	16	42	56	0	0
Starch degradation	LOC_Os02g32660	expressed 1,4-alpha-glucan branching enzyme	GATCCTGCCAAATCCAC	125	45	40	54	9	GATCTCCCTTCTCAAATATA	0	0	0	32	29
Starch degradation	LOC_Os02g32660	expressed 1,4-alpha-glucan branching enzyme	GATCCTGCCAAATCCAC	125	45	40	54	9	GATCAACACGTATGCAAACT	3	0	0	0	0
Starch degradation	LOC_Os02g32660	expressed 1,4-alpha-glucan branching enzyme	GATCCTGCCAAATCCAC	125	45	40	54	9	GATCATGACTTTCAGCATAA	8	0	0	0	4
Starch degradation	LOC_Os02g32660	expressed 1,4-alpha-glucan branching enzyme	GATCCTGCCAAATCCAC	125	45	40	54	9	GATCACAGAAGACACACTTC	8	0	0	0	0
Starch degradation	LOC_Os02g32660	expressed 1,4-alpha-glucan branching enzyme	GATCCTGCCAAATCCAC	125	45	40	54	9	GATCCTGCCAAATCCACCAA	2	0	0	0	7
Starch degradation	LOC_Os02g32660	expressed 1,4-alpha-glucan branching enzyme	GATCCTGCCAAATCCAC	125	45	40	54	9	GATCTTTTTTTTTTTTAAAA	0	1	0	0	11
Starch degradation	LOC_Os02g32660	expressed 1,4-alpha-glucan branching enzyme	GATCCTGCCAAATCCAC	125	45	40	54	9	GATCACCCAAAGCTTCCATA	0	19	0	0	0
Starch degradation	LOC_Os02g32660	expressed 1,4-alpha-glucan branching enzyme	GATCCTGCCAAATCCAC	125	45	40	54	9	GATCCATCACACTGCAGAGC	1211	651	894	1619	1281
Starch degradation	LOC_Os02g32660	expressed 1,4-alpha-glucan branching enzyme	GATCCTGCCAAATCCAC	125	45	40	54	9	GATCTGGTATTTGTGTTCAA	13	0	0	10	22
Starch degradation	LOC_Os02g32660	expressed 1,4-alpha-glucan branching enzyme	GATCCTGCCAAATCCAC	125	45	40	54	9	GATCGTGGAATAGCATTGCA	5	0	0	0	0
Starch degradation	LOC_Os02g32660	expressed 1,4-alpha-glucan branching enzyme	GATCCTGCCAAATCCAC	125	45	40	54	9	GATCAGTGTTTTAAGTTGGA	0	0	31	18	7
Starch degradation	LOC_Os02g32660	expressed 1,4-alpha-glucan branching enzyme	GATCCTGCCAAATCCAC	125	45	40	54	9	GATCGGGAAAAGTTGTTAGA	12	6	0	0	1
Starch synthesis	LOC_Os06g14510	glucose-6-phosphate isomerase	GATCCTTTCTCCATTCT	0	0	0	6	0	GATCCTTTCTCCATTCTGTT	0	0	0	0	7
Starch synthesis	LOC_Os06g14510	glucose-6-phosphate isomerase	GATCCTTTCTCCATTCT	0	0	0	6	0	GATCAATTTCATTACTATAA	0	0	0	15	11
Starch synthesis	LOC_Os10g30156	Soluble starch synthase 2-1, chloroplast precursor, putative, expressed	GATCATAATAGCCACAT	110	0	4	8	0	GATCATAATAGCCACATACC	16	0	0	0	25
Starch synthesis	LOC_Os10g30156	Soluble starch synthase 2-1, chloroplast precursor, putative, expressed	GATCATAATAGCCACAT	110	0	4	8	0	GATCCATCGGAATCTACTTG	0	0	0	0	3
Starch synthesis	LOC_Os10g30156	Soluble starch synthase 2-1, chloroplast precursor, putative, expressed	GATCATAATAGCCACAT	110	0	4	8	0	GATCATAGCTGCAGACCAAT	0	0	0	0	2
Starch synthesis	LOC_Os10g30156	Soluble starch synthase 2-1, chloroplast precursor, putative, expressed	GATCATAATAGCCACAT	110	0	4	8	0	GATCTTTAGACGATTAGCGT	0	0	0	0	10
Starch synthesis	LOC_Os10g30156	Soluble starch synthase 2-1, chloroplast precursor, putative, expressed	GATCATAATAGCCACAT	110	0	4	8	0	GATCACCTATAAAGCTCTCT	0	0	0	0	5
Starch synthesis	LOC_Os10g30156	Soluble starch synthase 2-1, chloroplast precursor, putative, expressed	GATCATAATAGCCACAT	110	0	4	8	0	GATCCCATGGTGGCTTTCCC	36	4	31	0	9
Glutelin	LOC_Os02g25640	glutelin type-A 2 precursor, putative, expressed	GATCTGACTGTCGACAG	1	0	0	0	5	GATCCCACAGAACTTTGCAG	5	0	0	26	6
Glutelin	LOC_Os02g25640	glutelin type-A 2 precursor, putative, expressed	GATCTGACTGTCGACAG	1	0	0	0	5	GATCCTTCCACCATGGGGGT	0	0	0	58	13
Glutelin	LOC_Os02g25640	glutelin type-A 2 precursor, putative, expressed	GATCTGACTGTCGACAG	1	0	0	0	5	GATCCACCACCTGGATGTGC	11	18	5	15	5
Glutelin	LOC_Os02g25640	glutelin type-A 2 precursor, putative, expressed	GATCTGACTGTCGACAG	1	0	0	0	5	GATCTGCCACTCAGCATACT	1643	829	941	2093	868
Glutelin	LOC_Os02g25640	glutelin type-A 2 precursor, putative, expressed	GATCTGACTGTCGACAG	1	0	0	0	5	GATCCTAAAAGAAGGGTATG	37	30	16	29	16
Glutelin	LOC_Os02g25640	glutelin type-A 2 precursor, putative, expressed	GATCTGACTGTCGACAG	1	0	0	0	5	GATCGCAGGGAAGGCCTCCA	114	1	21	47	36
Glutelin	LOC_Os02g25640	glutelin type-A 2 precursor, putative, expressed	GATCTGACTGTCGACAG	1	0	0	0	5	GATCTCTGCTGGTGTGTTGC	0	0	0	7	0
Glutelin	LOC_Os02g25640	glutelin type-A 2 precursor, putative, expressed	GATCTGACTGTCGACAG	1	0	0	0	5	GATCAACGAGAAGTAAACTA	619	5	492	690	414
Glutelin	LOC_Os02g25640	glutelin type-A 2 precursor, putative, expressed	GATCTGACTGTCGACAG	1	0	0	0	5	GATCGAGCTGGTTGGCATTG	4	0	0	25	0
Glutelin	LOC_Os02g25640	glutelin type-A 2 precursor, putative, expressed	GATCTGACTGTCGACAG	1	0	0	0	5	GATCTGCTGTTGGTGAAGCT	0	0	0	10	3
Glutelin	LOC_Os02g25640	glutelin type-A 2 precursor, putative, expressed	GATCTGACTGTCGACAG	1	0	0	0	5	GATCTTACTGTAATGAATAA	29779	3390	14231	35371	17195
Glutelin	LOC_Os02g25640	glutelin type-A 2 precursor, putative, expressed	GATCTGACTGTCGACAG	1	0	0	0	5	GATCACAAGGGCCAATAGCC	51	0	19	54	21
Glutelin	LOC_Os02g25640	glutelin type-A 2 precursor, putative, expressed	GATCTGACTGTCGACAG	1	0	0	0	5	GATCCTAAAAGAAGGGAGTT	0	0	0	0	8
Glutelin	LOC_Os02g25640	glutelin type-A 2 precursor, putative, expressed	GATCTGACTGTCGACAG	1	0	0	0	5	GATCACCGTGGTAGGAGTGT	4	0	0	11	10
Glutelin	LOC_Os02g25640	glutelin type-A 2 precursor, putative, expressed	GATCTGACTGTCGACAG	1	0	0	0	5	GATCTGAAGCTGGATTCACT	10	0	0	1	25
Glutelin	LOC_Os02g25640	glutelin type-A 2 precursor, putative, expressed	GATCTGACTGTCGACAG	1	0	0	0	5	GATCTGACTGTCGACAGCAT	0	0	0	11	0
Glutelin	LOC_Os02g25640	glutelin type-A 2 precursor, putative, expressed	GATCTGACTGTCGACAG	1	0	0	0	5	GATCGTTACACATTTAGTTT	710	929	540	2302	391
Starch synthesis	LOC_Os06g04200	Granule-bound starch synthase 1, chloroplast precursor, putative, expressed	GATCAGGAGGGTTTATT	0	0	0	15	0	GATCAACTGGATGAAGGCCG	0	0	0	11	0
Starch synthesis	LOC_Os06g04200	Granule-bound starch synthase 1, chloroplast precursor, putative, expressed	GATCAGGAGGGTTTATT	0	0	0	15	0	GATCTTGGCAAGTCAATTAA	0	0	14	0	0
Starch synthesis	LOC_Os06g04200	Granule-bound starch synthase 1, chloroplast precursor, putative, expressed	GATCAGGAGGGTTTATT	0	0	0	15	0	GATCTACATATGGAGTGATT	7110	6045	4790	3993	4787
Starch synthesis	LOC_Os06g04200	Granule-bound starch synthase 1, chloroplast precursor, putative, expressed	GATCAGGAGGGTTTATT	0	0	0	15	0	GATCACCATGACCCTGTGGC	0	0	0	0	3
Starch synthesis	LOC_Os06g04200	Granule-bound starch synthase 1, chloroplast precursor, putative, expressed	GATCAGGAGGGTTTATT	0	0	0	15	0	GATCGTTCTTCTGGTATAAT	0	0	0	0	5
Starch synthesis	LOC_Os06g04200	Granule-bound starch synthase 1, chloroplast precursor, putative, expressed	GATCAGGAGGGTTTATT	0	0	0	15	0	GATCTGCTCAAAGCTCTGTG	0	0	8	0	4
Starch synthesis	LOC_Os06g04200	Granule-bound starch synthase 1, chloroplast precursor, putative, expressed	GATCAGGAGGGTTTATT	0	0	0	15	0	GATCGCGCCGCTCGCCAAGG	52	4	12	15	33
Starch synthesis	LOC_Os06g04200	Granule-bound starch synthase 1, chloroplast precursor, putative, expressed	GATCAGGAGGGTTTATT	0	0	0	15	0	GATCTCAGGCTCTTCAAGGA	2	1	34	61	7
Starch synthesis	LOC_Os06g04200	Granule-bound starch synthase 1, chloroplast precursor, putative, expressed	GATCAGGAGGGTTTATT	0	0	0	15	0	GATCGCGTTCATCGGCAGGC	6	0	0	0	0
Starch synthesis	LOC_Os06g04200	Granule-bound starch synthase 1, chloroplast precursor, putative, expressed	GATCAGGAGGGTTTATT	0	0	0	15	0	GATCGAAGGCGACGAGATCG	11	0	7	0	0
Starch synthesis	LOC_Os06g04200	Granule-bound starch synthase 1, chloroplast precursor, putative, expressed	GATCAGGAGGGTTTATT	0	0	0	15	0	GATCTACGGACCTGACACTG	0	0	0	9	0
Starch synthesis	LOC_Os06g04200	Granule-bound starch synthase 1, chloroplast precursor, putative, expressed	GATCAGGAGGGTTTATT	0	0	0	15	0	GATCGTTCTTCTGGGTACTG	6	19	7	0	27
Starch synthesis	LOC_Os06g04200	Granule-bound starch synthase 1, chloroplast precursor, putative, expressed	GATCAGGAGGGTTTATT	0	0	0	15	0	GATCCCACTCGCTGACGTCC	4	0	0	0	0
Starch synthesis	LOC_Os06g04200	Granule-bound starch synthase 1, chloroplast precursor, putative, expressed	GATCAGGAGGGTTTATT	0	0	0	15	0	GATCCCCGGCGCGCTGCCGG	26	0	8	0	12
Starch synthesis	LOC_Os06g04200	Granule-bound starch synthase 1, chloroplast precursor, putative, expressed	GATCAGGAGGGTTTATT	0	0	0	15	0	GATCAGGAGGGTTTATTTTG	0	0	0	11	0
Starch synthesis	LOC_Os06g04200	Granule-bound starch synthase 1, chloroplast precursor, putative, expressed	GATCAGGAGGGTTTATT	0	0	0	15	0	GATCTCTGCACTGAATTGAA	0	0	0	0	5
Starch synthesis	LOC_Os01g44220	Glucose-1-phosphate adenylyltransferase large subunit 1, chloroplast precursor, putative, expressed	GATCTGCACCCATCATC	12	56	15	0	0	GATCACACGGCCTGAATCAT	0	0	0	0	12
Starch synthesis	LOC_Os01g44220	Glucose-1-phosphate adenylyltransferase large subunit 1, chloroplast precursor, putative, expressed	GATCTGCACCCATCATC	12	56	15	0	0	GATCACCCTGAAGAGGGATA	125	0	87	387	170
Starch synthesis	LOC_Os01g44220	Glucose-1-phosphate adenylyltransferase large subunit 1, chloroplast precursor, putative, expressed	GATCTGCACCCATCATC	12	56	15	0	0	GATCAGAGCCAATCGCTGCC	24	99	93	76	50
Starch synthesis	LOC_Os01g44220	Glucose-1-phosphate adenylyltransferase large subunit 1, chloroplast precursor, putative, expressed	GATCTGCACCCATCATC	12	56	15	0	0	GATCAGCTTTACAGGATGAA	20	0	13	10	0
Starch synthesis	LOC_Os01g44220	Glucose-1-phosphate adenylyltransferase large subunit 1, chloroplast precursor, putative, expressed	GATCTGCACCCATCATC	12	56	15	0	0	GATCCCCCCACCAAGGTATG	0	0	0	0	4
Starch synthesis	LOC_Os01g44220	Glucose-1-phosphate adenylyltransferase large subunit 1, chloroplast precursor, putative, expressed	GATCTGCACCCATCATC	12	56	15	0	0	GATCCAATTTCTTGAGAAAC	0	0	16	18	0
Starch synthesis	LOC_Os01g44220	Glucose-1-phosphate adenylyltransferase large subunit 1, chloroplast precursor, putative, expressed	GATCTGCACCCATCATC	12	56	15	0	0	GATCCTGAAGAATGCAACCA	434	8	380	495	511
Starch synthesis	LOC_Os01g44220	Glucose-1-phosphate adenylyltransferase large subunit 1, chloroplast precursor, putative, expressed	GATCTGCACCCATCATC	12	56	15	0	0	GATCACGTTCCTGCCAATTC	25	17	20	45	10
Starch synthesis	LOC_Os01g44220	Glucose-1-phosphate adenylyltransferase large subunit 1, chloroplast precursor, putative, expressed	GATCTGCACCCATCATC	12	56	15	0	0	GATCAATATGAAACTGAAGA	26	0	0	0	0
Starch synthesis	LOC_Os01g44220	Glucose-1-phosphate adenylyltransferase large subunit 1, chloroplast precursor, putative, expressed	GATCTGCACCCATCATC	12	56	15	0	0	GATCATAAAATTCGAACTTT	1	0	0	0	0
Starch synthesis	LOC_Os01g44220	Glucose-1-phosphate adenylyltransferase large subunit 1, chloroplast precursor, putative, expressed	GATCTGCACCCATCATC	12	56	15	0	0	GATCAGACTCTTGGACCCCC	0	0	24	0	9
Starch synthesis	LOC_Os01g44220	Glucose-1-phosphate adenylyltransferase large subunit 1, chloroplast precursor, putative, expressed	GATCTGCACCCATCATC	12	56	15	0	0	GATCTGCACCCATCATCATG	0	0	0	13	0
Starch synthesis	LOC_Os01g44220	Glucose-1-phosphate adenylyltransferase large subunit 1, chloroplast precursor, putative, expressed	GATCTGCACCCATCATC	12	56	15	0	0	GATCACCACAATTCCAGACC	31	0	20	30	11
Starch synthesis	LOC_Os01g44220	Glucose-1-phosphate adenylyltransferase large subunit 1, chloroplast precursor, putative, expressed	GATCTGCACCCATCATC	12	56	15	0	0	GATCATTGCAAACACTCAGG	55	0	0	0	0
Starch synthesis	LOC_Os01g44220	Glucose-1-phosphate adenylyltransferase large subunit 1, chloroplast precursor, putative, expressed	GATCTGCACCCATCATC	12	56	15	0	0	GATCCAAAAACTCCTTTCTT	7	0	0	13	0
Starch synthesis	LOC_Os01g44220	Glucose-1-phosphate adenylyltransferase large subunit 1, chloroplast precursor, putative, expressed	GATCTGCACCCATCATC	12	56	15	0	0	GATCTCCACACAAGATTACA	0	0	0	0	1
Starch synthesis	LOC_Os06g06560	Soluble starch synthase 1, chloroplast precursor, putative, expressed	GATCTGTTCATACTGTG	0	0	0	0	26	GATCTGTTCATACTGTGAGG	0	0	0	0	5
Starch synthesis	LOC_Os06g06560	Soluble starch synthase 1, chloroplast precursor, putative, expressed	GATCTGTTCATACTGTG	0	0	0	0	26	GATCATTGTAATAGGGTGGA	0	10	0	0	0
Starch synthesis	LOC_Os06g06560	Soluble starch synthase 1, chloroplast precursor, putative, expressed	GATCTGTTCATACTGTG	0	0	0	0	26	GATCTTCGAATGGGCCTTCA	11	0	0	0	0
Starch synthesis	LOC_Os06g06560	Soluble starch synthase 1, chloroplast precursor, putative, expressed	GATCTGTTCATACTGTG	0	0	0	0	26	GATCAACCATATGTCATGTA	1	0	0	0	0
Starch synthesis	LOC_Os06g06560	Soluble starch synthase 1, chloroplast precursor, putative, expressed	GATCTGTTCATACTGTG	0	0	0	0	26	GATCTTGGAAATCACAAGGT	63	32	20	69	44
Starch synthesis	LOC_Os06g06560	Soluble starch synthase 1, chloroplast precursor, putative, expressed	GATCTGTTCATACTGTG	0	0	0	0	26	GATCACGGCATCACGCCAAG	0	0	15	0	0
Starch synthesis	LOC_Os06g06560	Soluble starch synthase 1, chloroplast precursor, putative, expressed	GATCTGTTCATACTGTG	0	0	0	0	26	GATCACTCAAGGTTACCCTT	124	79	107	45	57
Starch synthesis	LOC_Os06g06560	Soluble starch synthase 1, chloroplast precursor, putative, expressed	GATCTGTTCATACTGTG	0	0	0	0	26	GATCTCTTTTGACACTTGAC	17	0	33	0	5
asparagine degradation I and II	LOC_OS03G40070	asparaginase	GATCTTCGTTCAGCAAT	0	0	0	8	2	GATCTTCGTTCAGCAATCTT	15	0	0	0	0
asparagine degradation I and II	LOC_OS03G40070	asparaginase	GATCTTCGTTCAGCAAT	0	0	0	8	2	GATCATTTTTTGTTTCCATT	10	0	0	0	0
Starch degradation	LOC_Os02g32660	expressed 1,4-alpha-glucan branching enzyme	GATCAGTATGAAGGAGG	12	0	0	0	0	GATCAGTATGAAGGAGGACT	15	0	0	0	0
Starch degradation	LOC_Os02g32660	expressed 1,4-alpha-glucan branching enzyme	GATCAGTATGAAGGAGG	12	0	0	0	0	GATCAAGCACTAGTTGGTGA	40	33	0	0	0
Starch degradation	LOC_Os02g32660	expressed 1,4-alpha-glucan branching enzyme	GATCAGTATGAAGGAGG	12	0	0	0	0	GATCAAATTACATATTGCTG	16	42	56	0	0
Starch degradation	LOC_Os02g32660	expressed 1,4-alpha-glucan branching enzyme	GATCAGTATGAAGGAGG	12	0	0	0	0	GATCTCCCTTCTCAAATATA	0	0	0	32	29
Starch degradation	LOC_Os02g32660	expressed 1,4-alpha-glucan branching enzyme	GATCAGTATGAAGGAGG	12	0	0	0	0	GATCAACACGTATGCAAACT	3	0	0	0	0
Starch degradation	LOC_Os02g32660	expressed 1,4-alpha-glucan branching enzyme	GATCAGTATGAAGGAGG	12	0	0	0	0	GATCATGACTTTCAGCATAA	8	0	0	0	4
Starch degradation	LOC_Os02g32660	expressed 1,4-alpha-glucan branching enzyme	GATCAGTATGAAGGAGG	12	0	0	0	0	GATCACAGAAGACACACTTC	8	0	0	0	0
Starch degradation	LOC_Os02g32660	expressed 1,4-alpha-glucan branching enzyme	GATCAGTATGAAGGAGG	12	0	0	0	0	GATCCTGCCAAATCCACCAA	2	0	0	0	7
Starch degradation	LOC_Os02g32660	expressed 1,4-alpha-glucan branching enzyme	GATCAGTATGAAGGAGG	12	0	0	0	0	GATCTTTTTTTTTTTTAAAA	0	1	0	0	11
Starch degradation	LOC_Os02g32660	expressed 1,4-alpha-glucan branching enzyme	GATCAGTATGAAGGAGG	12	0	0	0	0	GATCACCCAAAGCTTCCATA	0	19	0	0	0
Starch degradation	LOC_Os02g32660	expressed 1,4-alpha-glucan branching enzyme	GATCAGTATGAAGGAGG	12	0	0	0	0	GATCCATCACACTGCAGAGC	1211	651	894	1619	1281
Starch degradation	LOC_Os02g32660	expressed 1,4-alpha-glucan branching enzyme	GATCAGTATGAAGGAGG	12	0	0	0	0	GATCTGGTATTTGTGTTCAA	13	0	0	10	22
Starch degradation	LOC_Os02g32660	expressed 1,4-alpha-glucan branching enzyme	GATCAGTATGAAGGAGG	12	0	0	0	0	GATCGTGGAATAGCATTGCA	5	0	0	0	0
Starch degradation	LOC_Os02g32660	expressed 1,4-alpha-glucan branching enzyme	GATCAGTATGAAGGAGG	12	0	0	0	0	GATCAGTGTTTTAAGTTGGA	0	0	31	18	7
Starch degradation	LOC_Os02g32660	expressed 1,4-alpha-glucan branching enzyme	GATCAGTATGAAGGAGG	12	0	0	0	0	GATCGGGAAAAGTTGTTAGA	12	6	0	0	1
Starch synthesis	LOC_Os05g50380	glucose-1-phosphate adenylyltransferase	GATCGTTCCAATGTCTT	0	0	2	0	0	GATCACCACGATTCCCGACC	0	0	0	0	7
Starch synthesis	LOC_Os05g50380	glucose-1-phosphate adenylyltransferase	GATCGTTCCAATGTCTT	0	0	2	0	0	GATCGAGAAAGATTGTGTAG	34	163	142	18	71
Starch synthesis	LOC_Os05g50380	glucose-1-phosphate adenylyltransferase	GATCGTTCCAATGTCTT	0	0	2	0	0	GATCTTCCCTCGAGTTCTCT	0	34	0	0	0
lysine biosynthesis I and II	LOC_OS03G55280	aspartate-semialdehyde dehydrogenase	GATCATCTTTTGTAATC	0	0	11	0	0	GATCAAATACGTAAAGGTGC	7	0	19	31	0
lysine biosynthesis I and II	LOC_OS03G55280	aspartate-semialdehyde dehydrogenase	GATCATCTTTTGTAATC	0	0	11	0	0	GATCTCCACAAACAAATATG	10	0	0	0	0
lysine biosynthesis I and II	LOC_OS03G55280	aspartate-semialdehyde dehydrogenase	GATCATCTTTTGTAATC	0	0	11	0	0	GATCTCATACTAACCAGAGT	48	56	53	79	57
lysine biosynthesis I and II	LOC_OS03G55280	aspartate-semialdehyde dehydrogenase	GATCATCTTTTGTAATC	0	0	11	0	0	GATCATCTTTTGTAATCTAT	278	729	426	335	559
Starch synthesis	LOC_Os07g11630	alpha-amylase/trypsin inhibitor precursor, putative, expressed	GATCTCCCAGCACGCGG	39	0	5	0	0	GATCTCCCAGCACGCGGCAC	26	0	10	0	7
Starch synthesis	LOC_Os07g11630	alpha-amylase/trypsin inhibitor precursor, putative, expressed	GATCTCCCAGCACGCGG	39	0	5	0	0	GATCATCCCGGAGACGCGGT	4	0	11	11	0
aspartate degradation II	LOC_OS10G33800	malate dehydrogenase	GATCCGATGGGAGCTAG	0	7	0	0	0	GATCACATTCGTGACTGGGT	13	0	1	0	13
aspartate degradation II	LOC_OS10G33800	malate dehydrogenase	GATCCGATGGGAGCTAG	0	7	0	0	0	GATCGCATTCTTCACATCAG	0	0	3	0	0
aspartate degradation II	LOC_OS10G33800	malate dehydrogenase	GATCCGATGGGAGCTAG	0	7	0	0	0	GATCAGACCAGCAGGCACAC	0	17	24	15	28
aspartate degradation II	LOC_OS10G33800	malate dehydrogenase	GATCCGATGGGAGCTAG	0	7	0	0	0	GATCGACGAGTTCTCAAGGA	905	25	618	1159	1216
aspartate degradation II	LOC_OS10G33800	malate dehydrogenase	GATCCGATGGGAGCTAG	0	7	0	0	0	GATCTCTGAAAAACTTAATG	0	19	1	0	0
aspartate degradation II	LOC_OS10G33800	malate dehydrogenase	GATCCGATGGGAGCTAG	0	7	0	0	0	GATCATCTGGGGCAACCACT	0	0	11	7	10
aspartate degradation II	LOC_OS10G33800	malate dehydrogenase	GATCCGATGGGAGCTAG	0	7	0	0	0	GATCTACTCGTTCCCAGTAA	0	0	12	0	7
aspartate degradation II	LOC_OS10G33800	malate dehydrogenase	GATCCGATGGGAGCTAG	0	7	0	0	0	GATCACTCCATTATTTTCCT	0	32	0	0	0
Prolamin	LOC_Os06g31060	prolamin PPROL 17 precursor, putative, expressed	GATCATTTGGGATGTTG	0	0	6	0	0	GATCATTTGGGATGTTGTGC	0	0	0	0	1
Prolamin	LOC_Os06g31060	prolamin PPROL 17 precursor, putative, expressed	GATCATTTGGGATGTTG	0	0	6	0	0	GATCAAAATCTGATAGTGGC	0	25	0	0	0
Prolamin	LOC_Os06g31060	prolamin PPROL 17 precursor, putative, expressed	GATCATTTGGGATGTTG	0	0	6	0	0	GATCTTTGTCATCCTCTCTC	112	51	0	1	15
Prolamin	LOC_Os06g31060	prolamin PPROL 17 precursor, putative, expressed	GATCATTTGGGATGTTG	0	0	6	0	0	GATCATATTAAAAGGCATAT	0	0	0	15	0
Prolamin	LOC_Os06g31060	prolamin PPROL 17 precursor, putative, expressed	GATCATTTGGGATGTTG	0	0	6	0	0	GATCATGCAACAGGTGCAAT	41	0	18	14	5
threonine biosynthesis from homoserine + methionine degradation I	LOC_OS03G11660	threonine synthase or cystathionine beta-synthase	GATCTGGTCTGTTCAAT	0	3	0	0	0	GATCATTTATTCTTTTGAAA	32	46	0	0	10
threonine biosynthesis from homoserine + methionine degradation I	LOC_OS03G11660	threonine synthase or cystathionine beta-synthase	GATCTGGTCTGTTCAAT	0	3	0	0	0	GATCTCATCCAGCAAGAGAA	15	15	0	0	0
Prolamin	LOC_Os07g10580	13 kDa prolamin precursor, putative, expressed	GATCCTAAGCTACTTTG	0	0	23	15	0	GATCTTCATTTTTGTAGGAT	96	0	0	0	0
Prolamin	LOC_Os07g10580	13 kDa prolamin precursor, putative, expressed	GATCCTAAGCTACTTTG	0	0	23	15	0	GATCCTAAGCTACTTTGGCT	80	115	85	101	33
Prolamin	LOC_Os07g10580	13 kDa prolamin precursor, putative, expressed	GATCCTAAGCTACTTTG	0	0	23	15	0	GATCATTTTCGTATTTGCTC	80	57	0	62	58
Prolamin	LOC_Os07g10580	13 kDa prolamin precursor, putative, expressed	GATCCTAAGCTACTTTG	0	0	23	15	0	GATCAAAGTAGACAACACCG	106	27	0	52	49
Prolamin	LOC_Os07g10580	13 kDa prolamin precursor, putative, expressed	GATCCTAAGCTACTTTG	0	0	23	15	0	GATCAGACTCAAGCTCAAGC	53710	23564	11660	30942	20906
aspartate biosynthesis and degradation II + asparagine biosynthesis I and degradation I	LOC_OS03G18810	aspartate transaminase activity	GATCCGCATAGTAGGTT	0	0	4	0	0	GATCCATTATAGTTTATGAT	34	0	1	0	0
aspartate biosynthesis and degradation II + asparagine biosynthesis I and degradation I	LOC_OS03G18810	aspartate transaminase activity	GATCCGCATAGTAGGTT	0	0	4	0	0	GATCCGGCCTTTATATTCTC	0	2	99	107	71
Starch synthesis	LOC_Os06g12450	Soluble starch synthase 2-3, chloroplast precursor, putative, expressed	GATCGGTCGTTACCGGC	0	2	0	0	0	GATCTGCACGGCCGGCGCTA	8	0	0	0	8
Starch synthesis	LOC_Os06g12450	Soluble starch synthase 2-3, chloroplast precursor, putative, expressed	GATCGGTCGTTACCGGC	0	2	0	0	0	GATCGCCGGGCAGGACGTGC	3	0	0	0	8
Starch synthesis	LOC_Os06g12450	Soluble starch synthase 2-3, chloroplast precursor, putative, expressed	GATCGGTCGTTACCGGC	0	2	0	0	0	GATCACGGCGGGCGCCGACG	6	31	4	6	7
Starch synthesis	LOC_Os06g12450	Soluble starch synthase 2-3, chloroplast precursor, putative, expressed	GATCGGTCGTTACCGGC	0	2	0	0	0	GATCACTTCAAGCTGTACGA	6	13	0	0	0
Starch synthesis	LOC_Os06g12450	Soluble starch synthase 2-3, chloroplast precursor, putative, expressed	GATCGGTCGTTACCGGC	0	2	0	0	0	GATCTGGAAGTGAAATATTT	0	0	20	0	0
isoleucine degradation I	LOC_OS02G43710	enoyl-CoA hydratase	GATCGCCTTGAGGGCCT	0	0	0	4	0	GATCACCACGACACCAAATG	0	0	12	0	7
isoleucine degradation I	LOC_OS02G43710	enoyl-CoA hydratase	GATCGCCTTGAGGGCCT	0	0	0	4	0	GATCATCTTCGCTTGCCCGT	64	199	116	114	128
Prolamin	LOC_Os06g31070	prolamin PPROL 17 precursor, putative, expressed	GATCATGAACCCGTGCA	10037	1641	6024	3406	3039	GATCGGTTGCATAAACGGCT	42	11	0	0	8
Prolamin	LOC_Os06g31070	prolamin PPROL 17 precursor, putative, expressed	GATCATGAACCCGTGCA	10037	1641	6024	3406	3039	GATCTTCATGGCTATGTGAT	7	0	0	0	0
Prolamin	LOC_Os06g31070	prolamin PPROL 17 precursor, putative, expressed	GATCATGAACCCGTGCA	10037	1641	6024	3406	3039	GATCATGAACCCGTGCAATG	813	187	60	231	245
Prolamin	LOC_Os06g31070	prolamin PPROL 17 precursor, putative, expressed	GATCATGAACCCGTGCA	10037	1641	6024	3406	3039	GATCTTGTAGAAATGAAAAG	0	0	11	0	0
Globulin	LOC_Os05g41970	19 kDa globulin precursor, putative, expressed	GATCAATCAGACAATCA	0	0	3	0	26	GATCAAAACAAATAATGAAT	176322	149971	128058	151410	130430
[truncated: 1,170 more rows]

## Sheet: TIGR_GrainGenes_data mining
ID	Family	TIGR Gene ID	TIGR Gene Name	EC number
1	Globulin	LOC_Os01g71094	basic 7S globulin 2 precursor, putative, expressed
2	Globulin	LOC_Os03g46100	globulin-1 S allele precursor, putative, expressed
3	Globulin	LOC_Os03g57960	globulin-1 S allele precursor, putative, expressed
4	Globulin	LOC_Os05g33400	basic 7S globulin precursor, putative, expressed
5	Globulin	LOC_Os05g33410	basic 7S globulin precursor, putative, expressed
6	Globulin	LOC_Os05g33430	basic 7S globulin precursor, putative, expressed
7	Globulin	LOC_Os09g25910	basic 7S globulin precursor, putative
8	Globulin	LOC_Os11g34780	globulin 2, putative
9	Globulin	LOC_Os08g03410	Cupin family protein, expressed
10	Globulin	LOC_Os05g41970	19 kDa globulin precursor, putative, expressed
11	Prolamin	LOC_Os03g55734	prolamin, putative, expressed
12	Prolamin	LOC_Os03g55740	prolamin, putative, expressed
13	Prolamin	LOC_Os11g33000	prolamin, putative, expressed
14	Prolamin	LOC_Os05g26400	Prolamin PPROL 4A precursor,putative, expressed or prolamin PPROL 14 precursor, putative, expressed
15	Prolamin	LOC_Os05g26377	Prolamin PPROL 4A precursor, putative or prolamin PPROL 14 precursor, putative, expressed
16	Prolamin	LOC_Os07g10580	13 kDa prolamin precursor, putative, expressed
17	Prolamin	LOC_Os07g10570	13 kDa prolamin precursor, putative, expressed
18	Prolamin	LOC_Os05g26240	prolamin PPROL 14 precursor, putative, expressed
19	Prolamin	LOC_Os05g26350	prolamin PPROL 14 precursor, putative, expressed
20	Prolamin	LOC_Os05g26359	prolamin PPROL 14 precursor, putative, expressed
21	Prolamin	LOC_Os05g26368	prolamin PPROL 14 precursor, putative, expressed
22	Prolamin	LOC_Os05g26386	prolamin PPROL 14 precursor, putative, expressed
23	Prolamin	LOC_Os05g26440	prolamin PPROL 14 precursor, putative
24	Prolamin	LOC_Os05g26460	prolamin PPROL 14 precursor, putative, expressed
25	Prolamin	LOC_Os05g26480	prolamin PPROL 14 precursor, putative
26	Prolamin	LOC_Os05g26490	prolamin PPROL 14 precursor, putative, expressed
27	Prolamin	LOC_Os05g26620	prolamin PPROL 14 precursor, putative, expressed
28	Prolamin	LOC_Os05g26690	prolamin PPROL 14 precursor, putative
29	Prolamin	LOC_Os05g26720	prolamin PPROL 14 precursor, putative, expressed
30	Prolamin	LOC_Os05g26750	prolamin PPROL 14 precursor, putative, expressed
31	Prolamin	LOC_Os05g26770	prolamin PPROL 14 precursor, putative, expressed
32	Prolamin	LOC_Os06g31060	prolamin PPROL 17 precursor, putative, expressed
33	Prolamin	LOC_Os06g31070	prolamin PPROL 17 precursor, putative, expressed
34	Prolamin	LOC_Os07g11900	prolamin PPROL 14 precursor, putative, expressed
35	Prolamin	LOC_Os07g11910	prolamin PPROL 14 precursor, putative, expressed
36	Prolamin	LOC_Os07g11920	prolamin PPROL 14 precursor, putative, expressed
37	Prolamin	LOC_Os07g11950	prolamin PPROL 14 precursor, putative, expressed
38	Prolamin	LOC_Os12g16880	prolamin PPROL 17 precursor, putative, expressed
39	Prolamin	LOC_Os12g16890	prolamin PPROL 17 precursor, putative, expressed
40	Prolamin	LOC_Os12g17010	prolamin PPROL 17 precursor, putative, expressed
41	Prolamin	LOC_Os12g17030	prolamin PPROL 17 precursor, putative
42	Albumin	LOC_Os04g13540	albumin-2, putative
43	Glutelin	LOC_Os01g55630	glutelin type-A 3 precursor, putative
44	Glutelin	LOC_Os01g55690	glutelin type-A 1 precursor, putative, expressed
45	Glutelin	LOC_Os02g14600	glutelin type-B 4 precursor, putative, expressed
46	Glutelin	LOC_Os02g15070	glutelin type-B 7 precursor, putative, expressed
47	Glutelin	LOC_Os02g15090	glutelin type-B 7 precursor, putative, expressed
48	Glutelin	LOC_Os02g15178	glutelin type-B 1 precursor, putative, expressed
49	Glutelin	LOC_Os02g16830	glutelin type-B 4 precursor, putative, expressed
50	Glutelin	LOC_Os02g25640	glutelin type-A 2 precursor, putative, expressed
51	Glutelin	LOC_Os02g25860	glutelin type-B 4 precursor, putative, expressed
52	Glutelin	LOC_Os10g26060	Glutelin type-A 2 precursor, putative, expressed
53	Glutelin	LOC_Os03g31360	Glutelin type-A 3 precursor, putative, expressed
54	Glutelin	LOC_Os02g15169	Glutelin type-B 1 precursor, putative, expressed
55	Glutelin	LOC_Os02g15150	Glutelin type-B 7 precursor, putative, expressed
56	Glutelin	LOC_Os02g16820	Glutelin type-B 4 precursor, putative, expressed
57	Seed maturation	LOC_Os09g10620	seed maturation protein LEA 4, putative
58	Seed maturation	LOC_Os03g41080	seed maturation protein PM23, putative, expressed
59	Seed maturation	LOC_Os12g39200	seed maturation protein PM23, putative, expressed
60	Seed maturation	LOC_Os11g44940	seed maturation protein PM27, putative, expressed
61	Seed maturation	LOC_Os03g19390	seed maturation protein PM36, putative, expressed
62	Seed maturation	LOC_Os01g46600	seed maturation protein PM41, putative, expressed
63	Seed maturation	LOC_Os08g29600	seed maturation protein PM41, putative, expressed
64	Seed maturation	LOC_Os01g49660	seed maturation protein, putative
65	Seed maturation	LOC_Os01g04640	seed maturation protein, putative, expressed
66	Seed maturation	LOC_Os01g12650	seed maturation protein, putative, expressed
67	Seed maturation	LOC_Os01g53520	seed maturation protein, putative, expressed
68	Seed maturation	LOC_Os01g63240	seed maturation protein, putative, expressed
69	Seed maturation	LOC_Os03g21840	seed maturation protein, putative, expressed
70	Seed maturation	LOC_Os03g56900	seed maturation protein, putative, expressed
71	Seed maturation	LOC_Os04g29920	seed maturation protein, putative, expressed
72	Seed maturation	LOC_Os04g49980	seed maturation protein, putative, expressed
73	Seed maturation	LOC_Os05g24770	seed maturation protein, putative, expressed
74	Seed maturation	LOC_Os05g45050	seed maturation protein, putative, expressed
75	Seed maturation	LOC_Os05g47690	seed maturation protein, putative, expressed
76	Seed maturation	LOC_Os06g02040	seed maturation protein, putative, expressed
77	Seed maturation	LOC_Os07g04910	seed maturation protein, putative, expressed
78	Seed maturation	LOC_Os08g23870	seed maturation protein, putative, expressed
79	Seed specific	LOC_Os02g10690	seed specific protein Bn15D14A, putative, expressed
80	Seed specific	LOC_Os03g58480	seed specific protein Bn15D14A, putative, expressed
81	Seed specific	LOC_Os07g08790	seed specific protein Bn15D14A, putative, expressed
82	Seed specific	LOC_Os01g03890	seed specific protein Bn15D17A, putative
83	Seed specific	LOC_Os01g32770	seed specific protein Bn15D17A, putative, expressed
84	Seed specific	LOC_Os03g33090	seed specific protein Bn15D17A, putative, expressed
85	Seed specific	LOC_Os03g41330	seed specific protein Bn15D17A, putative, expressed
86	Seed specific	LOC_Os07g40000	seed specific protein Bn15D17A, putative, expressed
87	Seed specific	LOC_Os04g50970	seed specific protein Bn15D1B, putative, expressed
88	Seed allergenic/lectin	LOC_Os09g16650	seed agglutinin I precursor, putative
89	Seed allergenic/lectin	LOC_Os07g11320	seed allergenic protein RA17 precursor, putative
90	Seed allergenic/lectin	LOC_Os07g11360	seed allergenic protein RA17 precursor, putative, expressed
91	Seed allergenic/lectin	LOC_Os07g11510	seed allergenic protein RA5 precursor, putative, expressed
92	Seed allergenic/lectin	LOC_Os07g11330	seed allergenic protein RAG2 precursor, putative, expressed
93	Seed allergenic/lectin	LOC_Os07g11380	seed allergenic protein RAG2 precursor, putative, expressed
94	Seed allergenic/lectin	LOC_Os07g11410	seed allergenic protein RAG2 precursor, putative, expressed
95	Seed allergenic/lectin	LOC_Os08g03190	seed lectin precursor, putative
96	Seed allergenic/lectin	LOC_Os10g03950	seed lectin precursor, putative
97	Seed allergenic/lectin	LOC_Os04g03380	seed lectin, putative
98	Seed storage	LOC_Os01g68580	protease inhibitor/seed storage/LTP family protein, expressed
99	Seed storage	LOC_Os01g68589	protease inhibitor/seed storage/LTP family protein, expressed
100	Seed storage	LOC_Os03g14630	protease inhibitor/seed storage/LTP family protein, expressed
101	Seed storage	LOC_Os03g46150	protease inhibitor/seed storage/LTP family protein, expressed
102	Seed storage	LOC_Os03g58670	protease inhibitor/seed storage/LTP family protein
103	Seed storage	LOC_Os04g38840	protease inhibitor/seed storage/LTP family protein, expressed
104	Seed storage	LOC_Os06g01580	protease inhibitor/seed storage/LTP family protein
105	Seed storage	LOC_Os10g11370	protease inhibitor/seed storage/LTP family protein
106	Seed storage	LOC_Os10g11730	protease inhibitor/seed storage/LTP family protein, expressed
107	Seed storage	LOC_Os10g11750	protease inhibitor/seed storage/LTP family protein, expressed
108	Seed storage	LOC_Os11g34660	protease inhibitor/seed storage/LTP family protein, expressed
109	Seed storage	LOC_Os11g37280	protease inhibitor/seed storage/LTP family protein, expressed
110	Starch synthesis	LOC_Os01g63810	starch binding domain containing protein, expressed
111	Starch synthesis	LOC_Os05g37450	starch binding domain containing protein, expressed
112	Starch synthesis	LOC_Os08g09230	starch synthase III, putative, expressed
113	Starch synthesis + Starch degradation	LOC_Os01g13550	beta-amylase, putative, expressed or beta-amylase activity
114	Starch synthesis + Starch degradation	LOC_Os01g25510	alpha-amylase isozyme C, putative, expressed or alpha-amylase activity
115	Starch synthesis + Starch degradation	LOC_Os01g51754	alpha-amylase isozyme C2 precursor, putative, expressed + alpha-amylase activity
116	Starch synthesis + Starch degradation	LOC_Os02g03690	beta-amylase, putative, expressed or 2-oxoglutarate decarboxylase
117	Starch synthesis + Starch degradation	LOC_Os02g52700	alpha-amylase precursor, putative, expressed or alpha-amylase
118	Starch synthesis + Starch degradation	LOC_Os02g52710	alpha-amylase precursor, putative, expressed or alpha-amylase
119	Starch synthesis + Starch degradation	LOC_Os03g04770	beta-amylase, putative, expressed or beta-amylase
120	Starch synthesis + Starch degradation	LOC_Os03g22790	beta-amylase, putative, expressed or beta-amylase
121	Starch synthesis	LOC_Os03g48170	isoamylase N-terminal domain containing protein, expressed
122	Starch synthesis + Starch degradation	LOC_Os04g33040	alpha-amylase type B isozyme precursor, putative, expressed or alpha-amylase
123	Starch synthesis	LOC_Os04g44470	alpha-amylase/subtilisin inhibitor, putative, expressed
124	Starch synthesis	LOC_Os05g08110	isoamylase-type starch debranching enzyme ISO2, putative, expressed
125	Starch synthesis	LOC_Os05g32710	isoamylase-type starch debranching enzyme ISO2, putative, expressed or alpha-amylase
126	Starch synthesis + Starch degradation	LOC_Os06g49970	alpha-amylase isozyme C2 precursor, putative, expressed or alpha-amylase activity
127	Starch synthesis	LOC_Os07g11310	alpha-amylase inhibitor 5, putative, expressed
128	Starch synthesis	LOC_Os07g11630	alpha-amylase/trypsin inhibitor precursor, putative, expressed
129	Starch synthesis	LOC_Os07g11650	alpha-amylase/trypsin inhibitor precursor, putative, expressed
130	Starch synthesis	LOC_Os07g12090	alpha-amylase/trypsin inhibitor precursor, putative
131	Starch synthesis + Starch degradation	LOC_Os07g35880	beta-amylase, putative, expressed or beta-amylase
132	Starch synthesis + Starch degradation	LOC_Os07g35940	beta-amylase, putative + beta-amylase
133	Starch synthesis + Starch degradation	LOC_Os07g47120	beta-amylase, putative, expressed or beta-amylase
134	Starch synthesis + Starch degradation	LOC_Os08g36900	alpha-amylase isozyme 3E precursor, putative, expressed or alpha-amylase activity
135	Starch synthesis + Starch degradation	LOC_Os08g36910	alpha-amylase isozyme 3D precursor, putative, expressed or alpha-amylase activity
136	Starch synthesis + Starch degradation	LOC_Os08g40930	isoamylase, putative, expressed or 1,4-alpha-glucan branching enzyme
137	Starch synthesis + Starch degradation	LOC_Os09g28400	alpha-amylase isozyme 3A precursor, putative, expressed or alpha-amylase activity
138	Starch synthesis + Starch degradation	LOC_Os09g28420	alpha-amylase isozyme 3B precursor, putative, expressed + sucrose catabolism
139	Starch synthesis + Starch degradation	LOC_Os09g28430	alpha-amylase isozyme 3C precursor, putative, expressed or alpha-amylase activity
140	Starch synthesis + Starch degradation	LOC_Os09g39570	beta-amylase, putative, expressed or beta-amylase
141	Starch synthesis + Starch degradation	LOC_Os10g32810	beta-amylase, putative, expressed or beta-amylase activity
142	Starch synthesis + Starch degradation	LOC_Os10g41550	beta-amylase, putative, expressed or beta-amylase
143	Starch synthesis	LOC_Os12g43490	alpha-amylase/trypsin inhibitor, putative, expressed
144	Starch synthesis	LOC_Os06g04200	Granule-bound starch synthase 1, chloroplast precursor, putative, expressed
145	Starch synthesis + Starch degradation	LOC_Os06g51084	1,4-alpha-glucan branching enzyme, chloroplast precursor, putative, expressed or 1,4-alpha-glucan branching enzyme activity
146	Starch synthesis + Starch degradation	LOC_Os02g32660	1,4-alpha-glucan branching enzyme IIB, chloroplast precursor, putative, expressed 1,4-alpha-glucan branching enzyme
147	Starch synthesis + Starch degradation	LOC_Os04g08270	limit dextrinase, putative,expressed or alpha-amylase
148	Starch synthesis	LOC_Os06g06560	Soluble starch synthase 1, chloroplast precursor, putative, expressed
149	Starch synthesis	LOC_Os10g30156	Soluble starch synthase 2-1, chloroplast precursor, putative, expressed
150	Starch synthesis	LOC_Os02g51070	Soluble starch synthase 2-2, chloroplast precursor, putative, expressed
151	Starch synthesis	LOC_Os06g12450	Soluble starch synthase 2-3, chloroplast precursor, putative, expressed
152	Starch synthesis	LOC_Os01g52250	glycogen/starch synthases, ADP-glucose type family protein, expressed
153	Starch synthesis	LOC_Os05g45720	glycogen/starch synthases, ADP-glucose type family protein, expressed
154	Starch synthesis	LOC_Os01g44220	Glucose-1-phosphate adenylyltransferase large subunit 1, chloroplast precursor, putative, expressed
155	Starch synthesis	LOC_Os09g12660	Glucose-1-phosphate adenylyltransferase small subunit, chloroplast precursor, putative, expressed
156	Starch synthesis	LOC_Os02g56320	starch synthase activity
157	Starch synthesis	LOC_Os07g22930	transferase, transferring glycosyl groups
158	Starch synthesis	LOC_Os08g25734	GLYCOGENSYNTH-PWY
159	Starch synthesis	LOC_Os07g13980	GLYCOGENSYNTH-PWY
160	Starch synthesis	LOC_Os05g50380	glucose-1-phosphate adenylyltransferase
161	Starch synthesis	LOC_Os03g52460	UTP-glucose-1-phosphate uridylyltransferase
162	Starch synthesis + Starch degradation	LOC_Os10g11140	phosphoglucomutase
163	Starch synthesis + Starch degradation	LOC_Os07g26610	phosphoglucomutase
164	Starch synthesis or Starch degradation	LOC_Os03g50480	phosphoglucomutase
165	Starch synthesis	LOC_Os09g29070	glucose-6-phosphate isomerase
166	Starch synthesis	LOC_Os08g37380	GLUCONEO-PWY
167	Starch synthesis	LOC_Os06g14510	glucose-6-phosphate isomerase
168	lysine biosynthesis I and II	LOC_OS07G20544	aspartate family amino acid biosynthesis	2.7.2.4
169	lysine biosynthesis I and II	LOC_OS08G44000	dihydrodipicolinate reductase	1.3.1.26
170	lysine biosynthesis IV	LOC_OS01G03020	homoaconitate hydratase	4.2.1.36
171	lysine degradation I	LOC_OS03G49050	Lysine Decarboxylase, putative	4.1.1.18
172	lysine biosynthesis I and II	LOC_OS12G37960	diaminopimelate epimerase	5.1.1.7
173	lysine degradation I	LOC_OS01G51210	lysine decarboxylase	4.1.1.18
174	lysine biosynthesis I and II	LOC_OS03G42110	dihydrodipicolinate reductase or aspartate-semialdehyde dehydrogenase	1.3.1.26 or 1.2.1.11
175	lysine biosynthesis IV	LOC_OS02G03260	homoaconitate hydratase	4.2.1.36
176	lysine biosynthesis I and II	LOC_OS09G12290	homoserine dehydrogenase	2.7.2.4
177	lysine biosynthesis I and II	LOC_OS03G02690	dihydrodipicolinate reductase	1.3.1.26
178	lysine biosynthesis I and II	LOC_OS03G02570	DAPLYSINESYN-PWY	1.3.1.26
179	lysine biosynthesis I and II	LOC_OS01G70300	aspartate family amino acid biosynthesis	2.7.2.4
180	lysine biosynthesis I and II	LOC_OS03G14120	DAPLYSINESYN-PWY	1.3.1.26
181	lysine biosynthesis I and II	LOC_OS04G18200	dihydrodipicolinate synthase	4.2.1.52
182	lysine biosynthesis I and II	LOC_OS02G24020	dihydrodipicolinate reductase	1.3.1.26
183	lysine biosynthesis I and II	LOC_OS03G63330	aspartate kinase	2.7.2.4
184	lysine biosynthesis I and II	LOC_OS09G37120	diaminopimelate decarboxylase activity	4.1.1.20
185	lysine biosynthesis I and II	LOC_OS02G24354	DAPLYSINESYN-PWY	4.1.1.20
186	lysine biosynthesis I and II	LOC_OS04G48540	dihydrodipicolinate synthase activity	4.2.1.52
187	lysine biosynthesis I and II	LOC_OS03G55280	aspartate-semialdehyde dehydrogenase	1.2.1.11
188	lysine biosynthesis I and II	LOC_OS08G25390	TRNA-CHARGING-PWY	2.7.2.4
189	lysine biosynthesis IV	LOC_OS08G09200	homoaconitate hydratase	4.2.1.36
190	aspartate degradation II	LOC_OS01G61380	malate dehydrogenase	1.1.1.37
191	aspartate biosynthesis and degradation II + asparagine biosynthesis I and degradation I	LOC_OS10G34350	aspartate transaminase activity	2.6.1.1
192	aspartate degradation II	LOC_OS07G43700	microbody	1.1.1.37
193	aspartate biosynthesis and degradation II + asparagine biosynthesis I and degradation I	LOC_OS03G09910	aspartate transaminase activity	2.6.1.1
194	aspartate biosynthesis and degradation II + asparagine biosynthesis I and degradation I	LOC_OS03G18810	aspartate transaminase activity	2.6.1.1
195	aspartate degradation II	LOC_OS12G43630	malate dehydrogenase	1.1.1.37
196	aspartate biosynthesis and degradation II + asparagine biosynthesis I and degradation I	LOC_OS06G35540	aspartate transaminase	2.6.1.1
197	aspartate biosynthesis and degradation II + asparagine degradation I	LOC_OS01G08270	aspartate transaminase activity	2.6.1.1
198	aspartate degradation II	LOC_OS08G33720	microbody	1.1.1.37
199	aspartate biosynthesis and degradation II + asparagine biosynthesis I and degradation I	LOC_OS06G03990	aspartate transaminase activity	2.6.1.1
200	aspartate degradation II	LOC_OS01G46070	malate dehydrogenase	1.1.1.37
201	aspartate degradation II	LOC_OS05G49880	microbody	1.1.1.37
202	aspartate degradation II	LOC_OS10G33800	malate dehydrogenase	1.1.1.37
203	aspartate biosynthesis and degradation II + asparagine biosynthesis I and degradation I	LOC_OS01G55540	aspartate transaminase	2.6.1.1
204	aspartate biosynthesis and degradation II + asparagine biosynthesis I and degradation I	LOC_OS02G55420	aspartate transaminase	2.6.1.1
205	aspartate biosynthesis and degradation II + asparagine biosynthesis I and degradation I + methionine degradation II	LOC_OS09G28050	aspartate transaminase activity or methionine gamma-lyase	2.6.1.1 or 4.4.1.11
206	aspartate biosynthesis and degradation II + asparagine biosynthesis I and degradation I	LOC_OS02G14110	nitrogen compound metabolism	2.6.1.1
207	aspartate degradation II	LOC_OS03G56280	microbody	1.1.1.37
208	aspartate degradation II	LOC_OS04G46560	malate dehydrogenase activity	1.1.1.37
209	aspartate biosynthesis and degradation II + asparagine biosynthesis I and degradation I	LOC_OS01G65090	aspartate transaminase	2.6.1.1
210	asparagine biosynthesis II	LOC_OS02G42330	3-cyanoalanine hydratase activity	4.2.1.65
211	asparagine biosynthesis I	LOC_OS03G18130	amino acid catabolism	6.3.5.4
212	asparagine degradation I and II	LOC_OS04G46370	asparaginase	3.5.1.1
213	asparagine degradation I and II	LOC_OS03G40070	asparaginase	3.5.1.1
214	asparagine degradation I and II	LOC_OS04G58600	asparaginase	3.5.1.1
215	asparagine degradation I and II	LOC_OS04G46150	transposon protein, putative, unclassified	3.5.1.1
216	asparagine degradation I and II	LOC_OS04G51420	transposon protein, putative, unclassified	3.5.1.1
217	asparagine biosynthesis I	LOC_OS06G15420	glutamine-fructose-6-phosphate transaminase (isomerizing)	6.3.5.4
218	asparagine biosynthesis II	LOC_OS02G42350	3-cyanoalanine hydratase activity	4.2.1.65
219	asparagine biosynthesis II	LOC_OS04G08350	L-3-cyanoalanine synthase activity	4.4.1.9
220	asparagine degradation I and II	LOC_OS02G33160	transposon protein, putative, unclassified	3.5.1.1
221	asparagine degradation I and II	LOC_OS01G55620	transposon protein, putative, unclassified	3.5.1.1
222	asparagine degradation I and II	LOC_OS03G26100	transposon protein, putative, unclassified	3.5.1.1
223	asparagine degradation I and II	LOC_OS03G51120	transposon protein, putative, unclassified	3.5.1.1
224	asparagine biosynthesis I	LOC_OS12G38630	Asparagine synthase family protein, expressed	6.3.5.4
225	asparagine degradation I and II	LOC_OS04G55710	asparaginase	3.5.1.1
226	threonine biosynthesis from homoserine + methionine biosynthesis II	LOC_OS02G58510	homoserine kinase activity	2.7.1.39
227	threonine biosynthesis from homoserine + methionine biosynthesis II	LOC_OS01G16930	homoserine kinase	2.7.1.39
228	threonine degradation I +threonine biosynthesis from homoserine+ isoleucine biosynthesis I+ methionine degradation I	LOC_OS03G50510	tryptophan synthase or threonine synthase or tryptophan synthase or cystathionine beta-synthase	4.3.1.19 or 4.2.3.1 or 4.3.1.19 or 4.2.1.22
229	threonine degradation III	LOC_OS04G45590	lactoylglutathione lyase activity	4.4.1.5
230	threonine degradation III	LOC_OS03G21460	hydroxyacylglutathione hydrolase	3.1.2.6
231	threonine degradation III	LOC_OS07G06660	lactoylglutathione lyase	4.4.1.5
232	threonine degradation III	LOC_OS03G45720	lactoylglutathione lyase	4.4.1.5
233	threonine degradation III	LOC_OS01G47690	hydroxyacylglutathione hydrolase	3.1.2.6
234	threonine degradation III	LOC_OS02G17920	lactoylglutathione lyase	4.4.1.5
235	threonine degradation III	LOC_OS05G07940	lactoylglutathione lyase	4.4.1.5
236	threonine degradation I and III	LOC_OS08G01760	L-threonine 3-dehydrogenase	1.1.1.103
237	threonine biosynthesis from homoserine	LOC_OS05G47640	threonine synthase	4.2.3.1
238	threonine biosynthesis from homoserine +methionine biosynthesis II	LOC_OS04G58720	homoserine kinase	2.7.1.39
239	threonine degradation III	LOC_OS09G34100	hydroxyacylglutathione hydrolase	3.1.2.6
240	threonine degradation III	LOC_OS05G22970	lactoylglutathione lyase	4.4.1.5
241	threonine degradation III	LOC_OS07G46360	lactoylglutathione lyase	4.4.1.5
242	threonine degradation I and III	LOC_OS01G54940	L-threonine 3-dehydrogenase	1.1.1.103
243	threonine degradation I and III	LOC_OS09G28570	L-threonine 3-dehydrogenase	1.1.1.103
244	threonine degradation I and III	LOC_OS08G29170	L-threonine 3-dehydrogenase	1.1.1.103
245	threonine degradation III	LOC_OS05G14194	lactoylglutathione lyase activity	4.4.1.5
246	threonine degradation I and III	LOC_OS05G24880	L-threonine 3-dehydrogenase	1.1.1.103
247	threonine biosynthesis from homoserine + methionine degradation I	LOC_OS03G11660	threonine synthase or cystathionine beta-synthase	4.2.3.1 or 4.2.1.22
248	threonine biosynthesis from homoserine	LOC_OS01G49890	threonine synthase	4.2.3.1
249	threonine degradation III	LOC_OS08G09250	lactoylglutathione lyase	4.4.1.5
250	threonine degradation I and III	LOC_OS04G30420	L-threonine 3-dehydrogenase	1.1.1.103
251	threonine degradation III	LOC_OS01G07850	lactoylglutathione lyase activity	4.4.1.5
252	isoleucine biosynthesis I	LOC_OS01G32080	acetolactate synthase activity	2.2.1.6
253	isoleucine biosynthesis I	LOC_OS08G44530	phosphogluconate dehydratase	4.2.1.9
254	isoleucine biosynthesis I and degradation I	LOC_OS02G17330	branched-chain-amino-acid transaminase	2.6.1.42
255	isoleucine degradation I	LOC_OS02G43720	enoyl-CoA hydratase	4.2.1.17
256	isoleucine biosynthesis I and degradation I	LOC_OS03G01600	catalytic activity	2.6.1.42
257	isoleucine biosynthesis I	LOC_OS06G01170	acetolactate synthase	2.2.1.6
258	isoleucine biosynthesis I	LOC_OS03G01030	dihydroxy-acid dehydratase activity	4.2.1.9
259	isoleucine degradation I	LOC_OS07G07470	2-oxoisovalerate dehydrogenase beta subunit, mitochondrial precursor, putative, expressed	1.2.4.4
260	isoleucine degradation I	LOC_OS12G08260	2-oxoisovalerate dehydrogenase alpha subunit, mitochondrial precursor, putative, expressed	1.2.4.4
261	isoleucine biosynthesis I	LOC_OS10G30970	ketol-acid reductoisomerase activity	1.1.1.86
262	isoleucine degradation I	LOC_OS05G29880	enoyl-CoA hydratase activity	4.2.1.17
263	isoleucine degradation I	LOC_OS01G47350	enoyl-CoA hydratase activity	4.2.1.17
264	isoleucine biosynthesis I and degradation I	LOC_OS10G40200	catalytic activity	2.6.1.42
265	isoleucine biosynthesis I and degradation I	LOC_OS03G12890	catalytic activity	2.6.1.42
266	isoleucine biosynthesis I	LOC_OS05G39310	acetolactate synthase	2.2.1.6
267	isoleucine biosynthesis I	LOC_OS11G14950	acetolactate synthase	2.2.1.6
268	isoleucine degradation I	LOC_OS02G17390	enoyl-CoA hydratase	4.2.1.17
269	isoleucine biosynthesis I and degradation I	LOC_OS03G24460	branched-chain-amino-acid transaminase	2.6.1.42
270	isoleucine degradation I	LOC_OS10G31950	acetyl-CoA C-acyltransferase activity	2.3.1.16
271	isoleucine degradation I	LOC_OS05G06300	enoyl-CoA hydratase activity	4.2.1.17
272	isoleucine biosynthesis I	LOC_OS03G18220	acetolactate synthase	2.2.1.6
273	isoleucine degradation I	LOC_OS02G57260	acetyl-CoA C-acyltransferase	2.3.1.16
274	isoleucine biosynthesis I	LOC_OS01G06660	acetolactate synthase activity	2.2.1.6
275	isoleucine biosynthesis I and degradation I	LOC_OS05G48450	branched-chain-amino-acid transaminase	2.6.1.42
276	isoleucine degradation I	LOC_OS02G43710	enoyl-CoA hydratase	4.2.1.17
277	isoleucine biosynthesis I	LOC_OS02G30630	acetolactate synthase	2.2.1.6
278	isoleucine biosynthesis I	LOC_OS05G49800	ketol-acid reductoisomerase activity	1.1.1.86
279	isoleucine biosynthesis I	LOC_OS05G39320	acetolactate synthase	2.2.1.6
280	isoleucine biosynthesis I	LOC_OS07G49250	acetolactate synthase activity	2.2.1.6
281	isoleucine degradation I	LOC_OS01G24680	enoyl-CoA hydratase	4.2.1.17
282	isoleucine biosynthesis I	LOC_OS02G05780	ketol-acid reductoisomerase activity	1.1.1.86
283	isoleucine biosynthesis I	LOC_OS04G31960	acetolactate synthase activity	2.2.1.6
284	isoleucine biosynthesis I	LOC_OS02G39570	branched chain family amino acid biosynthesis	2.2.1.6
285	isoleucine degradation I	LOC_OS01G70090	enoyl-CoA hydratase	4.2.1.17
286	isoleucine biosynthesis I	LOC_OS01G47420	dihydroxy-acid dehydratase activity	4.2.1.9
287	isoleucine biosynthesis I	LOC_OS01G46380	ketol-acid reductoisomerase	1.1.1.86
288	isoleucine biosynthesis I	LOC_OS06G51280	acetolactate synthase activity	2.2.1.6
289	isoleucine biosynthesis I	LOC_OS03G52690	acetolactate synthase	2.2.1.6
290	isoleucine degradation I	LOC_OS01G58380	enoyl-CoA hydratase activity	4.2.1.17
291	isoleucine biosynthesis I	LOC_OS02G06720	acetolactate synthase	2.2.1.6
292	isoleucine biosynthesis I and degradation I	LOC_OS04G47190	catalytic activity	2.6.1.42
293	isoleucine biosynthesis I	LOC_OS03G21080	acetolactate synthase	2.2.1.6
294	isoleucine biosynthesis I	LOC_OS04G32010	acetolactate synthase activity	2.2.1.6
295	isoleucine degradation I	LOC_OS03G19680	enoyl-CoA hydratase activity	4.2.1.17
296	methionine biosynthesis I and II	LOC_OS10G25950	cystathionine beta-lyase activity	4.4.1.8
297	methionine biosynthesis II	LOC_OS12G41390	methionine biosynthesis	2.1.1.10
298	methionine biosynthesis I and II	LOC_OS03G25940	cystathionine gamma-synthase or cystathionine beta-lyase activity	2.5.1.48 or 4.4.1.8
299	methionine biosynthesis I and II	LOC_OS06G07960	cystathionine beta-lyase activity	4.4.1.8
300	methionine degradation I	LOC_OS01G18860	ethylene biosynthesis	2.5.1.6
301	methionine degradation I	LOC_OS07G29440	ethylene biosynthesis	2.5.1.6
302	methionine degradation I	LOC_OS04G46450	zinc ion binding	3.3.1.1
303	methionine degradation I	LOC_OS06G11180	prolyl oligopeptidase family protein, expressed	2.5.1.6
304	methionine biosynthesis I and II	LOC_OS10G26010	cystathionine beta-lyase activity	4.4.1.8
305	methionine biosynthesis I and II	LOC_OS06G07860	cystathionine beta-lyase	4.4.1.8
306	methionine degradation I	LOC_OS01G22010	methionine adenosyltransferase	2.5.1.6
307	methionine degradation I	LOC_OS02G57990	methionine adenosyltransferase regulatory beta subunit, putative, expressed	2.5.1.6
308	methionine biosynthesis II	LOC_OS01G56610	homocysteine S-methyltransferase activity	2.1.1.-
309	methionine salvage pathway	LOC_OS04G57410	S-methyl-5-thioribose kinase activity	2.7.1.100
310	methionine biosynthesis II	LOC_OS03G12110	homocysteine S-methyltransferase	2.1.1.10
311	methionine biosynthesis II	LOC_OS10G28630	homocysteine S-methyltransferase	2.1.1.10
312	methionine degradation I	LOC_OS05G04510	ethylene biosynthesis	2.5.1.6
313	methionine biosynthesis I and II	LOC_OS06G13450	cystathionine beta-lyase activity	4.4.1.8
314	methionine biosynthesis I and II + methionine degradation II	LOC_OS10G37340	cystathionine beta-lyase or methionine gamma-lyase	4.4.1.8 or 4.4.1.11
315	methionine degradation I	LOC_OS11G26850	oxidoreductase, acting on the CH-OH group of donors, NAD or NADP as acceptor	3.3.1.1
316	methionine biosynthesis I and II	LOC_OS12G42884	5-methyltetrahydropteroyltriglutamate-homocysteine S-methyltransferase activity	2.1.1.14
317	methionine biosynthesis I and II	LOC_OS10G25930	cystathionine beta-lyase activity	4.4.1.8
318	methionine salvage pathway	LOC_OS04G57400	S-methyl-5-thioribose kinase activity	2.7.1.100
319	methionine degradation I	LOC_OS01G10940	ethylene biosynthesis	2.5.1.6
320	Starch degradation	LOC_Os07g09890	hexokinase
321	Starch degradation	LOC_Os07g26540	hexokinase-dependent signaling
322	Starch degradation	LOC_Os05g09500	hexokinase
323	Starch degradation	LOC_Os05g31110	hexokinase-dependent signaling
324	Starch degradation	LOC_Os05g44760	hexokinase
325	Starch degradation	LOC_Os05g45590	hexokinase
326	Starch degradation	LOC_Os01g09460	hexokinase-dependent signaling
327	Starch degradation	LOC_Os01g52450	hexokinase
328	Starch degradation	LOC_Os01g52460	DNA binding
329	Starch degradation	LOC_Os01g53930	hexokinase
330	Starch degradation	LOC_Os01g71320	hexokinase
331	Starch degradation	LOC_Os07g43390	4-alpha-glucanotransferase
332	Starch degradation	LOC_Os07g46790	4-alpha-glucanotransferase
333	Starch degradation	LOC_Os09g07480	beta-amylase
334	Starch degradation	LOC_Os01g70700	beta-amylase
335	Starch degradation	LOC_Os03g55090	phosphorylase
336	Starch degradation	LOC_Os01g63270	transferase, transferring glycosyl groups
337	Starch degradation	LOC_Os09g29404	alpha-amylase activity
338	Starch degradation	LOC_Os06g26234	1,4-alpha-glucan branching enzyme activity
