# Supplementary material for: Deep sequencing reveals the complex and coordinated transcriptional regulation of genes related to grain quality in rice cultivars
Source: BMC Genomics. 2011 Apr 14;12:190. doi: 10.1186/1471-2164-12-190 (PMC3098810; doi:10.1186/1471-2164-12-190)
Supplement: Additional file 4 — List of five fold up and down-regulated genes, antisense and alternate transcripts. A: List of genes commonly identified by MPSS and SBS technologies. Five fold up- and down-regulated genes, antisense and alternate transcripts are presented. B: Genes identified by SBS technology. Five fold up- and down-regulated genes, antisense and alternate transcripts are listed. C: Genes identified by MPSS technology. Five fold up- and down-regulated genes, antisense and alternate transcripts are listed. [file 1471-2164-12-190-S4.ZIP]

Archive with 3 entries (3 files):
- Additional File 4C_MPSS_5 fold up and down regulatedgenes_Antisense_AlternateTranscripts.xls
- Additional File 4A_CommonBetweenMPSSandSBS_5 fold up and down_Antise_Alternate.xls
- Additional File 4B_SBS_5 fold up and down regulatedGenes_Antisense_AlternateTranscripts.xls
