# Supplementary material for: Deep sequencing reveals the complex and coordinated transcriptional regulation of genes related to grain quality in rice cultivars
Source: BMC Genomics. 2011 Apr 14;12:190. doi: 10.1186/1471-2164-12-190 (PMC3098810; doi:10.1186/1471-2164-12-190)
Supplement: Additional file 4 — List of five fold up and down-regulated genes, antisense and alternate transcripts. A: List of genes commonly identified by MPSS and SBS technologies. Five fold up- and down-regulated genes, antisense and alternate transcripts are presented. B: Genes identified by SBS technology. Five fold up- and down-regulated genes, antisense and alternate transcripts are listed. C: Genes identified by MPSS technology. Five fold up- and down-regulated genes, antisense and alternate transcripts are listed. [file 1471-2164-12-190-S4.ZIP › Additional File 4C_MPSS_5 fold up and down regulatedgenes_Antisense_AlternateTranscripts.xls]

## Sheet: Milling-summary-Redundan5foldup
ID	tag	PSC	PSL	Ratio_PSCvsPSL	PSN	Ratio_PSCvsPSN	class	gene	title
14	GATCAAAAACTATGGGG	25	0	25	0	25	6	LOC_Os04g09540	Phospholipase/Carboxylesterase, putative
35	GATCAAAAATCGCGAGT	18	0	18	0	18	1	LOC_Os01g64730	bZIP transcription factor, putative
46	GATCAAAACAAGAAATC	19	0	19	0	19	2	LOC_Os04g33470	Ser/Thr protein phosphatase family protein
149	GATCAAAAGTTCGTCTT	22	0	22	0	22	2	LOC_Os01g33040	Kinesin motor domain, putative
164	GATCAAAATAGTCTTCC	10	0	10	0	10	1	LOC_Os06g33520	RNA helicase
179	GATCAAAATCTCTGAAG	13	0	13	1	13	2	LOC_Os01g65920	Leucine Rich Repeat, putative
206	GATCAAAATTGCTTCGG	27	3	9	0	27	2	LOC_Os09g34880	expressed protein
271	GATCAAACATGTGTCCT	25	0	25	0	25	1	LOC_Os03g46650	guanine nucleotide-binding protein beta subunit
275	GATCAAACATTACTGGT	30	0	30	0	30	1	LOC_Os03g21790	Similar to preproMP27-MP32
290	GATCAAACCATTTACTT	39	0	39	0	39	5	LOC_Os01g51360	Lipase, putative
298	GATCAAACCCTCCAATG	9	0	9	1	9	1	LOC_Os01g59690	F-box domain, putative
304	GATCAAACCGCGCAGAG	19	0	19	0	19	3	LOC_Os07g10570	13 kda prolamin precursor
337	GATCAAACGGTGGGTGT	6	0	6	0	6	2	LOC_Os12g15400	expressed protein
409	GATCAAACTTCCATCAT	6	0	6	0	6	2	LOC_Os08g27540	expressed protein
464	GATCAAAGCACAAACAG	27	2	13.5	0	27	1	LOC_Os12g06560	expressed protein
502	GATCAAAGCTTGATATT	21	0	21	0	21	2	LOC_Os02g42300	expressed protein
518	GATCAAAGGCAACGGTT	22	0	22	0	22	1	LOC_Os03g47740	putative homeodomain protein
585	GATCAAATAAACTTATC	49	0	49	0	49	2	LOC_Os12g40880	Phosphoribulokinase / Uridine kinase family, putative
602	GATCAAATAGAACCCTT	22	0	22	0	22	1	LOC_Os04g43140	DEAD/DEAH box helicase, putative
659	GATCAAATCTCTATTCC	7	0	7	0	7	1	LOC_Os03g17900	hydrolase, alpha/beta fold family, putative
780	GATCAAATTGTGAGTTG	7	0	7	0	7	5	LOC_Os01g46110	transposon protein, putative, CACTA, En/Spm sub-class
784	GATCAAATTTATGCTCA	9	0	9	0	9	2	LOC_Os02g51290	AtHVA22a, 65476-64429 [imported] - Arabidopsis thaliana
789	GATCAAATTTGATGAAG	7	0	7	0	7	5	LOC_Os09g04790	PAP_fibrillin, putative
794	GATCAAATTTTGAGATT	16	0	16	0	16	1	LOC_Os04g58330	expressed protein
800	GATCAACAAAATGAGAA	62	8	7.75	0	62	2	LOC_Os04g59610	expressed protein
805	GATCAACAAAGAGAGTG	7	0	7	0	7	1	LOC_Os06g02550	GAMYB-binding protein
823	GATCAACAACTTAACCC	7	0	7	0	7	1	LOC_Os04g08034	NULL
826	GATCAACAAGAATGGAG	39	5	7.8	0	39	1	LOC_Os12g04790	hypothetical protein
866	GATCAACAATCTTCATT	13	0	13	0	13	2	LOC_Os08g13690	60S ribosomal protein L7
868	GATCAACAATGCTGAAA	6	0	6	0	6	2	LOC_Os11g38040	hypothetical protein
885	GATCAACACAGTCGATT	49	0	49	0	49	2	LOC_Os11g37300	F-box domain, putative
889	GATCAACACATGAATAA	37	0	37	4	9.25	2	LOC_Os02g07410	glycine cleavage system H protein, putative
894	GATCAACACCGGAGGGC	71	0	71	0	71	3	LOC_Os03g38000	putative ribosomal protein
895	GATCAACACCTCTTTTT	67	11	6.09	3	22.3333	2	LOC_Os02g25860	Similar to glutelin
913	GATCAACAGAATTGGCC	30	0	30	0	30	1	LOC_Os05g07640	hypothetical protein
945	GATCAACAGGCGCAAGG	10	0	10	0	10	1	LOC_Os01g52214	NULL
979	GATCAACATCTCATATC	16	0	16	0	16	1	LOC_Os10g34170	expressed protein
984	GATCAACATGGGAGCAT	6	0	6	0	6	6	LOC_Os03g55730	hypothetical protein
991	GATCAACATTCCCTTCA	36	2	18	0	36	1	LOC_Os04g39629	NULL
1005	GATCAACCAACGCTTGC	79	0	79	0	79	3	LOC_Os02g49980	ADP-ribosylation factor family
1021	GATCAACCAGCAGAGAA	33	0	33	0	33	1	LOC_Os04g51130	Similar to AT3g12730/MBK21_9
1089	GATCAACCTATACAAAT	16	0	16	0	16	2	LOC_Os03g38950	expressed protein
1106	GATCAACCTGCTCTCCA	27	0	27	0	27	1	LOC_Os06g33330	expressed protein
1134	GATCAACGAATGCTTAT	7	0	7	0	7	2	LOC_Os07g39850	expressed protein
1154	GATCAACGAGACGGTCG	28	0	28	0	28	1	LOC_Os08g42030	Peroxidase, putative
1159	GATCAACGAGGCGGAAC	24	3	8	0	24	3	LOC_Os06g36650	ABC transporter, putative
1168	GATCAACGCATGCTCAG	30	4	7.5	0	30	2	LOC_Os03g46710	FYVE zinc finger containing protein
1189	GATCAACGGTTTCTGCT	135	0	135	0	135	1	LOC_Os09g32610	Leucine Rich Repeat, putative
1192	GATCAACGTAGATACTG	35	0	35	0	35	1	LOC_Os03g19510	ATP-dependent clp proteinase (EC 3.4.21.-) chain P1 [imported] - Arabidopsis thaliana
1210	GATCAACGTTGGTCCTT	25	0	25	0	25	1	LOC_Os02g50970	Protein kinase domain, putative
1232	GATCAACTAGCTCTGGC	6	0	6	0	6	2	LOC_Os05g50090	Similar to probable oxidoreductase, 38288-39393 [imported] - Arabidopsis thaliana
1239	GATCAACTATCTATGTT	15	0	15	0	15	1	LOC_Os09g10600	oxidoreductase, short chain dehydrogenase/reductase family, putative
1263	GATCAACTCAGGCTTGT	66	11	6	0	66	2	LOC_Os05g39960	Ribosomal protein S26e
1276	GATCAACTCCTTGAGTA	33	0	33	0	33	2	LOC_Os03g03860	hypothetical protein
1292	GATCAACTGAAGATGTT	179	25	7.16	17	10.5294	2	LOC_Os08g38820	Endomembrane protein 70, putative
1302	GATCAACTGATGGTCTG	115	19	6.05	0	115	2	LOC_Os07g47500	hypothetical protein
1342	GATCAACTGGTTTCCTT	15	0	15	0	15	3	LOC_Os02g35760	probable protein kinase [imported] - Arabidopsis thaliana
1344	GATCAACTGTACCAGCT	37	0	37	0	37	1	LOC_Os05g43280	MATH domain, putative
1350	GATCAACTGTTACAGGA	69	2	34.5	0	69	2	LOC_Os02g22190	hypothetical protein
1351	GATCAACTGTTCAATTT	13	0	13	0	13	2	LOC_Os05g45310	er lumen protein retaining receptor (hdel receptor).
1359	GATCAACTTACCCTTCG	19	2	9.5	0	19	2	LOC_Os05g41080	Core histone H2A/H2B/H3/H4, putative
1381	GATCAACTTGAGGATGA	17	2	8.5	0	17	1	LOC_Os03g43800	expressed protein
1400	GATCAACTTTCCCGGTT	130	17	7.65	6	21.6667	2	LOC_Os03g01230	RNA Polymerase II subunit 14.5 kD, putative
1404	GATCAACTTTGTGAATT	67	0	67	12	5.58333	1	LOC_Os03g13240	POT family, putative
1405	GATCAACTTTGTTCAGT	15	0	15	0	15	2	LOC_Os10g33290	New cDNA-based Gene
1449	GATCAAGAACAGTGCCA	39	3	13	7	5.57143	2	LOC_Os10g36400	hypothetical protein
1455	GATCAAGAACCGCGAAT	34	0	34	0	34	1	LOC_Os05g36160	hypothetical protein
1456	GATCAAGAACCGGACGC	10	0	10	0	10	1	LOC_Os12g44020	secretory acid phosphatase precursor
1460	GATCAAGAACGCAGACA	47	0	47	0	47	1	LOC_Os12g41780	probable N-acetylglucosaminyltransferase [imported] - Arabidopsis thaliana
1543	GATCAAGACCCCTGAGC	88	0	88	0	88	5	LOC_Os10g36470	putative methionine aminopeptidase
1573	GATCAAGAGAAGCAGAA	49	0	49	6	8.16667	1	LOC_Os01g44230	XS domain, putative
1589	GATCAAGAGATTGGTAC	13	0	13	0	13	1	LOC_Os06g04660	oxidoreductase, 2OG-Fe(II) oxygenase family, putative
1631	GATCAAGAGTTTCACCT	13	0	13	0	13	1	LOC_Os06g37440	Elongation factor 1 gamma, conserved domain, putative
1634	GATCAAGATAATGAACG	21	0	21	1	21	1	LOC_Os06g10620	KOW motif, putative
1694	GATCAAGCAATGAATGC	24	0	24	0	24	1	LOC_Os06g51084	NULL
1696	GATCAAGCAATGTTGAA	192	0	192	0	192	1	LOC_Os07g49300	expressed protein
1762	GATCAAGCCGTTCTCTT	144	0	144	0	144	2	LOC_Os03g46690	hypothetical protein
1814	GATCAAGCTCCATTCCT	5	0	5	0	5	3	LOC_Os03g44010	expressed protein
1874	GATCAAGGAAAACAAAA	10	0	10	0	10	2	LOC_Os12g01480	phosphatidate cytidylyltransferase, putative
1885	GATCAAGGAACAGTGAA	31	0	31	0	31	2	LOC_Os03g01660	Skp1 family, dimerisation domain, putative
1901	GATCAAGGACGGCAAAG	40	2	20	0	40	1	LOC_Os03g12560	expressed protein
1963	GATCAAGGCAGCCCACT	55	2	27.5	0	55	1	LOC_Os10g30580	AAA family ATPase, CDC48 subfamily
1978	GATCAAGGCCACGAACC	12	0	12	0	12	1	LOC_Os07g37420	oxidoreductase, short chain dehydrogenase/reductase family
1983	GATCAAGGCCTAGTTTG	6	0	6	0	6	1	LOC_Os08g09310	hypothetical protein
1996	GATCAAGGCGGGGTTGT	21	0	21	0	21	1	LOC_Os01g54520	expressed protein
2008	GATCAAGGCTGCAATCA	37	7	5.29	7	5.28571	1	LOC_Os02g38920	glyceraldehyde-3-phosphate dehydrogenase, type I
2033	GATCAAGGGTTCATCAC	64	8	8	0	64	1	LOC_Os08g01130	XPG I-region, putative
2039	GATCAAGGTCAAAAGGA	18	0	18	0	18	1	LOC_Os03g57430	putative cell wall protein
2056	GATCAAGGTGCAACTGA	27	0	27	0	27	2	LOC_Os06g51520	expressed protein
2106	GATCAAGTATTAGCTGA	5	0	5	0	5	1	LOC_Os11g34210	glutamyl-tRNA(Gln) amidotransferase, B subunit
2134	GATCAAGTCCTGTTGTT	7	0	7	0	7	2	LOC_Os02g01920	diphosphomevalonate decarboxylase, putative
2146	GATCAAGTCTGCAAATC	58	0	58	6	9.66667	1	LOC_Os09g30150	Protein kinase domain, putative
2168	GATCAAGTGGCTTTCAT	15	3	5	0	15	1	LOC_Os01g55540	aspartate aminotransferase, cytoplasmic (ec 2.6.1.1) (transaminase a). [rice
2203	GATCAAGTTCAGAGACC	42	3	14	8	5.25	1	LOC_Os08g29150	phospholipid-translocating P-type ATPase, flippase
2206	GATCAAGTTCATACTGC	82	0	82	0	82	1	LOC_Os02g45040	transposon protein, putative, CACTA, En/Spm sub-class
2229	GATCAAGTTGAGTTCGT	6	0	6	0	6	2	LOC_Os07g33850	small GTP-binding protein domain, putative
2233	GATCAAGTTGCTGAGGT	42	0	42	1	42	1	LOC_Os08g40790	expressed protein
2261	GATCAAGTTTTTGCTTG	18	0	18	0	18	2	LOC_Os07g41630	expressed protein
2277	GATCAATAAGAGGGGAG	33	0	33	0	33	2	LOC_Os03g11170	Similar to cystatin
2281	GATCAATAATAGTAACT	18	0	18	0	18	2	LOC_Os07g42632	NULL
2308	GATCAATAGGAGCTTGC	6	0	6	0	6	1	LOC_Os05g47630	peptidyl-tRNA hydrolase, putative
2357	GATCAATCAGGCGGCAG	25	0	25	0	25	1	LOC_Os03g26450	putative capping protein beta subunit
2392	GATCAATCCCATACTCA	111	0	111	0	111	1	LOC_Os02g06584	NULL
2475	GATCAATCTGTAATGCA	6	0	6	0	6	2	LOC_Os06g38294	NULL
2476	GATCAATCTGTACACAT	101	0	101	10	10.1	2	LOC_Os06g10770	N-acyl-L-amino-acid amidohydrolase
2480	GATCAATCTGTCTCTTT	15	0	15	0	15	2	LOC_Os02g13810	T3F20.19
2490	GATCAATCTTGATTGTG	20	0	20	0	20	3	LOC_Os01g25610	40s ribosomal protein s4
2514	GATCAATGACAAGGCAC	7	0	7	0	7	2	LOC_Os06g08290	Myb-like DNA-binding domain, putative
2515	GATCAATGACACTGAAC	24	0	24	0	24	1	LOC_Os10g41310	putative leucine zipper protein
2520	GATCAATGACCATTACA	18	2	9	0	18	1	LOC_Os01g20840	Lipase 3 N-terminal region, putative
2541	GATCAATGATGTGGCAA	44	0	44	0	44	1	LOC_Os02g48810	PHD-finger, putative
2547	GATCAATGCAAACTCTA	67	2	33.5	4	16.75	2	LOC_Os03g50090	transposon protein, putative, CACTA, En/Spm sub-class
2558	GATCAATGCAGGGGCGA	33	5	6.6	0	33	1	LOC_Os01g51280	At1g72880
2571	GATCAATGCCTACTCCA	22	0	22	0	22	1	LOC_Os01g68860	Zinc finger C-x8-C-x5-C-x3-H type (and similar), putative
2595	GATCAATGCTGTGCTCA	68	0	68	0	68	1	LOC_Os02g01030	TPR Domain, putative
2648	GATCAATGTATGGTTGA	33	0	33	0	33	6	LOC_Os08g08030	Ser/Thr protein phosphatase family protein, putative
2677	GATCAATGTGTTGCCCA	45	2	22.5	0	45	1	LOC_Os04g23040	hypothetical protein
2681	GATCAATGTTATCCAGA	7	0	7	0	7	7	LOC_Os02g03110	CDP-alcohol phosphatidyltransferase, putative
2690	GATCAATGTTGTTCTTT	120	19	6.32	8	15	5	LOC_Os08g41680	hypothetical protein
2715	GATCAATTCAATTCCTG	15	0	15	0	15	2	LOC_Os07g01200	tetraacyldisaccharide 4'-kinase
2732	GATCAATTCCTGCGTTC	30	0	30	0	30	2	LOC_Os05g50960	Polygalacturonase (pectinase), putative
2736	GATCAATTCGCAGTACA	64	0	64	0	64	1	LOC_Os09g32220	expressed protein
2748	GATCAATTCTGGAGAAA	19	2	9.5	0	19	2	LOC_Os07g19400	expressed protein
2792	GATCAATTGGTCAACTG	98	0	98	2	49	2	LOC_Os02g31960	retrotransposon protein, putative, Ty3-gypsy sub-class
2822	GATCAATTTACCGCACA	24	0	24	0	24	1	LOC_Os03g11530	diphosphonucleotide phosphatase 1
2830	GATCAATTTCATTAATT	13	0	13	0	13	2	LOC_Os10g32720	expressed protein
2840	GATCAATTTGCATAGTT	32	0	32	0	32	2	LOC_Os05g41150	expressed protein
2866	GATCAATTTTATGCCCA	10	0	10	0	10	1	LOC_Os07g18050	RNA recognition motif. (a.k.a. RRM, RBD, or RNP domain), putative
2883	GATCAATTTTTTGTCAT	74	0	74	0	74	3	LOC_Os12g25710	prolyl-tRNA synthetase
2893	GATCACAAAAGGGTGAC	45	0	45	7	6.42857	2	LOC_Os09g20430	SCO1/SenC, putative
2925	GATCACAACAAAACTGC	6	0	6	0	6	1	LOC_Os03g02320	Protein kinase domain, putative
3012	GATCACAATAAGAATTT	18	0	18	0	18	2	LOC_Os04g08560	Similar to protein phosphatase 2C
3016	GATCACAATCGCAATAT	16	0	16	0	16	1	LOC_Os10g34614	NULL
3021	GATCACAATGCATGTTG	25	0	25	0	25	1	LOC_Os06g12020	expressed protein
3028	GATCACAATGTACCGCC	13	0	13	0	13	1	LOC_Os11g41130	vacuolar sorting protein-like; embryogenesis protein H beta 58-like protein
3051	GATCACACAACGGCCAA	15	0	15	0	15	2	LOC_Os03g19020	PHD-finger, putative
3058	GATCACACAATGCCGGT	12	0	12	0	12	3	LOC_Os01g66520	RIO1 family, putative
3072	GATCACACAGGCAGTAG	24	0	24	0	24	5	LOC_Os01g11070	Plasmid Maintenance Protein, putative
3088	GATCACACCATGAGGCT	6	0	6	0	6	2	LOC_Os02g13560	sugar transporter type 2a, putative
3101	GATCACACCTATACGAG	13	0	13	0	13	1	LOC_Os08g40250	expressed protein
3135	GATCACACTGGACAACT	9	0	9	0	9	1	LOC_Os01g56860	hypothetical protein
3148	GATCACAGAAAGCAAAA	22	0	22	0	22	1	LOC_Os01g08510	hypothetical protein
3158	GATCACAGACGAAGACA	12	0	12	0	12	3	LOC_Os09g02540	Similar to aldolase
3163	GATCACAGACTTACCAT	6	0	6	0	6	5	LOC_Os02g45650	Similar to CaaX processing zinc-metallo endoprotease
3174	GATCACAGCAAATTGTA	19	2	9.5	0	19	2	LOC_Os05g39410	Leucine Rich Repeat, putative
3175	GATCACAGCAAGCTCAA	39	2	19.5	0	39	1	LOC_Os06g01500	IQ calmodulin-binding motif, putative
3190	GATCACAGCCTAAAGGA	16	0	16	0	16	5	LOC_Os11g36780	hypothetical protein
3191	GATCACAGCCTACACCA	9	0	9	0	9	1	LOC_Os07g26440	hypothetical protein
3199	GATCACAGCTGTTTATT	30	0	30	0	30	2	LOC_Os09g38600	hypothetical protein
3248	GATCACATAATTTGAGT	10	0	10	0	10	2	LOC_Os05g35710	hypothetical protein
3275	GATCACATCACCAAGAA	13	0	13	0	13	3	LOC_Os07g47530	ATPase, AAA family, putative
3282	GATCACATCAGCCCTTG	19	3	6.33	0	19	1	LOC_Os02g22260	probable oxidoreductase F9L1.8 - Arabidopsis thaliana
3285	GATCACATCATCCATCA	7	0	7	0	7	2	LOC_Os12g03200	CDS
3305	GATCACATCGCAACCAA	12	0	12	0	12	2	LOC_Os03g05220	hypothetical protein
3308	GATCACATCGTCACAGC	28	2	14	0	28	1	LOC_Os03g58480	expressed protein
3332	GATCACATGCGGTCTCA	43	0	43	0	43	1	LOC_Os12g19090	expressed protein
3349	GATCACATGTGACAGGA	6	0	6	0	6	2	LOC_Os01g09740	hypothetical protein
3363	GATCACATTCAGGTTGT	25	0	25	0	25	1	LOC_Os02g49130	hypothetical protein
3373	GATCACATTCTTGCTAC	13	0	13	0	13	1	LOC_Os07g20410	expressed protein
3391	GATCACCAAAATGGATT	12	0	12	0	12	1	LOC_Os02g12490	expressed protein
3392	GATCACCAAAATTCCAT	15	0	15	0	15	2	LOC_Os09g08620	F-box domain, putative
3407	GATCACCAACAGCGCCT	15	0	15	0	15	1	LOC_Os11g14220	Tubulin/FtsZ family, GTPase domain, putative
3439	GATCACCACCTCATGAT	91	15	6.07	0	91	2	LOC_Os03g12230	Caleosin related protein, putative
3442	GATCACCACGACCCCTG	13	0	13	0	13	3	LOC_Os05g51180	Hyaluronan / mRNA binding family, putative
3463	GATCACCAGGAAAGGCC	45	0	45	0	45	1	LOC_Os03g55490	putative casein kinase alpha subunit
3469	GATCACCAGGTTGTGAT	30	0	30	0	30	7	LOC_Os01g56400	At4g33460
3497	GATCACCCAAAGCATCA	6	0	6	0	6	3	LOC_Os04g35000	expressed protein
3507	GATCACCCAATGGACTC	13	0	13	0	13	1	LOC_Os12g37910	GDSL-like Lipase/Acylhydrolase, putative
3540	GATCACCCCTGCGAAGG	39	7	5.57	0	39	1	LOC_Os02g35600	PHD-finger, putative
3550	GATCACCCGGTTGTGTT	7	0	7	0	7	1	LOC_Os02g52880	AP2 domain, putative
3560	GATCACCCTCCCACCTA	10	0	10	0	10	1	LOC_Os04g32670	Exostosin family, putative
3568	GATCACCCTCTGGTACA	6	0	6	0	6	3	LOC_Os03g25600	putative protein phosphatase
3591	GATCACCGAGATGCTCA	141	13	10.85	0	141	1	LOC_Os01g13070	hypothetical protein
3605	GATCACCGCCGGTGGTA	31	0	31	0	31	1	LOC_Os01g63260	3-oxo-5-alpha-steroid 4-dehydrogenase, putative
3608	GATCACCGCTCATATTT	7	0	7	0	7	2	LOC_Os07g39860	hypothetical protein
3638	GATCACCGTGGTAGGAG	157	21	7.48	19	8.26316	1	LOC_Os02g25640	Cupin, putative
3649	GATCACCTACATGCACA	30	0	30	0	30	1	LOC_Os08g37470	hypothetical protein
3674	GATCACCTCCAGGGCTC	22	4	5.5	0	22	2	LOC_Os01g56820	Jacalin-like lectin domain, putative
3684	GATCACCTCGACCACCG	40	2	20	0	40	3	LOC_Os02g06190	Similar to disease resistance proteins [imported] - Arabidopsis thaliana
3722	GATCACCTGGACCTAGC	13	0	13	0	13	1	LOC_Os05g39730	expressed protein
3750	GATCACCTTCAAGACCC	25	0	25	0	25	1	LOC_Os01g11240	hypothetical protein
3760	GATCACCTTCTGTTTCG	42	0	42	0	42	2	LOC_Os01g47560	WRKY DNA -binding domain, putative
3761	GATCACCTTGAGAAAAA	37	0	37	0	37	2	LOC_Os08g10570	bifunctional purine biosynthesis protein PurH
3785	GATCACGAAAGTAGCCA	10	0	10	0	10	2	LOC_Os09g33570	AT3g12300/F28J15_117
3802	GATCACGACAACGAGCG	9	0	9	0	9	1	LOC_Os10g25290	expressed protein
3810	GATCACGACGCGAATTA	55	0	55	0	55	1	LOC_Os11g47650	transposon protein, putative, CACTA, En/Spm sub-class
3816	GATCACGAGAAGATTCT	12	0	12	0	12	1	LOC_Os01g73410	Regulator of chromosome condensation (RCC1), putative
3834	GATCACGATTAGCTAAT	25	2	12.5	0	25	2	LOC_Os04g31690	expressed protein
3915	GATCACGGCGGCTCCGT	9	0	9	0	9	3	LOC_Os07g03840	Protein kinase domain, putative
3935	GATCACGGTGGGCGATG	10	0	10	0	10	1	LOC_Os06g23350	Seed maturation protein, putative
3939	GATCACGGTTGTAATCA	6	0	6	0	6	2	LOC_Os06g15700	expressed protein
3970	GATCACTAAACCAAAGT	16	0	16	0	16	2	LOC_Os10g02920	Cytochrome b561
3978	GATCACTAATGGTCGCT	33	0	33	0	33	2	LOC_Os12g43370	methionine aminopeptidase, type II, putative
3997	GATCACTACTCCGGATG	34	0	34	0	34	1	LOC_Os11g34760	expressed protein
4004	GATCACTAGAAACCTTG	19	2	9.5	0	19	2	LOC_Os03g49126	NULL
4009	GATCACTAGCACTAAAA	22	0	22	0	22	2	LOC_Os02g15750	AT4g01050/F2N1_31
4014	GATCACTAGTCCAGGAG	30	0	30	0	30	1	LOC_Os03g13960	expressed protein
4029	GATCACTATGACGTACA	64	0	64	1	64	1	LOC_Os07g08880	BAH domain, putative
4059	GATCACTCAGCATAGTT	7	0	7	0	7	2	LOC_Os04g38910	Protein kinase domain, putative
4064	GATCACTCATAATACAA	10	0	10	0	10	2	LOC_Os07g46700	Zinc finger, C3HC4 type (RING finger), putative
4074	GATCACTCCAAAGCCTG	12	0	12	0	12	2	LOC_Os05g32544	NULL
4141	GATCACTCTTTGTACAA	74	0	74	0	74	2	LOC_Os02g42134	NULL
4158	GATCACTGAATTCGTGT	15	0	15	0	15	2	LOC_Os08g16810	expressed protein
4185	GATCACTGCACACATAA	18	0	18	0	18	1	LOC_Os12g05640	expressed protein
4231	GATCACTGGATGGTATA	45	8	5.63	0	45	2	LOC_Os07g43310	Ribosomal protein L7/L12 C-terminal domain, putative
4235	GATCACTGGCAGGAGCA	15	0	15	0	15	1	LOC_Os02g52230	F-box domain, putative
4243	GATCACTGGGTATCAGT	16	0	16	0	16	1	LOC_Os01g01960	Paired amphipathic helix repeat, putative
4294	GATCACTGTTGTGCAGT	209	30	6.97	29	7.2069	2	LOC_Os09g38777	NULL
4311	GATCACTTAGTTTGCTT	29	0	29	0	29	3	LOC_Os06g45510	thioredoxin, putative
4364	GATCACTTGACTCGGTT	30	4	7.5	0	30	2	LOC_Os04g54860	Glutaredoxin, putative
4413	GATCACTTTGAACTGAA	89	15	5.93	4	22.25	1	LOC_Os01g15790	expressed protein
4417	GATCACTTTGCCCAAGT	36	0	36	0	36	1	LOC_Os07g42910	Cytochrome oxidase c subunit VIb, putative
4435	GATCACTTTTGAGTTCT	71	0	71	8	8.875	1	LOC_Os03g57990	putative protease inhibitor
4438	GATCACTTTTGTGTCCC	28	0	28	0	28	2	LOC_Os03g10090	sugar transporter, putative
4446	GATCAGAAAAATTACGG	71	0	71	0	71	2	LOC_Os06g11810	expressed protein
4448	GATCAGAAAACGGAAGT	40	0	40	0	40	1	LOC_Os01g07120	DREB1
4460	GATCAGAAACAACCCAA	12	0	12	0	12	1	LOC_Os09g39490	hypothetical protein
4507	GATCAGAACACTGCATG	83	0	83	0	83	2	LOC_Os10g03690	F-box domain, putative
4522	GATCAGAACCCATACCA	62	0	62	0	62	1	LOC_Os06g50154	NULL
4530	GATCAGAACGGCTCGGC	43	0	43	0	43	1	LOC_Os04g44800	hypothetical protein
4545	GATCAGAAGAAACTGTA	64	0	64	0	64	1	LOC_Os11g31770	expressed protein
4576	GATCAGAAGGGTTTCGA	10	0	10	0	10	2	LOC_Os10g39010	putative receptor-like protein kinase
4580	GATCAGAAGGTTGAAAA	7	0	7	0	7	7	LOC_Os03g24920	Similar to ubiquitin-like protein
4607	GATCAGAATCTGACATG	58	3	19.33	0	58	2	LOC_Os02g03580	bZIP transcription factor, putative
4614	GATCAGAATGGGGGAGC	70	0	70	0	70	1	LOC_Os08g06940	expressed protein
4625	GATCAGAATTCTCACGC	6	0	6	0	6	2	LOC_Os07g13170	AP2 domain, putative
4655	GATCAGACACAACGTGC	22	0	22	0	22	1	LOC_Os07g47580	Ribosomal protein S8e
4672	GATCAGACAGTTAGTTC	47	0	47	0	47	5	LOC_Os02g50020	hypothetical protein
4678	GATCAGACATTAGCTGG	20	0	20	0	20	1	LOC_Os04g39560	expressed protein
4711	GATCAGACTAGATGTTG	32	2	16	2	16	2	LOC_Os08g38410	RNA recognition motif. (a.k.a. RRM, RBD, or RNP domain), putative
4803	GATCAGACTGCCACAAG	24	0	24	0	24	1	LOC_Os06g08080	V-type H(+)-translocating pyrophosphatase
4818	GATCAGAGAAAGCGGGG	22	0	22	0	22	6	LOC_Os02g33730	ubiquinol-cytochrome-c reductase (EC 1.10.2.2) 11K protein - potato
4848	GATCAGAGCAACTATCT	33	3	11	0	33	2	LOC_Os04g52410	SRF-type transcription factor (DNA-binding and dimerisation domain), putative
4853	GATCAGAGCAATGCTAA	10	0	10	0	10	1	LOC_Os06g45330	Endonuclease V
4855	GATCAGAGCACACCGGT	33	0	33	3	11	1	LOC_Os02g39060	RNA recognition motif. (a.k.a. RRM, RBD, or RNP domain), putative
4893	GATCAGAGGAGAACAAA	88	0	88	0	88	2	LOC_Os07g49230	ubiquitin-activating enzyme E1
4916	GATCAGAGGTAAAAGCT	25	0	25	0	25	1	LOC_Os10g24890	hypothetical protein
4918	GATCAGAGGTTGAGTCA	52	2	26	4	13	7	LOC_Os01g73960	Drought induced 19 protein (Di19)
4951	GATCAGAGTGAAACAGA	16	0	16	0	16	1	LOC_Os07g17160	hypothetical protein
4972	GATCAGAGTTTAGCTGT	54	6	9	0	54	1	LOC_Os05g43576	NULL
4986	GATCAGATACTCCTCAC	49	0	49	3	16.3333	1	LOC_Os04g08270	pullulanase; alpha-dextrin endo-1,6-alpha-glucosidase
5010	GATCAGATGCTACTCTA	13	0	13	0	13	3	LOC_Os06g10160	Protein kinase domain, putative
5019	GATCAGATGGAAGTCTA	79	5	15.8	8	9.875	1	LOC_Os03g51550	putative WD G-beta repeat protein
5037	GATCAGATGTATTTGAG	9	0	9	0	9	2	LOC_Os02g03110	CDP-alcohol phosphatidyltransferase, putative
5091	GATCAGATTTCTATAAC	54	0	54	0	54	2	LOC_Os08g34210	aldehyde dehydrogenase (NAD) family protein
5117	GATCAGCAAAGTGCATT	12	2	6	0	12	1	LOC_Os06g31100	GAMYB-binding protein
5152	GATCAGCAAGCAGATGT	120	10	12	15	8	2	LOC_Os03g03430	At1g47330/T3F24_2
5154	GATCAGCAAGCCGCTGT	7	0	7	0	7	1	LOC_Os08g23180	Fasciclin domain, putative
5164	GATCAGCAAGGTGTCAG	56	0	56	2	28	1	LOC_Os10g03550	hypothetical protein
5174	GATCAGCAATGCCGCAA	88	0	88	0	88	1	LOC_Os11g37270	expressed protein
5177	GATCAGCAATGTAACAA	12	0	12	0	12	2	LOC_Os04g09390	Chitin recognition protein, putative
5182	GATCAGCAATTGTTGTC	79	0	79	0	79	1	LOC_Os03g04400	Similar to At5g23590
5212	GATCAGCACTCCCGGCA	7	0	7	0	7	3	LOC_Os06g44370	probable splicing factor [imported] - Arabidopsis thaliana
5215	GATCAGCACTGTGGATG	5	0	5	0	5	1	LOC_Os02g32350	Staphylococcal nuclease homologue, putative
5230	GATCAGCAGACGATATT	15	0	15	0	15	1	LOC_Os03g55950	hypothetical protein
5231	GATCAGCAGAGAACAAA	24	0	24	0	24	5	LOC_Os03g21370	hypothetical protein
5251	GATCAGCAGCAGCGTCT	64	0	64	4	16	1	LOC_Os08g39270	Fasciclin domain, putative
5254	GATCAGCAGCCGCGGGT	52	0	52	0	52	1	LOC_Os05g32544	NULL
5263	GATCAGCAGGCAGCTCG	35	0	35	0	35	1	LOC_Os03g49570	hypothetical protein
5269	GATCAGCAGGTGCAAAA	42	0	42	0	42	2	LOC_Os07g41330	mitochondrial import inner membrane translocase subunit tim17, putative
5287	GATCAGCATATGCTGTC	17	0	17	0	17	2	LOC_Os08g44230	DHHC zinc finger domain, putative
5289	GATCAGCATATGTGTAT	44	0	44	0	44	2	LOC_Os03g01840	transposon protein, putative, unclassified
5290	GATCAGCATATTGGTAG	7	0	7	0	7	1	LOC_Os03g49170	expressed protein
5298	GATCAGCATCTTCGCAG	93	0	93	0	93	3	LOC_Os07g46690	PHD-finger, putative
5320	GATCAGCCAAGGTGTGC	6	0	6	0	6	1	LOC_Os01g24350	hypothetical protein
5333	GATCAGCCAGATAATAT	33	0	33	0	33	5	LOC_Os11g24050	transposon protein, putative, CACTA, En/Spm sub-class
5340	GATCAGCCAGTGCGAGT	34	0	34	0	34	2	LOC_Os03g61150	hypothetical protein
5350	GATCAGCCCACAAATTC	134	0	134	0	134	2	LOC_Os11g04480	expressed protein
5355	GATCAGCCCCTTTCGAT	36	0	36	0	36	2	LOC_Os03g31740	hypothetical protein
5411	GATCAGCCTCTGTGGAC	8	0	8	0	8	1	LOC_Os06g37640	expressed protein
5428	GATCAGCCTGGTGCACG	22	0	22	0	22	2	LOC_Os05g50280	Sugar transporter
5443	GATCAGCGAAACTGGTG	20	0	20	0	20	1	LOC_Os04g41490	DNA-directed RNA polymerase II largest chain
5451	GATCAGCGACGACGAGT	7	0	7	0	7	1	LOC_Os10g30870	expressed protein
5457	GATCAGCGAGTTTCAGC	33	0	33	0	33	2	LOC_Os03g08480	SAP-like protein
5458	GATCAGCGATAAGTTTG	68	0	68	12	5.66667	1	LOC_Os09g32968	NULL
5463	GATCAGCGATTGGAGAC	22	0	22	0	22	7	LOC_Os09g36460	Zinc finger, C3HC4 type (RING finger), putative
5464	GATCAGCGCAAAGAAGC	13	0	13	0	13	1	LOC_Os10g34370	expressed protein
5476	GATCAGCGCGGCGACGG	9	0	9	0	9	1	LOC_Os04g49730	Plant invertase/pectin methylesterase inhibitor
5514	GATCAGCTAGCAAATGT	24	0	24	0	24	2	LOC_Os10g40100	putative receptor kinase
5528	GATCAGCTATTGGAGTC	5	0	5	0	5	1	LOC_Os03g13760	Similar to At1g20580/F2D10_6
5536	GATCAGCTCATCTTCTA	113	0	113	0	113	2	LOC_Os12g10540	transcription factor
5573	GATCAGCTCTTTCCAGA	110	4	27.5	0	110	3	LOC_Os01g59560	Protein kinase domain, putative
5583	GATCAGCTGAGTCCACT	13	0	13	0	13	1	LOC_Os03g08830	hypothetical protein
5607	GATCAGCTGCTGGTGGA	47	0	47	2	23.5	1	LOC_Os02g49700	Transposable element protein, putative
5619	GATCAGCTGGCGCTCCG	35	0	35	0	35	1	LOC_Os03g22180	Eukaryotic ribosomal protein L18
5670	GATCAGCTTCGTCTTCG	18	0	18	0	18	3	LOC_Os07g07820	hypothetical protein
5728	GATCAGGAAACTGATAA	16	0	16	0	16	1	LOC_Os07g29600	Zinc finger, C3HC4 type (RING finger), putative
5735	GATCAGGAAATGGATTC	9	0	9	0	9	3	LOC_Os04g57420	hypothetical protein
5771	GATCAGGAAGGGCCATA	28	0	28	0	28	2	LOC_Os09g39560	HAD-superfamily hydrolase, subfamily IA, variant 3, putative
5803	GATCAGGACCAGCACCC	7	0	7	0	7	2	LOC_Os04g38026	NULL
5824	GATCAGGAGAAGAAACA	99	2	49.5	0	99	2	LOC_Os07g30670	2Fe-2S iron-sulfur cluster binding domain, putative
5827	GATCAGGAGAGAGGATG	91	3	30.33	12	7.58333	2	LOC_Os01g42070	Kinesin motor domain, putative
5829	GATCAGGAGAGGTAGTG	10	0	10	0	10	1	LOC_Os11g04420	expressed protein
5837	GATCAGGAGCATGCAAA	28	0	28	0	28	1	LOC_Os05g33360	AT4g15470/dl3775w
5866	GATCAGGATAATGATGG	47	0	47	0	47	7	LOC_Os02g46090	Protein kinase domain, putative
5878	GATCAGGATGCCTTCAA	12	0	12	0	12	1	LOC_Os10g41960	putative eukaryotic initiation factor subunit
5887	GATCAGGATTAGGCATC	21	0	21	0	21	1	LOC_Os09g25720	hypothetical protein
5895	GATCAGGCAAATCTTGC	33	0	33	0	33	2	LOC_Os06g04010	expressed protein
5905	GATCAGGCACAGGTGCT	52	0	52	3	17.3333	1	LOC_Os11g04990	At1g03250/F15K9_13
5938	GATCAGGCCAGTACCAT	30	0	30	0	30	2	LOC_Os03g20860	expressed protein
6005	GATCAGGCTGCATTCGT	56	11	5.09	0	56	1	LOC_Os01g54100	Protein kinase domain, putative
6034	GATCAGGGACTTGTGGA	36	0	36	0	36	3	LOC_Os03g53190	putative histone H2 protein
6082	GATCAGGGTAACTCAGA	40	8	5	0	40	1	LOC_Os09g36530	expressed protein
6143	GATCAGGTCTGGTGCTT	10	0	10	0	10	1	LOC_Os02g15900	ribosomal protein L21, putative
6166	GATCAGGTGCTGGCATA	42	0	42	0	42	7	LOC_Os02g04180	transposon protein, putative, CACTA, En/Spm sub-class
6202	GATCAGGTTCAGCATTG	16	0	16	0	16	1	LOC_Os03g25940	putative cystathionine gamma synthase
6207	GATCAGGTTCGAGATGA	21	3	7	4	5.25	1	LOC_Os01g07350	hypothetical protein
6231	GATCAGGTTTAACTAAT	13	0	13	0	13	6	LOC_Os03g44840	hypothetical protein
6248	GATCAGGTTTTGGCACA	18	2	9	0	18	2	LOC_Os05g02500	MAP kinase phosphatase
6256	GATCAGTAAAATTTCTC	64	0	64	0	64	3	LOC_Os02g47970	Calpain family cysteine protease, putative
6265	GATCAGTAACCCGTAGT	134	5	26.8	0	134	2	LOC_Os01g68370	transcription activator VP1 - rice
6291	GATCAGTACAGTGTGGG	7	0	7	0	7	3	LOC_Os04g28470	retrotransposon protein, putative, Ty1-copia sub-class
6293	GATCAGTACCAAATCCT	73	3	24.33	0	73	1	LOC_Os01g24690	ribosomal protein L23, putative
6295	GATCAGTACCGCTCATT	9	0	9	0	9	1	LOC_Os12g19030	Copine, putative
6302	GATCAGTACGGTGAATG	18	0	18	0	18	2	LOC_Os02g24080	SNAP-34
6310	GATCAGTACTGCGTGGC	37	3	12.33	0	37	5	LOC_Os07g39510	Yippee putative zinc-binding protein
6317	GATCAGTACTTTAGGCA	7	0	7	0	7	3	LOC_Os03g05340	retrotransposon protein, putative, unclassified
6352	GATCAGTAGTTTCACAG	106	0	106	0	106	1	LOC_Os06g46380	Protein prenyltransferase alpha subunit repeat, putative
6361	GATCAGTATGAAGGAGG	12	0	12	0	12	1	LOC_Os02g32660	starch branching enzyme isoform RBE3 - rice
6369	GATCAGTATGTAGAGAA	24	0	24	4	6	1	LOC_Os09g29840	Hsp90 protein, putative
6449	GATCAGTCGAACGAAAG	13	0	13	0	13	1	LOC_Os09g07720	hypothetical protein
6470	GATCAGTCGTGTAGGTC	7	0	7	0	7	2	LOC_Os04g52700	hypothetical protein
6484	GATCAGTCTCAAATTGT	127	25	5.08	10	12.7	2	LOC_Os07g05960	hypothetical protein
6495	GATCAGTCTCTTCCTTG	13	0	13	0	13	3	LOC_Os08g38086	NULL
6540	GATCAGTGACAGCTGGG	7	0	7	0	7	7	LOC_Os03g19510	ATP-dependent clp proteinase (EC 3.4.21.-) chain P1 [imported] - Arabidopsis thaliana
6608	GATCAGTGGCCGCTCCG	130	0	130	12	10.8333	1	LOC_Os03g53600	expressed protein
6610	GATCAGTGGCTTGTACA	46	8	5.75	1	46	2	LOC_Os04g46440	Similar to apetala2 domain TINY like protein [imported] - Arabidopsis thaliana
6623	GATCAGTGGTTGAACGT	64	0	64	0	64	2	LOC_Os10g26130	phenylalanyl-tRNA synthetase, alpha subunit, putative
6624	GATCAGTGTAAAAACTT	9	0	9	1	9	2	LOC_Os12g18760	Similar to zgc:64113
6638	GATCAGTGTCTGAAGAT	40	0	40	0	40	2	LOC_Os08g06500	expressed protein
6664	GATCAGTGTTCCAGTTG	39	3	13	6	6.5	7	LOC_Os09g26730	chaperonin, 10 kDa, putative
6674	GATCAGTGTTGTGTTTA	73	0	73	7	10.4286	2	LOC_Os03g50740	TGF beta receptor associated protein-like protein
6713	GATCAGTTATTTGGATT	6	0	6	0	6	5	LOC_Os12g36580	transposon protein, putative, CACTA, En/Spm sub-class
6722	GATCAGTTCACTCTCCT	20	0	20	0	20	2	LOC_Os12g38460	Similar to RSSG8
6728	GATCAGTTCAGTATACT	10	0	10	0	10	2	LOC_Os03g12010	hypothetical protein
6736	GATCAGTTCATTCATTC	54	0	54	0	54	2	LOC_Os09g34130	At3g59660
6753	GATCAGTTCCTGCTGAG	22	0	22	3	7.33333	5	LOC_Os06g13330	Similar to receptor-like protein kinase
6782	GATCAGTTCTTGTTCTT	16	0	16	3	5.33333	2	LOC_Os04g39570	WRKY DNA -binding domain, putative
6820	GATCAGTTGCTGGTCCG	6	0	6	0	6	1	LOC_Os08g04180	tryptophan synthase, beta subunit
6852	GATCAGTTGTCGCGGTT	45	2	22.5	8	5.625	1	LOC_Os07g20340	heavy metal-associated domain, putative
6867	GATCAGTTTACAGTCTG	34	0	34	0	34	2	LOC_Os12g30540	ubiquitin-specific protease 12
6900	GATCAGTTTGACAAGGG	30	0	30	0	30	1	LOC_Os08g43060	expressed protein
6932	GATCAGTTTTCACTGTC	22	0	22	0	22	2	LOC_Os01g02100	BED zinc finger, putative
6977	GATCATAAATGCAGTTT	15	0	15	0	15	2	LOC_Os03g19410	At2g47390/T8I13.23
6992	GATCATAACCATGGCAG	25	0	25	0	25	2	LOC_Os04g34100	hypothetical protein
6993	GATCATAACCTGAAGAG	21	0	21	0	21	3	LOC_Os04g44300	transposon protein, putative, unclassified
6999	GATCATAAGACAGTATG	142	13	10.92	19	7.47368	2	LOC_Os02g03560	hypothetical protein
7005	GATCATAAGATGTTCGC	118	0	118	4	29.5	2	LOC_Os07g49380	PWWP domain, putative
7012	GATCATAAGGAGTCACG	12	0	12	0	12	1	LOC_Os05g08010	F-box domain, putative
7023	GATCATAATAGCCACAT	110	4	27.5	8	13.75	5	LOC_Os10g30156	NULL
7040	GATCATAATGTGCAAAG	65	2	32.5	4	16.25	1	LOC_Os09g10330	hypothetical protein
7047	GATCATACAAAGATGTG	42	0	42	0	42	2	LOC_Os05g04610	ABC transporter, putative
7064	GATCATACACGTTAGGG	5	0	5	0	5	1	LOC_Os07g48890	Poly(A) polymerase central domain, putative
7099	GATCATACGATGGAAAG	12	0	12	0	12	1	LOC_Os01g49470	At3g18290/MIE15_8
7129	GATCATACTGGATGGGT	13	0	13	0	13	2	LOC_Os10g39510	New cDNA-based Gene
7142	GATCATACTTCTCCTGG	6	0	6	0	6	1	LOC_Os02g42320	proteasome subunit alpha type 2 (ec 3.4.25.1) (20s proteasome alphasubunit b) (20s proteasome subunit alpha-2)
7146	GATCATACTTGCTAAGG	84	11	7.64	6	14	1	LOC_Os04g40830	hypothetical protein
7160	GATCATAGAGCTAGCAA	191	0	191	0	191	2	LOC_Os07g44230	hypothetical protein
7187	GATCATAGCCTTGTCTT	27	0	27	4	6.75	2	LOC_Os06g06350	AMP-binding enzyme, putative
7190	GATCATAGCGTCTCCAA	45	0	45	0	45	3	LOC_Os02g11760	ABC transporter, putative
7196	GATCATAGCTTCATCTG	43	2	21.5	1	43	2	LOC_Os08g33400	hypothetical protein
7211	GATCATAGGTTTAGAGA	7	0	7	0	7	2	LOC_Os03g21850	hypothetical protein
7234	GATCATAGTTAAGGCAC	30	0	30	0	30	2	LOC_Os09g39490	hypothetical protein
7250	GATCATAGTTTTAGTTC	39	3	13	6	6.5	1	LOC_Os06g11380	Kinesin motor domain, putative
7276	GATCATATCCATTTGAC	82	3	27.33	6	13.6667	1	LOC_Os01g70800	Mitochondrial carrier protein, putative
7285	GATCATATCGAAAACCG	7	0	7	0	7	2	LOC_Os03g19310	Similar to probable glycosyltransferase [imported] - Arabidopsis thaliana
7325	GATCATATGGACAGGCT	24	0	24	0	24	1	LOC_Os05g07070	Zinc finger, C3HC4 type (RING finger), putative
7337	GATCATATGTGGTCATT	64	0	64	2	32	2	LOC_Os04g38530	Aldose 1-epimerase
7345	GATCATATTATTCAGCG	80	0	80	0	80	2	LOC_Os04g46900	Beige/BEACH domain, putative
7354	GATCATATTGGGATTAC	82	13	6.31	0	82	2	LOC_Os02g17640	isochorismatase family protein
7380	GATCATATTTTCCCCAG	22	0	22	0	22	1	LOC_Os05g39110	selT/selW/selH selenoprotein domain, putative
7386	GATCATCAAACAAACGC	8	0	8	0	8	1	LOC_Os01g51250	Mitochondrial carrier protein, putative
7390	GATCATCAAACCAGGGA	64	4	16	0	64	1	LOC_Os03g61050	putative dex1 protein
7391	GATCATCAAACGGAAGA	17	0	17	0	17	1	LOC_Os03g39640	transporter associated domain containing protein
7396	GATCATCAAAGAGCTGA	15	2	7.5	0	15	1	LOC_Os03g52400	putative ribosomal protein
7405	GATCATCAACCCGCCAA	37	0	37	0	37	1	LOC_Os12g40530	transposon protein, putative, mutator sub-class
7416	GATCATCAACGTGTACA	5	0	5	0	5	5	LOC_Os10g42820	expressed protein
7435	GATCATCAAGGACGCAG	62	0	62	2	31	1	LOC_Os03g08110	hydrolase, alpha/beta fold family, putative
7461	GATCATCACAACTATAC	206	32	6.44	2	103	1	LOC_Os12g39180	metal transporter nramp3 (atnramp3)
7464	GATCATCACAATTGGCT	7	0	7	0	7	2	LOC_Os10g02770	Glycosyl hydrolases family 16, putative
7481	GATCATCACCATCAACC	5	0	5	0	5	1	LOC_Os08g02690	Transposable element protein, putative
7490	GATCATCACGTCGCGGA	241	4	60.25	8	30.125	1	LOC_Os06g35970	expressed protein
7513	GATCATCAGATATTTGA	5	0	5	0	5	3	LOC_Os09g24440	Similar to TFIID component TAF2
7548	GATCATCAGTCCATCAC	52	0	52	6	8.66667	2	LOC_Os08g25820	myb-like DNA-binding domain, SHAQKYF class, putative
7560	GATCATCAGTTTTGCAG	29	0	29	0	29	3	LOC_Os05g40970	hypothetical protein
7565	GATCATCATACCCGCAG	7	0	7	0	7	1	LOC_Os12g37590	probable prefoldin subunit 3
7570	GATCATCATCAACAACG	94	0	94	0	94	2	LOC_Os12g40300	hypothetical protein
7579	GATCATCATCCATCATC	20	0	20	0	20	2	LOC_Os04g32460	At3g26830
7582	GATCATCATCCTCACCT	100	8	12.5	6	16.6667	2	LOC_Os01g12730	RAB7D
7587	GATCATCATCGTCCTCT	7	0	7	0	7	1	LOC_Os08g31340	Heavy-metal-associated domain, putative
7607	GATCATCATTGTAGAAT	13	0	13	0	13	2	LOC_Os12g42140	G-patch domain, putative
7653	GATCATCCAGCAGCAGC	24	0	24	0	24	1	LOC_Os04g21590	PB1 domain, putative
7707	GATCATCCCCAGGCGCT	64	0	64	0	64	1	LOC_Os06g48940	ATP-binding protein, putative
7714	GATCATCCCGGAGACGC	294	40	7.35	8	36.75	3	LOC_Os07g11630	retrotransposon protein, putative, unclassified
7715	GATCATCCCGGCCGGCG	19	0	19	0	19	1	LOC_Os01g46070	malate dehydrogenase, NAD-dependent
7725	GATCATCCCTCACATTT	40	8	5	0	40	1	LOC_Os11g08100	nucellin-like aspartic protease
7750	GATCATCCGCGCGTCGG	20	0	20	0	20	1	LOC_Os03g46100	putative globulin (with alternative splicing)
7780	GATCATCCTATACAGAA	34	0	34	0	34	6	LOC_Os06g49120	expressed protein
7834	GATCATCCTTGGCAATG	47	0	47	0	47	1	LOC_Os06g44640	hypothetical protein
7838	GATCATCCTTGTTTGGC	5	0	5	0	5	1	LOC_Os07g46320	hypothetical protein
7855	GATCATCGACGACGTGG	86	0	86	0	86	1	LOC_Os07g01630	Dirigent-like protein, putative
7858	GATCATCGAGAACGGCG	10	0	10	0	10	1	LOC_Os03g46100	putative globulin (with alternative splicing)
7874	GATCATCGATGTGAATT	96	0	96	0	96	2	LOC_Os03g11690	expressed protein
7900	GATCATCGCTACATGCC	13	0	13	0	13	1	LOC_Os09g35670	At1g12650/T12C24_1
7929	GATCATCGGCTTGTATG	121	0	121	0	121	2	LOC_Os12g40190	extra-large G-protein
7933	GATCATCGGGGAACACT	22	0	22	0	22	2	LOC_Os01g71270	peptide chain release factor eRF/aRF, subunit 1
7945	GATCATCGGTGGCGGAT	27	0	27	0	27	1	LOC_Os05g05290	expressed protein
7967	GATCATCGTCGTCATAT	13	0	13	0	13	2	LOC_Os04g21320	plant integral membrane protein TIGR01569, putative
7985	GATCATCTAAGGAGGCT	5	0	5	0	5	1	LOC_Os02g18660	neurofilament triplet m protein (160 kda neurofilament protein)(neurofilament medium polypeptide) (nf-m) (fragment)
8005	GATCATCTATGGAGGTT	37	2	18.5	0	37	7	LOC_Os01g05490	triosephosphate isomerase
8007	GATCATCTATTGCCTCC	13	0	13	0	13	2	LOC_Os03g10050	serine O-acetyltransferase, putative
8029	GATCATCTCATCTGGAT	103	0	103	0	103	1	LOC_Os07g10920	expressed protein
8037	GATCATCTCATTCTGGA	62	0	62	0	62	1	LOC_Os03g03650	hypothetical protein
8095	GATCATCTCTGTACAAA	30	0	30	0	30	2	LOC_Os09g26570	similar to late embryogenesis abundant proteins [imported] - Arabidopsis thaliana
8132	GATCATCTGCCACCGCC	5	0	5	0	5	1	LOC_Os11g47500	chitinase (EC 3.2.1.14) III C10923 - rice
8148	GATCATCTGGGAATGGT	7	0	7	0	7	1	LOC_Os12g34490	hypothetical protein
8168	GATCATCTGTTGGCGGT	17	0	17	0	17	1	LOC_Os01g65600	PHD-finger, putative
8170	GATCATCTGTTTGTGAA	7	0	7	0	7	2	LOC_Os09g31090	Similar to polyubiquitin-like protein [imported] - Arabidopsis thaliana
8197	GATCATCTTGCCAAGCT	34	0	34	4	8.5	2	LOC_Os06g36800	diacylglycerol acyltransferase, putative
8202	GATCATCTTGGTCCAGC	117	2	58.5	3	39	2	LOC_Os05g32500	expressed protein
8228	GATCATGAAAAAAGAAC	15	0	15	0	15	6	LOC_Os03g42780	putative U3 small nucleolar ribonucleoprotein complex-associated protein
8238	GATCATGAAATACAAAA	7	0	7	0	7	1	LOC_Os02g05450	PHD-finger, putative
8254	GATCATGAAGAGCATCA	49	0	49	0	49	1	LOC_Os07g48160	Melibiase, putative
8255	GATCATGAAGATGAATG	5	0	5	0	5	2	LOC_Os04g09530	Similar to At2g15690/F9O13.24
8260	GATCATGAAGCAGTGCA	8	0	8	0	8	1	LOC_Os11g05390	Major Facilitator Superfamily, putative
8263	GATCATGAAGTCTGAAG	47	0	47	0	47	2	LOC_Os02g28720	U-box domain, putative
8269	GATCATGAATGATACTC	22	0	22	0	22	2	LOC_Os08g32080	Homeobox associated leucine zipper, putative
8278	GATCATGAATTGAAAGA	25	0	25	0	25	1	LOC_Os01g59320	hypothetical protein
8282	GATCATGACAACCATTT	100	2	50	0	100	2	LOC_Os06g37080	l-ascorbate oxidase precursor (ec 1.10.3.3) (ascorbase) (aso)
8313	GATCATGACTTTCAGCA	24	4	6	0	24	3	LOC_Os02g32660	starch branching enzyme isoform RBE3 - rice
8317	GATCATGAGAAGAGAAT	27	0	27	0	27	1	LOC_Os02g50270	expressed protein
8351	GATCATGAGTCATTTGC	7	0	7	0	7	2	LOC_Os03g46460	expressed protein
8359	GATCATGAGTGTTGGCG	46	0	46	2	23	1	LOC_Os01g11952	NULL
8363	GATCATGAGTTCCTCGT	100	2	50	12	8.33333	2	LOC_Os03g63670	expressed protein
8371	GATCATGATAGGTGGTG	25	0	25	0	25	3	LOC_Os01g24880	hypothetical protein
8377	GATCATGATGATACGGC	10	0	10	0	10	2	LOC_Os02g56530	expressed protein
8385	GATCATGATGCTTGAGT	39	0	39	0	39	3	LOC_Os10g19860	Myosin head (motor domain), putative
8392	GATCATGATGTTCCCAG	13	0	13	0	13	1	LOC_Os10g28030	expressed protein
8402	GATCATGCAAAACTAGT	10	2	5	0	10	2	LOC_Os07g10880	expressed protein
8436	GATCATGCACGAGGAGA	5	0	5	0	5	1	LOC_Os05g46460	hydrolase, alpha/beta fold family, putative
8437	GATCATGCACGTAATCA	29	0	29	0	29	1	LOC_Os06g19660	expressed protein
8444	GATCATGCAGCGACTGG	49	0	49	0	49	2	LOC_Os04g39950	expressed protein
8453	GATCATGCAGTACACAC	35	0	35	0	35	2	LOC_Os04g46940	heavy metal translocating P-type ATPase, putative
8459	GATCATGCATCAAAAAC	39	6	6.5	0	39	2	LOC_Os04g42870	methyltransferase, UbiE/COQ5 family
8478	GATCATGCATTGGTGGC	29	0	29	0	29	1	LOC_Os11g18770	PHD-finger, putative
8480	GATCATGCATTTGTTTG	20	0	20	4	5	5	LOC_Os10g03780	F-box domain, putative
8486	GATCATGCCAATTGCCA	78	11	7.09	15	5.2	2	LOC_Os01g68310	hypothetical protein
8510	GATCATGCCCGCAGTAT	96	0	96	0	96	1	LOC_Os01g59760	bZIP transcription factor, putative
8515	GATCATGCCGCAGGCCA	88	0	88	0	88	5	LOC_Os03g03430	At1g47330/T3F24_2
8634	GATCATGGACAAATTGT	74	8	9.25	2	37	1	LOC_Os02g06720	Beige/BEACH domain, putative
8650	GATCATGGAGTGATGCT	24	0	24	0	24	2	LOC_Os09g25500	hypothetical protein
8651	GATCATGGAGTTCTCAC	91	0	91	0	91	1	LOC_Os01g05420	IWS1 C-terminus, putative
8683	GATCATGGGAAACAGAA	54	8	6.75	8	6.75	7	LOC_Os02g58280	hypothetical protein
8692	GATCATGGGCGACGCGT	5	0	5	0	5	1	LOC_Os01g61044	NULL
8705	GATCATGGTAATTGCAG	24	2	12	0	24	2	LOC_Os06g46380	Protein prenyltransferase alpha subunit repeat, putative
8712	GATCATGGTCATCTTTT	22	0	22	0	22	2	LOC_Os07g36260	transposon protein, putative, ping/pong/SNOOPY sub-class
8735	GATCATGGTTTTGCAGA	62	0	62	8	7.75	2	LOC_Os08g02860	transposon protein, putative, unclassified
8740	GATCATGTAAAGAGGGA	152	0	152	21	7.2381	2	LOC_Os03g53080	expressed protein
8751	GATCATGTAAGCTTCTA	57	0	57	0	57	2	LOC_Os10g40590	putative oxysterol-binding protein
8782	GATCATGTCATGTCTTA	13	0	13	0	13	2	LOC_Os03g13380	Endomembrane protein 70
8784	GATCATGTCATTTGTAT	34	2	17	0	34	2	LOC_Os01g62860	oxidoreductase, aldo/keto reductase family
8794	GATCATGTCCTCATGCC	49	0	49	0	49	2	LOC_Os02g03820	expressed protein
8843	GATCATGTGGGCTGAAA	19	0	19	0	19	2	LOC_Os02g55890	V-type H(+)-translocating pyrophosphatase
8855	GATCATGTGTTCCTAGG	17	0	17	0	17	3	LOC_Os10g33420	hypothetical protein
8859	GATCATGTTAACAAGTA	25	2	12.5	0	25	1	LOC_Os08g43130	expressed protein
8860	GATCATGTTAACTTAGG	5	0	5	0	5	2	LOC_Os02g06910	auxin response factor 3
8875	GATCATGTTCAGTAAAT	27	0	27	0	27	2	LOC_Os03g42130	putative oxidoreductase
8903	GATCATGTTGTTCTCGG	35	0	35	2	17.5	3	LOC_Os03g09250	inositol-3-phosphate synthase (ec 5.5.1.4) (myo-inositol-1-phosphatesynthase) (mi-1-p synthase) (ips)
8907	GATCATGTTTAAGCGAC	108	2	54	6	18	2	LOC_Os03g61990	Transposable element protein, putative
8920	GATCATGTTTTGGCTCA	30	4	7.5	0	30	3	LOC_Os10g02630	transposon protein, putative, CACTA, En/Spm sub-class
8930	GATCATTAAGACAAGGG	18	0	18	0	18	1	LOC_Os05g44560	Kinesin motor domain, putative
8986	GATCATTATAGACATGG	37	0	37	0	37	7	LOC_Os09g01610	expressed protein
8989	GATCATTATCGGTGCAT	15	2	7.5	0	15	3	LOC_Os01g58260	Subtilase family, putative
9022	GATCATTCACTCCCAAT	15	0	15	0	15	5	LOC_Os12g08189	NULL
9114	GATCATTCCTCCTTCAG	42	6	7	0	42	1	LOC_Os02g17190	Myb-like DNA-binding domain, putative
9127	GATCATTCGAAACTTTG	10	0	10	0	10	2	LOC_Os06g19400	Contains similarity to gb|AB011110 KIAA0538 protein from Homo sapiens brain and to phospholipid-binding domain C2 PF|00168. ESTs gb|AA585988 and gb|T04384 come from this gene.
9133	GATCATTCGCATCTTAC	25	0	25	0	25	5	LOC_Os01g54510	POT family, putative
9138	GATCATTCGGAGACTTG	15	0	15	0	15	3	LOC_Os08g10510	aminotransferase, class III
9186	GATCATTCTGTTAAGTC	12	0	12	0	12	2	LOC_Os06g06350	AMP-binding enzyme, putative
9188	GATCATTCTGTTGTTAA	55	11	5	8	6.875	2	LOC_Os06g02540	hypothetical protein
9217	GATCATTGAACCCATTG	40	0	40	0	40	2	LOC_Os07g10490	amine oxidase, flavin-containing
9219	GATCATTGAAGAGATAC	8	0	8	0	8	1	LOC_Os02g08300	UV excision repair protein Rad23
9220	GATCATTGAATCGCCTA	84	0	84	8	10.5	2	LOC_Os07g16040	D-isomer specific 2-hydroxyacid dehydrogenase, NAD binding domain, putative
9249	GATCATTGCAAGATGTT	111	0	111	0	111	5	LOC_Os10g40220	expressed protein
9286	GATCATTGCTGCTTCTG	24	0	24	0	24	1	LOC_Os03g26044	NULL
9297	GATCATTGGACAAGCAC	20	0	20	0	20	1	LOC_Os02g27620	Endonuclease/Exonuclease/phosphatase family, putative
9315	GATCATTGGCTGTTTTA	6	0	6	0	6	3	LOC_Os05g38810	PWWP domain, putative
9338	GATCATTGGTTCCTCCT	44	0	44	0	44	2	LOC_Os05g01480	Ras family, putative
9355	GATCATTGTCCAAGTTG	24	0	24	0	24	1	LOC_Os01g64030	Leucine Rich Repeat, putative
9365	GATCATTGTCTGATGAA	24	0	24	0	24	2	LOC_Os03g48300	expressed protein
9409	GATCATTTACCAGAGAG	80	0	80	0	80	5	LOC_Os04g52520	hypothetical protein
9411	GATCATTTACCTACAGA	6	0	6	0	6	1	LOC_Os05g50200	expressed protein
9438	GATCATTTCAGGGCCCC	115	11	10.45	0	115	2	LOC_Os08g27824	NULL
9485	GATCATTTCTAGCCTTG	16	0	16	0	16	2	LOC_Os08g06450	Cytidylyltransferase
9488	GATCATTTCTCTTGCAT	27	0	27	0	27	3	LOC_Os02g45130	Ser/Thr kinase
9532	GATCATTTGGAAGGAGG	19	0	19	1	19	1	LOC_Os07g14280	expressed protein
9538	GATCATTTGGCTGGTGC	13	0	13	0	13	2	LOC_Os03g08770	expressed protein
9552	GATCATTTGTAGAGTTA	22	0	22	1	22	2	LOC_Os03g16120	hypothetical protein
9559	GATCATTTGTGGAAGCC	42	0	42	0	42	3	LOC_Os01g22500	expressed protein
9625	GATCATTTTGGAGGGAA	7	0	7	0	7	1	LOC_Os02g39300	expressed protein
9647	GATCATTTTTCTCTTGC	5	0	5	0	5	1	LOC_Os05g51690	CCT motif, putative
9695	GATCCAAAAGGGTTCCA	10	0	10	0	10	1	LOC_Os10g28570	hypothetical protein
9716	GATCCAAAATTTGCCGG	30	0	30	0	30	2	LOC_Os04g20280	Protein tyrosine phosphatase-like protein, PTPLA, putative
9749	GATCCAAACCCAAACTC	180	0	180	21	8.57143	1	LOC_Os03g57790	ubiquitin carrier protein
9765	GATCCAAACTGATAGCA	37	0	37	0	37	2	LOC_Os02g40530	snapdragon myb protein 305 homolog
9781	GATCCAAAGAAGAACAC	42	0	42	0	42	1	LOC_Os03g25110	expressed protein
9842	GATCCAAAGTTCACAAT	206	6	34.33	8	25.75	1	LOC_Os04g48820	hydrolase, TatD family
9843	GATCCAAAGTTCATTGC	74	10	7.4	12	6.16667	1	LOC_Os10g32710	putative WD domain containing protein
9844	GATCCAAAGTTCTGCTG	17	0	17	0	17	2	LOC_Os02g02510	RNA polymerase Rpb4
9882	GATCCAAATGAAGAAGA	5	0	5	0	5	2	LOC_Os02g48470	expressed protein
9897	GATCCAAATGCTGATTC	7	0	7	0	7	1	LOC_Os10g20630	PA domain, putative
9898	GATCCAAATGCTTATGA	10	0	10	0	10	6	LOC_Os02g26780	transposon protein, putative, unclassified
9921	GATCCAAATTCTAAGTC	16	0	16	1	16	1	LOC_Os04g40720	expressed protein
9949	GATCCAACACAATGTCT	110	0	110	0	110	2	LOC_Os03g08300	hypothetical protein
9956	GATCCAACAGAAATGGT	110	6	18.33	4	27.5	1	LOC_Os06g50170	brain and reproductive organ-expressed protein isoform IV, putative
9957	GATCCAACAGACTATGA	5	0	5	0	5	3	LOC_Os04g50890	probable secretory carrier membrane protein [imported] - Arabidopsis thaliana
9967	GATCCAACAGGAAAAGC	13	0	13	0	13	1	LOC_Os04g46890	Putative snoRNA binding domain
9982	GATCCAACATTTTGCTT	40	0	40	0	40	2	LOC_Os02g43430	Protein kinase domain, putative
10012	GATCCAACCTGATGAAA	71	11	6.45	0	71	1	LOC_Os03g08740	rw1 protein
10019	GATCCAACGAAAGAAAG	42	0	42	0	42	1	LOC_Os05g13780	expressed protein
10037	GATCCAACGGAACTGCC	5	0	5	0	5	3	LOC_Os03g22120	Sucrose synthase
10044	GATCCAACGGTCACACA	45	0	45	1	45	2	LOC_Os11g13420	Similar to At1g55140
10056	GATCCAACTAGGTTAGT	30	0	30	4	7.5	2	LOC_Os04g51140	hypothetical protein
10066	GATCCAACTCCAAAGCA	98	0	98	0	98	2	LOC_Os10g33930	expressed protein
10080	GATCCAACTCTGAGGAA	39	0	39	0	39	1	LOC_Os04g32020	2-oxoglutarate dehydrogenase, E1 component
10093	GATCCAACTGCTGAAGA	177	19	9.32	33	5.36364	1	LOC_Os11g20689	NULL
10120	GATCCAAGAAATCAAAG	5	0	5	0	5	1	LOC_Os07g49150	26S proteasome subunit P45 family
10129	GATCCAAGAATGCCCGC	34	4	8.5	0	34	1	LOC_Os03g11440	preprotein translocase, SecY subunit
10139	GATCCAAGACGACTCAT	5	0	5	0	5	1	LOC_Os01g40190	transposon protein, putative, CACTA, En/Spm sub-class
10172	GATCCAAGCAAACGACC	12	0	12	0	12	1	LOC_Os02g12810	AT5g11850/F14F18_20
10221	GATCCAAGGAAGCAGAA	25	0	25	0	25	3	LOC_Os11g40590	expressed protein
10231	GATCCAAGGCAAGGGAG	34	0	34	0	34	5	LOC_Os01g55630	Cupin, putative
10243	GATCCAAGGGCTACTGC	142	6	23.67	0	142	7	LOC_Os09g01360	Similar to This gene may be cut off.
10418	GATCCAATGCCCGCCGC	94	0	94	0	94	1	LOC_Os06g34660	hypothetical protein
10427	GATCCAATGGACATCTT	17	0	17	0	17	1	LOC_Os01g73620	expressed protein
10452	GATCCAATGTGAGGATT	30	0	30	0	30	1	LOC_Os03g58530	putative DNA-binding protein
10485	GATCCAATTGAAGTTGG	59	0	59	0	59	2	LOC_Os02g03760	S-ribonuclease binding protein SBP1, putative
10493	GATCCAATTGCTGAAGA	219	36	6.08	15	14.6	1	LOC_Os08g01920	DDHD domain, putative
10510	GATCCAATTTCTTGAGA	34	0	34	0	34	1	LOC_Os01g44220	glucose-1-phosphate adenylyltransferase (EC 2.7.7.27) large chain - rice
10541	GATCCACAAATGTTCTG	5	0	5	0	5	2	LOC_Os07g08140	HSF-type DNA-binding domain, putative
10550	GATCCACAACCCGGATA	113	0	113	1	113	1	LOC_Os06g11640	AT4g08960/T3H13_2
10567	GATCCACAAGGCAGCAG	7	0	7	0	7	1	LOC_Os01g01307	NULL
10603	GATCCACACGGGGCAGG	5	0	5	0	5	1	LOC_Os03g11670	RSP67.2
10605	GATCCACACTCAGTCTT	71	0	71	0	71	1	LOC_Os02g14760	At1g32790/F6N18_9
10727	GATCCACCACCTGGATG	24	4	6	0	24	3	LOC_Os02g25640	Cupin, putative
10732	GATCCACCACGCCGTGA	20	4	5	0	20	2	LOC_Os09g37760	F2D10.15
10733	GATCCACCACTCCGTCC	19	0	19	0	19	1	LOC_Os02g04540	transposon protein, putative, CACTA, En/Spm sub-class
10760	GATCCACCATGTTATCC	20	0	20	0	20	3	LOC_Os05g46620	dnaJ-related protein T22F8.50 - Arabidopsis thaliana
10809	GATCCACCGCAACGTAG	61	0	61	0	61	3	LOC_Os02g54700	Transposable element protein, putative
10825	GATCCACCGCCTCGTCC	34	0	34	0	34	2	LOC_Os02g45490	ribosomal protein S15, putative
10830	GATCCACCGGAGGAAGT	9	0	9	0	9	1	LOC_Os03g25120	HSF-type DNA-binding domain, putative
10896	GATCCACGAATCGTGGT	56	0	56	0	56	1	LOC_Os01g74530	At3g12620
10915	GATCCACGATGAATGGT	275	0	275	0	275	2	LOC_Os07g33790	Receptor family ligand binding region, putative
10930	GATCCACGCGGCGTCGC	40	0	40	6	6.66667	1	LOC_Os07g34620	hypothetical protein
10941	GATCCACGGCGGCGCCG	32	0	32	0	32	1	LOC_Os04g55710	transposon protein, putative, unclassified
10947	GATCCACGGGAGGTCAT	42	0	42	0	42	5	LOC_Os02g38180	hypothetical protein
10954	GATCCACGTCGAGCGCA	5	0	5	0	5	1	LOC_Os12g05430	ribosomal protein L24, putative
10961	GATCCACGTGCTGGAAG	10	0	10	0	10	1	LOC_Os02g15070	Cupin, putative
10963	GATCCACGTGGCTTTGC	30	4	7.5	0	30	1	LOC_Os01g12810	expressed protein
10971	GATCCACGTTTCATTTT	5	0	5	0	5	2	LOC_Os06g12460	hypothetical protein
10976	GATCCACTAAGGGGTGG	5	0	5	0	5	1	LOC_Os05g50170	expressed protein
10983	GATCCACTACTACACAC	8	0	8	0	8	1	LOC_Os01g63220	kinase, pfkB family, putative
10997	GATCCACTCACCGGTAC	24	2	12	0	24	1	LOC_Os05g49670	hypothetical protein
11010	GATCCACTCCGGGTACA	7	0	7	0	7	3	LOC_Os02g35020	hypothetical protein
11036	GATCCACTGACGGAGCA	15	0	15	0	15	1	LOC_Os05g37170	basic leucine zipper protein - maize
11057	GATCCACTGGCCTTTGT	13	0	13	0	13	1	LOC_Os09g04890	F/Y-rich N-terminus, putative
11063	GATCCACTGTAAAGGCT	5	0	5	0	5	5	LOC_Os06g37059	NULL
11077	GATCCACTTCAATCTCC	12	0	12	0	12	1	LOC_Os04g47550	F-box domain, putative
11105	GATCCACTTTGGTGCAG	35	0	35	4	8.75	3	LOC_Os07g09630	oxidoreductase, 2OG-Fe(II) oxygenase family, putative
11113	GATCCAGAAAATGGTAG	24	0	24	0	24	1	LOC_Os04g51320	GT-1 like transcription factor, putative
11129	GATCCAGAACCTGACTT	5	0	5	0	5	1	LOC_Os05g43380	Tesmin/TSO1-like CXC domain, putative
11158	GATCCAGAAGTGTTCAA	15	2	7.5	0	15	1	LOC_Os04g20590	Similar to contains similarity to arabinosidase
11198	GATCCAGACTACAAAGA	5	0	5	0	5	1	LOC_Os01g66360	2-C-methyl-D-erythritol 4-phosphate cytidylyltransferase, putative
11239	GATCCAGAGGTGAAATC	103	4	25.75	6	17.1667	1	LOC_Os09g38080	retrotransposon protein, putative, unclassified
11250	GATCCAGAGTGATGATG	79	0	79	0	79	3	LOC_Os05g35274	NULL
11251	GATCCAGAGTGGAGAAG	49	0	49	4	12.25	1	LOC_Os07g25680	Protein kinase domain, putative
11263	GATCCAGATACTGCAAG	5	0	5	0	5	1	LOC_Os12g18770	Oxysterol-binding protein, putative
11305	GATCCAGATTTCACATG	28	5	5.6	3	9.33333	1	LOC_Os05g46200	At1g72990/F3N23_19
11306	GATCCAGATTTCTAACA	10	0	10	2	5	2	LOC_Os06g23570	hypothetical protein
11348	GATCCAGCAGCCTGTGC	5	0	5	0	5	1	LOC_Os06g31210	probable methionyl-trna synthetase (ec 6.1.1.10) (methionine--trnaligase) (metrs)
11384	GATCCAGCCAGCATACC	19	0	19	0	19	5	LOC_Os01g47190	hypothetical protein
11471	GATCCAGCTATTACTCG	13	0	13	1	13	2	LOC_Os01g13190	histidinol dehydrogenase
11488	GATCCAGCTGAATGACA	13	0	13	0	13	1	LOC_Os09g19940	expressed protein
11496	GATCCAGCTGCAGCCGC	54	0	54	0	54	1	LOC_Os04g58420	seven transmembrane protein Mlo9
11507	GATCCAGCTTACGATAG	83	0	83	4	20.75	2	LOC_Os11g22404	NULL
11548	GATCCAGGAATGGCATT	44	0	44	4	11	2	LOC_Os03g11230	hypothetical protein
11560	GATCCAGGACCTATTTG	29	2	14.5	4	7.25	1	LOC_Os04g45800	Diacylglycerol kinase catalytic domain (presumed), putative
11579	GATCCAGGAGGCTGTTA	29	4	7.25	0	29	1	LOC_Os01g13150	metallo-beta-lactamase superfamily, putative
11587	GATCCAGGATTGATAAA	5	0	5	0	5	5	LOC_Os03g50480	phosphoglucomutase
11601	GATCCAGGCATTTTCTT	98	17	5.76	8	12.25	2	LOC_Os04g39450	AY087568 putative small nuclear ribonucleoprotein Sm-D1
11615	GATCCAGGCGCTCGGCC	46	0	46	0	46	1	LOC_Os10g32740	expressed protein
11700	GATCCAGGTTTCCAAAA	5	0	5	0	5	1	LOC_Os10g34400	expressed protein
11712	GATCCAGTACTGCCGCA	27	0	27	0	27	1	LOC_Os05g23530	protein F12A21.9 [imported] - Arabidopsis thaliana
11716	GATCCAGTAGCTCGCCG	7	0	7	0	7	3	LOC_Os06g37150	L-ascorbate oxidase (EC 1.10.3.3) - rice (fragment)
11729	GATCCAGTATTCAGGAC	10	0	10	0	10	1	LOC_Os07g48350	expressed protein
11775	GATCCAGTGAATTGAAT	8	0	8	0	8	1	LOC_Os06g43170	transposon protein, putative, unclassified
11828	GATCCAGTTATTCCAGC	96	0	96	0	96	5	LOC_Os03g05020	CYFIP2
11908	GATCCATAAGTATGTCT	39	0	39	0	39	5	LOC_Os11g23880	retrotransposon protein, putative, unclassified
11930	GATCCATACCCGTAGGG	8	0	8	0	8	1	LOC_Os05g51680	pathogenesis-related protein 1.
11935	GATCCATACGCTGTATT	8	0	8	0	8	1	LOC_Os04g54380	hypothetical protein
11940	GATCCATACTAGTATTG	40	8	5	0	40	2	LOC_Os02g57330	expressed protein
11954	GATCCATAGACACCCTA	106	0	106	0	106	2	LOC_Os01g14020	Optic atrophy 3 protein (OPA3), putative
11982	GATCCATATCAAAGAAC	12	0	12	0	12	1	LOC_Os12g41380	Ulp1 protease family, C-terminal catalytic domain, putative
12013	GATCCATATTGCCCATT	96	11	8.73	2	48	3	LOC_Os03g55734	NULL
12024	GATCCATCAACCATATG	5	0	5	0	5	2	LOC_Os02g05810	expressed protein
12063	GATCCATCAGACGATAG	18	3	6	0	18	2	LOC_Os06g04520	Heh1p
12069	GATCCATCAGCAGTAAT	42	0	42	0	42	3	LOC_Os12g05050	aluminium-inducedprotein, putative
12076	GATCCATCAGTCGAATA	16	0	16	0	16	2	LOC_Os05g28930	Integral membrane protein DUF6, putative
12083	GATCCATCATCAGGTGG	46	4	11.5	0	46	2	LOC_Os01g01940	expressed protein
12093	GATCCATCATGGTGTAT	7	0	7	0	7	5	LOC_Os08g41850	hypothetical protein
12110	GATCCATCCAAGTAGCA	30	0	30	0	30	2	LOC_Os02g25080	hypothetical protein
12119	GATCCATCCATACTGAA	29	0	29	0	29	2	LOC_Os12g38540	hypothetical protein
12144	GATCCATCCATTCTACA	40	0	40	0	40	6	LOC_Os12g31830	Similar to At4g08790/T32A17_100
12169	GATCCATCCGTGGAGAC	25	4	6.25	0	25	7	LOC_Os03g05830	transposon protein, putative, CACTA, En/Spm sub-class
12181	GATCCATCCTGGTATTA	12	0	12	0	12	2	LOC_Os01g34780	FF domain, putative
12241	GATCCATCTCATGAATG	13	0	13	0	13	2	LOC_Os09g33450	DHHC zinc finger domain, putative
12271	GATCCATCTGTGGTAAC	12	0	12	0	12	1	LOC_Os11g37660	hypothetical protein
12274	GATCCATCTGTTGTATC	44	4	11	2	22	2	LOC_Os03g06200	phosphoserine aminotransferase
12309	GATCCATGAATGGAGCT	19	0	19	0	19	3	LOC_Os02g51350	Kelch motif, putative
12376	GATCCATGCCGAGGAGT	43	0	43	0	43	1	LOC_Os12g24170	AR782
12384	GATCCATGCGCGGGCGC	51	2	25.5	0	51	1	LOC_Os12g03700	expressed protein
12392	GATCCATGCTCTCCCAG	91	8	11.38	12	7.58333	2	LOC_Os08g08040	Sm protein, putative
12397	GATCCATGCTGGCATAA	40	2	20	0	40	1	LOC_Os12g10730	maleylacetoacetate isomerase
12424	GATCCATGGAGCTTAAG	115	23	5	17	6.76471	1	LOC_Os10g05500	hypothetical protein
12428	GATCCATGGATACTCCA	7	0	7	0	7	1	LOC_Os04g28234	NULL
12432	GATCCATGGATGGATGA	66	8	8.25	10	6.6	2	LOC_Os05g06710	GDSL-like Lipase/Acylhydrolase, putative
12437	GATCCATGGCGAATGGA	37	0	37	0	37	2	LOC_Os02g57710	At1g63690
12445	GATCCATGGCTTCAAAT	27	0	27	0	27	2	LOC_Os03g22370	Photosystem II reaction centre X protein (PsbX), putative
12452	GATCCATGGGGCGTTGG	32	0	32	0	32	5	LOC_Os03g40440	expressed protein
12458	GATCCATGGTAATATCA	100	0	100	0	100	2	LOC_Os04g24140	expressed protein
12492	GATCCATGTACTCATTG	34	0	34	0	34	3	LOC_Os12g32986	NULL
12496	GATCCATGTATCCCAAT	37	0	37	0	37	3	LOC_Os09g39620	protein kinase, putative
12501	GATCCATGTCACAGATA	7	0	7	0	7	6	LOC_Os11g20689	NULL
12502	GATCCATGTCATACAAA	35	2	17.5	0	35	5	LOC_Os04g47190	branched-chain amino acid aminotransferase, putative
12519	GATCCATGTCGATTAAC	56	0	56	0	56	2	LOC_Os11g38900	SET1
12530	GATCCATGTGAATATTT	30	0	30	0	30	2	LOC_Os03g48300	expressed protein
12533	GATCCATGTGCTTGCCT	30	0	30	0	30	3	LOC_Os07g13460	expressed protein
12539	GATCCATGTTAAAGCAG	123	8	15.38	2	61.5	2	LOC_Os02g51060	cellulose synthase-like protein
12560	GATCCATGTTGTCATCA	270	0	270	6	45	2	LOC_Os02g57710	At1g63690
12589	GATCCATTCACAGATTT	79	0	79	6	13.1667	2	LOC_Os01g07910	Oxidoreductase NAD-binding domain, putative
12620	GATCCATTCGGTTTTCC	44	8	5.5	6	7.33333	2	LOC_Os10g39900	expressed protein
12625	GATCCATTCTCAAAATT	13	0	13	0	13	1	LOC_Os01g68324	NULL
12635	GATCCATTCTTCGTGCT	5	0	5	0	5	1	LOC_Os02g25860	Similar to glutelin
12649	GATCCATTGCAACGATT	84	0	84	0	84	1	LOC_Os10g22430	GRAS family transcription factor, putative
12650	GATCCATTGCACAAGAG	22	0	22	2	11	3	LOC_Os02g15070	Cupin, putative
12681	GATCCATTGGTAGTCCC	42	0	42	0	42	3	LOC_Os03g64380	hypothetical protein
12683	GATCCATTGGTTCCAGA	22	0	22	0	22	1	LOC_Os02g16040	Ubiquitin-conjugating enzyme
12684	GATCCATTGTACATCAT	30	0	30	6	5	2	LOC_Os05g30980	RNA recognition motif. (a.k.a. RRM, RBD, or RNP domain), putative
12730	GATCCATTTGAGTTTCC	66	0	66	0	66	2	LOC_Os07g07490	YT521-B-like family, putative
12733	GATCCATTTGATTGTGA	32	4	8	4	8	2	LOC_Os02g01110	Translation initiation factor IF-3, N-terminal domain, putative
12781	GATCCCAAAACCTGATT	76	6	12.67	0	76	1	LOC_Os10g23120	pyridoxamine 5'-phosphate oxidase, putative
12783	GATCCCAAAAGAATTGG	7	0	7	0	7	1	LOC_Os03g32580	putative leucine-rich repeat protein
12793	GATCCCAAACGTCTCCT	19	0	19	0	19	1	LOC_Os03g56280	putative glyoxysomal malate dehydrogenase
12839	GATCCCAACCTGACCGA	13	2	6.5	1	13	1	LOC_Os03g58590	expressed protein
12870	GATCCCAAGCAGAAGAA	6	0	6	0	6	1	LOC_Os04g30720	Kinesin motor domain, putative
12888	GATCCCAAGGGTGCAAG	160	0	160	0	160	1	LOC_Os04g56970	Tubulin/FtsZ family, GTPase domain, putative
12910	GATCCCAATGAACCACA	25	0	25	0	25	1	LOC_Os04g40040	Copper amine oxidase, enzyme domain, putative
12919	GATCCCAATGTCACAGT	71	0	71	3	23.6667	1	LOC_Os12g14070	chaperone protein DnaK
12931	GATCCCAATTTTTCCTC	52	0	52	0	52	1	LOC_Os01g01960	Paired amphipathic helix repeat, putative
12950	GATCCCACATTCCTCTG	56	0	56	0	56	1	LOC_Os07g39310	Zinc finger, C2H2 type, putative
12967	GATCCCACCGCCGAATC	59	2	29.5	0	59	1	LOC_Os11g27790	retrotransposon protein, putative, unclassified
12969	GATCCCACCTAACCTCA	7	0	7	0	7	1	LOC_Os04g45280	At4g16566
12971	GATCCCACCTGAGGAGG	6	0	6	0	6	1	LOC_Os06g01500	IQ calmodulin-binding motif, putative
12974	GATCCCACCTTCTCGAT	27	0	27	0	27	3	LOC_Os02g02890	peptidylprolyl isomerase (EC 5.2.1.8) Cyp2 - rice
12982	GATCCCACGCAACACGA	25	0	25	0	25	2	LOC_Os07g08820	Similar to At2g14045
12991	GATCCCACGTGTCCCCG	43	0	43	0	43	2	LOC_Os07g37850	expressed protein
13009	GATCCCACTGGTCGGCC	17	0	17	0	17	1	LOC_Os02g32160	At5g61900
13176	GATCCCATCGCCATTGC	65	8	8.13	4	16.25	2	LOC_Os02g41630	phenylalanine ammonia-lyase
13182	GATCCCATCTCATTACC	54	0	54	0	54	2	LOC_Os09g39230	At3g44720
13185	GATCCCATCTCCACATT	33	2	16.5	0	33	1	LOC_Os07g45360	hypothetical protein
13241	GATCCCATTACTGATGG	6	0	6	0	6	1	LOC_Os10g04590	F-box domain, putative
13242	GATCCCATTACTTGGTG	29	0	29	2	14.5	2	LOC_Os05g32710	isoamylase-type starch debranching enzyme ISO2
13245	GATCCCATTCAAAATGC	6	0	6	0	6	1	LOC_Os03g29960	expressed protein
13246	GATCCCATTCAAGAGCA	117	15	7.8	0	117	1	LOC_Os02g44630	aquaporin
13309	GATCCCCAAGTTCCAGA	84	0	84	0	84	1	LOC_Os02g02470	oxidoreductase, short chain dehydrogenase/reductase family, putative
13313	GATCCCCAATAAGGTGC	40	0	40	0	40	2	LOC_Os05g50090	Similar to probable oxidoreductase, 38288-39393 [imported] - Arabidopsis thaliana
13315	GATCCCCAATCCACCTC	29	0	29	0	29	1	LOC_Os01g49340	expressed protein
13319	GATCCCCAATGTGCCCT	133	6	22.17	4	33.25	2	LOC_Os03g02850	expressed protein
13327	GATCCCCAATTTTTGTT	54	0	54	0	54	5	LOC_Os03g40820	retrotransposon protein, putative, Ty3-gypsy sub-class
13439	GATCCCCCATTGCACCC	15	0	15	1	15	2	LOC_Os04g50120	expressed protein
13444	GATCCCCCCGCATTAAC	20	4	5	0	20	2	LOC_Os01g54560	trehalose-phosphatase, putative
13470	GATCCCCCTACACCTCC	45	2	22.5	3	15	1	LOC_Os10g15390	hypothetical protein
13472	GATCCCCCTACCGCGCG	24	0	24	0	24	5	LOC_Os06g44180	NADPH HC toxin reductase
13478	GATCCCCCTCGACGGGG	37	0	37	0	37	1	LOC_Os06g11620	RNA recognition motif. (a.k.a. RRM, RBD, or RNP domain), putative
13497	GATCCCCCTTTGCTTTG	19	0	19	0	19	3	LOC_Os06g13820	Dynamin central region, putative
13558	GATCCCCGTGCAACTGC	61	0	61	0	61	1	LOC_Os03g07750	expressed protein
13566	GATCCCCGTTTCTGTCC	47	0	47	0	47	1	LOC_Os03g55150	translation initiation factor 5A
13583	GATCCCCTATCTTCGAG	5	0	5	0	5	3	LOC_Os02g44380	Beige/BEACH domain, putative
13594	GATCCCCTCCCACCCCC	5	0	5	0	5	1	LOC_Os09g22500	hypothetical protein
13623	GATCCCCTCTGCAGCAA	35	0	35	0	35	7	LOC_Os05g39120	Elongation factor Tu GTP binding domain, putative
13634	GATCCCCTGAATATTAC	9	0	9	0	9	1	LOC_Os05g42350	sulfite reductase, ferredoxin dependent
13664	GATCCCCTGTTTACAAT	5	0	5	0	5	1	LOC_Os03g18080	probable transmembrane protein G5p [imported] - Arabidopsis thaliana
13676	GATCCCCTTCGGCGTCT	49	2	24.5	0	49	1	LOC_Os06g21530	hypothetical protein
13701	GATCCCCTTTTTGTTCA	7	0	7	0	7	2	LOC_Os03g45260	putative vesicle transport protein
13739	GATCCCGAGGCATAAGA	76	0	76	0	76	1	LOC_Os07g38060	expressed protein
13741	GATCCCGAGGGAGGCTG	204	0	204	0	204	1	LOC_Os08g43450	Myb-like DNA-binding domain, putative
13757	GATCCCGCAAGCCACCG	25	0	25	0	25	1	LOC_Os08g43160	TCP family transcription factor, putative
13762	GATCCCGCACGACCCGC	93	0	93	0	93	1	LOC_Os07g12080	Protease inhibitor/seed storage/LTP family, putative
13769	GATCCCGCATCCGCCTA	10	0	10	0	10	6	LOC_Os05g45570	hypothetical protein
13780	GATCCCGCCCGCCTCGT	7	0	7	0	7	1	LOC_Os05g05710	EF hand, putative
13801	GATCCCGCGGCTCGAGA	84	0	84	6	14	1	LOC_Os12g32170	hypothetical protein
13804	GATCCCGCGTCCTGGGC	15	0	15	0	15	1	LOC_Os10g40410	expressed protein
13805	GATCCCGCGTCTCGACC	61	0	61	10	6.1	1	LOC_Os02g51414	NULL
13815	GATCCCGCTGGTGCAGG	10	0	10	0	10	1	LOC_Os01g66600	expressed protein
13831	GATCCCGGAGCACCCGC	15	0	15	0	15	1	LOC_Os01g16020	geranylgeranyl reductase
13836	GATCCCGGAGGACCTCT	24	0	24	0	24	1	LOC_Os08g02410	ribosomal protein S15, putative
13846	GATCCCGGCCGGCCTTC	24	0	24	0	24	3	LOC_Os07g07350	AN1-like Zinc finger, putative
13875	GATCCCGGTGCAGCCAC	117	8	14.63	8	14.625	1	LOC_Os07g09140	hypothetical protein
13891	GATCCCGTATCATCGAT	40	0	40	6	6.66667	2	LOC_Os11g32270	Similar to b2 protein
13904	GATCCCGTCTTTTTTTT	7	0	7	0	7	2	LOC_Os09g05030	Armadillo/beta-catenin-like repeat, putative
13940	GATCCCTAACATCTCCA	12	2	6	1	12	1	LOC_Os02g38430	expressed protein
13956	GATCCCTACATGAAGAT	133	0	133	0	133	2	LOC_Os09g20630	resistance protein, putative
13962	GATCCCTACCTGGTATG	36	7	5.14	0	36	3	LOC_Os10g35190	expressed protein
13976	GATCCCTAGTCCCCCCC	5	0	5	0	5	1	LOC_Os05g47442	NULL
13998	GATCCCTATGGTATACT	20	0	20	0	20	5	LOC_Os10g34430	putative RNA helicase
14002	GATCCCTCAAAAAATCA	127	4	31.75	12	10.5833	1	LOC_Os03g58620	expressed protein
14003	GATCCCTCAAAGAAACA	12	0	12	0	12	1	LOC_Os12g40550	N-carbamyl-L-amino acid amidohydrolase-like protein
14005	GATCCCTCAACCGAGAT	214	36	5.94	19	11.2632	2	LOC_Os07g28400	Similar to AT5g51720/MIO24_14
14029	GATCCCTCCAACCCGGA	21	3	7	0	21	1	LOC_Os09g33480	expressed protein
14035	GATCCCTCCAGTGCTGC	68	10	6.8	0	68	1	LOC_Os03g62870	putative RNA polymerase
14038	GATCCCTCCATCGGCTT	10	0	10	0	10	3	LOC_Os05g27090	expressed protein
14041	GATCCCTCCCCACCTGC	53	0	53	0	53	1	LOC_Os02g32840	AN1-like Zinc finger, putative
14067	GATCCCTCCTGTCATTT	17	0	17	0	17	2	LOC_Os05g40320	expressed protein
14073	GATCCCTCGCGTGTTGG	113	13	8.69	6	18.8333	1	LOC_Os02g49070	Putative GTP-ase activating protein for Arf
14095	GATCCCTCTCAAGTCCC	10	0	10	0	10	1	LOC_Os06g04300	contains similarity to phosphotransferase gene_id:MQM1.13
14096	GATCCCTCTCCACAAGG	7	0	7	0	7	1	LOC_Os05g29990	NAD dependent epimerase/dehydratase family, putative
14105	GATCCCTCTCTCCTCCT	7	0	7	0	7	3	LOC_Os05g02220	ACT domain, putative
14122	GATCCCTCTTTTTTGTA	10	0	10	0	10	2	LOC_Os02g14000	P21-ARC (ARP2/3 complex 21 kDa subunit)
14127	GATCCCTGAAAAGCTGA	111	0	111	15	7.4	2	LOC_Os11g36440	Similar to carotenoid isomerase
14166	GATCCCTGCCCGCCCTC	115	4	28.75	0	115	2	LOC_Os06g48990	disease resistance gene homolog 1A
14182	GATCCCTGCTTCTCCCC	101	2	50.5	15	6.73333	2	LOC_Os05g27870	expressed protein
14202	GATCCCTGGTTAGATAA	79	0	79	0	79	1	LOC_Os01g44310	expressed protein
14211	GATCCCTGTATCAATAG	56	0	56	0	56	2	LOC_Os06g12160	ATPase, AAA family, putative
14252	GATCCCTTCAACTTCCA	10	0	10	0	10	6	LOC_Os08g27740	transposon protein, putative, unclassified
14270	GATCCCTTCCTCTTCGC	40	0	40	0	40	3	LOC_Os01g52780	TB2/DP1, HVA22 family, putative
14305	GATCCCTTGGTGTTGAC	47	0	47	0	47	1	LOC_Os04g38330	lipoic acid synthetase
14308	GATCCCTTGTCCTTTGG	5	0	5	0	5	2	LOC_Os02g41954	NULL
14313	GATCCCTTGTGTTCTAA	56	3	18.67	7	8	2	LOC_Os01g49490	expressed protein
14335	GATCCCTTTGATGGACA	22	0	22	0	22	1	LOC_Os03g39170	hypothetical protein
14339	GATCCCTTTGGAAATAT	35	0	35	0	35	1	LOC_Os03g36080	expressed protein
14368	GATCCCTTTTTGTGTGT	66	2	33	8	8.25	2	LOC_Os01g25370	Ulp1 protease family, C-terminal catalytic domain, putative
14380	GATCCGAAAAGTGGGCC	73	0	73	0	73	2	LOC_Os11g34910	expressed protein
14381	GATCCGAAACTCGGGGA	45	8	5.63	0	45	1	LOC_Os03g12520	Protein kinase domain, putative
14382	GATCCGAAAGAGGCCAG	8	0	8	0	8	1	LOC_Os04g31940	expressed protein
14421	GATCCGAATGCAGCAAA	49	0	49	0	49	1	LOC_Os01g02730	Protein kinase domain, putative
14423	GATCCGAATGCTCTACC	35	0	35	0	35	1	LOC_Os03g53730	putative reductase
14507	GATCCGACTTCACCATG	98	0	98	4	24.5	2	LOC_Os09g38570	hypothetical protein
14513	GATCCGACTTTTATGCT	19	0	19	0	19	2	LOC_Os08g32330	expressed protein
14562	GATCCGAGGATTGCGTA	32	2	16	0	32	2	LOC_Os01g73990	Cytochrome b5-like Heme/Steroid binding domain, putative
14566	GATCCGAGGGAAGCTGC	5	0	5	0	5	1	LOC_Os04g58900	NUDIX domain
14570	GATCCGAGGTACGAATG	47	0	47	0	47	2	LOC_Os06g04680	expressed protein
14599	GATCCGAGTTCAGTTTA	55	2	27.5	0	55	2	LOC_Os11g33050	hypothetical protein
14600	GATCCGAGTTGGCATCG	8	0	8	0	8	1	LOC_Os08g42560	glycyl-tRNA synthetase
14636	GATCCGATGTTCGTGCT	19	0	19	0	19	1	LOC_Os04g44640	Ulp1 protease family, C-terminal catalytic domain, putative
14647	GATCCGATTCGTTGTGC	5	0	5	0	5	1	LOC_Os08g10670	hypothetical protein
14663	GATCCGCAAAAATATGA	66	8	8.25	0	66	1	LOC_Os03g02514	NULL
14669	GATCCGCAACCACCCGG	32	2	16	0	32	1	LOC_Os03g08810	expressed protein
14700	GATCCGCAATTGTGCTA	73	0	73	10	7.3	2	LOC_Os03g01770	expressed protein
14747	GATCCGCATGCGCACCG	86	10	8.6	0	86	1	LOC_Os06g08320	Ribosomal L39 protein
14769	GATCCGCCAGAACAGCA	118	11	10.73	17	6.94118	1	LOC_Os04g51370	Protein kinase domain, putative
14787	GATCCGCCATGGCTGAC	30	0	30	0	30	3	LOC_Os04g33440	dna binding protein s1fa
14821	GATCCGCCGCCTCTCCG	12	0	12	0	12	1	LOC_Os07g16150	Mitochondrial import inner membrane translocase subunit Tim17
14822	GATCCGCCGCGAGTGTT	42	0	42	0	42	6	LOC_Os08g31700	expressed protein
14834	GATCCGCCGTCGCCTTC	20	0	20	0	20	1	LOC_Os09g36860	acyl carrier protein, putative
14869	GATCCGCGAGATGTTAG	32	0	32	0	32	2	LOC_Os03g63540	expressed protein
14873	GATCCGCGAGGTGTGCG	15	0	15	0	15	1	LOC_Os02g43490	hypothetical protein
14886	GATCCGCGCGACGCCGT	6	0	6	0	6	3	LOC_Os08g38270	Fasciclin domain, putative
14923	GATCCGCGTGCCGGCGA	6	0	6	0	6	1	LOC_Os04g21950	DNA-binding protein WRKY3
14935	GATCCGCTACGAGGGCC	39	2	19.5	2	19.5	1	LOC_Os03g17580	ribosomal protein L10, putative
14950	GATCCGCTCCGCCACGA	15	0	15	0	15	3	LOC_Os09g25460	Transferase family
15020	GATCCGCTTGTTCTTGC	22	0	22	0	22	3	LOC_Os12g21798	NULL
15034	GATCCGGAAGTACGGGC	24	0	24	0	24	1	LOC_Os03g56234	NULL
15062	GATCCGGAGCCAAAAAA	29	0	29	0	29	2	LOC_Os06g28880	hypothetical protein
15065	GATCCGGAGCCTCTGCT	39	0	39	0	39	1	LOC_Os02g39350	expressed protein
15081	GATCCGGATGAACACCC	54	0	54	0	54	1	LOC_Os08g16880	hypothetical protein
15099	GATCCGGCACCGCTACA	7	0	7	0	7	1	LOC_Os07g04190	Leucine Rich Repeat, putative
15100	GATCCGGCAGAGCAAGG	19	0	19	0	19	1	LOC_Os02g38190	expressed protein
15118	GATCCGGCATGTTTTTT	22	0	22	4	5.5	1	LOC_Os12g18729	NULL
15131	GATCCGGCCCCCGCCGT	71	0	71	2	35.5	3	LOC_Os08g25080	hypothetical protein
15139	GATCCGGCCGTGGAGGA	49	0	49	0	49	1	LOC_Os03g30290	hypothetical protein
15143	GATCCGGCCTGTCTCGT	8	0	8	0	8	2	LOC_Os06g46980	expressed protein
15157	GATCCGGCGGCAAGAGG	13	0	13	0	13	5	LOC_Os11g24700	expressed protein
15172	GATCCGGCGTCGGTGAA	32	6	5.33	0	32	1	LOC_Os05g36340	expressed protein
15241	GATCCGGGCGTGGCGCG	98	17	5.76	0	98	1	LOC_Os08g40830	expressed protein
15262	GATCCGGGTCGTCCGCC	13	0	13	0	13	1	LOC_Os07g40290	GH3 auxin-responsive promoter
15296	GATCCGGTGACGAACCA	5	0	5	0	5	2	LOC_Os05g46360	Possible lysine decarboxylase, putative
15299	GATCCGGTGAGATTTTT	5	0	5	0	5	5	LOC_Os06g37059	NULL
15341	GATCCGGTTCGTGCTGT	5	0	5	0	5	1	LOC_Os08g30480	Clathrin adaptor complex small chain
15354	GATCCGGTTTATGTTCT	7	0	7	0	7	1	LOC_Os09g38777	NULL
15382	GATCCGTACCGGTTCGC	49	0	49	0	49	6	LOC_Os06g36180	amino acid permease 6
15384	GATCCGTACCTTGAAAA	98	0	98	17	5.76471	2	LOC_Os07g48720	RINT-1 / TIP-1 family, putative
15427	GATCCGTATTTGATGAC	7	0	7	0	7	3	LOC_Os01g13200	expressed protein
15511	GATCCGTCGGAGTGGGA	34	0	34	0	34	1	LOC_Os04g45580	Kinesin motor domain, putative
15532	GATCCGTCTGTATAGTC	10	0	10	0	10	1	LOC_Os04g44220	hypothetical protein
15547	GATCCGTGAAAAAAGCA	27	0	27	0	27	1	LOC_Os04g20474	NULL
15577	GATCCGTGATTTTGGAG	105	8	13.13	0	105	2	LOC_Os06g11440	transposon protein, putative, mutator sub-class
15584	GATCCGTGCATGCGTGC	9	0	9	0	9	2	LOC_Os02g36600	plasmodesmal receptor
15597	GATCCGTGCTGACGAGT	12	0	12	0	12	2	LOC_Os03g58940	putative protease inhibitor
15618	GATCCGTGGCCGGTGTT	81	0	81	0	81	1	LOC_Os03g40920	hypothetical protein
15619	GATCCGTGGCTGCTCCG	5	0	5	0	5	1	LOC_Os03g02280	hypothetical protein
15620	GATCCGTGGCTTGGTGA	28	0	28	0	28	3	LOC_Os03g56630	transposon protein, putative, unclassified
15672	GATCCGTGTGTTGCAAT	8	0	8	0	8	2	LOC_Os11g19100	retrotransposon protein, putative, unclassified
15677	GATCCGTGTTGACCACA	142	19	7.47	0	142	2	LOC_Os06g29020	expressed protein
15680	GATCCGTGTTGTACGTG	6	0	6	0	6	1	LOC_Os07g13770	UDP-glucoronosyl and UDP-glucosyl transferase
15712	GATCCGTTCTTCTTCAT	5	0	5	0	5	3	LOC_Os12g05000	At1g03250/F15K9_13
15725	GATCCGTTGCTTGCGCT	6	0	6	0	6	1	LOC_Os01g51210	Possible lysine decarboxylase, putative
15752	GATCCGTTTGCGGTTGA	13	0	13	0	13	2	LOC_Os08g41010	Zn-finger in Ran binding protein and others, putative
15770	GATCCGTTTTGGGATGT	20	0	20	0	20	2	LOC_Os02g48630	expressed protein
15797	GATCCTAAATACGGTTA	15	3	5	0	15	2	LOC_Os01g33020	Sybindin-like family
15802	GATCCTAACAATTTGTT	42	4	10.5	0	42	2	LOC_Os07g37960	Exostosin family, putative
15806	GATCCTAACACGCTCTT	47	0	47	0	47	2	LOC_Os10g32930	hypothetical protein
15828	GATCCTAACTTGTGGTC	54	0	54	0	54	1	LOC_Os10g41390	putative cell cycle protein kinase
15831	GATCCTAAGAACTGATT	98	2	49	0	98	3	LOC_Os10g21800	putative receptor kinase-like protein
15865	GATCCTAAGTGACTGTT	10	0	10	0	10	1	LOC_Os06g43210	Zinc finger, C3HC4 type (RING finger), putative
15871	GATCCTAATAGAACGTT	101	0	101	0	101	2	LOC_Os06g11520	LMBR1-like conserved region, putative
15874	GATCCTAATCACCAATT	12	0	12	0	12	1	LOC_Os01g02080	peptidyl-prolyl cis-trans isomerase, cyclophilin-type, putative
15913	GATCCTACAAGCTGCCC	76	0	76	0	76	1	LOC_Os02g49050	Endomembrane protein 70
15915	GATCCTACAATCAACTG	62	0	62	0	62	1	LOC_Os05g48290	T-complex protein 1, beta subunit
15921	GATCCTACACATAGTCG	18	0	18	0	18	2	LOC_Os11g22360	hypothetical protein
15933	GATCCTACAGTGTCATG	25	0	25	0	25	2	LOC_Os05g04820	Myb-like DNA-binding domain, putative
15974	GATCCTACCTGCGAGGC	287	38	7.55	48	5.97917	2	LOC_Os12g42310	Similar to AT4g03080/T4I9_4
16044	GATCCTAGCAAATTTTG	129	5	25.8	8	16.125	2	LOC_Os12g41620	expressed protein
16057	GATCCTAGCCTGTGTGA	10	0	10	0	10	1	LOC_Os03g53760	putative helicase
16133	GATCCTATCCAGAAGTG	27	2	13.5	0	27	1	LOC_Os01g71420	Ser/Thr protein phosphatase family protein, putative
16138	GATCCTATCGCAGGCTT	8	0	8	0	8	1	LOC_Os03g49400	putative manganese transport protein
16145	GATCCTATCTTTGGTTC	8	0	8	0	8	1	LOC_Os01g16330	UBA/TS-N domain, putative
16152	GATCCTATGAGGTTGCT	30	0	30	0	30	1	LOC_Os03g02030	dihydrofolate synthetase
16171	GATCCTATGGTATTGTA	39	0	39	0	39	2	LOC_Os07g08790	Targeting protein for Xklp2 (TPX2), putative
16195	GATCCTATTGGGCCGGT	13	0	13	0	13	2	LOC_Os03g53950	putative strictosidine synthase
16224	GATCCTCAAATCGGATG	179	2	89.5	2	89.5	1	LOC_Os06g45140	RISBZ5
16230	GATCCTCAACAAGGCCG	108	4	27	0	108	1	LOC_Os07g42280	hypothetical protein
16257	GATCCTCAATGCCAACG	145	0	145	0	145	1	LOC_Os06g07000	F-box domain, putative
16261	GATCCTCACAAAGAACA	56	0	56	0	56	2	LOC_Os03g46190	putative RNA pol II accessory factor (with alternative splicing)
16278	GATCCTCACCATGGCCT	84	0	84	0	84	2	LOC_Os03g10920	hypothetical protein
16279	GATCCTCACCCACGGGC	47	0	47	6	7.83333	2	LOC_Os01g69980	TCP family transcription factor, putative
16289	GATCCTCACGTCTGGCT	15	0	15	0	15	3	LOC_Os06g21340	RHO protein GDP dissociation inhibitor, putative
16296	GATCCTCACTTCCTGAA	7	0	7	0	7	1	LOC_Os03g10110	Similar to preproMP73
16299	GATCCTCACTTGTTGAC	83	0	83	0	83	2	LOC_Os04g43916	NULL
16367	GATCCTCATCTTCGGGC	40	8	5	6	6.66667	5	LOC_Os06g23800	expressed protein
16389	GATCCTCCAAAGGTCGA	30	0	30	0	30	1	LOC_Os11g33050	hypothetical protein
16432	GATCCTCCATGACATAT	51	0	51	0	51	3	LOC_Os08g44530	dihydroxy-acid dehydratase
16440	GATCCTCCCAAGATTCA	7	0	7	0	7	2	LOC_Os08g35620	Region found in RelA / SpoT proteins, putative
16473	GATCCTCCGGTGCTCCG	21	0	21	0	21	1	LOC_Os02g55120	Translation initiation factor IF-3, C-terminal domain, putative
16480	GATCCTCCTACACATCA	24	0	24	2	12	1	LOC_Os01g25450	expressed protein
16482	GATCCTCCTCAAGGCAC	46	8	5.75	0	46	1	LOC_Os04g51880	retrotransposon protein, putative, unclassified
16486	GATCCTCCTCCAAACCG	105	4	26.25	0	105	1	LOC_Os08g08080	expressed protein
16494	GATCCTCCTCCTGATGC	47	4	11.75	0	47	1	LOC_Os03g14790	Piwi domain, putative
16545	GATCCTCGAGCTCGTCG	15	0	15	0	15	1	LOC_Os05g43140	expressed protein
16583	GATCCTCGGCACGGCTG	88	2	44	0	88	1	LOC_Os06g24540	expressed protein
16658	GATCCTCTAGTTGTTTG	7	0	7	0	7	2	LOC_Os01g33490	F-box domain, putative
16662	GATCCTCTATTCTGCTA	19	0	19	0	19	5	LOC_Os02g01500	pyruvate dehydrogenase complex dihydrolipoamide acetyltransferase, putative
16684	GATCCTCTCCAAGGTAA	10	0	10	0	10	1	LOC_Os09g36830	Skp1 family, dimerisation domain, putative
16690	GATCCTCTCCGGCCGCG	30	0	30	0	30	1	LOC_Os04g02830	PPIC-type PPIASE domain
16734	GATCCTCTGCAGTGGAA	47	0	47	0	47	5	LOC_Os10g39420	calcium-dependent protein kinase
16735	GATCCTCTGCATCTTGC	19	0	19	0	19	1	LOC_Os01g71980	expressed protein
16787	GATCCTCTTCTACTAAT	22	0	22	0	22	1	LOC_Os08g39090	expressed protein
16804	GATCCTCTTGCAGAGAA	44	0	44	0	44	1	LOC_Os10g41310	putative leucine zipper protein
16839	GATCCTGAAACCATCAG	69	0	69	0	69	1	LOC_Os02g22190	hypothetical protein
16844	GATCCTGAAAGCGACGA	24	0	24	0	24	3	LOC_Os02g49320	hypothetical protein
16861	GATCCTGAACCTGTTCA	62	8	7.75	11	5.63636	2	LOC_Os01g08850	expressed protein
16863	GATCCTGAACTAGGAAT	22	3	7.33	0	22	2	LOC_Os10g26730	exonuclease, putative
16884	GATCCTGAAGATAAAAA	5	0	5	0	5	2	LOC_Os03g25770	putative splicing factor
16932	GATCCTGACGAGGAGCG	37	0	37	0	37	1	LOC_Os01g07500	Allinase, C-terminal domain, putative
16934	GATCCTGACGGAGCGTG	47	0	47	0	47	1	LOC_Os03g50890	actin
16940	GATCCTGACTCCTGTGC	27	0	27	0	27	1	LOC_Os01g55070	expressed protein
16951	GATCCTGAGAATATTCA	16	0	16	0	16	1	LOC_Os06g03780	expressed protein
16959	GATCCTGAGAGCGTGTG	10	0	10	0	10	1	LOC_Os02g57250	AUX/IAA family
16982	GATCCTGAGCGACCTCT	20	4	5	0	20	2	LOC_Os06g39640	Piwi domain, putative
17009	GATCCTGATACCCTTAA	32	6	5.33	0	32	1	LOC_Os04g43300	BRCA1 C Terminus (BRCT) domain, putative
17018	GATCCTGATGACTTCAT	66	0	66	0	66	1	LOC_Os08g22864	NULL
17027	GATCCTGATGCTCCTCT	22	2	11	4	5.5	1	LOC_Os04g44800	hypothetical protein
17029	GATCCTGATGGAAGGAG	34	0	34	4	8.5	1	LOC_Os03g24600	methionine-R-sulfoxide reductase
17034	GATCCTGATGTTCATTT	164	25	6.56	8	20.5	2	LOC_Os07g06980	histone deacetylase HDA110 isoform 1
17115	GATCCTGCATAGCCTTG	9	0	9	0	9	5	LOC_Os02g43010	Peptidase C13 family, putative
17126	GATCCTGCCAAGCTTAT	47	3	15.67	3	15.6667	3	LOC_Os02g46850	OPT oligopeptide transporter protein
17134	GATCCTGCCATCATCCT	27	0	27	0	27	1	LOC_Os08g23320	4-hydroxybenzoate polyprenyl transferase, putative
17135	GATCCTGCCATCCTGTG	128	6	21.33	17	7.52941	2	LOC_Os03g58090	expressed protein
17148	GATCCTGCCCTGAGTAG	37	0	37	0	37	2	LOC_Os03g02600	riboflavin biosynthesis protein RibD
17163	GATCCTGCCTCTATCTT	49	0	49	0	49	2	LOC_Os05g43310	expressed protein
17189	GATCCTGCGTGTAAATA	5	0	5	0	5	1	LOC_Os03g60650	putative protein phosphatase 2C
17191	GATCCTGCTAAGGCGCC	143	0	143	0	143	2	LOC_Os09g11270	hypothetical protein
17193	GATCCTGCTACCCCTCC	13	0	13	0	13	2	LOC_Os02g50210	expressed protein
17202	GATCCTGCTCAGACCGA	18	0	18	0	18	1	LOC_Os03g03130	Ubiquitin-conjugating enzyme
17209	GATCCTGCTCGTATGAA	121	0	121	0	121	3	LOC_Os05g51540	expressed protein
17306	GATCCTGGAGTGGTTCC	8	0	8	0	8	1	LOC_Os08g40250	expressed protein
17318	GATCCTGGATTTTATTA	57	2	28.5	0	57	2	LOC_Os02g02850	probable methylenetetrahydrofolate dehydrogenase (NADP) (EC 1.5.1.5) F6N23.26 - Arabidopsis thaliana
17320	GATCCTGGCAATGTGAC	45	0	45	0	45	1	LOC_Os01g32364	NULL
17348	GATCCTGGCTGGGCCGT	10	0	10	0	10	2	LOC_Os02g57270	telomere binding protein-1
17357	GATCCTGGCTTTGTTGG	24	0	24	0	24	3	LOC_Os03g05440	hypothetical protein
17358	GATCCTGGGAACAGAAA	12	0	12	0	12	2	LOC_Os09g04880	expressed protein
17391	GATCCTGGTAGGAGTTG	42	0	42	0	42	1	LOC_Os07g43060	expressed protein
17438	GATCCTGTAAATTTTGG	24	0	24	0	24	6	LOC_Os02g36924	NULL
17445	GATCCTGTAATATGTAG	25	0	25	0	25	2	LOC_Os09g35680	F-box domain, putative
17458	GATCCTGTAGATGGATT	34	0	34	0	34	2	LOC_Os04g39060	CRS1 / YhbY domain, putative
17481	GATCCTGTCATTGGCAA	73	11	6.64	12	6.08333	1	LOC_Os02g42700	thioredoxin, putative
17489	GATCCTGTCCTCTTCTT	37	0	37	0	37	2	LOC_Os02g55590	expressed protein
17493	GATCCTGTCGCCGATAG	51	0	51	0	51	1	LOC_Os03g06400	hypothetical protein
17509	GATCCTGTCTCTGCTCA	101	0	101	4	25.25	1	LOC_Os09g38510	expressed protein
17511	GATCCTGTCTGGGAAGG	12	0	12	0	12	2	LOC_Os01g01030	Multicopper oxidase, putative
17527	GATCCTGTGAGTTCAAT	83	8	10.38	0	83	1	LOC_Os10g42420	expressed protein
17533	GATCCTGTGCAGAAGGC	27	0	27	0	27	1	LOC_Os01g65560	hypothetical protein
17535	GATCCTGTGCAGGTGAG	22	0	22	0	22	1	LOC_Os08g16790	expressed protein
17548	GATCCTGTGGTATGGCA	93	0	93	0	93	2	LOC_Os08g25310	CRAL/TRIO, N-terminus, putative
17556	GATCCTGTGTGGAAGGA	30	0	30	4	7.5	1	LOC_Os04g30830	hypothetical protein
17566	GATCCTGTTAGGTTTAG	15	0	15	2	7.5	2	LOC_Os10g36810	putative proteophosphoglycan
17596	GATCCTGTTGCTCCGAC	30	0	30	0	30	3	LOC_Os07g06420	hypothetical protein
17630	GATCCTGTTTTGAAGTC	17	0	17	0	17	5	LOC_Os08g18000	F-box domain, putative
17686	GATCCTTACTGCCTAAA	54	0	54	0	54	6	LOC_Os05g26040	expressed protein
17691	GATCCTTAGAAAGAACT	30	0	30	4	7.5	2	LOC_Os01g01050	hypothetical protein
17706	GATCCTTAGTCCTGCTT	5	0	5	0	5	2	LOC_Os07g34610	hypothetical protein
17717	GATCCTTATGAGTATCA	8	0	8	0	8	1	LOC_Os03g46040	expressed protein
17722	GATCCTTATGGAATTGC	15	2	7.5	0	15	1	LOC_Os02g09810	Transmembrane amino acid transporter protein
17729	GATCCTTATGTTGGACT	39	0	39	0	39	2	LOC_Os03g18540	hypothetical protein
17745	GATCCTTCAAATTTCAA	5	0	5	0	5	1	LOC_Os01g13570	phosphoglycerate mutase - Thermotoga maritima (strain MSB8), putative
17751	GATCCTTCAAGCCAGGA	16	0	16	0	16	5	LOC_Os02g03380	hypothetical protein
17754	GATCCTTCAAGTTTGGT	7	0	7	0	7	2	LOC_Os03g63290	putative reductase
17765	GATCCTTCACAGCCACA	18	2	9	0	18	2	LOC_Os01g63000	hypothetical protein
17778	GATCCTTCAGCAATGGG	152	0	152	0	152	5	LOC_Os08g32100	transposon protein, putative, CACTA, En/Spm sub-class
17780	GATCCTTCAGCACGGGA	7	0	7	0	7	2	LOC_Os03g49350	putative lipoxygenase
17836	GATCCTTCCCAAGCAAT	121	8	15.13	0	121	1	LOC_Os11g30370	hypothetical protein
17881	GATCCTTCGGCGATTTA	40	3	13.33	0	40	2	LOC_Os10g07440	expressed protein
17894	GATCCTTCTACAAAGGG	22	0	22	0	22	1	LOC_Os08g40890	expressed protein
17895	GATCCTTCTACCTGCCC	8	0	8	0	8	2	LOC_Os05g50830	Protein kinase domain, putative
17922	GATCCTTCTGAAACATC	12	0	12	2	6	3	LOC_Os11g47520	chitinase (EC 3.2.1.14) III C10150 - rice
17940	GATCCTTCTGTTTTTCT	69	0	69	0	69	1	LOC_Os09g33500	pyruvate dehydrogenase E1 beta subunit isoform 3
17942	GATCCTTCTTCATTTCT	66	0	66	0	66	5	LOC_Os02g22140	Similar to probable adp-ribosylation factor at2g18390
17964	GATCCTTGAATGATTAC	24	0	24	0	24	5	LOC_Os11g04570	GRAS family transcription factor, putative
17974	GATCCTTGAGAGTGCTC	29	0	29	0	29	7	LOC_Os11g43820	Acyl-ACP thioesterase, putative
17985	GATCCTTGAGGCGTCTG	40	0	40	2	20	3	LOC_Os12g42390	hypothetical protein
18006	GATCCTTGCACGATGGT	21	0	21	0	21	2	LOC_Os02g02810	Similar to T4O12.20
18022	GATCCTTGCGGCGAGTA	32	0	32	0	32	3	LOC_Os01g67240	Formin Homology 2 Domain, putative
18025	GATCCTTGCTACTGACA	5	0	5	0	5	5	LOC_Os09g33960	hypothetical protein
18038	GATCCTTGCTGTCTGGC	5	0	5	0	5	2	LOC_Os10g40030	putative WW-domain oxidoreductase
18054	GATCCTTGGAGAGGCCA	13	2	6.5	0	13	2	LOC_Os04g40300	expressed protein
18071	GATCCTTGGGTCTGATA	24	0	24	0	24	2	LOC_Os03g61110	putative RNA binding protein
18098	GATCCTTGTCGATGGCT	7	0	7	0	7	1	LOC_Os01g67860	Fructose-bisphosphate aldolase class-I
18132	GATCCTTGTTGTCCTTA	5	0	5	0	5	3	LOC_Os09g33940	hypothetical protein
18138	GATCCTTTACGATGTGA	76	0	76	0	76	2	LOC_Os01g72320	Regulator of chromosome condensation (RCC1), putative
18142	GATCCTTTACTGTTAGT	24	0	24	0	24	1	LOC_Os07g40030	hypothetical protein
18150	GATCCTTTAGTTGCTTT	19	0	19	2	9.5	5	LOC_Os12g36900	expressed protein
18152	GATCCTTTATGATTTGG	154	0	154	0	154	2	LOC_Os02g20160	hypothetical protein
18173	GATCCTTTCCAAAATAG	69	0	69	0	69	5	LOC_Os06g19620	expressed protein
18177	GATCCTTTCCCAAAGTT	499	0	499	42	11.881	1	LOC_Os09g21760	PCI domain, putative
18186	GATCCTTTCGACAGTGG	40	0	40	0	40	1	LOC_Os08g39830	Ethylene insensitive 3, putative
18233	GATCCTTTGCATCAATA	44	0	44	0	44	1	LOC_Os06g41010	AN1-like Zinc finger, putative
18337	GATCCTTTTGGCTTAAA	44	0	44	0	44	2	LOC_Os01g42820	RNA recognition motif. (a.k.a. RRM, RBD, or RNP domain), putative
18338	GATCCTTTTGGTACTGG	6	0	6	0	6	1	LOC_Os06g51250	Similar to F2D10.25
18352	GATCCTTTTTATCTTGC	24	4	6	2	12	1	LOC_Os11g36470	ubiquitin-specific protease UBP12, putative
18360	GATCCTTTTTGCAGCAA	115	15	7.67	19	6.05263	1	LOC_Os03g02410	ATP-binding protein, putative
18373	GATCCTTTTTTTGTTAT	120	19	6.32	6	20	2	LOC_Os05g06814	NULL
18439	GATCGAAATCGCCATTG	6	0	6	0	6	2	LOC_Os02g05050	Auxin responsive protein
18458	GATCGAAATTCAGTAGA	61	0	61	3	20.3333	2	LOC_Os09g39430	GDSL-like Lipase/Acylhydrolase
18465	GATCGAACAAAAAAACA	15	0	15	0	15	6	LOC_Os11g29710	hypothetical protein
18466	GATCGAACAAAAACTAT	18	2	9	0	18	2	LOC_Os06g42910	retrotransposon protein, putative, Ty3-gypsy sub-class
18512	GATCGAACGGTGGAGGA	22	0	22	0	22	2	LOC_Os11g40530	probable nonspecific lipid-transfer protein 2 (ltp 2).
18513	GATCGAACGGTTCAGAA	21	2	10.5	1	21	2	LOC_Os02g10310	fumarylacetoacetase
18581	GATCGAAGCTGAGTTCG	7	0	7	0	7	1	LOC_Os05g19150	epoxide hydrolase
18596	GATCGAAGGTATGGAAG	12	0	12	0	12	2	LOC_Os02g42700	thioredoxin, putative
18597	GATCGAAGGTGGGCATG	9	0	9	0	9	3	LOC_Os09g26420	EREBP-type transcription factor, putative
18610	GATCGAAGTGAAGAGCT	56	0	56	0	56	1	LOC_Os10g29502	NULL
18636	GATCGAATCAATGTGAA	7	0	7	0	7	2	LOC_Os02g49550	Zinc finger, C3HC4 type (RING finger), putative
18637	GATCGAATCACACGTGT	27	0	27	0	27	1	LOC_Os03g45320	putative 3-isopropylmalate dehydrogenase
18663	GATCGAATGAACATTTG	58	11	5.27	3	19.3333	2	LOC_Os12g38590	pumilio/Mpt5 family RNA-binding protein, putative
18678	GATCGAATGGGACCCAT	45	0	45	0	45	7	LOC_Os03g19890	NADH-ubiquinone oxidoreductase
18743	GATCGACACACGCTCCA	6	0	6	0	6	1	LOC_Os01g68380	expressed protein
18745	GATCGACACACTCCGCA	7	0	7	0	7	1	LOC_Os05g27870	expressed protein
18752	GATCGACACCTTTGTTA	27	0	27	0	27	2	LOC_Os04g58130	expressed protein
18758	GATCGACACTAGATACA	7	0	7	0	7	2	LOC_Os02g27110	hypothetical protein
18801	GATCGACATTACTTTAA	7	0	7	0	7	1	LOC_Os03g22580	expressed protein
18816	GATCGACCAATGCATTT	7	0	7	0	7	6	LOC_Os11g41900	Similar to Z29518 1-acyl-glycerol-3-phosphate acyltransferase
18820	GATCGACCACGAGAAGC	13	0	13	0	13	1	LOC_Os03g44760	expressed protein (with alternative splicing)
18823	GATCGACCAGGAGGAGG	6	0	6	0	6	1	LOC_Os01g31580	expressed protein
18887	GATCGACGAACAAGATG	37	0	37	1	37	2	LOC_Os01g56810	FAD binding domain, putative
18898	GATCGACGACTGGACTC	18	0	18	0	18	2	LOC_Os03g49990	gibberellin-insensitive protein OsGAI
18902	GATCGACGAGGAGCAGC	21	0	21	0	21	1	LOC_Os01g68930	hypothetical protein
18911	GATCGACGATACTTCTC	22	0	22	0	22	1	LOC_Os05g51500	translation initiation factor
18918	GATCGACGCAAATGGGT	19	0	19	0	19	2	LOC_Os02g35840	expressed protein
18933	GATCGACGCGACGTGTA	9	0	9	0	9	2	LOC_Os03g50080	putative FK506-binding protein
18952	GATCGACGGCATTGTAT	142	0	142	17	8.35294	2	LOC_Os03g49500	ethylene receptor, putative
18965	GATCGACGTCGTGGACG	99	0	99	3	33	1	LOC_Os05g32820	expressed protein
18966	GATCGACGTCTGCCACC	68	0	68	0	68	1	LOC_Os05g50850	hypothetical protein
19009	GATCGACTGGGTGTTCG	18	0	18	0	18	1	LOC_Os07g35880	beta-amylase
19022	GATCGACTTCTCCGCCA	101	0	101	8	12.625	1	LOC_Os03g58630	putative thioredoxin
19036	GATCGAGAAAAGGATAT	147	0	147	0	147	1	LOC_Os10g35470	putative prolyl 4-hydroxylase, alpha subunit
19037	GATCGAGAAAATGTTAG	15	0	15	0	15	1	LOC_Os03g59450	expressed protein
19078	GATCGAGAATCCTTGCA	21	3	7	0	21	2	LOC_Os03g53730	putative reductase
19095	GATCGAGACGGAGGGCC	10	0	10	0	10	1	LOC_Os05g37520	At2g29670/T27A16.23
19115	GATCGAGAGGCAGCCTA	15	0	15	0	15	2	LOC_Os01g11460	Zinc finger, C3HC4 type (RING finger), putative
19148	GATCGAGATTGCTGGAT	15	0	15	0	15	2	LOC_Os02g54730	Transmembrane amino acid transporter protein, putative
19158	GATCGAGCAAGATGAGC	34	0	34	0	34	2	LOC_Os04g32260	Similar to glutamine-rich protein
19160	GATCGAGCAAGCTTAAT	12	0	12	0	12	2	LOC_Os03g07450	Homeobox domain, putative
19171	GATCGAGCACGGGACCA	28	0	28	0	28	3	LOC_Os01g24880	hypothetical protein
19185	GATCGAGCAGTGGAGCG	27	0	27	0	27	2	LOC_Os09g04490	Leucine Rich Repeat, putative
19193	GATCGAGCCACGATAAA	27	3	9	0	27	1	LOC_Os02g48080	Protein kinase domain, putative
19195	GATCGAGCCATCCCCGC	15	0	15	0	15	1	LOC_Os03g59170	expressed protein
19215	GATCGAGCGAGGGGTGA	31	0	31	0	31	1	LOC_Os07g02330	Protein phosphatase 2C, putative
19238	GATCGAGCTAAACTAGC	7	0	7	0	7	2	LOC_Os03g52940	hypothetical protein
19250	GATCGAGCTCGCAGAGG	171	2	85.5	25	6.84	1	LOC_Os02g26860	membrane related protein CP5, putative
19271	GATCGAGCTGTAGTTGA	16	0	16	0	16	2	LOC_Os07g47480	heavy metal-associated domain, putative
19339	GATCGAGGCTGAGGTTA	55	0	55	0	55	1	LOC_Os05g48880	hypothetical protein
19341	GATCGAGGCTGTTTTTG	36	0	36	0	36	2	LOC_Os09g29239	NULL
19348	GATCGAGGGATGGGTGT	19	0	19	1	19	1	LOC_Os01g43890	Serine carboxypeptidase
19370	GATCGAGGTGGTTGCTT	21	0	21	0	21	5	LOC_Os09g14550	Similar to protein F6N18.17 [imported] - Arabidopsis thaliana
19379	GATCGAGTACTACGAGC	47	0	47	0	47	1	LOC_Os02g51550	hypothetical protein
19426	GATCGAGTGCTTCGTGA	96	0	96	0	96	3	LOC_Os08g32980	expressed protein
19448	GATCGAGTTCGCTGCTC	12	0	12	0	12	2	LOC_Os01g63620	Similar to At2g29670/T27A16.23
19458	GATCGAGTTGAGTGTGT	16	0	16	0	16	2	LOC_Os09g10620	hypothetical protein
19470	GATCGAGTTGTCCATCA	16	0	16	0	16	2	LOC_Os06g50370	expressed protein
19515	GATCGATATACGTGTGC	13	0	13	0	13	2	LOC_Os03g49380	putative lipoxygenase
19540	GATCGATGAAATACCTG	37	7	5.29	6	6.16667	2	LOC_Os02g52810	Remorin, C-terminal region, putative
19577	GATCGATGAGGGTAACA	25	0	25	0	25	2	LOC_Os07g03060	expressed protein
19615	GATCGATGCAGTATTGT	21	0	21	0	21	2	LOC_Os04g38720	No apical meristem (NAM) protein, putative
19624	GATCGATGCCATCTCTA	43	0	43	0	43	2	LOC_Os06g04620	GDP-mannose 4,6-dehydratase
19657	GATCGATGGATGAACAG	12	0	12	0	12	2	LOC_Os01g55240	oxidoreductase, 2OG-Fe(II) oxygenase family, putative
19709	GATCGATGTATTACCCT	101	0	101	4	25.25	2	LOC_Os03g61090	expressed protein
19735	GATCGATGTGGTAATTT	16	0	16	0	16	2	LOC_Os03g58780	expressed protein
19737	GATCGATGTGTGGAGTA	43	0	43	0	43	2	LOC_Os04g56700	oxidoreductase, 2OG-Fe(II) oxygenase family, putative
19833	GATCGATTGGATTGCTT	10	0	10	0	10	2	LOC_Os08g07670	hypothetical protein
19834	GATCGATTGGCAAATCT	55	11	5	10	5.5	2	LOC_Os08g35960	F-box domain, putative
19841	GATCGATTGGTTGCCTT	6	0	6	0	6	2	LOC_Os02g25580	Sec1 family
19930	GATCGCAACCAATCCGT	6	0	6	0	6	1	LOC_Os08g33390	UVB-resistance protein-like - Arabidopsis thaliana
19940	GATCGCAAGAAGTGTCC	19	0	19	0	19	1	LOC_Os12g36580	transposon protein, putative, CACTA, En/Spm sub-class
19944	GATCGCAAGCATTGTGT	55	2	27.5	8	6.875	2	LOC_Os10g37540	expressed protein
19969	GATCGCACAAGGTGGAG	65	11	5.91	0	65	2	LOC_Os06g45980	protein T5I8.13 [imported] - Arabidopsis thaliana
20033	GATCGCAGCTGCTATGA	15	3	5	0	15	1	LOC_Os12g09089	NULL
20106	GATCGCCAAACTGCTGT	88	6	14.67	0	88	3	LOC_Os07g11950	hypothetical protein
20107	GATCGCCAAAGGGATTA	19	0	19	0	19	2	LOC_Os01g51490	hypothetical protein
20109	GATCGCCAACATGGCCA	16	0	16	0	16	1	LOC_Os10g05600	Thaumatin family, putative
20113	GATCGCCAACTCTCTCC	37	0	37	0	37	3	LOC_Os02g02040	Protein kinase domain, putative
20123	GATCGCCAAGTCCGGCT	7	0	7	0	7	1	LOC_Os01g10530	Major intrinsic protein, putative
20124	GATCGCCAAGTCGCCGT	19	0	19	0	19	1	LOC_Os03g14710	Protein kinase domain, putative
20135	GATCGCCACCGTGTTCG	28	3	9.33	0	28	1	LOC_Os08g15650	expressed protein
20138	GATCGCCACGACAGACC	57	0	57	0	57	1	LOC_Os01g74650	cysteine synthase A, putative
20143	GATCGCCACGTGATTGG	15	0	15	0	15	2	LOC_Os03g15530	expressed protein
20149	GATCGCCAGACCAAATG	170	32	5.31	27	6.2963	2	LOC_Os10g41490	protein kinase REK
20168	GATCGCCATGAATTCAG	28	0	28	4	7	2	LOC_Os05g02130	receptor-like kinase Xa21-binding protein 3
20169	GATCGCCATGAGCTAGC	7	0	7	0	7	5	LOC_Os07g46670	expressed protein
20189	GATCGCCCAATTCGTGT	42	0	42	0	42	1	LOC_Os02g39890	RNA recognition motif. (a.k.a. RRM, RBD, or RNP domain), putative
20202	GATCGCCCCCAATAAAC	16	0	16	0	16	3	LOC_Os06g33640	At5g53160
20209	GATCGCCCGCGTGTATT	69	0	69	0	69	5	LOC_Os03g64080	retrotransposon protein, putative, Ty1-copia sub-class
20215	GATCGCCCGTGACCCAG	127	0	127	0	127	1	LOC_Os10g16974	NULL
20241	GATCGCCGACGCCAAAT	45	0	45	0	45	1	LOC_Os06g49740	expressed protein
20243	GATCGCCGACGGCCCTG	59	0	59	6	9.83333	1	LOC_Os07g47820	Phosphotransferase enzyme family, putative
20255	GATCGCCGAGCAGGCCA	15	0	15	0	15	1	LOC_Os08g14360	plasma-membrane proton-efflux P-type ATPase
20268	GATCGCCGCAGTGTCAT	10	0	10	0	10	1	LOC_Os06g04650	Similar to probable peptide methionine sulfoxide reductase [imported] - Arabidopsis thaliana
20289	GATCGCCGCGGGGGTCA	49	3	16.33	8	6.125	1	LOC_Os02g20490	hypothetical protein
20300	GATCGCCGGAGTCGGGT	211	2	105.5	0	211	3	LOC_Os02g55610	Similar to CTV.15
20301	GATCGCCGGATACCCGA	22	0	22	0	22	1	LOC_Os07g39680	XYPPX repeat, putative
20321	GATCGCCGGTTGGTTGC	15	0	15	0	15	5	LOC_Os03g63910	putative chloroplastic RNA-binding protein, with alternative splicing isoforms
20346	GATCGCCTAGTGTCCTA	59	0	59	0	59	1	LOC_Os05g41510	chromatin structure regulator, putative; 94915-98581
20351	GATCGCCTCAAATGATG	44	0	44	4	11	1	LOC_Os03g52594	NULL
20362	GATCGCCTCGAAGCTCC	29	0	29	0	29	1	LOC_Os11g47760	dnaK-type molecular chaperone hsp70 - rice (fragment)
20366	GATCGCCTCGGGCATGG	12	0	12	0	12	1	LOC_Os03g22790	At5g18670/T1A4_50
20368	GATCGCCTCTGCGATGC	30	0	30	0	30	1	LOC_Os10g42320	expressed protein
20374	GATCGCCTGAAGGAAGA	12	0	12	0	12	1	LOC_Os03g36760	hypothetical protein
20382	GATCGCCTGCCATCCTC	96	0	96	8	12	1	LOC_Os10g41770	expressed protein
20414	GATCGCCTTCCTTGCTC	5	0	5	0	5	3	LOC_Os03g53980	expressed protein
20429	GATCGCCTTTTAAGGGC	128	0	128	0	128	1	LOC_Os05g46200	At1g72990/F3N23_19
20438	GATCGCGAAATCGTGCC	74	0	74	0	74	2	LOC_Os02g45310	Putative methyltransferase
20445	GATCGCGAGTTGATTAG	22	0	22	0	22	1	LOC_Os01g49010	expressed protein
20455	GATCGCGCCGTTGCCAC	619	78	7.94	48	12.8958	1	LOC_Os07g11310	Protease inhibitor/seed storage/LTP family, putative
20460	GATCGCGCTGTTGGGTC	73	0	73	4	18.25	1	LOC_Os05g05950	chloroplast protein import component Toc86/159, G and M domains, putative
20476	GATCGCGTATGAGAAAG	116	0	116	0	116	1	LOC_Os01g10140	RNA dependent RNA polymerase, putative
20483	GATCGCGTCGCGTGTGC	89	0	89	0	89	1	LOC_Os05g44060	expressed protein
20497	GATCGCGTGGATTTGCG	49	6	8.17	0	49	2	LOC_Os03g01960	expressed protein
20499	GATCGCGTGTTTTTCGT	17	0	17	0	17	2	LOC_Os03g15870	ribosomal protein L4/L1 family, putative
20502	GATCGCGTTATTGCGAT	71	11	6.45	2	35.5	2	LOC_Os07g09870	F-box protein interaction domain, putative
20505	GATCGCGTTCCTCCAGC	29	0	29	0	29	1	LOC_Os02g43300	hypothetical protein
20556	GATCGCTAGGCTCGTTG	25	0	25	0	25	2	LOC_Os07g11000	expressed protein
20564	GATCGCTATCGACTAGC	6	0	6	0	6	6	LOC_Os01g02790	Protein kinase domain, putative
20578	GATCGCTCACCTCTCCG	34	0	34	0	34	3	LOC_Os02g52480	Cyclin-dependent kinase inhibitor, putative
20596	GATCGCTCCTCATACAT	47	2	23.5	4	11.75	2	LOC_Os05g01960	hypothetical protein
20603	GATCGCTCGCAGAGCGT	55	8	6.88	0	55	1	LOC_Os01g64250	hypothetical protein
20665	GATCGCTGATGTGTAAT	32	0	32	0	32	1	LOC_Os10g08930	ribosomal protein S10, putative
20691	GATCGCTGCTTCTGGTT	17	0	17	0	17	6	LOC_Os04g57780	hypothetical protein
20710	GATCGCTGGCGTGGCGG	18	0	18	0	18	1	LOC_Os01g19770	stress-inducible membrane pore protein
20734	GATCGCTGTTTCAACTG	30	0	30	4	7.5	2	LOC_Os01g54810	hypothetical protein
20791	GATCGCTTGCCCTTAGT	17	0	17	0	17	3	LOC_Os02g53340	cation channel family protein, putative
20821	GATCGCTTTCAGATAGT	13	2	6.5	1	13	5	LOC_Os01g44990	dna excision repair protein ercc-6 (cockayne syndrome protein csb)
20824	GATCGCTTTCGCTTTCT	17	0	17	0	17	3	LOC_Os04g34130	Similar to probable GTP-binding factor yhbZ [imported] - Escherichia coli (strain O157:H7, substrain EDL933)
20826	GATCGCTTTCTCCCATT	10	0	10	0	10	1	LOC_Os01g52304	NULL
20859	GATCGGAACATGTTTGG	10	0	10	0	10	1	LOC_Os09g23110	hexose transporter
20886	GATCGGAAGTATGGCGG	24	0	24	0	24	3	LOC_Os06g06790	Thioredoxin, putative
20926	GATCGGACATTCGGACA	37	5	7.4	0	37	2	LOC_Os01g45110	UDP-glucoronosyl and UDP-glucosyl transferase
20928	GATCGGACCGTGGAGAT	24	0	24	0	24	2	LOC_Os12g10320	At1g09610
20960	GATCGGAGATGGCTCCC	47	0	47	0	47	1	LOC_Os04g57590	intracellular protease, PfpI family, putative
20962	GATCGGAGATTACAGCA	16	0	16	0	16	1	LOC_Os02g38040	Leucine Rich Repeat, putative
20986	GATCGGAGGATAGTAGT	36	5	7.2	1	36	1	LOC_Os01g54560	trehalose-phosphatase, putative
20989	GATCGGAGGCGCAGCAG	28	0	28	0	28	1	LOC_Os01g53500	Zinc finger, C3HC4 type (RING finger), putative
21008	GATCGGAGTCGGAGCGC	15	0	15	0	15	2	LOC_Os05g42210	S-receptor kinase (EC 2.7.1.-) ARK3 precursor - Arabidopsis thaliana
21020	GATCGGAGTTAAGGTGT	55	10	5.5	1	55	1	LOC_Os07g46520	REG-2-like, HAD superfamily (subfamily IA) hydrolase, putative
21042	GATCGGATGTGACACAC	16	0	16	0	16	2	LOC_Os05g07940	glyoxalase family protein, putative
21060	GATCGGATTGCTGATTT	6	0	6	0	6	2	LOC_Os03g45420	expressed protein
21099	GATCGGCAATCCGACAG	17	0	17	0	17	1	LOC_Os04g55810	EST gb|AI997943 product-related.
21159	GATCGGCCACGTTCCAA	36	0	36	0	36	2	LOC_Os06g31210	probable methionyl-trna synthetase (ec 6.1.1.10) (methionine--trnaligase) (metrs)
21181	GATCGGCCCGGCCGGTC	47	0	47	0	47	2	LOC_Os11g02379	NULL
21182	GATCGGCCCGGTCACGC	130	0	130	0	130	2	LOC_Os12g02320	Protease inhibitor/seed storage/LTP family, putative
21183	GATCGGCCCGGTCAGTC	35	0	35	0	35	2	LOC_Os11g24070	Protease inhibitor/seed storage/LTP family, putative
21184	GATCGGCCCGGTGAGTG	56	0	56	0	56	1	LOC_Os03g06440	RNA helicase SDE3
21216	GATCGGCCTTTGGAGGT	69	0	69	0	69	2	LOC_Os02g48340	SWIM zinc finger, putative
21229	GATCGGCGAGACTGGTG	66	0	66	0	66	1	LOC_Os02g28720	U-box domain, putative
21234	GATCGGCGAGTACTAAT	39	0	39	0	39	1	LOC_Os03g31750	cytosolic pyruvate orthophosphate dikinase
21254	GATCGGCGCGAGACTGG	30	0	30	0	30	1	LOC_Os03g12900	Monooxygenase, putative
21261	GATCGGCGCTGGCGTAC	24	0	24	0	24	1	LOC_Os06g39370	Kelch motif, putative
21270	GATCGGCGGCGAGGCCA	15	0	15	0	15	1	LOC_Os03g62590	putative steroleosin-B
21313	GATCGGCTATTATTCTG	62	4	15.5	0	62	1	LOC_Os12g08800	Las1, putative
21315	GATCGGCTCAATGGTTC	15	0	15	0	15	3	LOC_Os09g32320	Plant protein family, putative
21362	GATCGGCTTCCCACGCA	13	0	13	0	13	3	LOC_Os08g40880	RNA recognition motif. (a.k.a. RRM, RBD, or RNP domain), putative
21364	GATCGGCTTCGGCTCGG	13	0	13	0	13	1	LOC_Os03g14170	senescence-associated protein 15
21384	GATCGGGAACAGCCCGG	73	0	73	0	73	1	LOC_Os01g57770	hydrolase, alpha/beta fold family
21387	GATCGGGAACCCGCACC	15	0	15	0	15	1	LOC_Os02g10800	Similar to brittle-1 protein, chloroplast precursor
21401	GATCGGGACGGCGACGG	21	0	21	0	21	3	LOC_Os12g01590	expressed protein
21429	GATCGGGATGGCCCAAT	33	0	33	0	33	6	LOC_Os12g37710	PsbP
21438	GATCGGGCACATGGCTC	22	0	22	0	22	1	LOC_Os06g45590	glyceraldehyde-3-phosphate dehydrogenase, type I, putative
21468	GATCGGGCGGCGCACGG	12	0	12	0	12	2	LOC_Os04g46200	oleosin 16 kda (ose701). [rice
21495	GATCGGGGAGACAATGC	7	0	7	0	7	2	LOC_Os12g18810	expressed protein
21621	GATCGGTAGAGCAGACT	40	2	20	0	40	2	LOC_Os03g32150	expressed protein
21622	GATCGGTAGAGGAAAAC	34	2	17	0	34	1	LOC_Os02g44910	hypothetical protein
21643	GATCGGTATGTGGTCAG	49	0	49	0	49	2	LOC_Os05g28170	Transposable element protein, putative
21657	GATCGGTCACGGTACAG	8	0	8	0	8	3	LOC_Os09g33986	NULL
21680	GATCGGTCCTCCCCGCC	7	0	7	0	7	3	LOC_Os09g35880	B-box zinc finger, putative
21690	GATCGGTCGCGAGGTTT	13	0	13	0	13	7	LOC_Os03g61960	putative ferredoxin
21734	GATCGGTGACCCCAGGG	6	0	6	0	6	1	LOC_Os05g19000	At2g47010/F14M4.16
21755	GATCGGTGCCAGAAATG	15	0	15	3	5	3	LOC_Os06g20370	Microtubule associated protein (MAP65/ASE1 family)
21784	GATCGGTGGCCGGTCGC	25	0	25	0	25	3	LOC_Os10g41260	putative Myb-related protein
21798	GATCGGTGGTGGGCTGT	7	0	7	0	7	2	LOC_Os03g21250	Glycosyl transferase family 8, putative
21820	GATCGGTGTGGAGATGA	33	0	33	0	33	1	LOC_Os10g35050	putative beta-tonoplast intrinsic protein
21868	GATCGGTTCGCACATAG	21	0	21	0	21	1	LOC_Os10g33680	putative protein phosphatase 2A regulatory subunit
21892	GATCGGTTGCATAAACG	25	0	25	0	25	3	LOC_Os06g31070	prolamin
21894	GATCGGTTGCCTATTGG	57	0	57	0	57	1	LOC_Os08g35000	expressed protein
21917	GATCGGTTGTCAACTAT	10	0	10	0	10	2	LOC_Os03g52450	putative zinc finger protein
21936	GATCGGTTTCCCGGTAC	19	0	19	0	19	1	LOC_Os06g24490	expressed protein
21966	GATCGGTTTTTACTTGG	46	0	46	0	46	5	LOC_Os05g22750	retrotransposon protein, putative, unclassified
21973	GATCGTAAATCGCAAAT	17	0	17	0	17	2	LOC_Os01g45860	GRAS family transcription factor, putative
22022	GATCGTACCGGTAGTCA	24	0	24	0	24	2	LOC_Os02g33290	expressed protein
22051	GATCGTAGAGGTCATGT	15	0	15	0	15	1	LOC_Os09g13870	PAP2 superfamily, putative
22078	GATCGTAGTAGCTAGGT	25	0	25	0	25	2	LOC_Os07g24000	AWPM-19-like family, putative
22086	GATCGTAGTGGCATACG	40	0	40	0	40	6	LOC_Os02g43300	hypothetical protein
22149	GATCGTATTTGTTCACT	52	0	52	0	52	2	LOC_Os11g43950	expressed protein
22168	GATCGTCAAGCCATCAG	22	0	22	0	22	1	LOC_Os04g52570	expressed protein
22170	GATCGTCAAGCTGTGGA	5	0	5	0	5	1	LOC_Os08g06600	Nuf2 family, putative
22177	GATCGTCAAGTGGTGTC	69	6	11.5	0	69	1	LOC_Os03g14210	Glycosyl hydrolases family 17, putative
22192	GATCGTCACATCCATTT	25	0	25	0	25	1	LOC_Os03g42770	putative U3 small nucleolar ribonucleoprotein complex-associated protein
22194	GATCGTCACCAAGAAGC	27	0	27	0	27	1	LOC_Os01g60000	PPR-repeat protein [imported] - Arabidopsis thaliana
22198	GATCGTCACCGTCCTCA	6	0	6	0	6	1	LOC_Os01g62420	triosephosphate isomerase
22223	GATCGTCAGCTGGTTGG	116	21	5.52	17	6.82353	2	LOC_Os04g02830	PPIC-type PPIASE domain
22236	GATCGTCAGTTTGATAA	7	0	7	0	7	1	LOC_Os08g06530	Rubredoxin, putative
22298	GATCGTCCCGCGGCACA	79	3	26.33	0	79	1	LOC_Os12g30610	hypothetical protein protein, 5' partial; 35-1255
22325	GATCGTCCTAATGTGCA	8	0	8	0	8	2	LOC_Os03g60910	putative chloroplast RNA processing protein
22337	GATCGTCCTTAAGACAA	164	25	6.56	21	7.80952	1	LOC_Os08g28690	expressed protein
22342	GATCGTCGAAAGTACTC	115	0	115	0	115	2	LOC_Os10g20230	expressed protein
22347	GATCGTCGACGCCGACG	7	0	7	0	7	1	LOC_Os11g16590	Clp amino terminal domain, putative
22369	GATCGTCGAGGAGGCAA	24	0	24	0	24	1	LOC_Os02g55560	Protein phosphatase 2C, putative
22383	GATCGTCGCATGGTTAA	6	0	6	0	6	1	LOC_Os09g04960	retrotransposon protein, putative, unclassified
22389	GATCGTCGCCGTGAGAT	22	0	22	0	22	2	LOC_Os04g35900	Similar to chloroplast protein translocon component Tic40 precursor
22411	GATCGTCGGAGTGGCGA	69	0	69	0	69	3	LOC_Os08g30790	Similar to hypersensitive-induced response protein
22439	GATCGTCGTCGCCTCTT	128	17	7.53	6	21.3333	1	LOC_Os10g27190	Ribosomal S17
22444	GATCGTCGTCTTGTTTT	49	0	49	0	49	2	LOC_Os10g42430	putative MYC transcription factor
22479	GATCGTCTATTGGAGCA	62	0	62	0	62	1	LOC_Os03g58810	putative RNA helicase
22484	GATCGTCTCACCGGTCA	22	0	22	0	22	2	LOC_Os01g54670	expressed protein
22500	GATCGTCTCCGCAGGCG	16	3	5.33	0	16	1	LOC_Os09g15570	F-box domain, putative
22570	GATCGTCTTGAAGGTCT	106	0	106	0	106	1	LOC_Os02g43720	enoyl-CoA hydratase
22585	GATCGTGAAAAAAAAAA	30	0	30	0	30	6	LOC_Os04g37960	protein T16E15.12 [imported] - Arabidopsis thaliana, putative
22599	GATCGTGAACATCGACG	52	0	52	0	52	1	LOC_Os05g39930	U-box domain, putative
22601	GATCGTGAACCGGACAT	8	0	8	0	8	1	LOC_Os07g49280	expressed protein
22635	GATCGTGACCGAAGTGG	95	0	95	7	13.5714	1	LOC_Os12g04240	expressed protein
22650	GATCGTGAGGCGGTGGG	120	0	120	4	30	1	LOC_Os07g08420	RISBZ1
22657	GATCGTGATAGGGTGGA	27	0	27	0	27	1	LOC_Os03g38970	expressed protein
22660	GATCGTGATGAATACGA	33	0	33	0	33	1	LOC_Os09g34040	TBC domain, putative
22667	GATCGTGATGCGGGGCA	58	0	58	0	58	1	LOC_Os03g19250	adenosine monophosphate binding protein 7 AMPBP7
22668	GATCGTGATGGAAATCA	40	3	13.33	0	40	1	LOC_Os04g48800	GDSL-like Lipase/Acylhydrolase
22670	GATCGTGATGTCGTTCC	13	0	13	0	13	1	LOC_Os11g40590	expressed protein
22672	GATCGTGATGTTTCAGA	24	0	24	0	24	2	LOC_Os07g40870	expressed protein
22701	GATCGTGCAGCCGCTAG	55	2	27.5	8	6.875	1	LOC_Os06g27910	seed oleosin isoform 1
22738	GATCGTGCGCTCGTAGG	15	0	15	1	15	3	LOC_Os05g37330	60s acidic ribosomal protein p2b
22790	GATCGTGCTTATCGAAT	94	0	94	0	94	1	LOC_Os04g59620	Similar to At5g63950/MBM17_5
22798	GATCGTGGAACTTAATG	10	0	10	0	10	5	LOC_Os11g14300	At2g43970/F6E13.10
22800	GATCGTGGAAGGGAGAT	37	0	37	0	37	1	LOC_Os04g25400	Coenzyme F420 hydrogenase/dehydrogenase, beta subunit C terminus, putative
22809	GATCGTGGAGACGGCGA	6	0	6	0	6	1	LOC_Os04g33150	hypothetical protein
22823	GATCGTGGATGATACCT	7	0	7	0	7	2	LOC_Os05g46250	hypothetical protein
22837	GATCGTGGCGACGCCGC	197	0	197	0	197	1	LOC_Os09g15520	oleosin zm-i (oleosin 16 kda) (lipid body-associated major protein)(lipid body-associated protein l3)
22843	GATCGTGGCGTCGGCGC	27	0	27	0	27	1	LOC_Os05g29030	Protein phosphatase 2C, putative
22856	GATCGTGGGATATATTT	44	0	44	0	44	2	LOC_Os07g07000	Syntaxin, putative
22872	GATCGTGGGGGTTTCTA	62	5	12.4	0	62	1	LOC_Os05g51180	Hyaluronan / mRNA binding family, putative
22902	GATCGTGTAAAGGCAAT	98	0	98	0	98	2	LOC_Os01g03870	expressed protein
22907	GATCGTGTACATTATTA	10	0	10	0	10	2	LOC_Os08g34150	hypothetical protein
22934	GATCGTGTCATCGTGTG	28	2	14	3	9.33333	2	LOC_Os08g37130	oxidoreductase, short chain dehydrogenase/reductase family
22967	GATCGTGTGCCACCTTC	12	0	12	0	12	2	LOC_Os02g03800	expressed protein
22990	GATCGTGTGTCTCCTCG	33	0	33	0	33	2	LOC_Os03g20500	F-box domain, putative
22997	GATCGTGTTAGCTTGTG	20	0	20	0	20	2	LOC_Os04g49980	Late embryogenesis abundant (LEA) group 1, putative
23018	GATCGTGTTGGGCTTAT	21	0	21	0	21	1	LOC_Os03g51820	putative GTP-binding protein
23043	GATCGTTAAACTGATGT	54	0	54	0	54	2	LOC_Os02g46700	hypothetical protein
23074	GATCGTTAGGTTCTAAA	30	0	30	0	30	1	LOC_Os08g39450	AN1-like Zinc finger, putative
23076	GATCGTTAGGTTCTTAG	8	0	8	0	8	2	LOC_Os03g10800	transposon protein, putative, mutator sub-class
23085	GATCGTTATGATGGTGG	49	0	49	0	49	1	LOC_Os03g47800	Transposable element protein, putative
23124	GATCGTTCCTATCATAA	67	0	67	4	16.75	2	LOC_Os05g05950	chloroplast protein import component Toc86/159, G and M domains, putative
23137	GATCGTTCGATTGCTAC	15	2	7.5	0	15	2	LOC_Os02g33380	hypothetical protein
23146	GATCGTTCGTGTCGTTG	7	0	7	0	7	5	LOC_Os06g09560	DnaJ domain, putative
23193	GATCGTTGCAAACAGTC	21	0	21	0	21	1	LOC_Os01g68700	Helix-loop-helix DNA-binding domain, putative
23214	GATCGTTGCTAAGACCA	12	2	6	0	12	2	LOC_Os04g57220	Ubiquitin-conjugating enzyme
23237	GATCGTTGGTGTCCAGT	19	0	19	0	19	7	LOC_Os05g28950	farnesylated-proteins converting enzyme-2
23243	GATCGTTGTAGAAATGG	10	2	5	0	10	1	LOC_Os09g32640	oxidoreductase, zinc-binding dehydrogenase family
23302	GATCGTTTCCGAAATCT	16	2	8	0	16	1	LOC_Os01g25450	expressed protein
23316	GATCGTTTGACCAGCCG	46	0	46	0	46	2	LOC_Os01g12530	Similar to PRLI-interacting factor N
23334	GATCGTTTGGATTCATG	76	2	38	0	76	5	LOC_Os02g33140	ribosomal protein S11, putative
23387	GATCGTTTTTGTTGGGA	31	3	10.33	0	31	2	LOC_Os01g71990	pyrroline-5-carboxylate reductase
23393	GATCTAAAAAAAGCTGC	13	0	13	0	13	1	LOC_Os03g14250	Similar to mysoin-like protein, 11013-7318 [imported] - Arabidopsis thaliana
23395	GATCTAAAAATACTCGC	37	7	5.29	0	37	1	LOC_Os02g13380	Early nodulin 93 ENOD93 protein
23426	GATCTAAAGAGTTTCTA	46	0	46	0	46	1	LOC_Os02g50010	hypothetical protein
23441	GATCTAACAAGGATTAA	46	0	46	0	46	1	LOC_Os10g05220	tRNA-guanine transglycosylases, various specificities
23459	GATCTAACATGGAACCC	40	6	6.67	0	40	2	LOC_Os02g57100	HAD-superfamily hydrolase, subfamily IA, variant 1, putative
23461	GATCTAACCATAAGAGT	53	0	53	0	53	2	LOC_Os04g22360	expressed protein
23471	GATCTAACGCAAAAGCT	7	0	7	0	7	1	LOC_Os01g68380	expressed protein
23481	GATCTAACTGTCTTGTT	22	0	22	0	22	2	LOC_Os04g49060	hypothetical protein
23499	GATCTAAGCGTTGTGGC	80	0	80	0	80	2	LOC_Os01g74310	hypothetical protein
23515	GATCTAAGTTAAAATCG	10	0	10	0	10	1	LOC_Os05g06690	HECT-domain (ubiquitin-transferase), putative
23517	GATCTAAGTTGAAGCCT	13	0	13	0	13	2	LOC_Os12g13660	Similar to probable transposon protein [imported] - Arabidopsis thaliana
23538	GATCTAATGGAGGAGCG	12	0	12	0	12	1	LOC_Os02g05720	hypothetical protein
23586	GATCTACAAGACTTGTG	39	0	39	0	39	2	LOC_Os01g34780	FF domain, putative
23594	GATCTACAATAACCATT	30	5	6	0	30	2	LOC_Os05g38180	Yip1 domain, putative
23598	GATCTACAATCTGTAGC	5	0	5	0	5	2	LOC_Os03g15890	RNA recognition motif. (a.k.a. RRM, RBD, or RNP domain), putative
23599	GATCTACAATGAAGCTT	84	0	84	0	84	2	LOC_Os02g55489	NULL
23627	GATCTACAGCATCAGAA	5	0	5	0	5	2	LOC_Os01g09760	Myb-like DNA-binding domain, putative
23703	GATCTACCCATCTTCGA	42	4	10.5	0	42	1	LOC_Os02g03740	imidazoleglycerol-phosphate synthase subunit H, putative
23711	GATCTACCCTTCCATGT	13	0	13	0	13	1	LOC_Os05g28930	Integral membrane protein DUF6, putative
23741	GATCTACCTGATGTGTA	40	0	40	0	40	2	LOC_Os05g04630	aspartic proteinase precursor (ec 3.4.23.-)
23790	GATCTACGGTCCAGCTC	10	0	10	0	10	1	LOC_Os12g18900	Similar to At1g08490/T27G7_14
23803	GATCTACTAAAGGAACT	13	0	13	0	13	2	LOC_Os01g12530	Similar to PRLI-interacting factor N
23837	GATCTACTCCTTTATCT	28	5	5.6	0	28	1	LOC_Os07g14580	expressed protein
23854	GATCTACTGAAGTTTTG	123	17	7.24	2	61.5	2	LOC_Os07g38610	CMP-sialic acid transporter-like protein
23856	GATCTACTGACTTCGCT	7	0	7	0	7	5	LOC_Os05g43830	proline iminopeptidase, putative
23866	GATCTACTGCTCCCGCG	10	0	10	1	10	1	LOC_Os02g30300	MYND finger, putative
23876	GATCTACTGTTAGTTTA	37	2	18.5	4	9.25	2	LOC_Os11g40120	hypothetical protein
23881	GATCTACTTAGCATGTC	155	19	8.16	29	5.34483	2	LOC_Os07g47180	transposon protein, putative, unclassified
23884	GATCTACTTCAAGGACA	27	0	27	0	27	1	LOC_Os02g34884	NULL
23912	GATCTAGAAATGCGTTT	35	0	35	0	35	2	LOC_Os12g41962	NULL
23962	GATCTAGGAACGGAGAA	17	0	17	0	17	1	LOC_Os05g32430	NLI interacting factor-like phosphatase, putative
24005	GATCTATAATCCTAGAC	61	2	30.5	4	15.25	2	LOC_Os01g71262	NULL
24022	GATCTATAGGCTAGTTC	46	0	46	0	46	1	LOC_Os11g04370	ribosomal protein L24, putative
24047	GATCTATCAAGGTGCTG	68	0	68	3	22.6667	2	LOC_Os01g69230	Exo70 exocyst complex subunit
24052	GATCTATCAGATTTGCA	7	0	7	0	7	2	LOC_Os03g44950	expressed protein
24055	GATCTATCATAATGCCC	71	0	71	6	11.8333	1	LOC_Os03g14990	chorismate synthase
24067	GATCTATCCAAATTGGT	31	0	31	0	31	5	LOC_Os05g44916	NULL
24107	GATCTATCTCAAGGGAT	261	4	65.25	6	43.5	2	LOC_Os06g22550	expressed protein
24119	GATCTATCTGACATTTT	55	0	55	0	55	1	LOC_Os02g14000	P21-ARC (ARP2/3 complex 21 kDa subunit)
24121	GATCTATCTGAGGATGA	27	3	9	0	27	1	LOC_Os03g16400	hypothetical protein
24131	GATCTATCTGTCGACAT	15	0	15	0	15	1	LOC_Os04g40660	MA3 domain, putative
24157	GATCTATGACATTGATG	27	2	13.5	4	6.75	1	LOC_Os12g23980	subtilisin-like proteinase (EC 3.4.21.-) p69f - tomato
24158	GATCTATGACCCGCTGG	15	0	15	0	15	1	LOC_Os01g36950	hypothetical protein
24178	GATCTATGATTTTTACA	7	0	7	0	7	2	LOC_Os03g50870	expressed protein
24180	GATCTATGCAGAAGTTT	13	0	13	0	13	1	LOC_Os01g51190	expressed protein
24182	GATCTATGCAGATAATC	21	0	21	0	21	1	LOC_Os11g11060	At3g01640/F4P13_18
24189	GATCTATGCCGCATCAC	62	0	62	1	62	1	LOC_Os09g36360	F1N18.18 protein - Arabidopsis thaliana
24213	GATCTATGGATACTTGT	8	0	8	0	8	2	LOC_Os08g13350	expressed protein
24237	GATCTATGTCAAGTTGT	12	0	12	0	12	1	LOC_Os06g17280	serine/threonine-specific protein kinase NPK15 (EC 2.7.1.-) - common tobacco
24246	GATCTATGTGTCATTAT	12	0	12	0	12	2	LOC_Os07g07820	hypothetical protein
24256	GATCTATGTTGAGGGGA	10	0	10	0	10	2	LOC_Os11g32360	expressed protein
24273	GATCTATTACCTATCCA	52	6	8.67	0	52	1	LOC_Os05g06910	expressed protein
24312	GATCTATTGCAATGACA	128	4	32	6	21.3333	2	LOC_Os03g50490	putative glutamine synthetase
24315	GATCTATTGCGTTTGAG	34	0	34	0	34	6	LOC_Os02g06150	Similar to disease resistance proteins [imported] - Arabidopsis thaliana
24336	GATCTATTGTTGCCACA	55	8	6.88	0	55	2	LOC_Os01g40610	hypothetical protein
24354	GATCTATTTGGCGTGGA	10	2	5	0	10	2	LOC_Os02g42210	salt-inducible like protein [imported] - Arabidopsis thaliana
24395	GATCTCAAATTTTTGTC	7	0	7	0	7	2	LOC_Os02g06592	NULL
24424	GATCTCAACGACAGTTC	15	0	15	0	15	1	LOC_Os05g04620	Similar to At1g48300
24427	GATCTCAACTATTCAAC	10	0	10	0	10	2	LOC_Os08g44000	Isoflavone reductase, putative
24428	GATCTCAACTCAGAAAC	171	0	171	12	14.25	2	LOC_Os09g34980	retrotransposon protein, putative, unclassified
24432	GATCTCAAGAACTGCAG	86	11	7.82	17	5.05882	1	LOC_Os03g21080	Dedicator of cytokinesis, putative
24457	GATCTCAAGTTGTCAGT	86	10	8.6	12	7.16667	2	LOC_Os11g43890	expressed protein
24458	GATCTCAATAGTGGTAA	25	0	25	0	25	2	LOC_Os02g56100	ribonucleotide reductase large subunit A
24468	GATCTCAATGTGCAGCC	9	0	9	0	9	2	LOC_Os02g10780	SPX domain, putative
24470	GATCTCAATTTGCAACT	13	0	13	0	13	2	LOC_Os01g19440	Pectinesterase
24474	GATCTCACACACTTCCA	76	5	15.2	0	76	1	LOC_Os09g22540	jmjC domain, putative
24479	GATCTCACAGTGTCAAA	53	0	53	0	53	1	LOC_Os07g05730	hypothetical protein
24483	GATCTCACCAACGCACT	28	5	5.6	0	28	1	LOC_Os02g38710	Protein phosphatase 2C, putative
24497	GATCTCACCTGAGTACA	64	7	9.14	0	64	2	LOC_Os12g41820	S-locus protein 5
24505	GATCTCACGGAAGAGAT	18	0	18	0	18	1	LOC_Os02g12310	Similar to NAM-like protein, 59502-58357 [imported] - Arabidopsis thaliana
24511	GATCTCACTATCATATG	9	0	9	0	9	2	LOC_Os12g37650	expressed protein
24522	GATCTCACTGTGCAGTC	16	0	16	0	16	1	LOC_Os01g31890	transposon protein, putative, unclassified
24530	GATCTCAGAAGGAATTT	16	0	16	0	16	2	LOC_Os03g01540	expressed protein
24535	GATCTCAGAGATGTTGC	119	0	119	0	119	1	LOC_Os04g02730	Dihydrouridine synthase (Dus), putative
24539	GATCTCAGATGAGCAGA	16	0	16	0	16	2	LOC_Os11g30500	abscisic acid-induced-like protein
24543	GATCTCAGCAACTGTGA	22	0	22	0	22	3	LOC_Os02g48660	Ribosomal protein L31e, putative
24549	GATCTCAGCCAAAAAAA	56	0	56	0	56	5	LOC_Os06g12030	expressed protein
24583	GATCTCAGTGCAAAGAA	12	0	12	0	12	5	LOC_Os07g40310	hypothetical protein
24630	GATCTCATCGCAGTTAG	76	0	76	0	76	5	LOC_Os05g38550	Ubiquitin-conjugating enzyme
24664	GATCTCATGAAAATCCA	88	3	29.33	10	8.8	2	LOC_Os06g50050	ATPase, AAA family, putative
24699	GATCTCATTCTCCCAGA	77	2	38.5	6	12.8333	1	LOC_Os05g36120	polypyrimidine track-binding protein homologue
24715	GATCTCATTTCATTCCC	19	0	19	0	19	2	LOC_Os02g17320	uridine kinase, putative
24723	GATCTCATTTGGTTGGT	25	0	25	0	25	5	LOC_Os10g27180	hypothetical protein
24736	GATCTCCAACTGTTCTG	12	0	12	0	12	2	LOC_Os01g22550	At3g06440/F24P17_7
24738	GATCTCCAAGGATGGTA	20	0	20	0	20	1	LOC_Os11g43970	expressed protein
24741	GATCTCCAAGTGAGCAT	69	0	69	0	69	1	LOC_Os04g01590	arginase (ec 3.5.3.1). [mouse-ear cress
24752	GATCTCCAGTAAGATTC	20	0	20	0	20	2	LOC_Os08g37920	Zinc finger, C2H2 type, putative
24756	GATCTCCAGTGCACATC	88	0	88	0	88	2	LOC_Os09g12660	glucose-1-phosphate adenylyltransferase, putative
24766	GATCTCCCAGCACGCGG	39	5	7.8	0	39	1	LOC_Os07g11630	retrotransposon protein, putative, unclassified
24769	GATCTCCCATCTGAGAG	10	0	10	0	10	1	LOC_Os02g48010	expressed protein
24773	GATCTCCCCCTCTCTTT	36	0	36	0	36	2	LOC_Os07g43360	MOZ/SAS family, putative
24795	GATCTCCCTGTACACCG	12	0	12	0	12	3	LOC_Os09g20520	Major Facilitator Superfamily, putative
24806	GATCTCCGCCGCCTCGT	82	0	82	0	82	1	LOC_Os02g06700	ribosomal protein S11, putative
24816	GATCTCCGGTTGAGTCC	17	0	17	0	17	2	LOC_Os03g43910	hypothetical protein
24817	GATCTCCGGTTGTGGCG	22	0	22	0	22	5	LOC_Os11g02840	Similar to protein kinase-like protein
24819	GATCTCCTAAGCATGTT	278	44	6.32	35	7.94286	2	LOC_Os01g48770	Ribosomal L37ae protein family
24823	GATCTCCTACTTTGTTC	55	0	55	0	55	2	LOC_Os07g29360	TPR Domain, putative
24826	GATCTCCTATAGTTGAG	15	0	15	0	15	2	LOC_Os10g32444	NULL
24828	GATCTCCTATGGAATTA	54	2	27	0	54	2	LOC_Os07g08170	TIP49 C-terminus, putative
24849	GATCTCCTCCTTTTCCT	25	0	25	0	25	2	LOC_Os09g29404	NULL
24858	GATCTCCTGAAAAGATG	37	0	37	0	37	3	LOC_Os04g31700	expressed protein
24861	GATCTCCTGAATTGAAT	22	0	22	0	22	2	LOC_Os05g51540	expressed protein
24879	GATCTCCTGTTCCATAG	56	0	56	7	8	2	LOC_Os06g09630	Beta-ketoacyl synthase, N-terminal domain, putative
24889	GATCTCCTTCTCTCTTC	10	0	10	0	10	1	LOC_Os04g35070	hypothetical protein
24895	GATCTCCTTGGAAAGAA	98	6	16.33	0	98	2	LOC_Os01g63580	A_IG005I10.4 gene product
24905	GATCTCCTTTGGTTGTT	10	0	10	0	10	2	LOC_Os03g45400	expressed protein
24913	GATCTCGAAGTATGGTG	27	0	27	0	27	1	LOC_Os01g17160	DHHC zinc finger domain, putative
24933	GATCTCGACGACGTCAT	7	0	7	0	7	3	LOC_Os02g54160	AP2 domain, putative
24943	GATCTCGAGCGGGTGCG	28	0	28	0	28	3	LOC_Os01g15000	Similar to At1g02660/T14P4_9
24946	GATCTCGAGGGATACGA	21	0	21	0	21	1	LOC_Os05g44910	expressed protein
24978	GATCTCGCATCATTTTT	49	8	6.13	6	8.16667	2	LOC_Os03g11460	hypothetical protein
24982	GATCTCGCCAGACGGAT	9	0	9	0	9	1	LOC_Os11g16540	TPR Domain, putative
25001	GATCTCGCGAAGAACCC	30	0	30	0	30	1	LOC_Os05g38550	Ubiquitin-conjugating enzyme
25006	GATCTCGCGCCCGCCGA	15	0	15	0	15	1	LOC_Os07g07220	Sm protein, putative
25011	GATCTCGCGGAGTTCGT	93	7	13.29	15	6.2	2	LOC_Os10g21940	expressed protein
25027	GATCTCGCTGTAGTTCC	13	0	13	0	13	1	LOC_Os08g41390	peptidyl-prolyl cis-trans isomerase, FKBP-type, putative
25038	GATCTCGGAGACGGCGG	6	0	6	0	6	3	LOC_Os04g39280	kinesin, putative
25089	GATCTCGTCATTAGGAC	15	0	15	0	15	1	LOC_Os04g48940	Mechanosensitive ion channel, putative
25111	GATCTCGTCGTCTACCT	55	0	55	0	55	5	LOC_Os07g20720	retrotransposon protein, putative, Ty3-gypsy sub-class
25120	GATCTCGTCTCGCGTGA	7	0	7	0	7	5	LOC_Os06g17440	TMV-MP30 binding protein 2C
25149	GATCTCGTTAGGAAAGC	93	0	93	4	23.25	2	LOC_Os08g03520	retrotransposon protein, putative, Ty1-copia sub-class
25175	GATCTCTAAAATAACCA	6	0	6	0	6	1	LOC_Os01g27520	asparaginyl-tRNA synthetase
25176	GATCTCTAAAATAGCAA	22	0	22	0	22	2	LOC_Os02g44550	Similar to NADP-malic enzyme
25180	GATCTCTAATGTAACAT	8	0	8	0	8	2	LOC_Os07g12150	acyl carrier protein, putative
25199	GATCTCTACTTGCTCCC	33	0	33	0	33	1	LOC_Os02g09290	Cytochrome P450
25208	GATCTCTATCTGGTTTC	7	0	7	0	7	1	LOC_Os03g63770	putative CEO protein (alternative splicing products)
25210	GATCTCTATGTGTTTGC	7	0	7	0	7	1	LOC_Os09g22440	expressed protein
25320	GATCTCTCTGAATTTGA	150	26	5.77	8	18.75	1	LOC_Os05g06450	tubulin gamma-2 chain (gamma-2 tubulin). [rice
25335	GATCTCTCTGTGACGAT	9	0	9	0	9	5	LOC_Os05g40384	NULL
25337	GATCTCTCTTAGGTGTA	28	0	28	0	28	1	LOC_Os07g43350	Leucine Rich Repeat, putative
25357	GATCTCTCTTTTTTCAT	129	2	64.5	0	129	2	LOC_Os02g26349	NULL
25360	GATCTCTGACCTGACCG	9	0	9	0	9	1	LOC_Os01g40050	peptidyl-prolyl cis-trans isomerase, cyclophilin-type, putative
25382	GATCTCTGCATGCTGTG	19	0	19	0	19	1	LOC_Os06g40780	GRAS family transcription factor, putative
25395	GATCTCTGCTGGTGTGT	9	0	9	0	9	3	LOC_Os02g25640	Cupin, putative
25426	GATCTCTTCAACATGTT	7	0	7	0	7	1	LOC_Os07g37650	Putative GTP-ase activating protein for Arf
25433	GATCTCTTCAGCGTCTC	22	0	22	0	22	1	LOC_Os12g39320	At3g01100
25449	GATCTCTTCCTAGTCCA	40	5	8	6	6.66667	1	LOC_Os01g49060	Protein prenyltransferase alpha subunit repeat, putative
25469	GATCTCTTCTAATCCTG	42	0	42	0	42	1	LOC_Os09g32020	dihydroflavonol reductase, putative
25482	GATCTCTTCTGCTAAAT	113	0	113	0	113	2	LOC_Os02g24330	Plant specific eukaryotic initiation factor 4B
25487	GATCTCTTCTTGCAATT	21	3	7	0	21	2	LOC_Os01g72420	C2 domain, putative
25500	GATCTCTTGCAGGATAT	71	0	71	0	71	2	LOC_Os03g48190	expressed protein
25506	GATCTCTTGCTCCCTTG	40	0	40	0	40	1	LOC_Os10g05730	Armadillo/beta-catenin-like repeat, putative
25511	GATCTCTTGGACAACCT	50	10	5	0	50	6	LOC_Os08g44170	transposon protein, putative, unclassified
25522	GATCTCTTGTACCACCT	19	0	19	0	19	2	LOC_Os07g42800	DnaJ domain, putative
25528	GATCTCTTGTTAGGGCT	21	0	21	0	21	2	LOC_Os02g05770	expressed protein
25530	GATCTCTTTACTTTGTT	5	0	5	0	5	2	LOC_Os03g30200	puative inner mitochondrial membrane translocase
25555	GATCTCTTTGTAACATA	24	0	24	0	24	2	LOC_Os10g32830	hypothetical protein
25574	GATCTGAAAAAAAAGTT	67	0	67	0	67	2	LOC_Os11g34460	Kelch motif, putative
25581	GATCTGAAAACTTACAT	13	0	13	0	13	2	LOC_Os02g43420	hypothetical protein
25639	GATCTGAACAAGCCTCT	9	0	9	0	9	1	LOC_Os03g56820	putative fatty acid hydroxylase
25653	GATCTGAACCTCCGTGG	25	0	25	0	25	1	LOC_Os01g58670	hypothetical protein
25656	GATCTGAACTAGCATCT	6	0	6	0	6	1	LOC_Os04g17660	Rhodanese-like domain, putative
25678	GATCTGAAGACGCCTTC	19	0	19	0	19	3	LOC_Os02g32370	Inositol polyphosphate kinase
25685	GATCTGAAGCCTCTTGT	116	0	116	0	116	2	LOC_Os01g08680	expressed protein
25698	GATCTGAAGTCTCTATT	56	0	56	8	7	1	LOC_Os04g49790	retrotransposon protein, putative, Ty1-copia sub-class
25722	GATCTGAATCGTGCTTT	10	0	10	0	10	2	LOC_Os08g36000	F-box domain, putative
25730	GATCTGAATGAGTTCTG	92	5	18.4	10	9.2	2	LOC_Os04g02680	transposon protein, putative, CACTA, En/Spm sub-class
25737	GATCTGAATGTAACAGC	96	2	48	4	24	2	LOC_Os01g09384	NULL
25789	GATCTGACCATCTTTGT	39	0	39	0	39	2	LOC_Os11g38260	expressed protein
25815	GATCTGACGCGGCGGAA	5	0	5	0	5	1	LOC_Os01g72310	RING finger-like protein - Arabidopsis thaliana
25828	GATCTGACTACTTTCCT	15	0	15	0	15	1	LOC_Os04g08034	NULL
25852	GATCTGAGAAGAAGAAG	10	0	10	0	10	1	LOC_Os07g01100	expressed protein
25856	GATCTGAGAATTCGCTG	61	0	61	0	61	1	LOC_Os07g48510	Thioredoxin, putative
25866	GATCTGAGAGCTCGTAA	15	0	15	0	15	1	LOC_Os10g26690	hypothetical protein
25874	GATCTGAGCAAGGTGAT	9	0	9	0	9	1	LOC_Os01g50360	NAC domain, putative
25878	GATCTGAGCACTTACTT	17	0	17	0	17	1	LOC_Os04g32560	Clp amino terminal domain, putative
25881	GATCTGAGCAGCATGCT	13	0	13	0	13	1	LOC_Os05g31000	NAC domain, putative
25883	GATCTGAGCCAATCATA	22	0	22	3	7.33333	2	LOC_Os04g01674	NULL
25890	GATCTGAGCCGCCGCCT	56	0	56	0	56	3	LOC_Os05g34260	transposase-like protein, putative
25902	GATCTGAGCTCGTCATG	22	0	22	0	22	1	LOC_Os06g10410	protein T30F21.6, putative
25913	GATCTGAGCTTGTTCAC	21	3	7	1	21	1	LOC_Os09g06634	NULL
25947	GATCTGATAAATGCATG	7	0	7	0	7	5	LOC_Os06g21750	hypothetical protein
25950	GATCTGATAACACTTCA	25	0	25	0	25	1	LOC_Os03g25480	putative cytochrome P450-related protein
25952	GATCTGATAATTCACAA	40	0	40	0	40	1	LOC_Os02g20870	expressed protein
25997	GATCTGATGCAGTGTGT	15	0	15	0	15	2	LOC_Os01g68820	hypothetical protein
26004	GATCTGATGCTCGTTCG	24	0	24	0	24	1	LOC_Os11g33310	F-box domain, putative
26018	GATCTGATGGTGTCTAT	10	0	10	0	10	1	LOC_Os03g06850	hypothetical protein
26040	GATCTGATTATGGTGGC	54	0	54	0	54	1	LOC_Os02g29480	Nuclear transport factor 2 (NTF2) domain, putative
26055	GATCTGATTCTATCAGT	12	0	12	0	12	5	LOC_Os08g02400	ribosomal protein S15, putative
26079	GATCTGATTGTCTTTGA	9	0	9	0	9	2	LOC_Os05g06050	Core-2/I-Branching enzyme, putative
26106	GATCTGATTTTGTATAG	35	4	8.75	4	8.75	2	LOC_Os02g04240	protein kinase
26138	GATCTGCAAGAAACTGA	6	0	6	1	6	2	LOC_Os03g61900	hypothetical protein
26164	GATCTGCAATGTTTATG	8	0	8	0	8	2	LOC_Os01g16146	NULL
26187	GATCTGCACATGTTGGA	8	0	8	0	8	2	LOC_Os06g06320	Phosphatidylethanolamine-binding protein
26195	GATCTGCACCAGCCTCC	37	0	37	0	37	3	LOC_Os02g29140	expressed protein
26200	GATCTGCACCGTGAGCT	13	0	13	0	13	2	LOC_Os04g47240	Protein kinase domain, putative
26227	GATCTGCAGAGCGCACT	15	0	15	0	15	1	LOC_Os11g31330	No apical meristem (NAM) protein, putative
26230	GATCTGCAGATAATTCT	10	0	10	0	10	1	LOC_Os01g55900	Uncharacterised protein family (UPF0081), putative
26232	GATCTGCAGATAGGCCA	118	0	118	0	118	1	LOC_Os01g73620	expressed protein
26246	GATCTGCAGCGGGCGGC	29	0	29	0	29	1	LOC_Os12g05060	expressed protein
26254	GATCTGCAGGATGTGAC	25	0	25	0	25	5	LOC_Os02g53830	expressed protein
26266	GATCTGCAGTCAAAGCC	39	0	39	0	39	1	LOC_Os07g04530	hypothetical protein
26274	GATCTGCAGTTTTGTTG	67	8	8.38	0	67	1	LOC_Os11g42060	Leucine Rich Repeat, putative
26290	GATCTGCATCGCTATAT	9	0	9	0	9	2	LOC_Os01g37280	hypothetical protein
26294	GATCTGCATCTGAATCC	268	0	268	0	268	1	LOC_Os02g32350	Staphylococcal nuclease homologue, putative
26321	GATCTGCCAAAAACCGG	29	2	14.5	4	7.25	2	LOC_Os03g15540	Importin-beta N-terminal domain, putative
26371	GATCTGCCCAAAGTGTG	5	0	5	0	5	1	LOC_Os07g30820	Zn-finger in Ran binding protein and others, putative
26385	GATCTGCCCCCCGGGGT	27	0	27	0	27	1	LOC_Os04g32880	CBS domain, putative
26387	GATCTGCCCCGCGTACG	67	5	13.4	0	67	1	LOC_Os01g74660	expressed protein
26399	GATCTGCCCTCCAAGCT	20	0	20	0	20	1	LOC_Os01g70270	auxin response factor 2
26454	GATCTGCCTCCTGAGTT	10	0	10	0	10	5	LOC_Os03g25950	hypothetical protein
26457	GATCTGCCTCGCCGCGT	22	0	22	0	22	1	LOC_Os04g52060	Transposable element protein, putative
26486	GATCTGCCTTTCTCCAA	15	0	15	0	15	1	LOC_Os04g18010	expressed protein
26489	GATCTGCGAAAAGAAGA	10	0	10	0	10	2	LOC_Os03g04770	Glycosyl hydrolase family 14, putative
26521	GATCTGCGCCATCTTGT	32	0	32	0	32	1	LOC_Os06g35814	NULL
26524	GATCTGCGCGAACCACC	61	0	61	4	15.25	1	LOC_Os05g28290	Ran binding protein 1 homolog
26533	GATCTGCGGCCAGTTCG	30	0	30	0	30	1	LOC_Os05g34680	expressed protein
26565	GATCTGCGTGGCGCTCA	36	0	36	0	36	1	LOC_Os01g41720	hypothetical protein
26587	GATCTGCTAGCTGTTGA	202	16	12.63	0	202	2	LOC_Os01g62244	NULL
26605	GATCTGCTCAATACCTT	174	0	174	25	6.96	2	LOC_Os02g13950	hypothetical protein
26622	GATCTGCTCCAGAAGTG	7	0	7	0	7	3	LOC_Os12g44390	Similar to SMC1 protein
26633	GATCTGCTCCGGCTCCG	18	0	18	0	18	1	LOC_Os05g44800	expressed protein
26647	GATCTGCTCGTGCGGTC	5	0	5	0	5	1	LOC_Os06g16410	U-box domain, putative
26654	GATCTGCTCTGAACTCT	34	0	34	0	34	1	LOC_Os01g65350	Deoxynucleoside kinase, putative
26665	GATCTGCTGAAAACATA	62	5	12.4	1	62	2	LOC_Os05g11850	endoplasmic reticulum alpha-mannosidase, putative
26684	GATCTGCTGCAAGTTTG	24	0	24	0	24	1	LOC_Os11g36790	hAT family dimerisation domain, putative
26712	GATCTGCTGCTTGTCTA	62	0	62	0	62	2	LOC_Os02g57400	hypothetical protein
26714	GATCTGCTGGAAACCAT	113	0	113	0	113	1	LOC_Os10g38850	putative polyamine oxidase
26722	GATCTGCTGGCCATGGA	115	0	115	0	115	1	LOC_Os05g30660	expressed protein
26760	GATCTGCTGTTGTTGAT	15	0	15	0	15	2	LOC_Os04g30890	Similar to cell division related protein
26774	GATCTGCTTAATTCATT	46	8	5.75	0	46	2	LOC_Os08g12780	hypothetical protein
26783	GATCTGCTTAGTTCACT	47	0	47	0	47	2	LOC_Os01g20120	expressed protein
26784	GATCTGCTTATGTTTAC	52	0	52	0	52	1	LOC_Os07g38240	Zinc finger, C2H2 type, putative
26787	GATCTGCTTCACAACTT	5	0	5	0	5	3	LOC_Os06g05740	expressed protein
26807	GATCTGCTTGACTTACT	10	0	10	0	10	2	LOC_Os07g39560	RNA recognition motif. (a.k.a. RRM, RBD, or RNP domain), putative
26820	GATCTGCTTGGCCGCGA	46	0	46	0	46	3	LOC_Os01g16040	Mitochondrial carrier protein, putative
26830	GATCTGCTTGTCATGGA	30	2	15	2	15	2	LOC_Os12g42600	Similar to ubiquitin-specific protease-like protein
26857	GATCTGGAAATTGAAAT	34	0	34	0	34	2	LOC_Os03g58470	histone-like protein
26876	GATCTGGAATAGTAATG	74	0	74	14	5.28571	2	LOC_Os01g05970	Core histone H2A/H2B/H3/H4, putative
26903	GATCTGGACGAGCTGCA	15	3	5	0	15	2	LOC_Os05g40040	expressed protein
26914	GATCTGGAGAAGAACAG	10	0	10	0	10	2	LOC_Os03g36960	expressed protein
26919	GATCTGGAGAGAAGAAC	10	0	10	0	10	2	LOC_Os03g02560	expressed protein
26925	GATCTGGAGCACAAGCC	24	0	24	0	24	3	LOC_Os10g42180	expressed protein
26931	GATCTGGAGGACCTGCT	16	0	16	0	16	1	LOC_Os08g02330	RNA recognition motif. (a.k.a. RRM, RBD, or RNP domain), putative
26989	GATCTGGCACCATCAAG	12	0	12	0	12	2	LOC_Os01g64660	fructose-1,6-bisphosphatase
27050	GATCTGGCGACGAAGGC	13	0	13	0	13	3	LOC_Os03g45930	hypothetical protein
27122	GATCTGGCTCGGCTCCT	33	5	6.6	1	33	1	LOC_Os06g07030	AP2 domain, putative
27169	GATCTGGGATTCTTCTG	5	0	5	0	5	2	LOC_Os09g32450	hypothetical protein
27185	GATCTGGGCGTGGACAA	9	0	9	0	9	1	LOC_Os02g52370	hypothetical protein
27189	GATCTGGGCTTAATCAT	25	0	25	0	25	2	LOC_Os09g11270	hypothetical protein
27193	GATCTGGGGAAAACACA	16	0	16	0	16	1	LOC_Os10g06720	Aldose 1-epimerase
27197	GATCTGGGGAGAGTCGC	13	0	13	0	13	1	LOC_Os02g48780	BAG domain, putative
27211	GATCTGGGTCGTAAGAT	5	0	5	0	5	2	LOC_Os02g07060	tubulin beta chain
27215	GATCTGGGTCTGGCTTG	156	7	22.29	26	6	1	LOC_Os09g25720	hypothetical protein
27239	GATCTGGTAATCTGTGG	15	2	7.5	0	15	2	LOC_Os09g37070	hypothetical protein
27272	GATCTGGTCGTGATGCT	7	0	7	0	7	2	LOC_Os05g33000	Zinc finger, C3HC4 type (RING finger), putative
27357	GATCTGGTTCAACCGCC	30	0	30	0	30	1	LOC_Os06g16240	hypothetical protein
27407	GATCTGTAAACGGTTTC	7	0	7	0	7	6	LOC_Os05g37880	Plant protein family, putative
27429	GATCTGTAAGCTTAACT	27	0	27	0	27	2	LOC_Os02g52250	SKIP/SNW domain, putative
27430	GATCTGTAAGGTGTAAA	42	0	42	0	42	2	LOC_Os03g63040	expressed protein
27437	GATCTGTAATTCGCTCA	250	0	250	17	14.7059	2	LOC_Os03g52670	putative ABA-responsive protein
27443	GATCTGTACAACCAAAT	27	0	27	0	27	2	LOC_Os03g51700	expressed protein
27466	GATCTGTACGACCCGAA	30	0	30	3	10	1	LOC_Os03g59220	putative ubiquinol-cytochrome c reductase
27480	GATCTGTACTGATTGTA	56	0	56	0	56	2	LOC_Os09g04110	Coatomer (COPI) alpha subunit C-terminus, putative
27490	GATCTGTAGAATGTTCA	27	0	27	1	27	2	LOC_Os08g37444	NULL
27505	GATCTGTAGTACACCAT	165	2	82.5	0	165	2	LOC_Os01g69920	CHASE domain, putative
27507	GATCTGTAGTATCACAT	62	2	31	2	31	2	LOC_Os03g63700	expressed protein
27513	GATCTGTATAGCCGAGT	27	0	27	0	27	2	LOC_Os01g29060	retrotransposon protein, putative, unclassified
27525	GATCTGTATCCTATTTG	7	0	7	0	7	2	LOC_Os01g06290	Transposable element protein, putative
27541	GATCTGTATTAGTGTCC	39	0	39	0	39	3	LOC_Os06g01170	PHD zinc finger protein, putative
27547	GATCTGTATTTGTTCTG	42	0	42	0	42	5	LOC_Os07g48100	Protein kinase domain, putative
27558	GATCTGTCAATAGAACT	64	0	64	0	64	2	LOC_Os12g38540	hypothetical protein
27567	GATCTGTCACTGAAAAA	25	0	25	3	8.33333	2	LOC_Os03g49710	putative 30S ribosomal protein S13
27593	GATCTGTCATGTAAATC	120	2	60	6	20	2	LOC_Os04g51690	Glycosyl hydrolase family 47, putative
27696	GATCTGTGAATTTGGCA	66	0	66	0	66	3	LOC_Os02g14110	aspartate transaminase (EC 2.6.1.1) precursor, mitochondrial - rice
27731	GATCTGTGATTGTGAGT	19	0	19	0	19	2	LOC_Os12g13824	NULL
27805	GATCTGTGGCAAACCCC	64	0	64	0	64	1	LOC_Os05g31254	NULL
27809	GATCTGTGGCTGTAATG	6	0	6	0	6	2	LOC_Os02g55000	G-patch domain, putative
27826	GATCTGTGGTTCACTCA	7	0	7	0	7	1	LOC_Os11g35420	expressed protein
27835	GATCTGTGTAATTGGAT	66	0	66	0	66	2	LOC_Os12g09660	expressed protein
27844	GATCTGTGTATCCTGAT	5	0	5	0	5	5	LOC_Os02g11750	glycine-rich RNA-binding protein, putative
27877	GATCTGTGTGTTATGAT	31	0	31	6	5.16667	2	LOC_Os05g33550	methyl-binding domain protein MBD101
27879	GATCTGTGTTAGGATTG	10	0	10	0	10	5	LOC_Os02g01550	F-box domain, putative
27889	GATCTGTGTTGTAATAC	35	0	35	0	35	2	LOC_Os12g41820	S-locus protein 5
27903	GATCTGTTAATCTCTTA	30	0	30	4	7.5	2	LOC_Os03g11410	mitochondrial processing peptidase beta subunit
27936	GATCTGTTATGGTTCAG	46	0	46	0	46	2	LOC_Os10g40510	putative lipid transfer protein
27946	GATCTGTTCACAGAATT	17	0	17	0	17	2	LOC_Os02g51290	AtHVA22a, 65476-64429 [imported] - Arabidopsis thaliana
27980	GATCTGTTCGAGGTTGG	42	0	42	0	42	2	LOC_Os04g06770	Piwi domain, putative
28055	GATCTGTTGTCTGTTGA	19	0	19	0	19	2	LOC_Os08g34650	Leucine Rich Repeat, putative
28064	GATCTGTTGTTACGGAC	30	6	5	0	30	2	LOC_Os06g19400	Contains similarity to gb|AB011110 KIAA0538 protein from Homo sapiens brain and to phospholipid-binding domain C2 PF|00168. ESTs gb|AA585988 and gb|T04384 come from this gene.
28089	GATCTGTTTATGAGCTG	81	0	81	15	5.4	2	LOC_Os07g04440	hypothetical protein
28109	GATCTGTTTCTGATGAA	93	6	15.5	0	93	2	LOC_Os07g36600	universal stress protein family, putative
28164	GATCTGTTTTCTGGTAC	7	0	7	0	7	2	LOC_Os02g54310	hypothetical protein
28185	GATCTGTTTTGTCTGAA	10	0	10	0	10	2	LOC_Os01g71300	esterase D, putative
28235	GATCTTAAGCCGTTTGT	12	0	12	0	12	2	LOC_Os06g46400	F26G16.5 protein - Arabidopsis thaliana
28240	GATCTTAATCTTCATGT	58	0	58	0	58	2	LOC_Os01g55050	expressed protein
28243	GATCTTAATTGGTGATG	33	0	33	0	33	1	LOC_Os10g13700	putative phosphoenolpyruvate carboxykinase
28246	GATCTTACAAATGGCGT	15	0	15	0	15	1	LOC_Os05g01040	transposon protein, putative, CACTA, En/Spm sub-class
28260	GATCTTACAGTTCACAA	33	0	33	0	33	5	LOC_Os01g05970	Core histone H2A/H2B/H3/H4, putative
28261	GATCTTACATCATCTTG	103	0	103	2	51.5	2	LOC_Os02g14059	NULL
28266	GATCTTACATGGATTGA	8	0	8	0	8	2	LOC_Os05g35430	hypothetical protein
28293	GATCTTACTAGATTAGG	106	0	106	0	106	2	LOC_Os05g28180	Similar to AMP deaminase homolog F16M14.21 - Arabidopsis thaliana
28294	GATCTTACTATGGAAAT	22	0	22	1	22	2	LOC_Os09g14510	At1g48640/F11I4_17
28305	GATCTTACTGTAATGAA	227	18	12.61	0	227	2	LOC_Os02g25640	Cupin, putative
28314	GATCTTACTTGAATGTT	12	0	12	0	12	6	LOC_Os06g02590	PH domain, putative
28318	GATCTTAGACATGTGTG	16	0	16	0	16	2	LOC_Os09g20030	NB-ARC domain, putative
28359	GATCTTATACGCCAGGC	16	0	16	0	16	1	LOC_Os03g22320	hypothetical protein
28364	GATCTTATCATGGAGGA	55	0	55	0	55	1	LOC_Os05g29760	Ferrochelatase, putative
28377	GATCTTATCTACGTAGG	34	0	34	0	34	2	LOC_Os07g08070	Uncharacterized protein family UPF0005
28389	GATCTTATGGGTTGGCT	13	0	13	0	13	5	LOC_Os01g08970	Structure-specific recognition protein, putative
28409	GATCTTATTTTCGTTGA	6	0	6	0	6	2	LOC_Os06g40710	myb-like DNA-binding domain, SHAQKYF class, putative
28424	GATCTTCAACGAAATTT	49	0	49	0	49	1	LOC_Os02g48010	expressed protein
28428	GATCTTCAAGAAGACGA	47	4	11.75	0	47	1	LOC_Os06g47860	AT4g31410/F8F16_230
28485	GATCTTCAGCAGTGGTT	5	0	5	0	5	2	LOC_Os06g30230	hypothetical protein
28488	GATCTTCAGCGACGAAA	54	0	54	0	54	1	LOC_Os04g32030	heavy metal-associated domain, putative
28531	GATCTTCATGTGCAGCG	85	15	5.67	8	10.625	1	LOC_Os01g15010	Similar to GTP-binding protein GB3 - common tobacco (fragment)
28533	GATCTTCATTCTATTTT	27	0	27	0	27	3	LOC_Os08g14230	Villin headpiece domain, putative
28540	GATCTTCATTGTTGTTG	30	2	15	0	30	3	LOC_Os07g10570	13 kda prolamin precursor
28549	GATCTTCCAAATCGCAA	44	4	11	0	44	5	LOC_Os02g07210	OTU-like cysteine protease, putative
28562	GATCTTCCAGATACACA	36	0	36	0	36	7	LOC_Os03g18690	26S proteasome subunit P45 family
28567	GATCTTCCATGCTCCAT	12	0	12	0	12	1	LOC_Os02g16000	BTB/POZ domain, putative
28578	GATCTTCCCATCGTCAA	29	0	29	0	29	3	LOC_Os01g16152	NULL
28588	GATCTTCCCGTACGGGT	47	0	47	0	47	1	LOC_Os06g37080	l-ascorbate oxidase precursor (ec 1.10.3.3) (ascorbase) (aso)
28595	GATCTTCCGAGCACTGC	121	13	9.31	23	5.26087	1	LOC_Os04g32270	expressed protein
28644	GATCTTCCTGGCCAGGG	15	0	15	0	15	1	LOC_Os03g63210	hypothetical protein
28659	GATCTTCCTTGATTATT	241	32	7.53	0	241	3	LOC_Os02g15090	Cupin, putative
28668	GATCTTCGAAGCATATT	56	0	56	0	56	1	LOC_Os12g39320	At3g01100
28669	GATCTTCGAAGGTATGA	42	8	5.25	8	5.25	2	LOC_Os05g49590	probable photomorphogenesis repressor protein [imported] - Arabidopsis thaliana
28671	GATCTTCGAATAGTCAG	5	0	5	0	5	1	LOC_Os11g08370	Na+-dependent inorganic phosphate cotransporter, putative
28689	GATCTTCGCCCATATGC	7	0	7	0	7	1	LOC_Os01g73120	expressed protein
28717	GATCTTCGTATAATCTC	25	0	25	0	25	2	LOC_Os01g70790	XYPPX repeat, putative
28750	GATCTTCTCAAACCAGT	27	0	27	4	6.75	1	LOC_Os05g34670	expressed protein
28768	GATCTTCTCATGTAATT	42	4	10.5	0	42	2	LOC_Os09g04890	F/Y-rich N-terminus, putative
28773	GATCTTCTCCACCCTGT	34	0	34	0	34	1	LOC_Os03g17900	hydrolase, alpha/beta fold family, putative
28783	GATCTTCTCCTCGCCTG	54	0	54	0	54	1	LOC_Os03g48810	putative permease
28802	GATCTTCTCTCCACTCG	7	0	7	0	7	2	LOC_Os02g58580	Similar to disease resistance protein homolog 123 - potato (fragment)
28804	GATCTTCTCTCTATTAA	15	0	15	0	15	2	LOC_Os06g29400	Surp module, putative
28826	GATCTTCTGATTCTTTG	59	0	59	0	59	2	LOC_Os05g29990	NAD dependent epimerase/dehydratase family, putative
28842	GATCTTCTGCTTGGGTG	37	0	37	0	37	3	LOC_Os03g10060	ribosomal protein S10, putative
28843	GATCTTCTGCTTGTTAT	46	0	46	0	46	2	LOC_Os12g13670	Similar to probable transposon protein [imported] - Arabidopsis thaliana
28844	GATCTTCTGGACCAAGA	73	0	73	0	73	1	LOC_Os07g36460	Helix-loop-helix DNA-binding domain, putative
28864	GATCTTCTGTGTATAGG	39	0	39	2	19.5	2	LOC_Os03g57460	expressed protein
28872	GATCTTCTTAAGAATGC	8	0	8	0	8	1	LOC_Os09g08430	ribosomal protein L22
28880	GATCTTCTTCACCGTCC	8	0	8	0	8	3	LOC_Os07g01470	hypothetical protein
28903	GATCTTCTTGAAGCAAC	5	0	5	0	5	2	LOC_Os10g27370	transposon protein, putative, ping/pong/SNOOPY sub-class
28906	GATCTTCTTGAGTTGTG	93	0	93	0	93	2	LOC_Os05g34110	transposon protein, putative, CACTA, En/Spm sub-class
28907	GATCTTCTTGCAAATGA	34	0	34	0	34	2	LOC_Os09g17830	preprotein translocase, SecY subunit
28953	GATCTTGAAGACAAGCA	39	5	7.8	3	13	1	LOC_Os06g36490	expressed protein
28966	GATCTTGACAAGGATGA	24	0	24	0	24	1	LOC_Os01g56490	Ubiquitin carboxyl-terminal hydrolase, putative
28967	GATCTTGACAAGGCACA	34	0	34	6	5.66667	1	LOC_Os04g35410	expressed protein
28972	GATCTTGACCCTTGATG	22	0	22	0	22	2	LOC_Os03g58720	putative RNA binding ribonucleoprotein
28994	GATCTTGAGGTCAAATA	28	0	28	0	28	2	LOC_Os05g39380	At3g58030, putative
28997	GATCTTGAGGTTTCATC	18	0	18	0	18	2	LOC_Os04g56790	expressed protein
29001	GATCTTGAGTTCTGATT	7	0	7	0	7	2	LOC_Os03g44500	Similar to serine/threonine protein phosphatase bsl1 (ec 3.1.3.16) (bsu1-likeprotein 1)
29019	GATCTTGATGGGTATGG	27	0	27	0	27	2	LOC_Os07g46710	expressed protein
29025	GATCTTGATTAGTAAAC	64	0	64	0	64	2	LOC_Os06g21480	Ribosomal protein L31e, putative
29027	GATCTTGATTGATAGTG	42	0	42	0	42	2	LOC_Os10g37980	putative chorismate mutase/prephenate dehydratase
29037	GATCTTGCAAGGTGCTC	7	0	7	0	7	3	LOC_Os02g21250	nonclathrin coat protein zeta2-COP
29045	GATCTTGCACGAATCTC	44	0	44	0	44	2	LOC_Os08g42870	expressed protein
29047	GATCTTGCACTCCTTAT	7	0	7	0	7	1	LOC_Os04g42920	isocitrate dehydrogenase, NADP-dependent
29051	GATCTTGCACTTGTTTA	43	0	43	0	43	2	LOC_Os04g59570	expressed protein
29054	GATCTTGCAGACAGGCC	18	0	18	0	18	1	LOC_Os03g17470	putative glutathione S-transferase
29055	GATCTTGCAGAGGAAAA	16	0	16	0	16	5	LOC_Os01g15010	Similar to GTP-binding protein GB3 - common tobacco (fragment)
29067	GATCTTGCAGTCTATAC	55	0	55	0	55	2	LOC_Os01g70800	Mitochondrial carrier protein, putative
29075	GATCTTGCATGAAGCCA	73	0	73	0	73	2	LOC_Os02g48460	3-beta hydroxysteroid dehydrogenase/isomerase family, putative
29088	GATCTTGCCATCTTACC	6	0	6	0	6	1	LOC_Os03g51550	putative WD G-beta repeat protein
29089	GATCTTGCCATGGGTAT	7	0	7	0	7	1	LOC_Os07g08040	hypothetical protein
29091	GATCTTGCCCATTATTA	31	0	31	0	31	2	LOC_Os02g04860	expressed protein
29095	GATCTTGCCGTTCGCCG	10	0	10	0	10	3	LOC_Os01g61810	Histone-like transcription factor (CBF/NF-Y) and archaeal histone, putative
29096	GATCTTGCCGTTTGTTT	5	0	5	0	5	2	LOC_Os07g23169	NULL
29113	GATCTTGCGCACAAATA	7	0	7	0	7	1	LOC_Os04g35190	F-box domain, putative
29127	GATCTTGCGTTCAACTC	35	0	35	0	35	2	LOC_Os04g58050	hypothetical protein
29142	GATCTTGCTCTAAAGAA	46	0	46	0	46	2	LOC_Os01g58620	hypothetical protein
29173	GATCTTGCTTAGTTTGC	6	0	6	0	6	2	LOC_Os10g04316	NULL
29175	GATCTTGCTTGGTGCTG	71	5	14.2	11	6.45455	2	LOC_Os11g35340	At4g34360
29200	GATCTTGGAGTTGACAA	21	0	21	0	21	1	LOC_Os03g31044	NULL
29223	GATCTTGGTAGTGCCCG	34	0	34	0	34	2	LOC_Os03g03450	anthranilate phosphoribosyltransferase
29225	GATCTTGGTATTTGACT	7	0	7	0	7	2	LOC_Os07g37240	probable chlorophyll a/b-binding protein - rice
29247	GATCTTGTAAGTACTAC	7	0	7	0	7	2	LOC_Os01g18320	protoporphyrinogen oxidase
29277	GATCTTGTCAGCATTGC	80	0	80	0	80	1	LOC_Os02g17350	VHS domain, putative
29321	GATCTTGTGATGGACTT	12	0	12	0	12	2	LOC_Os12g43630	malate dehydrogenase, NAD-dependent
29357	GATCTTGTTAACATGTC	22	0	22	0	22	2	LOC_Os02g45110	probable methyltransferase [imported] - Arabidopsis thaliana
29369	GATCTTGTTCATATGCA	21	0	21	0	21	3	LOC_Os03g57450	putative calcium-dependent protein kinase
29397	GATCTTGTTGGTGAAAT	13	0	13	0	13	1	LOC_Os07g46760	RNA recognition motif. (a.k.a. RRM, RBD, or RNP domain), putative
29413	GATCTTGTTTCCCCCCT	28	3	9.33	0	28	2	LOC_Os01g13490	hypothetical protein
29414	GATCTTGTTTCCCGTCC	74	8	9.25	4	18.5	2	LOC_Os05g43570	protein kinase MK6
29416	GATCTTGTTTCGCTCAG	6	0	6	0	6	5	LOC_Os06g51220	HMG (high mobility group) box, putative
29478	GATCTTTAGTGTCATCC	13	0	13	0	13	5	LOC_Os11g25980	ATPase, calcium-transporting-related
29482	GATCTTTAGTTGTGATA	13	0	13	0	13	6	LOC_Os03g62110	putative nicotinate phosphoribosyltransferase
29501	GATCTTTCACAAACGGA	46	0	46	0	46	2	LOC_Os03g36790	hypothetical protein
29505	GATCTTTCACAGGATTG	5	0	5	0	5	5	LOC_Os11g31650	hypothetical protein
29529	GATCTTTCCACCACTTT	42	0	42	0	42	2	LOC_Os03g63090	putative actin-related complex protein
29542	GATCTTTCCCTGGCCCA	37	0	37	0	37	2	LOC_Os03g10650	Cyclin, N-terminal domain, putative
29554	GATCTTTCGCATGACTC	19	0	19	0	19	1	LOC_Os06g21470	Similar to F2H15.20 protein - Arabidopsis thaliana
29560	GATCTTTCGGGATGGCC	89	0	89	0	89	5	LOC_Os06g36800	diacylglycerol acyltransferase, putative
29564	GATCTTTCGTAAAGAGT	19	0	19	0	19	1	LOC_Os07g42400	transposon protein, putative, unclassified
29594	GATCTTTCTCTCTCCGG	7	0	7	1	7	2	LOC_Os03g24870	At5g18840/F17K4_90
29600	GATCTTTCTGATGCAGG	30	0	30	0	30	1	LOC_Os03g57660	putative glutamate carboxypeptidase
29612	GATCTTTCTGTAGAGAA	6	0	6	0	6	2	LOC_Os03g07180	putative embryo-specific protein
29631	GATCTTTGAAACATGAT	7	0	7	0	7	1	LOC_Os11g32320	At3g26710
29636	GATCTTTGAGGAGTTGC	27	0	27	4	6.75	1	LOC_Os02g05620	Exo70 exocyst complex subunit
29674	GATCTTTGGACAGTCAA	12	0	12	0	12	2	LOC_Os05g10770	jmjC domain, putative
29698	GATCTTTGTACCATTAC	86	4	21.5	0	86	2	LOC_Os11g06170	bZIP transcription factor, putative
29728	GATCTTTGTTTAGGTGA	62	0	62	0	62	2	LOC_Os03g57900	putative zinc finger protein
29757	GATCTTTTCAGCAAACG	8	0	8	0	8	1	LOC_Os01g04190	hexose transporter
29831	GATCTTTTGGGAGGCTT	13	0	13	0	13	2	LOC_Os06g18020	hypothetical protein
29833	GATCTTTTGGGGTTTGA	94	0	94	0	94	2	LOC_Os07g48780	calmodulin.
29838	GATCTTTTGGTTGCTGT	7	0	7	0	7	2	LOC_Os11g05290	expressed protein
29873	GATCTTTTTAGTGAGAC	21	0	21	0	21	2	LOC_Os09g34070	RNA recognition motif. (a.k.a. RRM, RBD, or RNP domain), putative
29890	GATCTTTTTCTTGGCGA	44	0	44	2	22	2	LOC_Os05g34950	Protein kinase domain, putative
29906	GATCTTTTTGGGAAAAA	29	0	29	0	29	2	LOC_Os03g21020	RNA recognition motif. (a.k.a. RRM, RBD, or RNP domain), putative
29921	GATCTTTTTTGAATGTC	19	0	19	0	19	3	LOC_Os08g06480	expressed protein

## Sheet: Milling-Summary-Redund5foldDown
ID	tag	PSC	PSL	Ratio_PSCvsPSL	PSN	Ratio_PSCvsPSN	class	gene	title
19	GATCAAAAAGAATTTGA	0	7	-7	6	-6	2	LOC_Os07g04530	hypothetical protein
90	GATCAAAACCTGATGCC	0	15	-15	39	-39	2	LOC_Os12g37860	expressed protein
93	GATCAAAACCTTCCCTT	0	66	-66	58	-58	2	LOC_Os02g19150	ATP-dependent Clp protease, ATP-binding subunit ClpX, putative
102	GATCAAAACTCTGCTCA	0	67	-67	28	-28	2	LOC_Os03g45250	hypothetical protein
109	GATCAAAAGAAACCGGT	3	49	-16.3333	52	-17.3333	1	LOC_Os06g06160	expressed protein
132	GATCAAAAGGACCTGAG	0	13	-13	36	-36	1	LOC_Os04g46890	Putative snoRNA binding domain
154	GATCAAAAGTTGTATAC	0	15	-15	11	-11	2	LOC_Os11g44940	At3g62580/T12C14_280
155	GATCAAAAGTTTACAGA	0	10	-10	11	-11	2	LOC_Os01g12080	uncharacterized plant-specific domain TIGR01589, putative
176	GATCAAAATCGCTTGCG	0	11	-11	6	-6	2	LOC_Os01g67090	IQ calmodulin-binding motif, putative
189	GATCAAAATGCTTCGAT	0	5	-5	7	-7	2	LOC_Os06g09660	auxin response factor 1
203	GATCAAAATTGAATCTG	0	46	-46	51	-51	2	LOC_Os10g32550	mitochondrial chaperonin-60
205	GATCAAAATTGCTCCGT	0	8	-8	29	-29	1	LOC_Os02g57910	F-box domain, putative
213	GATCAAACAAAACCGGT	0	15	-15	6	-6	2	LOC_Os01g62410	Myb-related domain, putative
229	GATCAAACAATGGCTAA	0	39	-39	17	-17	2	LOC_Os08g10600	UTP--glucose-1-phosphate uridylyltransferase, putative
246	GATCAAACACTGTTACT	3	33	-11	22	-7.33333	2	LOC_Os02g39280	C2 domain, putative
316	GATCAAACCTGCAGCTG	0	13	-13	34	-34	2	LOC_Os04g52700	hypothetical protein
329	GATCAAACGCAGCTCCA	0	8	-8	25	-25	1	LOC_Os01g59900	expressed protein
373	GATCAAACTCAGTCCAT	0	33	-33	37	-37	2	LOC_Os03g17550	putative protein kinase
412	GATCAAACTTGCCCGTT	0	10	-10	10	-10	2	LOC_Os10g30210	hypothetical protein
425	GATCAAAGAAAGATGCA	16	113	-7.0625	138	-8.625	2	LOC_Os08g27870	hypothetical protein
439	GATCAAAGACCATGGTG	0	20	-20	8	-8	2	LOC_Os01g40990	expressed protein
446	GATCAAAGAGATGATGT	0	43	-43	17	-17	2	LOC_Os03g52340	putative endoplasmic reticulum oxidoreductin
462	GATCAAAGCAACAAAAA	0	16	-16	7	-7	2	LOC_Os05g06980	At5g13560
472	GATCAAAGCCAAAAACT	0	79	-79	34	-34	2	LOC_Os03g07150	serine/threonine protein phosphatase PP2A-4 catalytic subunit
479	GATCAAAGCCGGCCGAC	0	7	-7	21	-21	2	LOC_Os01g68500	hypothetical protein
484	GATCAAAGCGGGTGCTC	0	92	-92	30	-30	1	LOC_Os03g15950	Enolase, C-terminal TIM barrel domain, putative
495	GATCAAAGCTGGCACAA	0	41	-41	28	-28	1	LOC_Os08g06230	expressed protein
500	GATCAAAGCTTCTCAGT	0	21	-21	8	-8	2	LOC_Os09g09790	Fe-S metabolism associated domain, putative
519	GATCAAAGGCAGTAGTC	0	15	-15	6	-6	1	LOC_Os02g03340	Transcription factor Tfb4
525	GATCAAAGGTACCTGCT	0	64	-64	26	-26	1	LOC_Os11g11110	Similar to RNA polymerase I(A) and III(C) 14 kDa subunit
543	GATCAAAGTAGAGTTGC	0	7	-7	7	-7	2	LOC_Os01g61044	NULL
546	GATCAAAGTAGTCTTGC	1	21	-21	17	-17	2	LOC_Os03g10360	Surfeit 1 homolog
561	GATCAAAGTGGAAGCCA	1	23	-23	11	-11	2	LOC_Os03g61570	putative GATA-type zinc finger protein
577	GATCAAAGTTGTGAGGC	0	74	-74	29	-29	2	LOC_Os02g53520	kinesin heavy chain, putative; 55116-47986
606	GATCAAATAGCGGCTGT	3	38	-12.6667	45	-15	2	LOC_Os01g56670	Glycosyl hydrolase family 47, putative
623	GATCAAATCAAGGCCAC	44	1344	-30.5455	3464	-78.7273	2	LOC_Os07g42390	hypothetical protein
677	GATCAAATGAGTTCCTC	0	15	-15	10	-10	2	LOC_Os03g48810	putative permease
688	GATCAAATGCTTATTGC	0	15	-15	69	-69	2	LOC_Os05g48070	F19G10.8 protein - Arabidopsis thaliana
694	GATCAAATGGACGACGC	22	145	-6.59091	146	-6.63636	1	LOC_Os10g32880	putative WD-repeat containing protein
743	GATCAAATTCGATGGTA	0	7	-7	23	-23	2	LOC_Os01g34200	hypothetical protein
746	GATCAAATTCTAGAGCT	0	16	-16	30	-30	1	LOC_Os01g46720	Protein kinase domain, putative
762	GATCAAATTGCAGATGT	0	20	-20	8	-8	1	LOC_Os12g34330	PHD-finger, putative
768	GATCAAATTGCCGGCAG	0	7	-7	25	-25	2	LOC_Os05g32190	expressed protein
824	GATCAACAAGAAATGGA	2	65	-32.5	87	-43.5	1	LOC_Os01g56580	Protein kinase domain, putative
851	GATCAACAAGGGGCTTC	0	36	-36	17	-17	1	LOC_Os04g36630	expressed protein
877	GATCAACACAATGAGGT	0	6	-6	19	-19	5	LOC_Os01g36670	DNA-binding protein 3AF1 - common tobacco (fragment)
912	GATCAACAGAATTCTGT	3	57	-19	17	-5.66667	2	LOC_Os09g39310	hypothetical protein
970	GATCAACATAGTCTCGA	0	13	-13	6	-6	2	LOC_Os01g40330	expressed protein
1024	GATCAACCAGCAGATTG	79	609	-7.70886	425	-5.37975	1	LOC_Os06g05660	nucleosome assembly protein 1-like protein 1
1055	GATCAACCCCTGCCCCC	0	5	-5	37	-37	2	LOC_Os03g21620	ribosomal protein S6 kinase homolog (clone Aspk11) - oat
1102	GATCAACCTGAGTAGCC	1	23	-23	14	-14	2	LOC_Os05g06290	expressed protein
1103	GATCAACCTGCAGATGT	10	90	-9	96	-9.6	2	LOC_Os11g04880	Ubiquitin family
1126	GATCAACGAAATTGCCT	0	13	-13	44	-44	2	LOC_Os03g02300	hypothetical protein
1127	GATCAACGAACCAACCT	0	51	-51	8	-8	1	LOC_Os01g42850	E1-like protein-activating enzyme Gsa7p/Apg7p, putative
1143	GATCAACGACCGAAGCA	0	11	-11	6	-6	5	LOC_Os06g51490	protein F2K11.14 [imported] - Arabidopsis thaliana
1196	GATCAACGTCGCAACCC	0	26	-26	34	-34	1	LOC_Os12g44360	Sodium/hydrogen exchanger family protein, putative
1200	GATCAACGTGATGTGTA	1	90	-90	10	-10	2	LOC_Os01g68790	RNA recognition motif. (a.k.a. RRM, RBD, or RNP domain), putative
1225	GATCAACTAATCCTTTG	0	78	-78	44	-44	2	LOC_Os12g37850	expressed protein
1234	GATCAACTAGGCCCTTT	0	5	-5	17	-17	2	LOC_Os02g58550	At1g20810/F2D10_27
1253	GATCAACTCACATCAAC	0	21	-21	6	-6	2	LOC_Os05g05720	TPR Domain, putative
1273	GATCAACTCCGTAGCGA	0	13	-13	8	-8	2	LOC_Os02g47150	DNA gyrase/topoisomerase IV, A subunit, putative
1291	GATCAACTGAAATGACA	0	44	-44	12	-12	2	LOC_Os12g03822	NULL
1305	GATCAACTGCAGAGGCT	0	46	-46	17	-17	2	LOC_Os02g47600	inorganic pyrophosphatase, putative
1354	GATCAACTGTTGGCACC	0	38	-38	7	-7	1	LOC_Os04g55230	TPR Domain, putative
1356	GATCAACTTAACCGGAG	0	21	-21	6	-6	2	LOC_Os01g42520	expressed protein
1357	GATCAACTTAATCCTTT	0	8	-8	48	-48	1	LOC_Os07g13520	expressed protein
1382	GATCAACTTGAGGTGCT	0	76	-76	104	-104	7	LOC_Os07g29450	expressed protein
1399	GATCAACTTTATCCTCG	0	30	-30	12	-12	2	LOC_Os01g14370	TAZ zinc finger, putative
1415	GATCAAGAAAACAAGGC	0	41	-41	8	-8	1	LOC_Os02g50320	Myosin II heavy chain, putative
1417	GATCAAGAAAACCTGAT	0	10	-10	43	-43	2	LOC_Os06g15380	Acylphosphatase, putative
1420	GATCAAGAAAAGCTCTG	0	15	-15	8	-8	2	LOC_Os09g07120	Similar to RNA polymerase
1435	GATCAAGAAATGGAGAT	1	51	-51	11	-11	2	LOC_Os02g49150	expressed protein
1464	GATCAAGAACGGGCGAT	3	25	-8.33333	30	-10	7	LOC_Os06g21590	Chlorophyll A-B binding protein, putative
1491	GATCAAGAAGATGGAGG	0	21	-21	7	-7	1	LOC_Os05g48320	Ribosomal L37ae protein family
1526	GATCAAGAAGTTCTTCC	0	10	-10	7	-7	1	LOC_Os04g22240	YDG/SRA domain, putative
1571	GATCAAGAGAAAGGTCC	6	136	-22.6667	59	-9.83333	1	LOC_Os04g56670	S4 domain, putative
1597	GATCAAGAGGAACTGAG	0	7	-7	6	-6	1	LOC_Os07g04850	Putative snoRNA binding domain
1605	GATCAAGAGGACTTCGA	0	25	-25	7	-7	1	LOC_Os08g45110	AP2 domain, putative
1628	GATCAAGAGTTACTTTC	0	21	-21	11	-11	1	LOC_Os11g09710	expressed protein
1642	GATCAAGATGAGAATCG	1	43	-43	23	-23	2	LOC_Os01g74580	TPR Domain, putative
1646	GATCAAGATGATGGGAA	4	51	-12.75	23	-5.75	1	LOC_Os01g06590	Zinc finger, C3HC4 type (RING finger), putative
1655	GATCAAGATGGTAGCCG	0	33	-33	61	-61	2	LOC_Os01g12540	Similar to GTP-binding protein
1687	GATCAAGCAAGCCATTT	0	7	-7	7	-7	2	LOC_Os02g30650	heavy metal-associated domain, putative
1689	GATCAAGCAAGGCATTA	0	7	-7	36	-36	3	LOC_Os05g43252	NULL
1693	GATCAAGCAATCAAGAT	0	5	-5	10	-10	1	LOC_Os09g37700	expressed protein
1747	GATCAAGCCACTCTACA	0	7	-7	18	-18	1	LOC_Os07g49040	retrotransposon protein, putative, unclassified
1757	GATCAAGCCCCCCTCCT	0	41	-41	21	-21	7	LOC_Os10g42860	expressed protein
1765	GATCAAGCCTGAAGCAT	1	64	-64	61	-61	1	LOC_Os07g26974	NULL
1815	GATCAAGCTCCCCTCTG	6	97	-16.1667	89	-14.8333	1	LOC_Os12g38000	60s ribosomal protein l2 (l8) (ribosomal protein tl2).
1840	GATCAAGCTGCACTAAT	1	21	-21	12	-12	2	LOC_Os02g51100	ATPase, putative
1889	GATCAAGGAAGGTGAGT	6	36	-6	47	-7.83333	2	LOC_Os02g13640	At5g19680
1937	GATCAAGGAGTCCCTTG	0	18	-18	17	-17	1	LOC_Os03g12810	Maf-like protein, putative
1964	GATCAAGGCAGCTGTCA	0	8	-8	19	-19	1	LOC_Os01g24690	ribosomal protein L23, putative
1988	GATCAAGGCGAAGGTGG	0	5	-5	7	-7	1	LOC_Os10g35840	putative glutamyl-tRNA reductase
2020	GATCAAGGGCAGGATGG	0	57	-57	43	-43	1	LOC_Os06g43570	proteasome subunit betatype 3 (ec 3.4.25.1) (20s proteasome alphasubunit c) (20s proteasome subunit beta-3)
2032	GATCAAGGGTTACCAAA	0	57	-57	17	-17	1	LOC_Os06g09290	26s protease regulatory subunit 7 (26s proteasome subunit 7) (26sproteasome aaa-atpase subunit rpt1) (regulatory particle triple-aatpase subunit 1)
2046	GATCAAGGTCGCCCACG	0	5	-5	7	-7	1	LOC_Os12g26880	Plastocyanin-like domain, putative
2070	GATCAAGGTTATGAGAG	0	56	-56	37	-37	1	LOC_Os03g43860	SNF7 family protein
2096	GATCAAGTAGACTCGGC	0	23	-23	6	-6	1	LOC_Os01g68650	expressed protein
2154	GATCAAGTCTTGTTTCA	3	54	-18	67	-22.3333	2	LOC_Os05g32320	folate/biopterin transporter
2185	GATCAAGTGTGCAAATC	0	10	-10	7	-7	2	LOC_Os06g41440	expressed protein
2195	GATCAAGTTATGTCTGA	0	23	-23	6	-6	1	LOC_Os06g16290	Ribosomal protein L7Ae, putative
2210	GATCAAGTTCATGTCCA	0	54	-54	23	-23	2	LOC_Os06g14740	ketose-bisphosphate aldolases, putative
2221	GATCAAGTTCGAGAGGT	0	38	-38	11	-11	1	LOC_Os08g08090	expressed protein
2228	GATCAAGTTGAACAACG	0	66	-66	85	-85	1	LOC_Os07g49330	Phosphatidylinositol-specific phospholipase C, X domain, putative
2239	GATCAAGTTGGTGCGCT	0	120	-120	15	-15	2	LOC_Os09g34010	translation initiation factor IF-2
2241	GATCAAGTTGGTTAGCA	0	33	-33	6	-6	3	LOC_Os03g31360	glutelin
2242	GATCAAGTTGTACAATT	0	23	-23	25	-25	5	LOC_Os09g13600	hypothetical protein
2250	GATCAAGTTTCCCTAGG	3	64	-21.3333	33	-11	2	LOC_Os07g41090	HDA1
2266	GATCAATAAAGCCGTGA	4	99	-24.75	76	-19	2	LOC_Os07g07470	Transketolase, pyridine binding domain, putative
2294	GATCAATACCTTTGACA	0	33	-33	56	-56	6	LOC_Os03g31839	NULL
2302	GATCAATAGCAAATTAG	0	40	-40	35	-35	2	LOC_Os01g17250	Leucine Rich Repeat, putative
2320	GATCAATATGCATCCTT	0	17	-17	19	-19	2	LOC_Os03g21040	r40c1 protein - rice
2352	GATCAATCAGAAGATAA	0	13	-13	33	-33	1	LOC_Os01g48180	DDT domain, putative
2355	GATCAATCAGCAAGAAG	0	7	-7	18	-18	1	LOC_Os01g10930	expressed protein
2390	GATCAATCCCAGCTTGC	0	16	-16	18	-18	1	LOC_Os04g21710	hypothetical protein
2396	GATCAATCCCCTGGGTT	3	62	-20.6667	73	-24.3333	2	LOC_Os09g38530	Endomembrane protein 70
2414	GATCAATCGAGAGATGA	0	16	-16	33	-33	5	LOC_Os05g01230	similar to an Arabidopsis thaliana C3HC4-type zinc finger
2431	GATCAATCGTCGTAAAT	0	25	-25	11	-11	1	LOC_Os01g68760	hypothetical protein
2434	GATCAATCTAATTTGGG	2	11	-5.5	56	-28	2	LOC_Os09g25090	serine/threonine protein kinase-like protein - Arabidopsis thaliana
2446	GATCAATCTCAGGACAG	0	72	-72	39	-39	2	LOC_Os01g13160	expressed protein
2447	GATCAATCTCAGGTGAT	0	43	-43	34	-34	2	LOC_Os03g55350	putative serine protease
2455	GATCAATCTCTCGCTGG	1	18	-18	36	-36	2	LOC_Os06g39870	Similar to 26S proteasome AAA-ATPase subunit RPT6a
2456	GATCAATCTCTGGGCTC	5	40	-8	27	-5.4	2	LOC_Os12g43100	expressed protein
2509	GATCAATGAAGAAGCTG	0	23	-23	23	-23	1	LOC_Os04g55150	UBA/TS-N domain, putative
2511	GATCAATGAAGGTGATG	4	103	-25.75	61	-15.25	5	LOC_Os08g19850	threonyl-tRNA synthetase, putative
2522	GATCAATGACGTATTGC	0	67	-67	54	-54	2	LOC_Os09g19560	protein-arginine N-methyltransferase (EC 2.1.1.23) - Arabidopsis thaliana
2564	GATCAATGCCAAATGGG	0	41	-41	62	-62	1	LOC_Os02g12650	Peptidase family M1, putative
2569	GATCAATGCCTACAAGT	0	57	-57	25	-25	1	LOC_Os01g22630	YT521-B-like family, putative
2591	GATCAATGCTGCTGTCT	0	25	-25	12	-12	1	LOC_Os03g52840	putative glycine hydroxymethyltransferase
2629	GATCAATGGTGGAAGCA	2	65	-32.5	25	-12.5	1	LOC_Os05g03190	IQ calmodulin-binding motif, putative
2631	GATCAATGGTTTCAGTT	0	70	-70	6	-6	1	LOC_Os03g11790	F-box domain, putative
2656	GATCAATGTCGTTGGCA	0	28	-28	7	-7	2	LOC_Os12g39180	metal transporter nramp3 (atnramp3)
2668	GATCAATGTGCTGCAAT	0	76	-76	23	-23	2	LOC_Os07g11120	hydrolase, NUDIX family
2678	GATCAATGTTAACTTGG	0	5	-5	8	-8	2	LOC_Os03g01230	RNA Polymerase II subunit 14.5 kD, putative
2695	GATCAATGTTTGCGGCC	27	187	-6.92593	266	-9.85185	2	LOC_Os03g21550	eukaryotic translation initiation factor 2 beta subunit (eif-2-beta)(p38)
2751	GATCAATTCTTCTCGAT	3	55	-18.3333	27	-9	2	LOC_Os08g36420	ZIP Zinc transporter
2763	GATCAATTGAGCTACAT	0	46	-46	7	-7	2	LOC_Os09g35810	NC domain, putative
2766	GATCAATTGATGAGGAG	1	43	-43	11	-11	1	LOC_Os04g39080	F-box domain, putative
2778	GATCAATTGCTAGACCA	0	16	-16	50	-50	1	LOC_Os04g27850	oxidoreductase, 2OG-Fe(II) oxygenase family, putative
2793	GATCAATTGGTGAAGAT	0	8	-8	61	-61	2	LOC_Os01g51220	Transport protein particle (TRAPP) component, Bet3
2794	GATCAATTGTAAAGCTT	3	68	-22.6667	77	-25.6667	2	LOC_Os02g44220	At3g03490
2816	GATCAATTGTTGTGATA	0	11	-11	25	-25	2	LOC_Os05g37060	Myb-like DNA-binding domain, putative
2817	GATCAATTGTTTGCACG	0	6	-6	6	-6	1	LOC_Os11g24590	transposon protein, putative, ping/pong/SNOOPY sub-class
2820	GATCAATTTAACACTGA	0	40	-40	29	-29	1	LOC_Os02g14780	splicing factor, putative
2823	GATCAATTTACTTTGCT	0	30	-30	31	-31	2	LOC_Os07g25420	26S proteasome non-ATPase regulatory subunit Nin1/mts3, putative
2835	GATCAATTTCTGGAAAC	0	15	-15	8	-8	2	LOC_Os01g40980	DNA repair helicase (rad3), putative
2872	GATCAATTTTGCCAGAA	0	8	-8	14	-14	2	LOC_Os01g16350	GDP dissociation inhibitor, putative
2880	GATCAATTTTTGGTCCT	2	53	-26.5	19	-9.5	2	LOC_Os02g29890	expressed protein
2922	GATCACAAATGTCTTCA	1	5	-5	15	-15	2	LOC_Os02g32200	expressed protein
2952	GATCACAACTCACCATG	0	7	-7	15	-15	2	LOC_Os04g30450	expressed protein
2961	GATCACAAGAACAGTGT	0	13	-13	120	-120	2	LOC_Os03g01600	branched-chain amino acid aminotransferase, putative
2972	GATCACAAGAGGCAAAG	0	10	-10	11	-11	2	LOC_Os11g36420	At1g08660/F22O13_14
3026	GATCACAATGGGAGGAT	9	90	-10	48	-5.33333	2	LOC_Os06g09290	26s protease regulatory subunit 7 (26s proteasome subunit 7) (26sproteasome aaa-atpase subunit rpt1) (regulatory particle triple-aatpase subunit 1)
3031	GATCACAATGTATTCCG	3	90	-30	43	-14.3333	2	LOC_Os06g02240	RNA recognition motif. (a.k.a. RRM, RBD, or RNP domain), putative
3070	GATCACACACTTGTAAA	0	25	-25	128	-128	2	LOC_Os02g12880	hypothetical protein
3109	GATCACACGCCGGAAAA	0	5	-5	11	-11	2	LOC_Os01g54850	F-box domain, putative
3136	GATCACACTGGCTGTAC	0	20	-20	30	-30	2	LOC_Os09g36820	hypothetical protein
3139	GATCACACTTACAAAGC	7	97	-13.8571	99	-14.1429	2	LOC_Os01g67330	Nucleotide-sugar transporter, putative
3161	GATCACAGACTGCTTCA	0	67	-67	7	-7	1	LOC_Os08g44650	expressed protein
3188	GATCACAGCCATAGTAT	0	28	-28	8	-8	1	LOC_Os10g34350	putative aminotransferase
3198	GATCACAGCTGTTGTAT	0	5	-5	6	-6	5	LOC_Os01g71690	recA protein, putative
3259	GATCACATAGTGGGGGA	4	48	-12	28	-7	2	LOC_Os07g46660	Ubiquitin carboxyl-terminal hydrolase, putative
3296	GATCACATCCAGTTGAA	1	21	-21	56	-56	2	LOC_Os12g13460	SET domain, putative
3297	GATCACATCCATGTAGG	0	20	-20	7	-7	2	LOC_Os06g13010	Similar to T23E23.25
3348	GATCACATGGTTCTGCA	0	90	-90	48	-48	2	LOC_Os07g06950	Ubiquitin carboxyl-terminal hydrolase, putative
3361	GATCACATTCAAAGAGA	9	100	-11.1111	99	-11	7	LOC_Os04g33220	expressed protein
3375	GATCACATTGCTCACCA	0	36	-36	14	-14	1	LOC_Os01g71300	esterase D, putative
3408	GATCACCAACAGTGCCT	0	16	-16	12	-12	1	LOC_Os03g51600	alpha tubulin
3440	GATCACCACCTCCTCCC	0	7	-7	15	-15	1	LOC_Os01g08470	Leucine Rich Repeat, putative
3456	GATCACCAGATGGATGG	0	34	-34	10	-10	2	LOC_Os06g16270	hypothetical protein
3467	GATCACCAGGTACTTGT	3	33	-11	26	-8.66667	2	LOC_Os01g47770	Nuclear movement protein
3500	GATCACCCAACACCTTC	0	64	-64	29	-29	2	LOC_Os12g40550	N-carbamyl-L-amino acid amidohydrolase-like protein
3515	GATCACCCAGTTAGGCA	0	20	-20	63	-63	2	LOC_Os07g42994	NULL
3527	GATCACCCCCAATTCCC	0	5	-5	7	-7	2	LOC_Os09g32080	Chitinase class I, putative
3570	GATCACCCTGAGGTAGT	0	11	-11	48	-48	3	LOC_Os08g43190	oxidoreductase, zinc-binding dehydrogenase family
3572	GATCACCCTGCAAAGTT	0	10	-10	7	-7	1	LOC_Os06g13860	expressed protein
3604	GATCACCGCCGCGCACG	1	11	-11	8	-8	1	LOC_Os05g45300	probable carnitine racemase - Arabidopsis thaliana
3618	GATCACCGGATACTTTT	0	6	-6	19	-19	2	LOC_Os03g08000	expressed protein
3628	GATCACCGTAGCTCTTC	0	13	-13	8	-8	1	LOC_Os01g03060	hypothetical protein
3652	GATCACCTACTTACAAT	3	38	-12.6667	44	-14.6667	2	LOC_Os02g14059	NULL
3685	GATCACCTCGCGCTGAT	2	13	-6.5	17	-8.5	1	LOC_Os03g53720	SRPK4
3708	GATCACCTGATGACTAT	1	10	-10	8	-8	1	LOC_Os07g11290	expressed protein
3714	GATCACCTGCTATTCCC	4	34	-8.5	62	-15.5	1	LOC_Os02g06584	NULL
3755	GATCACCTTCCCTATTT	0	8	-8	96	-96	1	LOC_Os11g06420	Tub family, putative
3771	GATCACCTTTCACCATT	2	11	-5.5	25	-12.5	2	LOC_Os01g66830	pectinacetylesterase, putative
3775	GATCACCTTTTCCCCAT	0	23	-23	29	-29	2	LOC_Os07g26520	hypothetical protein
3779	GATCACCTTTTGGCTGA	0	19	-19	12	-12	2	LOC_Os02g56310	Protein kinase domain
3790	GATCACGAACGAGAAGG	0	16	-16	11	-11	1	LOC_Os02g02410	dnaK protein
3791	GATCACGAACGTGGCCG	0	8	-8	56	-56	1	LOC_Os03g60720	alpha-expansin
3809	GATCACGACGATGTTCT	7	59	-8.42857	50	-7.14286	2	LOC_Os05g51140	expressed protein
3837	GATCACGATTTTACAGG	1	5	-5	25	-25	2	LOC_Os04g01230	phosphoglycerate mutase family, putative
3838	GATCACGCAACTTGTTG	0	18	-18	40	-40	1	LOC_Os06g30910	expressed protein
3841	GATCACGCACAAGGCGA	0	133	-133	65	-65	1	LOC_Os01g43360	expressed protein
3897	GATCACGGACTTAGGTT	6	69	-11.5	88	-14.6667	2	LOC_Os09g36920	hypothetical protein
3918	GATCACGGGAAGATACT	0	7	-7	15	-15	1	LOC_Os07g43430	hypothetical protein
3946	GATCACGTCAAGTTGAT	0	10	-10	6	-6	2	LOC_Os03g57990	putative protease inhibitor
3960	GATCACGTGTATTGTTC	0	16	-16	12	-12	2	LOC_Os03g60700	putative dolichyl-phosphate beta-glucosyltransferase
4030	GATCACTATGGCCTCAC	0	117	-117	100	-100	1	LOC_Os02g02360	hypothetical protein
4035	GATCACTCAACACTCGA	1	21	-21	10	-10	1	LOC_Os01g56390	F-box domain, putative
4038	GATCACTCAACGTTGAA	1	34	-34	23	-23	2	LOC_Os02g50910	retrotransposon protein, putative, unclassified
4049	GATCACTCACACTACCA	19	131	-6.89474	231	-12.1579	2	LOC_Os08g03650	transposon protein, putative, mutator sub-class
4055	GATCACTCACTCAGTAT	0	5	-5	10	-10	1	LOC_Os04g45470	Peptidase C13 family, putative
4066	GATCACTCATCCGAACT	0	28	-28	12	-12	2	LOC_Os03g18130	asparagine synthase (glutamine-hydrolyzing), putative
4077	GATCACTCCAAGGGTAA	0	11	-11	21	-21	1	LOC_Os03g02590	T1N6.24 protein - Arabidopsis thaliana
4092	GATCACTCCTTTCGTGC	1	53	-53	37	-37	2	LOC_Os04g43650	hypothetical protein
4111	GATCACTCGTTCCTCCA	0	8	-8	14	-14	2	LOC_Os03g16580	hypothetical protein
4121	GATCACTCTCGCTCACA	0	41	-41	6	-6	2	LOC_Os07g41600	expressed protein
4127	GATCACTCTGCCGACCA	12	126	-10.5	80	-6.66667	1	LOC_Os01g05060	Mitochondrial glycoprotein, putative
4128	GATCACTCTGCTCATGT	1	18	-18	6	-6	5	LOC_Os06g22380	hypothetical protein
4173	GATCACTGAGTCCAGTC	1	23	-23	39	-39	3	LOC_Os12g38590	pumilio/Mpt5 family RNA-binding protein, putative
4188	GATCACTGCAGGAAGAA	0	11	-11	7	-7	2	LOC_Os12g37910	GDSL-like Lipase/Acylhydrolase, putative
4208	GATCACTGCTCTGGGCC	1	28	-28	22	-22	2	LOC_Os03g63590	putative cleavage and polyadenylation specifity factor
4236	GATCACTGGCAGTATAG	0	10	-10	12	-12	2	LOC_Os02g06400	expressed protein
4245	GATCACTGGTACGGAGA	6	120	-20	88	-14.6667	1	LOC_Os12g31380	76271-74747
4268	GATCACTGTGAGGAGTG	0	99	-99	23	-23	1	LOC_Os03g11540	replication protein A1
4282	GATCACTGTTACGATGT	0	39	-39	37	-37	2	LOC_Os02g45480	expressed protein
4288	GATCACTGTTCTGTAGA	0	13	-13	10	-10	2	LOC_Os02g49360	tRNA m(1)G methyltransferase, putative
4307	GATCACTTAGCTGCTGT	0	23	-23	22	-22	1	LOC_Os02g39880	expressed protein
4409	GATCACTTTCCTGAATC	0	41	-41	7	-7	2	LOC_Os03g18910	Phytochelatin synthetase-like conserved region, putative
4474	GATCAGAAAGACTCGAG	0	5	-5	19	-19	1	LOC_Os01g59860	expressed protein
4511	GATCAGAACAGTCCATC	0	18	-18	36	-36	1	LOC_Os10g35250	putative signal tranduction protein
4635	GATCAGAATTTGGTGAG	16	207	-12.9375	204	-12.75	2	LOC_Os03g30550	putative GAP SH3 binding protein
4659	GATCAGACACTCTTACA	3	30	-10	28	-9.33333	2	LOC_Os06g15820	expressed protein
4668	GATCAGACAGGATAAAC	0	66	-66	21	-21	2	LOC_Os03g57160	expressed protein
4670	GATCAGACAGGTGTCTT	1	80	-80	28	-28	2	LOC_Os03g63940	putative protein kinase AKINbetagamma-2
4756	GATCAGACTCACGGCAG	0	23	-23	52	-52	3	LOC_Os10g41710	putative chloroplast chaperonin
4791	GATCAGACTCGGTACAT	2	30	-15	25	-12.5	2	LOC_Os01g21590	hypothetical protein
4796	GATCAGACTCTTGGACC	0	25	-25	55	-55	3	LOC_Os01g44220	glucose-1-phosphate adenylyltransferase (EC 2.7.7.27) large chain - rice
4828	GATCAGAGAATTATTGT	0	48	-48	18	-18	2	LOC_Os03g63520	putative Der1-like protein
4837	GATCAGAGAGTGCCCAG	0	18	-18	26	-26	3	LOC_Os01g65600	PHD-finger, putative
4852	GATCAGAGCAATCATGG	0	39	-39	18	-18	1	LOC_Os10g20630	PA domain, putative
4867	GATCAGAGCCACTCCAT	0	23	-23	10	-10	1	LOC_Os07g36590	S-locus glycoprotein family, putative
4869	GATCAGAGCCTGATGTG	0	18	-18	23	-23	2	LOC_Os12g02950	hypothetical protein
4872	GATCAGAGCTACTTCAA	0	34	-34	37	-37	2	LOC_Os05g27100	heavy metal-associated domain, putative
4928	GATCAGAGTATGTGGGC	3	23	-7.66667	33	-11	2	LOC_Os12g44330	Similar to protein kinase-like protein
4954	GATCAGAGTGGGGATGC	0	66	-66	98	-98	1	LOC_Os05g48030	Similar to Anti-silencing protein, ASF1
4959	GATCAGAGTGTGCTGCA	3	79	-26.3333	58	-19.3333	2	LOC_Os01g66290	K-box region, putative
5009	GATCAGATGCCGTCTCC	9	54	-6	88	-9.77778	1	LOC_Os07g22534	NULL
5024	GATCAGATGGATGTTCG	1	76	-76	74	-74	7	LOC_Os07g37750	Sec7 domain, putative
5029	GATCAGATGGGGGCATT	0	13	-13	14	-14	2	LOC_Os03g48060	putative glutamine synthetase
5081	GATCAGATTTAAATATC	0	13	-13	7	-7	2	LOC_Os09g12660	glucose-1-phosphate adenylyltransferase, putative
5090	GATCAGATTTCGCCTTA	0	16	-16	47	-47	2	LOC_Os03g49600	beta-glucosidase (with alternative splicing)
5094	GATCAGATTTGCTGGAG	3	38	-12.6667	21	-7	1	LOC_Os01g55860	expressed protein
5097	GATCAGATTTGGTTACG	1	26	-26	6	-6	2	LOC_Os10g33720	expressed protein
5151	GATCAGCAAGCAAGGAA	0	36	-36	35	-35	2	LOC_Os09g25640	At2g23890
5171	GATCAGCAATACTGCTT	0	8	-8	6	-6	2	LOC_Os09g35960	TBC domain, putative
5201	GATCAGCACCTGGTCAG	0	27	-27	6	-6	1	LOC_Os11g32480	expressed protein
5223	GATCAGCAGAAACTTGA	4	20	-5	34	-8.5	1	LOC_Os03g16369	NULL
5227	GATCAGCAGAAGACAGC	0	16	-16	56	-56	1	LOC_Os04g54420	expressed protein
5285	GATCAGCATATCACCCT	17	129	-7.58824	94	-5.52941	2	LOC_Os11g26130	receptor-like kinase RHG4
5357	GATCAGCCCGAACCGTT	1	54	-54	7	-7	2	LOC_Os08g07960	hypothetical protein
5373	GATCAGCCGATTTTTAG	0	59	-59	33	-33	2	LOC_Os02g35060	hypothetical protein
5378	GATCAGCCGCCGCGTGC	3	25	-8.33333	50	-16.6667	1	LOC_Os07g06880	expressed protein
5381	GATCAGCCGCGGTGGGA	0	19	-19	10	-10	1	LOC_Os01g20940	Dual specificity phosphatase, catalytic domain, putative
5405	GATCAGCCTCACTAACT	0	10	-10	11	-11	1	LOC_Os12g18650	expressed protein
5408	GATCAGCCTCGGCTGCT	3	23	-7.66667	84	-28	1	LOC_Os03g56782	NULL
5430	GATCAGCCTTACGCAGG	4	69	-17.25	28	-7	2	LOC_Os10g25200	hypothetical protein
5449	GATCAGCGAATCCTCGG	2	59	-29.5	58	-29	2	LOC_Os02g39030	hypothetical protein
5467	GATCAGCGCACTCCTTT	0	27	-27	21	-21	3	LOC_Os02g56960	Ribosomal protein L14p/L23e
5494	GATCAGCGTCAGTTCCT	0	30	-30	19	-19	2	LOC_Os09g37230	hypothetical protein
5547	GATCAGCTCCACTGTTG	0	8	-8	29	-29	1	LOC_Os01g39100	Zinc finger C-x8-C-x5-C-x3-H type (and similar), putative
5548	GATCAGCTCCAGTAGTC	5	72	-14.4	46	-9.2	2	LOC_Os02g55200	expressed protein
5549	GATCAGCTCCAGTCCAC	5	55	-11	106	-21.2	5	LOC_Os06g21900	POT family, putative
5569	GATCAGCTCTTCGCGTC	0	68	-68	12	-12	2	LOC_Os04g39240	expressed protein
5580	GATCAGCTGAATTTTCT	7	44	-6.28571	46	-6.57143	2	LOC_Os05g29900	expressed protein
5584	GATCAGCTGATGAGCCA	0	44	-44	69	-69	1	LOC_Os02g45120	probable DNA-directed RNA polymerase subunit [imported] - Arabidopsis thaliana
5586	GATCAGCTGATGCTCTC	2	25	-12.5	25	-12.5	2	LOC_Os03g52760	expressed protein
5627	GATCAGCTGGTAACTGA	0	57	-57	62	-62	2	LOC_Os04g55650	Similar to oryzain alpha chain precursor (ec 3.4.22.-). [rice]
5631	GATCAGCTGGTTTCAGA	0	61	-61	10	-10	2	LOC_Os02g08260	HD domain, putative
5643	GATCAGCTGTTAAATTT	0	25	-25	17	-17	2	LOC_Os03g31510	putative cysteine proteinase inhibitor
5664	GATCAGCTTCAGAAAAG	0	78	-78	15	-15	1	LOC_Os01g54540	Ribosomal protein L13, putative
5680	GATCAGCTTCTGTCTGT	0	13	-13	37	-37	2	LOC_Os03g07130	putative integral membrane protein
5696	GATCAGCTTGGTTATGA	0	49	-49	44	-44	1	LOC_Os03g29170	putative 3-beta hydroxysteroid dehydrogenase/isomerase
5755	GATCAGGAACTTCCACA	1	7	-7	22	-22	1	LOC_Os02g57050	Putative diphthamide synthesis protein
5757	GATCAGGAACTTCTTGG	0	28	-28	36	-36	1	LOC_Os09g31180	ribosomal protein L6, putative
5787	GATCAGGAATGGATGCT	9	53	-5.88889	54	-6	2	LOC_Os02g17650	hypothetical protein
5793	GATCAGGACAATGAGGA	0	33	-33	12	-12	1	LOC_Os04g54430	expressed protein
5799	GATCAGGACATGACGAA	1	20	-20	11	-11	2	LOC_Os11g07870	Similar to probable ATP-dependent RNA helicase - fission yeast (Schizosaccharomyces pombe)
5801	GATCAGGACATTGTTGC	0	7	-7	15	-15	1	LOC_Os03g17690	L-ascorbate peroxidase (EC 1.11.1.11) [validated] - rice
5834	GATCAGGAGCAACTGTT	0	51	-51	6	-6	2	LOC_Os06g51084	NULL
5856	GATCAGGAGTACTCACT	0	5	-5	8	-8	1	LOC_Os03g11470	Similar to RNA helicase
5863	GATCAGGAGTGGAAATT	0	13	-13	21	-21	1	LOC_Os04g33490	alkaline/neutral invertase
5897	GATCAGGCAACAAATGT	1	31	-31	110	-110	1	LOC_Os04g52830	Kelch motif, putative
5911	GATCAGGCAGCTCTGCT	0	53	-53	25	-25	1	LOC_Os01g07370	hypothetical protein
5912	GATCAGGCAGCTTCGAT	0	33	-33	11	-11	2	LOC_Os02g10090	expressed protein
5940	GATCAGGCCATGATGGC	0	5	-5	12	-12	5	LOC_Os04g35530	expressed protein
5988	GATCAGGCTCAACCGCG	0	33	-33	45	-45	1	LOC_Os06g04000	peptidyl-prolyl cis-trans isomerase, cyclophilin-type
5999	GATCAGGCTCTAAAGAA	0	15	-15	32	-32	1	LOC_Os05g28190	expressed protein
6001	GATCAGGCTGAATGGGG	3	67	-22.3333	17	-5.66667	2	LOC_Os07g34650	expressed protein
6003	GATCAGGCTGATGTAAA	0	15	-15	10	-10	2	LOC_Os06g33520	RNA helicase
6052	GATCAGGGCAACTATTG	18	94	-5.22222	116	-6.44444	2	LOC_Os02g35890	hypothetical protein
6059	GATCAGGGCCGTGCTGT	0	46	-46	36	-36	1	LOC_Os02g44990	F-box domain, putative
6118	GATCAGGTCAACAACGC	0	7	-7	6	-6	3	LOC_Os04g40950	glyceraldehyde-3-phosphate dehydrogenase, type I
6138	GATCAGGTCCTTGTGGT	0	7	-7	8	-8	2	LOC_Os08g13070	BTB/POZ domain, putative
6141	GATCAGGTCTGGCTCCA	0	5	-5	6	-6	2	LOC_Os06g06460	histone H3.
6148	GATCAGGTGAATGATGT	1	26	-26	8	-8	2	LOC_Os07g15600	hypothetical protein
6217	GATCAGGTTGAGCTGCA	0	38	-38	19	-19	1	LOC_Os11g11370	retrotransposon protein, putative, unclassified
6222	GATCAGGTTGGCCTTTG	0	28	-28	8	-8	2	LOC_Os04g53350	expressed protein
6259	GATCAGTAAAGCTTGGG	0	31	-31	23	-23	2	LOC_Os07g01770	C2 domain, putative
6289	GATCAGTACAGCATTCT	0	5	-5	15	-15	2	LOC_Os03g11110	DHHC zinc finger domain, putative
6300	GATCAGTACGCACGCTA	0	38	-38	39	-39	2	LOC_Os03g62110	putative nicotinate phosphoribosyltransferase
6318	GATCAGTAGAAAGGCAT	0	11	-11	55	-55	2	LOC_Os05g02670	kinesin-related protein-like - Arabidopsis thaliana
6351	GATCAGTAGTTACCGTG	13	97	-7.46154	72	-5.53846	2	LOC_Os01g16180	MT-A70, putative
6393	GATCAGTCAATCGACAA	0	26	-26	21	-21	5	LOC_Os06g06370	hypothetical protein
6397	GATCAGTCACAAAAATT	0	74	-74	102	-102	1	LOC_Os11g36340	Targeting protein for Xklp2 (TPX2), putative
6426	GATCAGTCCAGTTACAT	5	55	-11	29	-5.8	2	LOC_Os07g42440	FMN-dependent dehydrogenase
6434	GATCAGTCCCCAGGGCG	0	25	-25	41	-41	2	LOC_Os02g44890	RNA recognition motif. (a.k.a. RRM, RBD, or RNP domain), putative
6444	GATCAGTCCTTCCAAAG	0	16	-16	32	-32	1	LOC_Os05g06430	thioredoxin, putative
6475	GATCAGTCGTTTTTTCA	0	23	-23	33	-33	2	LOC_Os02g34680	transcription repressor maize TRM protein, putative
6521	GATCAGTGAAATGTTGT	0	26	-26	36	-36	2	LOC_Os01g48250	F-box domain, putative
6524	GATCAGTGAACTCCAGC	0	8	-8	17	-17	1	LOC_Os02g52340	SRF-type transcription factor (DNA-binding and dimerisation domain), putative
6539	GATCAGTGACAGCTACA	1	46	-46	6	-6	1	LOC_Os12g43560	Transposable element protein, putative
6569	GATCAGTGCATTTTCCA	0	10	-10	8	-8	2	LOC_Os03g11560	hypothetical protein
6583	GATCAGTGCTATGCCTA	0	13	-13	19	-19	2	LOC_Os07g36200	hypothetical protein
6603	GATCAGTGGATGAAAGC	0	80	-80	7	-7	1	LOC_Os05g05230	transcriptional regulator, putative
6649	GATCAGTGTGTAAACCA	1	16	-16	51	-51	2	LOC_Os09g39390	oxidoreductase, aldo/keto reductase family, putative
6657	GATCAGTGTGTTTGGGT	3	16	-5.33333	29	-9.66667	2	LOC_Os07g26440	hypothetical protein
6659	GATCAGTGTTACCAACA	0	10	-10	26	-26	2	LOC_Os12g37939	NULL
6670	GATCAGTGTTGTAGCCT	2	13	-6.5	69	-34.5	2	LOC_Os03g19220	expressed protein
6694	GATCAGTTACACATCCC	4	30	-7.5	25	-6.25	1	LOC_Os03g18620	hypothetical protein
6700	GATCAGTTACTGACGTA	0	46	-46	17	-17	2	LOC_Os07g32590	methionine aminopeptidase, type I, putative
6721	GATCAGTTCAATCTGGG	0	27	-27	10	-10	2	LOC_Os07g47590	hypothetical protein
6759	GATCAGTTCGATTGATT	0	78	-78	8	-8	2	LOC_Os03g06670	Core histone H2A/H2B/H3/H4
6797	GATCAGTTGAAGGAGAA	0	20	-20	10	-10	1	LOC_Os03g41510	putative aldo/keto reductase family protein
6803	GATCAGTTGAGGAAGCT	0	74	-74	45	-45	2	LOC_Os06g49530	F-box family protein, putative
6826	GATCAGTTGGGAAGGCT	0	5	-5	44	-44	2	LOC_Os01g05800	Similar to ppf-1 protein - garden pea
6874	GATCAGTTTAGGTGCTT	0	5	-5	8	-8	5	LOC_Os02g17460	Tesmin/TSO1-like CXC domain, putative
6898	GATCAGTTTGAAAGTCT	1	5	-5	8	-8	1	LOC_Os03g09270	expressed protein
6902	GATCAGTTTGACTGTTT	0	36	-36	44	-44	2	LOC_Os01g56470	expressed protein
6921	GATCAGTTTGTCTCGTT	0	7	-7	7	-7	3	LOC_Os12g09580	Emr1
6950	GATCAGTTTTTACAGGA	0	8	-8	11	-11	2	LOC_Os12g13150	expressed protein
6953	GATCAGTTTTTCCCCCC	0	5	-5	8	-8	5	LOC_Os08g44430	retrotransposon protein, putative, unclassified
6954	GATCAGTTTTTCGAGGT	0	15	-15	6	-6	1	LOC_Os04g46730	thioesterase family protein, putative
6997	GATCATAACTTGAAGCT	0	11	-11	22	-22	2	LOC_Os08g10480	heavy metal-associated domain, putative
7034	GATCATAATGAAAAGTC	0	31	-31	8	-8	2	LOC_Os03g58910	expressed protein
7036	GATCATAATGGAGGAAG	0	23	-23	25	-25	1	LOC_Os02g08370	ESTs gb|T45673,gb|N37512 come from this gene.
7073	GATCATACAGGACTGAC	3	41	-13.6667	70	-23.3333	1	LOC_Os02g50820	xanthine/uracil permease family protein, putative
7083	GATCATACCAGCTAGTG	0	8	-8	8	-8	1	LOC_Os08g37874	NULL
7090	GATCATACCTGGAGAAA	0	44	-44	6	-6	2	LOC_Os07g39690	amino-acid N-acetyltransferase
7101	GATCATACGCTGTTGTA	0	18	-18	12	-12	2	LOC_Os01g12880	hypothetical protein
7131	GATCATACTGGCCCAGT	1	38	-38	50	-50	2	LOC_Os09g24440	Similar to TFIID component TAF2
7157	GATCATAGACCAATGTG	1	20	-20	10	-10	2	LOC_Os02g43760	expressed protein
7194	GATCATAGCTGTATCGC	0	21	-21	6	-6	2	LOC_Os05g19630	Similar to probale translation releasing factor RF-1 F14M4.15 - Arabidopsis thaliana
7206	GATCATAGGTCCTTGTA	0	17	-17	10	-10	2	LOC_Os03g38230	hypothetical protein
7237	GATCATAGTTCCAGTGC	1	64	-64	8	-8	1	LOC_Os07g27110	RNA recognition motif. (a.k.a. RRM, RBD, or RNP domain), putative
7244	GATCATAGTTTCAAAAC	0	57	-57	58	-58	2	LOC_Os12g40830	pyridoxal kinase
7245	GATCATAGTTTCCTCTT	0	11	-11	21	-21	1	LOC_Os02g55950	Mak10 subunit, NatC N(alpha)-terminal acetyltransferase, putative
7252	GATCATATACGAAAGCC	0	5	-5	91	-91	1	LOC_Os11g38330	expressed protein
7271	GATCATATCCAAGTTCA	27	200	-7.40741	208	-7.7037	1	LOC_Os07g42600	aminotransferase, classes I and II, putative
7275	GATCATATCCAGGGAGG	0	135	-135	74	-74	1	LOC_Os03g46340	putative PH domain containing protein
7309	GATCATATGATGTCTAG	7	36	-5.14286	52	-7.42857	1	LOC_Os10g33270	putative cyanase
7341	GATCATATGTTGTCCTC	0	20	-20	34	-34	5	LOC_Os03g12670	hypothetical protein
7367	GATCATATTTCAGTTGT	5	87	-17.4	62	-12.4	2	LOC_Os11g31770	expressed protein
7401	GATCATCAAATCTGATG	8	150	-18.75	127	-15.875	2	LOC_Os07g33330	RNA recognition motif. (a.k.a. RRM, RBD, or RNP domain), putative
7432	GATCATCAAGCGCGAAA	3	15	-5	26	-8.66667	1	LOC_Os07g10300	hypothetical protein
7456	GATCATCACAACAAATG	0	23	-23	10	-10	2	LOC_Os03g08430	SacI homology domain, putative
7498	GATCATCACTTGTGCCT	3	85	-28.3333	85	-28.3333	2	LOC_Os11g36480	Transposable element protein, putative
7526	GATCATCAGCCAATGTT	3	161	-53.6667	118	-39.3333	2	LOC_Os12g32760	Sugar transporter
7539	GATCATCAGGCTGCTGC	40	209	-5.225	264	-6.6	1	LOC_Os05g44050	ras-related protein rab7 (possible apospory-associated protein)
7595	GATCATCATGGCAAAGC	0	15	-15	47	-47	5	LOC_Os03g59020	putative TCP-1/cpn60 chaperonin family protein
7633	GATCATCCAATAGCAAC	0	82	-82	17	-17	2	LOC_Os07g37570	expressed protein
7638	GATCATCCACAGCAGGA	0	25	-25	17	-17	1	LOC_Os11g11390	Ribosomal L10, putative
7646	GATCATCCACCGAGATG	2	30	-15	29	-14.5	1	LOC_Os09g15700	Leucine Rich Repeat, putative
7650	GATCATCCACTGGACGG	4	21	-5.25	47	-11.75	2	LOC_Os12g06130	expressed protein
7655	GATCATCCAGCTCTCCT	0	8	-8	10	-10	3	LOC_Os10g35010	putative chloroplast inner envelope protein
7660	GATCATCCAGGTTCGGC	0	78	-78	10	-10	1	LOC_Os10g41340	putative palmitoyl-protein thioesterase
7672	GATCATCCATGCTTCCT	0	8	-8	8	-8	1	LOC_Os05g35530	At1g34320
7675	GATCATCCATGGCGTTC	0	8	-8	21	-21	1	LOC_Os08g05960	expressed protein
7677	GATCATCCATGGTTTAT	7	46	-6.57143	37	-5.28571	1	LOC_Os07g32412	NULL
7678	GATCATCCATGTGCAAA	0	30	-30	6	-6	1	LOC_Os08g36840	expressed protein
7693	GATCATCCCAATGGCTC	0	34	-34	60	-60	2	LOC_Os07g33240	Endoribonuclease L-PSP, putative
7757	GATCATCCGGGTGGACC	0	16	-16	19	-19	1	LOC_Os01g08790	Histone-like transcription factor (CBF/NF-Y) and archaeal histone, putative
7768	GATCATCCGTGCTTTCT	0	34	-34	87	-87	1	LOC_Os08g33920	Ribosomal protein L34e
7774	GATCATCCTAATGCCAA	0	106	-106	158	-158	2	LOC_Os01g59680	hypothetical protein
7852	GATCATCGACAGTTTTG	0	11	-11	21	-21	2	LOC_Os06g50880	hypothetical protein
7853	GATCATCGACCAACCAA	3	34	-11.3333	114	-38	1	LOC_Os12g13590	exocyst complex component sec10
7885	GATCATCGCCAAACGGT	13	148	-11.3846	341	-26.2308	1	LOC_Os08g42380	mitochondrial import inner membrane translocase subunit tim8
7909	GATCATCGCTGGAACAG	0	13	-13	52	-52	1	LOC_Os07g08030	ribose 5-phosphate isomerase A
7912	GATCATCGGACTTCAAG	0	17	-17	6	-6	1	LOC_Os03g22810	Copper/zinc superoxide dismutase, putative
7932	GATCATCGGGCCAAAAT	0	74	-74	12	-12	2	LOC_Os01g10480	Plastocyanin-like domain, putative
7960	GATCATCGTCAGCCAGT	0	8	-8	8	-8	1	LOC_Os10g32580	putative early nodulin gene (Enod) related protein
7971	GATCATCGTCTTTGCTG	10	72	-7.2	54	-5.4	2	LOC_Os11g47520	chitinase (EC 3.2.1.14) III C10150 - rice
7973	GATCATCGTGCGGGACG	0	59	-59	17	-17	1	LOC_Os03g56400	expressed protein
7975	GATCATCGTGGGGAGAA	0	8	-8	29	-29	2	LOC_Os03g58720	putative RNA binding ribonucleoprotein
8035	GATCATCTCATTATCGA	0	10	-10	6	-6	2	LOC_Os03g51870	putative FHA domain protein
8073	GATCATCTCCTTGGTGA	0	15	-15	42	-42	2	LOC_Os08g14330	Aldose 1-epimerase
8080	GATCATCTCGGTCCCGA	3	34	-11.3333	25	-8.33333	1	LOC_Os06g47340	Glycosyltransferase family 43, putative
8112	GATCATCTGAACACAAG	0	19	-19	8	-8	2	LOC_Os10g18364	NULL
8113	GATCATCTGAACTCCCA	0	11	-11	6	-6	1	LOC_Os01g04200	At1g25370/F4F7_22
8144	GATCATCTGGCAAATGG	0	101	-101	6	-6	2	LOC_Os03g12120	No apical meristem (NAM) protein, putative
8149	GATCATCTGGGGCAACC	0	8	-8	6	-6	1	LOC_Os10g33800	cytoplasmic malate dehydrogenase
8169	GATCATCTGTTTGCGCC	3	30	-10	73	-24.3333	2	LOC_Os03g06880	kinase, pfkB family, putative
8195	GATCATCTTGATGGCTT	0	25	-25	10	-10	1	LOC_Os01g11260	translocase I
8198	GATCATCTTGCTCTTCA	5	36	-7.2	56	-11.2	2	LOC_Os02g09470	expressed protein
8215	GATCATCTTTCTTCGTG	0	76	-76	27	-27	2	LOC_Os03g52970	putative deoxyhypusine synthase (with alternative splicing)
8216	GATCATCTTTGCCACAG	15	180	-12	179	-11.9333	2	LOC_Os03g51510	putative ribosomal protein L6
8218	GATCATCTTTGGGGAGG	2	85	-42.5	129	-64.5	1	LOC_Os03g43850	DNA repair protein recA, putative
8222	GATCATCTTTTGCTTGC	0	6	-6	33	-33	3	LOC_Os11g40430	Protein kinase domain, putative
8230	GATCATGAAAACCGAGA	2	118	-59	145	-72.5	2	LOC_Os02g02510	RNA polymerase Rpb4
8240	GATCATGAAATGCTCTC	0	23	-23	19	-19	2	LOC_Os12g40510	EF hand, putative
8266	GATCATGAATCAAGTGC	5	32	-6.4	50	-10	1	LOC_Os06g47550	potential cadmium/zinc-transporting atpase hma1 (ec 3.6.3.3)(ec 3.6.3.5)
8275	GATCATGAATGTTGCCA	0	32	-32	69	-69	2	LOC_Os12g36180	expressed protein
8283	GATCATGACAAGGTCAT	0	38	-38	35	-35	1	LOC_Os12g06630	Tub family, putative
8299	GATCATGACGAGCAGTG	0	55	-55	12	-12	1	LOC_Os01g53150	hypothetical protein
8323	GATCATGAGACAACAAT	0	78	-78	17	-17	2	LOC_Os06g43690	WD-repeat membrane protein, putative
8328	GATCATGAGACGCTTGT	7	61	-8.71429	42	-6	2	LOC_Os02g08190	dem protein - tomato
8336	GATCATGAGCATCGGGT	0	15	-15	15	-15	1	LOC_Os12g07490	Sec61beta family, putative
8342	GATCATGAGCTGTACCA	0	57	-57	17	-17	2	LOC_Os05g06440	DnaJ domain, putative
8370	GATCATGATAGGATACC	0	23	-23	21	-21	2	LOC_Os12g21890	tyrosine phosphatase, putative
8388	GATCATGATGTCAACAT	0	78	-78	139	-139	2	LOC_Os03g44820	hypothetical protein
8411	GATCATGCAAATGTGCC	3	21	-7	39	-13	2	LOC_Os05g30870	Protein kinase domain, putative
8439	GATCATGCAGAATCACC	0	93	-93	15	-15	2	LOC_Os01g51754	NULL
8517	GATCATGCCGCTAACCA	0	23	-23	23	-23	1	LOC_Os01g55870	chorismate mutase, putative
8530	GATCATGCCTGTGTTGG	0	36	-36	64	-64	2	LOC_Os02g15930	BAG domain, putative
8535	GATCATGCGACTTTATC	0	15	-15	27	-27	3	LOC_Os12g05110	Pyruvate kinase, barrel domain
8539	GATCATGCGGAGTGCTC	0	19	-19	17	-17	1	LOC_Os03g05040	hypothetical protein
8579	GATCATGCTCTGTACTT	0	19	-19	10	-10	2	LOC_Os06g20090	F10B6.25
8594	GATCATGCTGCTGAGAC	0	82	-82	15	-15	1	LOC_Os01g10690	expressed protein
8598	GATCATGCTGTCAAGCT	44	490	-11.1364	941	-21.3864	2	LOC_Os05g30400	hypothetical protein
8602	GATCATGCTGTTGTAGC	0	30	-30	85	-85	2	LOC_Os12g35360	At3g27530/MMJ24_7
8603	GATCATGCTTAAGAGAG	0	65	-65	44	-44	2	LOC_Os07g36450	expressed protein
8656	GATCATGGATGATGCAT	0	32	-32	8	-8	2	LOC_Os02g31030	Glycerophosphoryl diester phosphodiesterase family, putative
8671	GATCATGGCAACACGTA	0	15	-15	27	-27	1	LOC_Os02g21880	expressed protein
8757	GATCATGTACCTGTGTT	0	171	-171	23	-23	2	LOC_Os04g55930	Uncharacterised protein family (UPF0136), putative
8764	GATCATGTAGTTTCTGG	0	42	-42	19	-19	2	LOC_Os01g51154	NULL
8778	GATCATGTCAGTAGGAC	0	15	-15	17	-17	2	LOC_Os07g06644	NULL
8820	GATCATGTGAAGGGGTG	0	51	-51	37	-37	2	LOC_Os08g34720	D-3-phosphoglycerate dehydrogenase
8888	GATCATGTTGATTGGTC	0	38	-38	10	-10	2	LOC_Os04g37770	transposon protein, putative, CACTA, En/Spm sub-class
8899	GATCATGTTGTAGATTT	0	8	-8	21	-21	2	LOC_Os07g17460	F-box domain, putative
8900	GATCATGTTGTAGTTTT	0	23	-23	25	-25	2	LOC_Os09g34310	expressed protein
8960	GATCATTACGGTGTTCC	3	25	-8.33333	73	-24.3333	1	LOC_Os02g35160	Translation initiation factor SUI1, putative
8974	GATCATTAGCATTTTTT	0	6	-6	10	-10	2	LOC_Os03g63710	putative zinc finger protein
9021	GATCATTCACGTGGTCA	0	16	-16	12	-12	2	LOC_Os07g31420	transposon protein, putative, unclassified
9028	GATCATTCAGGACCACG	0	16	-16	7	-7	2	LOC_Os07g41090	HDA1
9036	GATCATTCAGTCATTCG	0	36	-36	88	-88	2	LOC_Os10g05230	Zinc finger, C3HC4 type (RING finger), putative
9038	GATCATTCAGTGTTGCT	0	13	-13	8	-8	2	LOC_Os01g03390	Bowman-Birk serine protease inhibitor family, putative
9045	GATCATTCATCGTGCCT	0	38	-38	56	-56	2	LOC_Os03g21790	Similar to preproMP27-MP32
9069	GATCATTCCACATGCTG	0	26	-26	44	-44	1	LOC_Os05g46230	nucleosome assembly protein 1-like protein 2
9076	GATCATTCCATCTGCTA	0	23	-23	6	-6	1	LOC_Os11g05650	Dcp1-like decapping family, putative
9092	GATCATTCCGAGAAAAA	0	6	-6	27	-27	1	LOC_Os09g10330	hypothetical protein
9093	GATCATTCCGAGCCATC	9	46	-5.11111	70	-7.77778	1	LOC_Os10g38060	putative phospholipase
9120	GATCATTCCTTCTACCG	0	99	-99	187	-187	2	LOC_Os07g43720	hypothetical protein
9125	GATCATTCCTTTTGGAC	0	17	-17	35	-35	2	LOC_Os01g67054	NULL
9157	GATCATTCTAGCCTCCA	0	15	-15	17	-17	2	LOC_Os05g03840	cellulase (EC 3.2.1.4) At2g44540 - Arabidopsis thaliana
9209	GATCATTCTTTTCAGGA	0	8	-8	19	-19	2	LOC_Os05g01190	hAT family dimerisation domain, putative
9212	GATCATTGAAAAGAGTG	0	89	-89	10	-10	1	LOC_Os01g50770	Adaptor complexes medium subunit family
9227	GATCATTGACCTTGTGC	0	8	-8	7	-7	2	LOC_Os11g36450	expressed protein
9231	GATCATTGAGAAGGACA	3	30	-10	48	-16	2	LOC_Os03g55100	putative cyclic nucleotide and calmodulin-regulated ion channel protein
9252	GATCATTGCAGCTGTGG	1	23	-23	12	-12	1	LOC_Os08g05820	Multicopper oxidase, putative
9264	GATCATTGCCGAGGAAA	3	33	-11	25	-8.33333	2	LOC_Os09g31970	probable hydroxymethylglutaryl-CoA reductase (NADPH2) (EC 1.1.1.34) - rice
9265	GATCATTGCCGTATTCT	0	51	-51	11	-11	1	LOC_Os06g50890	RNA recognition motif. (a.k.a. RRM, RBD, or RNP domain), putative
9281	GATCATTGCTCGCCGGA	0	59	-59	85	-85	2	LOC_Os05g38140	bHLH transcription factor, putative
9294	GATCATTGCTTGCTTTT	0	28	-28	7	-7	2	LOC_Os02g10050	expressed protein
9303	GATCATTGGAGGCAAAA	0	20	-20	15	-15	1	LOC_Os05g01310	TPR Domain, putative
9370	GATCATTGTGCCTCATC	0	18	-18	12	-12	2	LOC_Os01g42294	NULL
9375	GATCATTGTGGTTTTTT	0	26	-26	12	-12	2	LOC_Os06g37000	RNA recognition motif. (a.k.a. RRM, RBD, or RNP domain), putative
9393	GATCATTGTTTACCGAC	0	15	-15	10	-10	5	LOC_Os06g36480	No apical meristem (NAM) protein, putative
9430	GATCATTTCAATCTCTG	3	23	-7.66667	42	-14	1	LOC_Os12g34940	hypothetical protein
9470	GATCATTTCGATTGAGG	0	59	-59	12	-12	1	LOC_Os09g38580	cation channel family protein, putative
9478	GATCATTTCGTCCTACC	0	76	-76	10	-10	2	LOC_Os01g07720	Similar to Not56-like protein [imported] - Arabidopsis thaliana
9510	GATCATTTGATGCCTGT	0	61	-61	78	-78	2	LOC_Os10g40570	putative flavin-containing monooxygenase
9565	GATCATTTGTTAGGAGC	0	16	-16	32	-32	2	LOC_Os02g47900	Pre-SET motif, putative
9569	GATCATTTGTTGGCAGT	1	34	-34	99	-99	2	LOC_Os03g63680	expressed protein
9571	GATCATTTGTTTGATGT	0	6	-6	8	-8	2	LOC_Os02g09920	F/Y-rich N-terminus, putative
9572	GATCATTTGTTTGCCCA	0	6	-6	6	-6	2	LOC_Os03g44890	putative phosphoribosyltransferase
9604	GATCATTTTCTGTTGCT	0	36	-36	19	-19	2	LOC_Os12g05900	rac GTPase activating protein 1
9612	GATCATTTTGAGCTATA	0	5	-5	12	-12	2	LOC_Os06g03750	Putative methyltransferase
9622	GATCATTTTGCTAACAC	2	21	-10.5	35	-17.5	2	LOC_Os02g51420	hypothetical protein
9650	GATCATTTTTGGTTTGA	0	135	-135	25	-25	2	LOC_Os02g33230	hypothetical protein
9692	GATCCAAAAGCTGAAAT	3	171	-57	19	-6.33333	1	LOC_Os03g55270	expressed protein
9708	GATCCAAAATGTCGGTG	0	74	-74	12	-12	6	LOC_Os05g40790	VIP2 protein, putative
9742	GATCCAAACATTAGCCG	0	135	-135	39	-39	2	LOC_Os09g20990	trehalose-phosphatase, putative
9786	GATCCAAAGAATTGCTA	0	17	-17	37	-37	1	LOC_Os03g12460	expressed protein
9877	GATCCAAATCTGCCAAG	5	188	-37.6	54	-10.8	1	LOC_Os04g10260	hypothetical protein
9879	GATCCAAATGAACCAAC	8	42	-5.25	270	-33.75	1	LOC_Os03g53700	putative growth inhibitory protein
9883	GATCCAAATGACCCAGA	34	397	-11.6765	355	-10.4412	1	LOC_Os09g01630	PRP38 family, putative
9927	GATCCAAATTTTCTCTT	0	5	-5	18	-18	2	LOC_Os08g28080	delta-COP
9928	GATCCAAATTTTTCGTC	0	33	-33	6	-6	1	LOC_Os05g01020	Paired amphipathic helix repeat, putative
10045	GATCCAACGTCAGATAG	0	8	-8	18	-18	2	LOC_Os08g23430	ribonuclease, Rne/Rng family, putative
10049	GATCCAACTAGACCTCA	15	258	-17.2	191	-12.7333	2	LOC_Os03g63090	putative actin-related complex protein
10063	GATCCAACTCAATGCTC	0	44	-44	69	-69	1	LOC_Os03g03550	bZIP transcription factor, putative
10095	GATCCAACTGCTGGTGC	0	27	-27	19	-19	1	LOC_Os04g51700	DNA ligase I, ATP-dependent (dnl1), putative
10099	GATCCAACTGTCAGGCG	1	25	-25	6	-6	2	LOC_Os01g34970	ABC transporter, putative
10102	GATCCAACTTCAGGTTA	0	6	-6	6	-6	7	LOC_Os09g20590	expressed protein
10109	GATCCAACTTGAATTTG	0	6	-6	54	-54	2	LOC_Os06g51360	LysM domain, putative
10124	GATCCAAGAAGCCGGAT	0	144	-144	54	-54	1	LOC_Os01g74520	ubiquinone/menaquinone biosynthesis methyltransferase, putative
10145	GATCCAAGAGACAGAGA	1	36	-36	50	-50	2	LOC_Os10g36880	kinesin-like protein
10151	GATCCAAGAGATTCCGA	0	11	-11	6	-6	1	LOC_Os05g06310	Eukaryotic ribosomal protein L18
10156	GATCCAAGAGGGGTTTT	10	70	-7	50	-5	2	LOC_Os01g52640	hypothetical protein
10215	GATCCAAGCTTCTTGTC	3	43	-14.3333	15	-5	1	LOC_Os12g38590	pumilio/Mpt5 family RNA-binding protein, putative
10230	GATCCAAGGATTTCTAG	0	23	-23	8	-8	2	LOC_Os12g42260	Similar to At5g38640
10237	GATCCAAGGGAATGCAT	0	25	-25	10	-10	1	LOC_Os03g17780	hypothetical protein
10238	GATCCAAGGGAGAAGTG	10	167	-16.7	220	-22	1	LOC_Os01g07490	expressed protein
10250	GATCCAAGGGTGAAGGT	0	13	-13	50	-50	3	LOC_Os07g30970	nucleoside diphosphate kinase i (ec 2.7.4.6) (ndk i) (ndp kinase i)(ndpk i)
10256	GATCCAAGGTGCTTCTC	0	78	-78	39	-39	1	LOC_Os03g60800	expressed protein
10263	GATCCAAGTAATCCCAT	0	42	-42	133	-133	1	LOC_Os07g04709	NULL
10266	GATCCAAGTACCAAGGC	3	32	-10.6667	21	-7	1	LOC_Os10g41520	putative casein kinase II beta subunit
10281	GATCCAAGTCCCTTGGG	3	23	-7.66667	54	-18	2	LOC_Os10g35060	expressed protein
10298	GATCCAAGTGAAGTAGC	2	46	-23	81	-40.5	1	LOC_Os06g21900	POT family, putative
10301	GATCCAAGTGGAATGGA	0	15	-15	8	-8	1	LOC_Os05g45400	expressed protein
10313	GATCCAAGTTAACAAGA	0	6	-6	31	-31	5	LOC_Os06g43900	ribosomal protein L35, putative
10356	GATCCAATCAGAAGAAC	8	104	-13	66	-8.25	1	LOC_Os03g17660	hypothetical protein
10368	GATCCAATCCAGTGGCT	12	194	-16.1667	191	-15.9167	2	LOC_Os11g07910	Endomembrane protein 70
10374	GATCCAATCCTGGGTTG	0	13	-13	31	-31	6	LOC_Os07g44720	retrotransposon protein, putative, unclassified
10390	GATCCAATCGTTGTGGT	0	11	-11	46	-46	2	LOC_Os12g29560	DHHC zinc finger domain, putative
10409	GATCCAATGAGAGCTAC	0	42	-42	10	-10	1	LOC_Os03g03370	Carotene hydroxylase, putative
10411	GATCCAATGAGGGATGT	0	19	-19	23	-23	1	LOC_Os04g57300	Phosphatidylinositol 3- and 4-kinase, putative
10456	GATCCAATTAACTCGTA	0	34	-34	35	-35	3	LOC_Os10g26660	expressed protein
10468	GATCCAATTCACGCCAC	0	82	-82	21	-21	2	LOC_Os05g43560	hypothetical protein
10492	GATCCAATTGCTCGTGA	0	6	-6	8	-8	2	LOC_Os01g12870	hypothetical protein
10494	GATCCAATTGCTGCCAC	0	59	-59	15	-15	1	LOC_Os02g54860	expressed protein
10549	GATCCACAACCCCTCAC	0	8	-8	6	-6	1	LOC_Os11g05990	expressed protein
10558	GATCCACAACTCCTAAC	0	7	-7	17	-17	2	LOC_Os02g58350	response regulator
10590	GATCCACACATAGGAGT	0	57	-57	29	-29	2	LOC_Os08g17870	Reticulon, putative
10644	GATCCACAGTATCCTGC	0	13	-13	31	-31	1	LOC_Os03g17590	HAD-superfamily subfamily IIA hydrolase, TIGR01456, CECR5
10660	GATCCACATAGCCATCA	0	6	-6	48	-48	1	LOC_Os02g04840	ATP-binding protein, putative
10682	GATCCACATCTTTGACA	5	68	-13.6	129	-25.8	1	LOC_Os03g63470	expressed protein
10728	GATCCACCACGAGAAGC	0	65	-65	102	-102	1	LOC_Os02g52460	Transposable element protein, putative
10730	GATCCACCACGAGGCGC	0	34	-34	366	-366	1	LOC_Os06g49490	AT3g02790/F13E7_27
10771	GATCCACCCATAGTTCC	0	44	-44	83	-83	1	LOC_Os04g51900	expressed protein
10808	GATCCACCGATTTGGGA	0	34	-34	123	-123	2	LOC_Os02g02710	CG8563-PA
10835	GATCCACCGGCGTCTGA	0	39	-39	40	-40	1	LOC_Os03g46640	putative deoxyuridine triphosphatase
10850	GATCCACCTAGCTATTT	2	42	-21	256	-128	2	LOC_Os12g12230	expressed protein
10873	GATCCACCTGGCTTTTC	5	82	-16.4	44	-8.8	1	LOC_Os02g43860	Amino acid permease
10884	GATCCACCTTGATTACA	0	38	-38	29	-29	1	LOC_Os01g10790	expressed protein
10945	GATCCACGGGACGAGGT	0	11	-11	15	-15	3	LOC_Os03g59310	putative 40S ribosomal protein S2
10950	GATCCACGGTATCTGTC	0	11	-11	6	-6	1	LOC_Os04g57610	auxin response factor 8
10968	GATCCACGTTAAGGGGA	0	17	-17	48	-48	2	LOC_Os05g33610	expressed protein
11017	GATCCACTCGTTCGTTT	0	27	-27	33	-33	2	LOC_Os01g11650	GDSL-like Lipase/Acylhydrolase
11019	GATCCACTCTATAGCAC	0	8	-8	15	-15	1	LOC_Os05g33010	hypothetical protein
11026	GATCCACTCTTGGATAT	0	13	-13	6	-6	1	LOC_Os12g38180	dnaK protein
11028	GATCCACTCTTTAGGAT	0	49	-49	8	-8	2	LOC_Os04g20980	retrotransposon protein, putative, unclassified
11054	GATCCACTGCTTCCTTT	27	199	-7.37037	172	-6.37037	2	LOC_Os12g35580	riboflavin synthase, alpha subunit, putative
11099	GATCCACTTGTTCAGAG	0	68	-68	15	-15	2	LOC_Os01g51540	Cytidine and deoxycytidylate deaminase zinc-binding region, putative
11114	GATCCAGAAAGCCCTCG	0	7	-7	47	-47	1	LOC_Os02g02850	probable methylenetetrahydrofolate dehydrogenase (NADP) (EC 1.5.1.5) F6N23.26 - Arabidopsis thaliana
11130	GATCCAGAACGTGGAAG	0	87	-87	27	-27	1	LOC_Os07g04530	hypothetical protein
11134	GATCCAGAAGAACGCTT	0	59	-59	25	-25	1	LOC_Os02g18940	hypothetical protein
11149	GATCCAGAAGCTGTGCC	2	11	-5.5	12	-6	1	LOC_Os09g29630	NOL1/NOP2/sun family, putative
11172	GATCCAGAATTTGGATA	3	120	-40	62	-20.6667	1	LOC_Os05g32600	Similar to cdc2+/cdc28-related protein kinase r2 (ec 2.7.1.-).
11197	GATCCAGACGGTTAATT	0	51	-51	15	-15	2	LOC_Os03g58520	expressed protein
11297	GATCCAGATTCTGAACC	2	40	-20	10	-5	1	LOC_Os01g61780	vacuolar proton-ATPase subunit, putative
11350	GATCCAGCAGCTAAGCT	10	51	-5.1	85	-8.5	1	LOC_Os03g15350	expressed protein
11377	GATCCAGCCAAGGTGCA	2	27	-13.5	39	-19.5	1	LOC_Os06g07760	ParB-like nuclease domain, putative
11379	GATCCAGCCACAAACCA	3	199	-66.3333	46	-15.3333	1	LOC_Os02g15070	Cupin, putative
11385	GATCCAGCCATACAGGA	5	55	-11	42	-8.4	7	LOC_Os03g13614	NULL
11417	GATCCAGCCTCCTGATG	0	6	-6	42	-42	2	LOC_Os08g01430	F-box domain, putative
11424	GATCCAGCGAATAATTT	2	32	-16	33	-16.5	1	LOC_Os12g31790	hypothetical protein
11436	GATCCAGCGCCGCATCG	1	11	-11	19	-19	1	LOC_Os04g58710	AMP-binding enzyme, putative
11456	GATCCAGCGTGAGCTTC	0	6	-6	10	-10	1	LOC_Os11g05090	Similar to FKBP
11460	GATCCAGCGTTTAGGGT	1	8	-8	11	-11	2	LOC_Os03g45270	putative ripening regulated protein
11478	GATCCAGCTCCGCCATG	0	13	-13	6	-6	1	LOC_Os08g09170	expressed protein
11482	GATCCAGCTCGAATGGA	0	17	-17	15	-15	3	LOC_Os10g41960	putative eukaryotic initiation factor subunit
11525	GATCCAGCTTTGGTGGT	24	123	-5.125	133	-5.54167	1	LOC_Os09g28019	NULL
11611	GATCCAGGCGCAGAAGT	0	27	-27	79	-79	1	LOC_Os03g48626	NULL
11616	GATCCAGGCGGCGAAGC	0	36	-36	19	-19	1	LOC_Os04g59494	NULL
11626	GATCCAGGGACAACAAC	0	8	-8	8	-8	3	LOC_Os10g25130	alanine aminotransferase
11669	GATCCAGGGTTTGCCGT	0	8	-8	21	-21	7	LOC_Os03g56234	NULL
11678	GATCCAGGTCTAGGAGG	0	5	-5	6	-6	1	LOC_Os03g59430	putative raffinose synthase or seed imbibition protein
11683	GATCCAGGTGCTAAAGC	0	68	-68	83	-83	2	LOC_Os02g38980	kinase-like protein
11690	GATCCAGGTGTAGTACA	0	7	-7	18	-18	1	LOC_Os09g17750	hypothetical protein
11728	GATCCAGTATTCAGATG	0	55	-55	23	-23	2	LOC_Os08g09320	YL1 nuclear protein
11759	GATCCAGTCTCTCAGTG	0	173	-173	8	-8	2	LOC_Os02g55940	ribosomal protein S15, putative
11769	GATCCAGTCTTGTTTGC	0	6	-6	75	-75	2	LOC_Os10g38850	putative polyamine oxidase
11782	GATCCAGTGAGTTAACC	2	152	-76	27	-13.5	2	LOC_Os08g01660	hypothetical protein
11812	GATCCAGTGTACAGTAG	0	49	-49	46	-46	1	LOC_Os04g45930	Similar to At2g44720/F16B22.21
11826	GATCCAGTTATCGGGTA	0	13	-13	29	-29	1	LOC_Os02g35310	oxidoreductase, FAD/FMN-binding
11852	GATCCAGTTCTGTGAGG	10	72	-7.2	89	-8.9	2	LOC_Os01g29469	NULL
11873	GATCCAGTTGTTGCCTC	0	19	-19	12	-12	2	LOC_Os03g14380	At2g31260/F16D14.10
11904	GATCCATAACCGTGGAC	5	36	-7.2	106	-21.2	2	LOC_Os01g64360	Myb-like DNA-binding domain, putative
11911	GATCCATAATTGTTGGC	0	13	-13	75	-75	2	LOC_Os01g04930	Myb-like DNA-binding domain, putative
11915	GATCCATACAACAAACA	8	57	-7.125	96	-12	1	LOC_Os09g38370	signal peptidase protein-like protein
11943	GATCCATACTCGTTACT	0	34	-34	17	-17	2	LOC_Os01g74460	Similar to At2g28390/T1B3.9
11951	GATCCATACTTGTGGTT	0	46	-46	8	-8	2	LOC_Os01g50970	hypothetical protein
11992	GATCCATATGAGATTTC	2	11	-5.5	10	-5	2	LOC_Os07g44790	Transport protein particle (TRAPP) component, Bet3
12014	GATCCATATTGGCCCCA	0	8	-8	10	-10	1	LOC_Os03g51260	expressed protein
12021	GATCCATCAACATTCTT	3	15	-5	23	-7.66667	1	LOC_Os01g61710	coatomer delta subunit (delta-coat protein) (delta-cop) (archain)
12060	GATCCATCACTTGGTTC	1	8	-8	18	-18	2	LOC_Os02g32730	alkaline/neutral invertase
12104	GATCCATCCAACCTACT	17	139	-8.17647	94	-5.52941	2	LOC_Os06g50000	Complex 1 protein (LYR family), putative
12148	GATCCATCCCAGACCTC	0	44	-44	21	-21	1	LOC_Os08g03640	ribosomal protein L10, putative
12174	GATCCATCCTCCAGGGA	0	38	-38	152	-152	1	LOC_Os02g40510	Similar to pseudo-response regulator APRR1 [imported] - Arabidopsis thaliana
12194	GATCCATCGATTTCCCC	0	67	-67	133	-133	2	LOC_Os07g04840	PsbP
12212	GATCCATCGGGTCCATG	1	54	-54	6	-6	2	LOC_Os01g50930	hypothetical protein
12228	GATCCATCTACCCCAGG	0	8	-8	6	-6	1	LOC_Os10g38900	putative glyoxylate reductase
12251	GATCCATCTCTTTGTTC	0	11	-11	10	-10	5	LOC_Os10g23880	retrotransposon protein, putative, Ty3-gypsy sub-class
12252	GATCCATCTGAATCACC	0	15	-15	33	-33	1	LOC_Os03g31730	expressed protein
12279	GATCCATCTTGCGCATG	7	39	-5.57143	226	-32.2857	2	LOC_Os01g51410	glycine dehydrogenase
12312	GATCCATGACATTTGTT	0	46	-46	40	-40	2	LOC_Os02g34690	endomembrane protein 70, putative
12366	GATCCATGCCATCAGTT	0	5	-5	17	-17	1	LOC_Os11g05180	hypothetical protein
12367	GATCCATGCCATGATAT	0	20	-20	73	-73	2	LOC_Os08g17400	transcription factor NtWRKY2
12410	GATCCATGGAAAGGTTG	2	17	-8.5	164	-82	7	LOC_Os06g06420	expressed protein
12416	GATCCATGGAATTCCCG	0	63	-63	10	-10	5	LOC_Os07g08320	APOBEC-1 complementation factor 43 kDa variant
12484	GATCCATGGTTGCGCCA	0	8	-8	12	-12	1	LOC_Os03g16570	Zinc finger, C3HC4 type (RING finger), putative
12495	GATCCATGTAGCATCGT	0	11	-11	46	-46	2	LOC_Os01g60410	Ubiquitin-conjugating enzyme
12541	GATCCATGTTAGGCCCC	0	27	-27	96	-96	2	LOC_Os02g03730	SWIB/MDM2 domain, putative
12546	GATCCATGTTCCTTCTT	2	15	-7.5	66	-33	1	LOC_Os03g16890	Core-2/I-Branching enzyme, putative
12553	GATCCATGTTGCAACAG	0	6	-6	87	-87	2	LOC_Os12g38490	SCARECROW-like protein
12564	GATCCATGTTTGCGTTC	2	51	-25.5	23	-11.5	2	LOC_Os09g29970	myosin heavy chain-like protein, putative
12587	GATCCATTCAAGAGTTC	2	169	-84.5	114	-57	5	LOC_Os01g64750	probable UDP-glucose,sterol glucosyltransferase [imported] - Arabidopsis thaliana
12593	GATCCATTCATCCTGGA	0	11	-11	73	-73	2	LOC_Os03g18680	expressed protein
12596	GATCCATTCATGAGGAA	0	36	-36	87	-87	2	LOC_Os09g38420	cysteinyl-tRNA synthetase
12612	GATCCATTCCTCTTTGA	0	20	-20	19	-19	2	LOC_Os06g49430	MAP kinase homolog
12652	GATCCATTGCATTACTT	0	44	-44	8	-8	2	LOC_Os08g14330	Aldose 1-epimerase
12658	GATCCATTGCCAGCCAT	0	70	-70	8	-8	2	LOC_Os07g06880	expressed protein
12682	GATCCATTGGTGCCGGT	0	53	-53	10	-10	3	LOC_Os07g01450	DNA directed RNA polymerase, 7 kDa subunit, putative
12697	GATCCATTTAAAGACAC	0	21	-21	75	-75	2	LOC_Os02g33490	probable vacuolar-type H+-translocating inorganic pyrophosphatase - Arabidopsis thaliana
12700	GATCCATTTACCATCCA	27	220	-8.14815	233	-8.62963	1	LOC_Os06g01770	expressed protein
12705	GATCCATTTCAGGCATG	2	27	-13.5	85	-42.5	2	LOC_Os09g26540	expressed protein
12728	GATCCATTTGACAAAAA	0	19	-19	15	-15	1	LOC_Os07g38390	expressed protein
12750	GATCCATTTGTAAGATG	1	7	-7	21	-21	2	LOC_Os09g12720	At2g38970/T7F6.14
12792	GATCCCAAACGTACATT	1	11	-11	6	-6	3	LOC_Os01g25450	expressed protein
12804	GATCCCAAAGTGGTGAG	3	38	-12.6667	48	-16	1	LOC_Os03g04460	VDAC3.1
12875	GATCCCAAGCCTGTCAC	0	23	-23	189	-189	1	LOC_Os03g18454	NULL
12889	GATCCCAAGTACTGTAC	0	13	-13	52	-52	2	LOC_Os02g14130	probable shaggy-like protein kinase etha (EC 2.7.1.-) - rice
12906	GATCCCAATCCACTACT	0	6	-6	39	-39	1	LOC_Os06g43810	expressed protein
12926	GATCCCAATTAGGCTTG	0	18	-18	8	-8	2	LOC_Os04g52870	F-box domain, putative
12939	GATCCCACAATCTGGCA	25	187	-7.48	271	-10.84	2	LOC_Os03g18720	small nuclear ribonucleoprotein U2B'''' - potato
12992	GATCCCACGTTCTGCGG	10	274	-27.4	361	-36.1	2	LOC_Os06g34690	chaperonin gamma chain, putative
13007	GATCCCACTGGATTAGC	0	51	-51	15	-15	1	LOC_Os12g04030	At2g26780
13073	GATCCCAGCTGCGCCTG	9	69	-7.66667	62	-6.88889	2	LOC_Os01g09580	serine/threonine protein kinase, putative
13084	GATCCCAGGATATCTGA	0	30	-30	34	-34	2	LOC_Os01g64820	dna polymerase alpha catalytic subunit (ec 2.7.7.7).
13088	GATCCCAGGCATTGTAT	0	8	-8	26	-26	2	LOC_Os04g46380	expressed protein
13096	GATCCCAGGGCTAAACA	0	104	-104	29	-29	2	LOC_Os08g12820	Proteasome/cyclosome repeat, putative
13107	GATCCCAGTAGCTTGGC	3	68	-22.6667	98	-32.6667	1	LOC_Os12g34850	expressed protein
13117	GATCCCAGTGAACCTAG	0	10	-10	17	-17	2	LOC_Os07g10520	expressed protein
13134	GATCCCATAACACATGG	0	23	-23	67	-67	1	LOC_Os08g17680	MIR domain, putative
13135	GATCCCATACAATGACT	0	11	-11	18	-18	1	LOC_Os04g51960	retrotransposon protein, putative, Ty3-gypsy sub-class
13172	GATCCCATCCTTATTTC	1	13	-13	125	-125	1	LOC_Os10g05800	Leucine Rich Repeat, putative
13209	GATCCCATGGACTTCTG	0	11	-11	80	-80	2	LOC_Os07g22930	glycogen/starch synthases, ADP-glucose type
13214	GATCCCATGGCTGTTAT	1	11	-11	98	-98	2	LOC_Os01g59140	DNA-directed RNA polymerase (EC 2.7.7.6) 23K chain [imported] - Arabidopsis thaliana
13234	GATCCCATGTGCTTCAA	0	115	-115	39	-39	2	LOC_Os05g02300	histone H2A-like protein
13236	GATCCCATGTGTTCGGT	0	5	-5	34	-34	2	LOC_Os05g48630	Photosystem I reaction centre subunit VI
13257	GATCCCATTCTCTGTGC	1	15	-15	14	-14	2	LOC_Os05g50360	Anaphase-promoting complex, subunit 10 (APC10)
13261	GATCCCATTCTTCATGT	0	8	-8	14	-14	2	LOC_Os01g02200	Armadillo/beta-catenin-like repeat, putative
13337	GATCCCCACCGAGGAGA	0	11	-11	8	-8	1	LOC_Os05g04850	salt tolerance protein 4
13351	GATCCCCACTGGGTGCT	0	27	-27	10	-10	2	LOC_Os02g07480	expressed protein
13357	GATCCCCAGAACCAGCA	0	40	-40	8	-8	6	LOC_Os05g40790	VIP2 protein, putative
13366	GATCCCCAGCTTGAGGC	0	21	-21	21	-21	1	LOC_Os03g10940	Protein kinase domain
13384	GATCCCCATCCCCGTCC	0	11	-11	12	-12	1	LOC_Os02g10800	Similar to brittle-1 protein, chloroplast precursor
13388	GATCCCCATCGCCAAGA	0	44	-44	19	-19	2	LOC_Os06g50310	hypothetical protein
13389	GATCCCCATCGCCGGTC	13	106	-8.15385	150	-11.5385	3	LOC_Os11g01990	hypothetical protein
13391	GATCCCCATCTCCTGTG	0	76	-76	21	-21	7	LOC_Os05g30140	pre-mrna splicing factor sf2 (sr1 protein)
13396	GATCCCCATGGTGCGGA	0	80	-80	99	-99	2	LOC_Os03g62280	hypothetical protein
13400	GATCCCCATTCTTCCCC	0	13	-13	10	-10	2	LOC_Os08g34750	Putative serine esterase (DUF676)
13410	GATCCCCATTTCTGGAG	0	49	-49	58	-58	2	LOC_Os08g40820	hypothetical protein
13424	GATCCCCCACCGGCTCA	0	28	-28	14	-14	1	LOC_Os02g42240	expressed protein
13441	GATCCCCCCATGAAGGC	0	11	-11	19	-19	2	LOC_Os12g41956	NULL
13451	GATCCCCCCTGTTGTGT	1	74	-74	29	-29	2	LOC_Os05g42230	universal stress protein family, putative
13513	GATCCCCGATGGCGGAT	2	46	-23	10	-5	1	LOC_Os01g21440	DSS1/SEM1 family, putative
13539	GATCCCCGGCGCGCTGC	0	38	-38	48	-48	3	LOC_Os06g04200	granule-bound glycogen [starch] synthase, chloroplast precursor(ec 2.4.1.11)
13561	GATCCCCGTGGTGGGTG	0	27	-27	10	-10	2	LOC_Os01g51540	Cytidine and deoxycytidylate deaminase zinc-binding region, putative
13574	GATCCCCTACCACAAAG	0	19	-19	39	-39	2	LOC_Os04g45570	expressed protein
13611	GATCCCCTCGAATGAGA	3	241	-80.3333	91	-30.3333	2	LOC_Os01g65790	Pectinesterase, putative
13660	GATCCCCTGTTCCCCAG	5	34	-6.8	35	-7	2	LOC_Os11g08980	preprotein translocase, SecA subunit
13706	GATCCCGAACTGCAAAT	0	16	-16	6	-6	2	LOC_Os01g68960	hypothetical protein
13764	GATCCCGCAGCTGGGCA	10	51	-5.1	98	-9.8	1	LOC_Os03g01110	Similar to TRP-185 like protein
13775	GATCCCGCCCAGCACGA	0	5	-5	72	-72	3	LOC_Os02g32200	expressed protein
13796	GATCCCGCGGCGACGGC	1	43	-43	8	-8	1	LOC_Os12g13280	hypothetical protein
13821	GATCCCGGAAGACCTAA	0	6	-6	64	-64	1	LOC_Os05g02530	dehydroascorbate reductase
13834	GATCCCGGAGGACCAGC	0	34	-34	12	-12	2	LOC_Os03g50530	expressed protein
13842	GATCCCGGCCAATCCAC	6	54	-9	30	-5	1	LOC_Os02g18650	Pectinesterase, putative
13911	GATCCCGTGGAGCAGGG	2	42	-21	81	-40.5	1	LOC_Os03g43420	putative single-strand binding protein
13925	GATCCCGTTGTGCTTTT	2	25	-12.5	23	-11.5	2	LOC_Os02g42040	Up-frameshift suppressor 2, putative
13927	GATCCCGTTGTTTCATG	4	57	-14.25	160	-40	2	LOC_Os06g30460	Similar to dihydrolipoamide S-acetyltransferase (EC 2.3.1.12) precursor - Arabidopsis thaliana (fragment)
13937	GATCCCTAACAATAGTA	3	41	-13.6667	22	-7.33333	3	LOC_Os08g14390	expressed protein
13941	GATCCCTAACTACGGTG	0	20	-20	37	-37	2	LOC_Os04g31320	SWIB/MDM2 domain, putative
13950	GATCCCTAATGGTGTAA	0	7	-7	22	-22	1	LOC_Os03g61730	putative heat shock protein
13973	GATCCCTAGGTCAGTAG	0	5	-5	17	-17	1	LOC_Os09g08420	probable protein kinase - maize (fragment)
14011	GATCCCTCACAGGAGCA	1	30	-30	39	-39	6	LOC_Os12g32380	ribosomal protein S14p/S29e, putative
14020	GATCCCTCATAAATCGA	3	42	-14	27	-9	1	LOC_Os04g58030	hypothetical protein
14021	GATCCCTCATACCCGTT	0	31	-31	58	-58	2	LOC_Os12g42884	NULL
14025	GATCCCTCATTGTACGT	0	27	-27	77	-77	2	LOC_Os05g30030	Complex 1 protein (LYR family), putative
14040	GATCCCTCCCACATTTG	0	18	-18	7	-7	2	LOC_Os04g53210	glycolate oxidase
14081	GATCCCTCGTATCTCAA	0	49	-49	19	-19	1	LOC_Os03g13450	expressed protein
14116	GATCCCTCTTCGGTGCC	0	8	-8	42	-42	1	LOC_Os04g57510	F23M19.7
14137	GATCCCTGAATCAGTAA	0	7	-7	50	-50	2	LOC_Os03g47800	Transposable element protein, putative
14183	GATCCCTGCTTGCGTTT	0	11	-11	23	-23	2	LOC_Os06g11610	small heat shock protein Hsp23.6
14224	GATCCCTGTGTCATATA	7	39	-5.57143	65	-9.28571	2	LOC_Os06g04990	Early nodulin 93 ENOD93 protein, putative
14229	GATCCCTGTTGCTCTCA	1	7	-7	37	-37	1	LOC_Os07g44740	chaperonin, 10 kDa
14254	GATCCCTTCACCATAGC	0	11	-11	23	-23	2	LOC_Os02g34570	3' exoribonuclease family, domain 2, putative
14268	GATCCCTTCCTCCCCCT	0	44	-44	85	-85	2	LOC_Os07g41694	NULL
14390	GATCCGAACAAGGGCAT	0	25	-25	21	-21	7	LOC_Os10g34750	putative DNA ligase
14420	GATCCGAATGAGGTCAC	5	49	-9.8	110	-22	1	LOC_Os08g30740	ABC transporter protein, putative
14437	GATCCGACAATAACAAC	15	120	-8	145	-9.66667	1	LOC_Os04g40860	transposon protein, putative, unclassified
14457	GATCCGACCCCGCTTTA	0	40	-40	15	-15	2	LOC_Os01g49180	DNA ligase N terminus, putative
14504	GATCCGACTGAAACTTT	0	7	-7	6	-6	2	LOC_Os03g14120	Dihydrodipicolinate reductase, C-terminus, putative
14540	GATCCGAGCCGAGCACC	0	13	-13	21	-21	2	LOC_Os07g10390	expressed protein
14543	GATCCGAGCGGCAATGT	7	51	-7.28571	77	-11	1	LOC_Os02g07920	expressed protein
14547	GATCCGAGCTTATCTTC	0	48	-48	58	-58	2	LOC_Os03g52310	putative transposases
14634	GATCCGATGTGTACGAA	0	42	-42	8	-8	1	LOC_Os02g30840	Similar to At5g51140/MWD22_8
14675	GATCCGCAACGATTCAG	3	27	-9	89	-29.6667	6	LOC_Os12g42884	NULL
14678	GATCCGCAACTACAACG	0	19	-19	71	-71	2	LOC_Os03g32314	NULL
14716	GATCCGCAGAGAAGAGA	0	11	-11	6	-6	2	LOC_Os02g17292	NULL
14727	GATCCGCAGTACCGAAG	0	25	-25	10	-10	1	LOC_Os02g47000	expressed protein
14849	GATCCGCCTCGGGGACG	0	93	-93	73	-73	3	LOC_Os12g16520	Protein kinase domain, putative
14905	GATCCGCGGGAAGGAGC	0	30	-30	42	-42	2	LOC_Os08g16610	Similar to RIX4
14906	GATCCGCGGGATTCGGG	0	6	-6	39	-39	1	LOC_Os11g34150	hypothetical protein
14963	GATCCGCTCTCGATATT	5	120	-24	170	-34	2	LOC_Os01g42530	Ras family, putative
14988	GATCCGCTGGTGGCGCT	7	283	-40.4286	185	-26.4286	2	LOC_Os02g39920	AT hook motif, putative
15028	GATCCGGAACGTGGGCT	0	13	-13	19	-19	2	LOC_Os03g24940	hypothetical protein
15029	GATCCGGAAGAAGAGGT	2	30	-15	12	-6	1	LOC_Os03g03360	ribosomal L5P family C-terminus, putative
15033	GATCCGGAAGGCGGACA	0	150	-150	44	-44	1	LOC_Os11g36050	probable prefoldin subunit 2. [mouse-ear cress]
15047	GATCCGGACGCTGTGAG	0	11	-11	44	-44	1	LOC_Os02g50100	hypothetical protein
15074	GATCCGGAGGCGCACAG	0	27	-27	12	-12	3	LOC_Os06g12950	hypothetical protein
15094	GATCCGGCAAGCAGTGC	0	17	-17	56	-56	2	LOC_Os07g07070	C2 domain, putative
15095	GATCCGGCAAGCCTCGC	3	76	-25.3333	69	-23	1	LOC_Os07g48820	expressed protein
15109	GATCCGGCAGGCGAAGG	0	38	-38	8	-8	1	LOC_Os01g09010	Transferase family
15117	GATCCGGCATCTAATAG	0	23	-23	15	-15	1	LOC_Os08g38210	Helix-loop-helix DNA-binding domain, putative
15128	GATCCGGCCAGTGTGTA	0	68	-68	44	-44	2	LOC_Os03g54780	putative protein kinase
15210	GATCCGGGAGAAACTGC	0	30	-30	39	-39	1	LOC_Os06g49030	expressed protein
15278	GATCCGGTATACTGTTA	0	15	-15	23	-23	1	LOC_Os02g05510	CCT motif, putative
15279	GATCCGGTATCGGAAGA	0	27	-27	52	-52	1	LOC_Os01g74540	GATA zinc finger, putative
15329	GATCCGGTGTTGAAACA	0	61	-61	25	-25	2	LOC_Os03g63330	putative aspartate kinase
15347	GATCCGGTTGATTAGTT	0	36	-36	98	-98	2	LOC_Os06g15620	GASA5-like protein
15401	GATCCGTATAGGATGTA	0	62	-62	6	-6	2	LOC_Os02g26850	expressed protein
15414	GATCCGTATGATGTGCC	0	76	-76	8	-8	2	LOC_Os04g36910	expressed protein
15445	GATCCGTCACATTGACA	0	8	-8	36	-36	2	LOC_Os05g15530	aminotransferase, class IV, putative
15487	GATCCGTCCGAGGCTTA	0	36	-36	10	-10	2	LOC_Os07g08390	hypothetical protein
15499	GATCCGTCGAAGGCAGT	4	43	-10.75	47	-11.75	1	LOC_Os05g37450	Similar to At5g01260/F7J8_240
15500	GATCCGTCGACAATTGG	0	71	-71	99	-99	1	LOC_Os01g03070	transposon protein, putative, unclassified
15517	GATCCGTCGTCGCCCTG	12	120	-10	112	-9.33333	1	LOC_Os09g20010	5'-AMP-activated protein kinase, beta subunit, complex-interacting region, putative
15521	GATCCGTCGTGCCGTGG	0	23	-23	46	-46	2	LOC_Os07g12150	acyl carrier protein, putative
15524	GATCCGTCGTTTTAACT	0	19	-19	10	-10	2	LOC_Os07g48170	expressed protein
15568	GATCCGTGAGGCTGACG	0	7	-7	43	-43	1	LOC_Os05g41210	calmodulin
15595	GATCCGTGCGGTTTATG	0	6	-6	10	-10	5	LOC_Os06g39600	protein phosphatase 2C
15613	GATCCGTGGATTTCTGG	0	23	-23	6	-6	2	LOC_Os04g40550	hypothetical protein
15640	GATCCGTGTAACGAGGT	0	57	-57	29	-29	2	LOC_Os08g08050	retrotransposon protein, putative, unclassified
15668	GATCCGTGTGTGTTGTA	0	13	-13	8	-8	2	LOC_Os03g52880	transposon protein, putative, mutator sub-class
15673	GATCCGTGTTCATATGC	0	87	-87	62	-62	2	LOC_Os05g42190	flavodoxin, putative
15674	GATCCGTGTTCATGTAT	0	7	-7	19	-19	2	LOC_Os01g70180	Exostosin family, putative
15681	GATCCGTGTTGTAGCTC	0	15	-15	19	-19	2	LOC_Os09g12770	myb-like DNA-binding domain, SHAQKYF class, putative
15702	GATCCGTTCGGTTTTGG	2	17	-8.5	69	-34.5	2	LOC_Os11g04409	NULL
15704	GATCCGTTCTAAAGCAG	2	101	-50.5	71	-35.5	1	LOC_Os05g05260	nucleotide excision repair protein XP-D homolog
15709	GATCCGTTCTGGAGCTA	0	91	-91	52	-52	1	LOC_Os04g57950	dihydroorotate oxidase, putative
15741	GATCCGTTTCAGCTGGT	1	48	-48	17	-17	2	LOC_Os05g51490	SIT4 phosphatase-associated protein, putative
15760	GATCCGTTTGTTTCATT	5	139	-27.8	48	-9.6	2	LOC_Os02g02840	Ras family
15761	GATCCGTTTTAATTTAC	0	21	-21	12	-12	2	LOC_Os07g41330	mitochondrial import inner membrane translocase subunit tim17, putative
15764	GATCCGTTTTCATGTAC	0	39	-39	8	-8	2	LOC_Os06g46970	expressed protein
15774	GATCCGTTTTTCTGTGG	2	19	-9.5	27	-13.5	2	LOC_Os03g18440	expressed protein
15776	GATCCGTTTTTTGAGAA	0	99	-99	71	-71	1	LOC_Os08g37750	Cellulase (glycosyl hydrolase family 5), putative
15798	GATCCTAAATCTGCTGC	0	23	-23	73	-73	1	LOC_Os04g55080	cyclic nucleotide and calmodulin-regulated ion channel
15808	GATCCTAACACTGATGA	0	6	-6	25	-25	1	LOC_Os06g02110	F-box domain, putative
15815	GATCCTAACATGAACAA	0	34	-34	170	-170	2	LOC_Os05g33230	Cobalt transport protein, putative
15833	GATCCTAAGAAGAAACG	5	46	-9.2	73	-14.6	1	LOC_Os02g40460	Similar to polynucleotide phosphorylase - Arabidopsis thaliana
15852	GATCCTAAGCTACTTTG	0	23	-23	15	-15	2	LOC_Os07g10580	Protease inhibitor/seed storage/LTP family, putative
15856	GATCCTAAGGCTGCTGG	0	118	-118	10	-10	2	LOC_Os01g08520	hypothetical protein
15887	GATCCTAATGAACCTCA	0	5	-5	21	-21	1	LOC_Os07g37890	Protein phosphatase 2C, putative
15910	GATCCTACAACTTGCAA	2	104	-52	66	-33	2	LOC_Os04g58060	expressed protein
15914	GATCCTACAAGGTAACT	0	13	-13	10	-10	7	LOC_Os03g48390	striated muscle activator-like protein
15927	GATCCTACAGCACCCTG	0	61	-61	23	-23	3	LOC_Os09g33986	NULL
15932	GATCCTACAGTGCAGAG	0	16	-16	32	-32	2	LOC_Os03g37970	putative 60S ribosomal protein
15934	GATCCTACAGTTTAGAT	0	90	-90	111	-111	2	LOC_Os11g48020	sterol 4-alpha-methyl-oxidase, putative
15996	GATCCTACTCATGTTTT	0	5	-5	10	-10	2	LOC_Os06g19980	MYB transcription factor
16035	GATCCTAGAGGCCGCCA	25	148	-5.92	224	-8.96	1	LOC_Os01g52530	ribose-phosphate pyrophosphokinase, putative
16041	GATCCTAGATTGTGGCC	7	59	-8.42857	81	-11.5714	2	LOC_Os03g15000	Zinc finger, C3HC4 type (RING finger), putative
16052	GATCCTAGCCACTCTAG	0	11	-11	23	-23	1	LOC_Os11g05160	expressed protein
16077	GATCCTAGGCTAACCCC	0	28	-28	17	-17	2	LOC_Os04g35420	ATP-dependent DNA helicase, RecQ family, putative
16078	GATCCTAGGCTGAAAAC	0	18	-18	7	-7	1	LOC_Os01g65780	Glycosyl transferase family 8, putative
16085	GATCCTAGGTCATGCAG	0	23	-23	92	-92	2	LOC_Os08g37610	3,4-dihydroxy-2-butanone 4-phosphate synthase, putative
16106	GATCCTAGTGTTCTTCA	0	62	-62	22	-22	2	LOC_Os02g55300	CCR4-associated factor, putative
16120	GATCCTATAGTGCTTTT	0	13	-13	14	-14	2	LOC_Os06g04620	GDP-mannose 4,6-dehydratase
16128	GATCCTATCAGGTTCCA	0	15	-15	8	-8	1	LOC_Os02g27470	importin (nuclear transport factor ) protein, putative
16159	GATCCTATGCTACTACA	0	31	-31	50	-50	2	LOC_Os03g09280	GRAS family transcription factor, putative
16177	GATCCTATGTCGCAGAG	3	15	-5	19	-6.33333	1	LOC_Os11g11340	calmodulin-binding protein - Arabidopsis thaliana
16184	GATCCTATTAACGCATT	0	8	-8	29	-29	2	LOC_Os12g43100	expressed protein
16204	GATCCTATTTTTGTACG	0	5	-5	15	-15	2	LOC_Os01g68810	hypothetical protein
16211	GATCCTCAAAATGCTTC	0	6	-6	6	-6	1	LOC_Os08g34950	Phosphatidylinositol-4-phosphate 5-Kinase, putative
16215	GATCCTCAAACACAAAC	0	21	-21	8	-8	6	LOC_Os01g61820	ribosomal protein S23 (S12), putative
16222	GATCCTCAAATAACAGC	0	15	-15	62	-62	2	LOC_Os01g44050	uroporphyrin-III C-methyltransferase, putative
16228	GATCCTCAACAACATCG	0	23	-23	31	-31	1	LOC_Os03g64190	putative extensin
16238	GATCCTCAACTCTCCTG	0	13	-13	33	-33	1	LOC_Os02g36974	NULL
16242	GATCCTCAAGAGGCTCT	0	11	-11	8	-8	1	LOC_Os05g06310	Eukaryotic ribosomal protein L18
16268	GATCCTCACAGAAGAAC	0	15	-15	8	-8	2	LOC_Os06g31220	MAP kinase, putative
16314	GATCCTCAGATTGGCGA	0	38	-38	15	-15	1	LOC_Os04g34000	hypothetical protein
16330	GATCCTCAGCTCCGAGA	0	19	-19	85	-85	1	LOC_Os02g30230	Exo70 exocyst complex subunit
16336	GATCCTCAGGGGAAAGT	0	30	-30	23	-23	1	LOC_Os01g66140	Plus-3 domain, putative
16344	GATCCTCAGTGATGAAC	0	46	-46	89	-89	1	LOC_Os01g70100	DHHC zinc finger domain, putative
16350	GATCCTCATCAAACTTC	0	44	-44	21	-21	1	LOC_Os06g41730	ARID/BRIGHT DNA binding domain, putative
16355	GATCCTCATCATCATGT	3	65	-21.6667	15	-5	1	LOC_Os11g08110	3-oxo-5-alpha-steroid 4-dehydrogenase, putative
16407	GATCCTCCAGAAGTCAC	0	13	-13	37	-37	1	LOC_Os09g12750	myb-like DNA-binding domain, SHAQKYF class, putative
16409	GATCCTCCAGACCGACG	5	25	-5	31	-6.2	1	LOC_Os01g73420	Mitochondrial carrier protein, putative
16459	GATCCTCCCTCAGCCCA	0	6	-6	42	-42	3	LOC_Os11g09280	protein disulfide isomerase 2 precursor
16462	GATCCTCCCTGTGAGGT	0	163	-163	62	-62	2	LOC_Os06g08280	Protein kinase domain, putative
16472	GATCCTCCGGGGCTCCG	0	5	-5	11	-11	1	LOC_Os01g50960	Transcriptional Coactivator p15 (PC4), putative
16492	GATCCTCCTCCCCGGCG	0	23	-23	15	-15	1	LOC_Os07g12510	AP2 domain, putative
16511	GATCCTCCTGTATTTGT	0	55	-55	6	-6	2	LOC_Os12g15420	MIF4G domain, putative
16530	GATCCTCGAATCGCAAT	5	97	-19.4	31	-6.2	1	LOC_Os02g09900	transposon protein, putative, mutator sub-class
16543	GATCCTCGAGACCAAGC	0	44	-44	12	-12	1	LOC_Os06g48600	At5g57170
16546	GATCCTCGAGGAGAAGT	5	74	-14.8	52	-10.4	1	LOC_Os03g18410	RNA polymerase Rpb3/Rpb11 dimerisation domain, putative
16553	GATCCTCGATGGTGTCC	0	6	-6	15	-15	2	LOC_Os01g63770	Transmembrane amino acid transporter protein
16560	GATCCTCGCAGTGGTGA	13	133	-10.2308	91	-7	2	LOC_Os02g55430	expressed protein
16584	GATCCTCGGCAGGGTGC	0	46	-46	12	-12	1	LOC_Os11g19810	PWWP domain, putative
16615	GATCCTCGTCAGAGGAA	0	6	-6	10	-10	1	LOC_Os03g16980	NAD dependent epimerase/dehydratase family
16621	GATCCTCGTGAAAATCG	0	36	-36	12	-12	1	LOC_Os03g51790	expressed protein
16654	GATCCTCTACTGCCAGA	0	11	-11	15	-15	1	LOC_Os10g35930	putative LIM domain protein
16655	GATCCTCTAGACTGCAA	0	20	-20	21	-21	2	LOC_Os01g37825	NULL
16659	GATCCTCTATGGGGTTC	7	110	-15.7143	39	-5.57143	1	LOC_Os01g60440	expressed protein
16665	GATCCTCTCAAGCCGGA	2	61	-30.5	15	-7.5	1	LOC_Os05g49230	FtsJ-like methyltransferase, putative
16669	GATCCTCTCAATGTACT	5	65	-13	125	-25	2	LOC_Os09g36270	pantothenate kinase, putative
16673	GATCCTCTCAGCAAACC	0	8	-8	12	-12	2	LOC_Os02g01490	hypothetical protein
16711	GATCCTCTCTGCTGCAT	0	51	-51	6	-6	1	LOC_Os01g05680	Prenyltransferase and squalene oxidase repeat, putative
16720	GATCCTCTGATGATTTC	0	13	-13	8	-8	1	LOC_Os03g08810	expressed protein
16737	GATCCTCTGCCCCGATG	0	15	-15	15	-15	1	LOC_Os04g37470	oxidoreductase, aldo/keto reductase family
16749	GATCCTCTGGTCTGTGT	0	53	-53	66	-66	2	LOC_Os09g29980	transposon protein, putative, CACTA, En/Spm sub-class
16751	GATCCTCTGGTGGCCAG	0	55	-55	46	-46	1	LOC_Os02g57920	Similar to H+-exporting ATPase (EC 3.6.3.6) - kidney bean
16767	GATCCTCTTACAGATTT	2	51	-25.5	37	-18.5	1	LOC_Os02g46450	Type III restriction enzyme, res subunit, putative
16771	GATCCTCTTATGGCAGC	8	85	-10.625	58	-7.25	1	LOC_Os06g06470	U-box domain, putative
16779	GATCCTCTTCCTTGTGG	0	63	-63	185	-185	1	LOC_Os01g73230	syntaxin 61 (atsyp61) (osmotic stess-sensitive mutant 1).
16795	GATCCTCTTCTTTGGAA	0	8	-8	8	-8	1	LOC_Os02g48720	adp,atp carrier protein, mitochondrial precursor (adp/atp translocase)(adenine nucleotide translocator) (ant)
16802	GATCCTCTTGACTTCTT	0	15	-15	8	-8	2	LOC_Os03g55150	translation initiation factor 5A
16819	GATCCTCTTTCAAGGAG	0	8	-8	54	-54	1	LOC_Os05g50370	expressed protein
16850	GATCCTGAAATCATATC	0	11	-11	6	-6	2	LOC_Os09g02214	NULL
16858	GATCCTGAACCCAAAGA	2	135	-67.5	27	-13.5	1	LOC_Os07g43870	DnaJ domain, putative
16873	GATCCTGAAGAAGAACG	7	97	-13.8571	108	-15.4286	1	LOC_Os05g44080	expressed protein
16908	GATCCTGAATGGTTGCG	0	15	-15	15	-15	2	LOC_Os07g45320	expressed protein
16954	GATCCTGAGACAGCTGC	0	8	-8	6	-6	1	LOC_Os01g58470	hypothetical protein
17047	GATCCTGATTGAAAGGG	0	6	-6	17	-17	1	LOC_Os04g46750	Glycosyl transferase family 8, putative
17076	GATCCTGCAAGTGACTG	0	13	-13	50	-50	2	LOC_Os11g05300	RING zinc finger protein, putative
17084	GATCCTGCAATTCATAT	0	8	-8	6	-6	2	LOC_Os07g23200	F-actin capping protein alpha subunit
17176	GATCCTGCGCTGAAGGG	3	79	-26.3333	146	-48.6667	1	LOC_Os03g08550	Protein kinase domain, putative
17182	GATCCTGCGGCCAGTGG	0	8	-8	17	-17	3	LOC_Os07g30970	nucleoside diphosphate kinase i (ec 2.7.4.6) (ndk i) (ndp kinase i)(ndpk i)
17217	GATCCTGCTCTTGCATC	8	99	-12.375	148	-18.5	2	LOC_Os06g51270	1,3-beta-glucan synthase component, putative
17252	GATCCTGCTTTCTTGTC	0	6	-6	12	-12	2	LOC_Os01g71770	RNA recognition motif. (a.k.a. RRM, RBD, or RNP domain), putative
17259	GATCCTGGAAACCGGAA	5	78	-15.6	29	-5.8	2	LOC_Os08g44370	Inosine-uridine preferring nucleoside hydrolase
17267	GATCCTGGAAGCATCTT	0	87	-87	19	-19	1	LOC_Os01g67100	hypothetical protein
17287	GATCCTGGAGAGCGTTT	10	55	-5.5	54	-5.4	1	LOC_Os03g59640	putative magnesium chelatase subunit chlD
17314	GATCCTGGATTCATGGT	0	49	-49	60	-60	2	LOC_Os03g59250	expressed protein
17339	GATCCTGGCGGTGTGGG	0	15	-15	17	-17	1	LOC_Os04g08190	expressed protein
17345	GATCCTGGCTCAGCTTC	0	49	-49	8	-8	1	LOC_Os07g48840	Ser/Thr protein phosphatase, putative
17359	GATCCTGGGACATTGAG	0	21	-21	62	-62	1	LOC_Os04g38520	expressed protein
17361	GATCCTGGGAGACTGCA	8	49	-6.125	62	-7.75	1	LOC_Os07g39390	hypothetical protein
17376	GATCCTGGGGGGCCGGT	3	25	-8.33333	29	-9.66667	1	LOC_Os08g31760	expressed protein
17432	GATCCTGTAAAAGCGTC	0	25	-25	6	-6	6	LOC_Os08g36370	hypothetical protein
17456	GATCCTGTACTTCTGCA	0	48	-48	22	-22	2	LOC_Os04g34000	hypothetical protein
17475	GATCCTGTCACTACTAG	0	34	-34	326	-326	1	LOC_Os10g17740	expressed protein
17483	GATCCTGTCCAACAATG	7	40	-5.71429	64	-9.14286	2	LOC_Os03g31594	NULL
17503	GATCCTGTCGTCGCTTA	0	56	-56	96	-96	2	LOC_Os12g39090	hypothetical protein
17518	GATCCTGTGAAGGCAAC	0	8	-8	17	-17	3	LOC_Os10g40260	expressed protein
17531	GATCCTGTGATTGTAAC	2	27	-13.5	17	-8.5	2	LOC_Os03g04050	Protein kinase domain, putative
17592	GATCCTGTTGATAATGC	0	17	-17	112	-112	1	LOC_Os08g35880	F-box domain, putative
17595	GATCCTGTTGCTAATGA	0	8	-8	110	-110	1	LOC_Os01g39010	ribosomal protein L34, putative
17597	GATCCTGTTGCTCGGAT	5	78	-15.6	62	-12.4	1	LOC_Os08g01620	Uncharacterized protein family UPF0023, putative
17611	GATCCTGTTTAGTCTCG	0	38	-38	29	-29	2	LOC_Os04g42260	Protein phosphatase 2C
17618	GATCCTGTTTCCGGATG	4	38	-9.5	39	-9.75	2	LOC_Os03g02640	Fructosamine kinase
17622	GATCCTGTTTGGCGAGT	0	63	-63	6	-6	2	LOC_Os01g60280	Protein kinase domain, putative
17644	GATCCTTAACAGAATGT	5	235	-47	27	-5.4	2	LOC_Os02g43180	Glutaredoxin, putative
17652	GATCCTTAAGTATCCCC	0	53	-53	37	-37	1	LOC_Os04g42270	ribosomal protein L23, putative
17656	GATCCTTAATCGGGCTA	3	97	-32.3333	62	-20.6667	1	LOC_Os02g47590	ornithine carbamoyltransferase
17695	GATCCTTAGCCAAGCCT	0	13	-13	12	-12	1	LOC_Os01g54080	Kinesin motor domain, putative
17749	GATCCTTCAACTACTGC	2	76	-38	15	-7.5	2	LOC_Os02g37000	prohibitin
17761	GATCCTTCACACCTGTA	0	5	-5	21	-21	2	LOC_Os04g32600	expressed protein
17772	GATCCTTCAGAAATGTG	3	76	-25.3333	29	-9.66667	2	LOC_Os02g08130	FGGY-family pentulose kinase
17773	GATCCTTCAGAAGTTGC	0	8	-8	35	-35	2	LOC_Os08g37610	3,4-dihydroxy-2-butanone 4-phosphate synthase, putative
17796	GATCCTTCAGTCTTGGC	0	8	-8	8	-8	6	LOC_Os10g10400	hypothetical protein
17890	GATCCTTCGTTGTAAAA	2	78	-39	10	-5	7	LOC_Os05g30030	Complex 1 protein (LYR family), putative
17908	GATCCTTCTCATGGTGG	0	70	-70	17	-17	5	LOC_Os03g52090	putative Ca2+-transporting ATPase, 3'-partial
17916	GATCCTTCTCCTTTGCT	0	17	-17	42	-42	2	LOC_Os04g57230	regulatory protein RecX, putative
17919	GATCCTTCTCGGCGATG	0	34	-34	50	-50	1	LOC_Os02g49332	NULL
17935	GATCCTTCTGGCTGGAT	5	196	-39.2	160	-32	1	LOC_Os03g19690	expressed protein
17960	GATCCTTGAAAGCTGTG	0	67	-67	40	-40	2	LOC_Os01g14980	expressed protein
17966	GATCCTTGAATTCTTCG	0	15	-15	6	-6	2	LOC_Os04g52960	RNA recognition motif. (a.k.a. RRM, RBD, or RNP domain), putative
18007	GATCCTTGCAGCCCAGT	0	28	-28	37	-37	1	LOC_Os11g13800	expressed protein
18011	GATCCTTGCATCATTGG	0	38	-38	41	-41	2	LOC_Os05g46560	ran GTPase-activating protein [imported] - alfalfa
18016	GATCCTTGCCTGGTCCA	0	36	-36	15	-15	6	LOC_Os10g41079	NULL
18040	GATCCTTGCTGTTGTTG	10	63	-6.3	204	-20.4	1	LOC_Os12g05780	hypothetical protein
18059	GATCCTTGGATTGGAAG	0	32	-32	44	-44	2	LOC_Os08g32160	38288-39393, putative
18072	GATCCTTGGGTCTGGGA	0	8	-8	6	-6	1	LOC_Os12g01580	MatE, putative
18085	GATCCTTGTACAGTTTG	0	72	-72	35	-35	2	LOC_Os03g47970	putative zinc finger protein
18145	GATCCTTTAGACAGCAA	8	106	-13.25	112	-14	2	LOC_Os03g29810	putative clp-like energy-dependent protease
18165	GATCCTTTCAGATGTCT	8	108	-13.5	75	-9.375	1	LOC_Os04g42840	hypothetical protein
18167	GATCCTTTCATCAATTG	0	38	-38	25	-25	2	LOC_Os05g19620	expressed protein
18195	GATCCTTTCGGTTGAAG	0	53	-53	8	-8	1	LOC_Os01g48390	Protein kinase domain, putative
18218	GATCCTTTCTTCTGTGT	0	13	-13	91	-91	2	LOC_Os03g51880	expressed protein
18234	GATCCTTTGCATGGAGG	2	17	-8.5	29	-14.5	1	LOC_Os06g01800	retrotransposon protein, putative, unclassified
18252	GATCCTTTGGATTCCAC	0	38	-38	10	-10	1	LOC_Os01g49190	ATP synthase F1, beta subunit
18263	GATCCTTTGTACCTGGA	0	15	-15	39	-39	2	LOC_Os09g39980	expressed protein
18272	GATCCTTTGTCGGCGTG	0	38	-38	29	-29	2	LOC_Os04g46960	glutathione peroxidase 1
18289	GATCCTTTTCAAAAGCT	0	11	-11	17	-17	2	LOC_Os05g22970	lactoylglutathione lyase
18307	GATCCTTTTGATACCCA	0	27	-27	21	-21	2	LOC_Os06g03790	At1g07830/F24B9_7
18357	GATCCTTTTTGAACCAC	0	6	-6	21	-21	1	LOC_Os02g42660	sphingolipid delta 4 desaturase DES-1, putative
18363	GATCCTTTTTGCGACGA	8	40	-5	50	-6.25	2	LOC_Os03g63520	putative Der1-like protein
18376	GATCGAAAAAGCCGTTT	0	10	-10	15	-15	2	LOC_Os11g05130	expressed protein
18384	GATCGAAAACATTTTGC	0	43	-43	11	-11	2	LOC_Os01g12480	hypothetical protein
18393	GATCGAAAAGGTTGTCT	0	13	-13	21	-21	1	LOC_Os02g53740	Myosin head (motor domain), putative
18397	GATCGAAAATCGCAGAG	3	16	-5.33333	29	-9.66667	1	LOC_Os03g24520	Mo25 protein family
18422	GATCGAAAGCAACACCT	0	8	-8	12	-12	3	LOC_Os01g60410	Ubiquitin-conjugating enzyme
18429	GATCGAAAGGCAGGGTA	0	69	-69	55	-55	1	LOC_Os08g41710	FHA domain, putative
18460	GATCGAAATTCTTCATG	0	10	-10	23	-23	2	LOC_Os12g13950	At1g67630
18478	GATCGAACACTTCTGTT	0	15	-15	10	-10	2	LOC_Os06g22960	delta tonoplast intrinsic protein TIP2;2
18545	GATCGAAGAATATCAGA	0	18	-18	19	-19	1	LOC_Os09g38790	retrotransposon protein, putative, Ty3-gypsy sub-class
18563	GATCGAAGCAGACAGGA	7	62	-8.85714	36	-5.14286	1	LOC_Os10g30280	hypothetical protein
18566	GATCGAAGCATGTGGTG	0	20	-20	25	-25	5	LOC_Os04g30760	3-oxoacyl-(acyl-carrier-protein) reductase, putative
18624	GATCGAAGTTTGTGTTT	0	15	-15	18	-18	2	LOC_Os02g44870	probable lipase - maize
18626	GATCGAATAAATGGGTT	0	33	-33	18	-18	2	LOC_Os01g66500	phosphoribosylformylglycinamidine synthase
18638	GATCGAATCACCTTCAA	0	33	-33	28	-28	2	LOC_Os07g41360	Reversibly glycosylated polypeptide
18665	GATCGAATGAATGGTAA	1	23	-23	19	-19	2	LOC_Os01g01420	expressed protein
18722	GATCGACAAATCTCTGC	0	10	-10	17	-17	2	LOC_Os02g45000	expressed protein
18762	GATCGACAGACATCAAA	0	30	-30	41	-41	2	LOC_Os03g05160	GATA zinc finger, putative
18822	GATCGACCAGCGATTCA	0	16	-16	21	-21	1	LOC_Os03g13540	Ser/Thr protein phosphatase family protein, putative
18829	GATCGACCATATACAGT	0	54	-54	50	-50	2	LOC_Os12g07220	expressed protein
18850	GATCGACCGCATGCTCA	0	28	-28	102	-102	1	LOC_Os01g42420	hypothetical protein
18928	GATCGACGCCGCCTGCG	0	41	-41	17	-17	1	LOC_Os03g16130	expressed protein
19005	GATCGACTGGGAAATGA	1	11	-11	17	-17	2	LOC_Os06g06250	GDSL-like Lipase/Acylhydrolase
19043	GATCGAGAAATTGAGAG	0	26	-26	67	-67	2	LOC_Os01g64480	hypothetical protein
19062	GATCGAGAAGCAGTGAC	0	51	-51	19	-19	1	LOC_Os02g35150	U2 small nuclear ribonucleoprotein auxiliary factor subunit-related protein, putative
19071	GATCGAGAAGTAAAACC	0	25	-25	21	-21	2	LOC_Os04g33760	expressed protein
19092	GATCGAGACCTTTGTGC	1	26	-26	44	-44	2	LOC_Os09g14540	Protein phosphatase 2C, putative
19119	GATCGAGAGGGGTATGT	0	31	-31	29	-29	2	LOC_Os02g10390	chlorophyll a/b binding protein.
19136	GATCGAGATGGCCTTCC	0	13	-13	8	-8	1	LOC_Os07g04530	hypothetical protein
19155	GATCGAGCAACGCATGT	0	5	-5	7	-7	2	LOC_Os03g48930	20S proteasome beta 4 subunit
19164	GATCGAGCAATTTGGAA	0	53	-53	78	-78	2	LOC_Os10g42610	expressed protein
19194	GATCGAGCCATAGCAGG	0	8	-8	40	-40	2	LOC_Os03g55720	expressed protein
19196	GATCGAGCCATCTTAGG	0	7	-7	11	-11	2	LOC_Os01g64780	expressed protein
19217	GATCGAGCGCATCAAGG	7	64	-9.14286	52	-7.42857	1	LOC_Os09g35900	30s ribosomal protein s31, chloroplast precursor (fragment), putative
19233	GATCGAGCGGTTTTAGC	0	30	-30	11	-11	1	LOC_Os03g48920	expressed protein
19234	GATCGAGCGTGTTGCCA	0	8	-8	11	-11	1	LOC_Os11g29190	ribosomal protein S7
19242	GATCGAGCTATTCCAAG	0	28	-28	6	-6	2	LOC_Os02g51620	beta-D-xylosidase
19248	GATCGAGCTCGACAAAA	0	8	-8	18	-18	1	LOC_Os11g06860	At5g64090
19272	GATCGAGCTGTGTGAAT	4	25	-6.25	30	-7.5	2	LOC_Os05g44340	Clp amino terminal domain, putative
19307	GATCGAGGAGTGCTGAA	0	54	-54	54	-54	2	LOC_Os01g02960	hypothetical protein
19420	GATCGAGTGAGCACCCG	6	69	-11.5	41	-6.83333	1	LOC_Os03g19930	adenylosuccinate lyase
19484	GATCGATAAGATTCAAA	0	11	-11	28	-28	2	LOC_Os05g01820	cytochrome B5
19497	GATCGATACATGGGGGA	0	5	-5	10	-10	2	LOC_Os05g48800	expressed protein
19501	GATCGATACCTGTTCAG	0	13	-13	14	-14	5	LOC_Os07g23810	hypothetical protein
19510	GATCGATAGGATGTAGT	0	5	-5	22	-22	2	LOC_Os02g53150	expressed protein
19524	GATCGATATGGTAGCTC	0	5	-5	6	-6	1	LOC_Os06g08840	RNA recognition motif. (a.k.a. RRM, RBD, or RNP domain), putative
19539	GATCGATGAAAGTTCAG	9	51	-5.66667	66	-7.33333	2	LOC_Os04g40850	26s proteasome non-atpase regulatory subunit 6 (26s proteasome regulatory particle non-atpase subunit 7) (osrpn7). [rice
19542	GATCGATGAAATGTGTG	0	97	-97	80	-80	2	LOC_Os03g29750	expressed protein
19546	GATCGATGAACTTTCTA	1	10	-10	6	-6	2	LOC_Os03g17710	Transposable element protein, putative
19567	GATCGATGAGCAACCTC	0	26	-26	67	-67	2	LOC_Os07g13270	SNF7 family, putative
19571	GATCGATGAGCTGTTCC	0	25	-25	25	-25	1	LOC_Os07g49210	Helicase conserved C-terminal domain, putative
19583	GATCGATGATAGATGAT	0	34	-34	63	-63	2	LOC_Os02g09920	F/Y-rich N-terminus, putative
19599	GATCGATGATGTACTGA	1	7	-7	23	-23	2	LOC_Os02g07040	thiosulfate transferase
19642	GATCGATGCTGCTCTGA	0	5	-5	62	-62	2	LOC_Os09g07320	hypothetical protein
19656	GATCGATGGAGGGCTGC	1	8	-8	12	-12	1	LOC_Os09g37910	high mobility group protein HMGd1 - maize
19659	GATCGATGGATGGAACT	0	13	-13	45	-45	2	LOC_Os04g53950	xyloglucan endotransglycosylase, putative
19685	GATCGATGGTGGGATAT	3	64	-21.3333	172	-57.3333	2	LOC_Os08g44680	PsaD, putative
19686	GATCGATGGTGTTGGTG	0	5	-5	11	-11	2	LOC_Os12g38490	SCARECROW-like protein
19688	GATCGATGGTTGATTGG	0	5	-5	26	-26	1	LOC_Os06g19590	oxidoreductase, short chain dehydrogenase/reductase family, putative
19701	GATCGATGTAGGTAGGC	10	149	-14.9	83	-8.3	2	LOC_Os02g58210	jmjC domain, putative
19723	GATCGATGTCTCACTGA	1	25	-25	12	-12	1	LOC_Os05g09380	hypothetical protein
19764	GATCGATTAATCCACAC	0	28	-28	11	-11	2	LOC_Os04g40740	Kelch motif, putative
19782	GATCGATTATCCTGTAC	3	34	-11.3333	30	-10	2	LOC_Os02g08520	proteasome subunit beta type 3 (ec 3.4.25.1) (20s proteasome alphasubunit c) (20s proteasome subunit beta-3)
19793	GATCGATTCCACCGTCA	6	87	-14.5	91	-15.1667	1	LOC_Os06g09910	Similar to probable phosphopantothenoylcysteine decarboxylase (ec 4.1.1.36)(halotolerance protein hal3b) (athal3b)
19794	GATCGATTCCAGGAGGA	12	153	-12.75	136	-11.3333	2	LOC_Os05g06690	HECT-domain (ubiquitin-transferase), putative
19829	GATCGATTGCTACTGCG	3	46	-15.3333	54	-18	2	LOC_Os07g43900	Protein kinase domain, putative
19842	GATCGATTGTAATCGCA	0	36	-36	15	-15	2	LOC_Os03g18350	Importin-beta N-terminal domain, putative
19844	GATCGATTGTAGAGATG	0	5	-5	11	-11	2	LOC_Os12g44160	hypothetical protein
19851	GATCGATTGTGTAACAG	0	11	-11	22	-22	2	LOC_Os09g39420	Similar to WD repeat domain protein - Arabidopsis thaliana
19852	GATCGATTGTGTCTAGC	0	11	-11	18	-18	1	LOC_Os09g35600	MATE efflux family protein, putative
19868	GATCGATTTCTCTCTTC	1	31	-31	30	-30	2	LOC_Os01g73890	transcription initiation factor iia gamma chain (tfiia-gamma)
19872	GATCGATTTGAGATGGT	0	39	-39	6	-6	2	LOC_Os02g01010	protein disulphide isomerase
19880	GATCGATTTGTCATTAA	0	5	-5	6	-6	2	LOC_Os06g08400	LIM domain, putative
19897	GATCGATTTTTGCCCAA	3	57	-19	65	-21.6667	2	LOC_Os01g01689	NULL
19910	GATCGCAAAGAGATTGC	3	85	-28.3333	109	-36.3333	7	LOC_Os12g43550	Ras family, putative
19915	GATCGCAAATAGATGCT	1	103	-103	14	-14	2	LOC_Os03g16230	oxidoreductase, short chain dehydrogenase/reductase family
19916	GATCGCAAATCAAGTGC	0	30	-30	83	-83	2	LOC_Os05g48330	Eukaryotic aspartyl protease, putative
19919	GATCGCAAATGAGAGTT	13	80	-6.15385	114	-8.76923	2	LOC_Os10g38850	putative polyamine oxidase
19937	GATCGCAAGAAATCAAG	13	76	-5.84615	168	-12.9231	1	LOC_Os01g34780	FF domain, putative
19972	GATCGCACAGCATTTTC	1	92	-92	17	-17	2	LOC_Os04g34940	expressed protein
20017	GATCGCAGATAAAACGA	0	61	-61	19	-19	2	LOC_Os05g37910	expressed protein
20031	GATCGCAGCCTTCAAGA	0	23	-23	17	-17	1	LOC_Os03g51380	hypothetical protein
20040	GATCGCAGGCAGGCTGA	0	13	-13	14	-14	1	LOC_Os05g43610	BRCA1 C Terminus (BRCT) domain, putative
20052	GATCGCAGTTTTACATT	0	20	-20	12	-12	1	LOC_Os09g36670	Similar to cyclophilin
20057	GATCGCATACTTCATCA	0	57	-57	109	-109	2	LOC_Os06g07160	expressed protein
20063	GATCGCATCCCTCAATT	1	13	-13	6	-6	2	LOC_Os03g21000	thioredoxin
20088	GATCGCATGTTAGTGTG	0	5	-5	15	-15	2	LOC_Os01g31770	oxidoreductase, 2OG-Fe(II) oxygenase family, putative
20105	GATCGCCAAACTGCTGG	0	15	-15	69	-69	3	LOC_Os07g11920	expressed protein
20142	GATCGCCACGGGAACGG	0	6	-6	17	-17	1	LOC_Os09g31458	NULL
20145	GATCGCCACTACTGCGG	2	25	-12.5	10	-5	1	LOC_Os05g06770	Ubiquitin family, putative
20166	GATCGCCATGAAATGTC	0	10	-10	11	-11	2	LOC_Os03g03180	expressed protein
20199	GATCGCCCATGATGGAT	0	13	-13	10	-10	2	LOC_Os08g37960	transposon protein, putative, CACTA, En/Spm sub-class
20204	GATCGCCCCCGGAGACC	0	13	-13	18	-18	1	LOC_Os07g15270	expressed protein
20206	GATCGCCCGAGGAGACA	3	44	-14.6667	22	-7.33333	1	LOC_Os05g07030	arginyl-tRNA synthetase
20277	GATCGCCGCCGAGGACA	0	6	-6	12	-12	1	LOC_Os06g40500	At3g15820/MSJ11_22
20293	GATCGCCGGAGACGTAA	0	23	-23	35	-35	1	LOC_Os01g03080	Similar to protein F15H18.19 [imported] - Arabidopsis thaliana
20295	GATCGCCGGAGAGGGAA	0	11	-11	19	-19	2	LOC_Os09g36950	hypothetical protein
20314	GATCGCCGGGGTCATAC	0	40	-40	8	-8	2	LOC_Os02g56250	GATA zinc finger, putative
20336	GATCGCCGTGGTGTTGT	0	44	-44	89	-89	1	LOC_Os07g36940	Similar to eukaryotic translation initiation factor 4G
20376	GATCGCCTGAGCAGTGA	0	5	-5	11	-11	2	LOC_Os11g09280	protein disulfide isomerase 2 precursor
20398	GATCGCCTGTAAGGATG	0	38	-38	25	-25	5	LOC_Os04g44790	hypothetical protein
20416	GATCGCCTTCTCATGAC	10	106	-10.6	77	-7.7	1	LOC_Os07g39510	Yippee putative zinc-binding protein
20437	GATCGCGAAACTCAGAG	17	171	-10.0588	125	-7.35294	1	LOC_Os01g42980	ribosomal protein L22, putative
20440	GATCGCGACATCTGGAA	0	65	-65	12	-12	2	LOC_Os05g34670	expressed protein
20452	GATCGCGCCGATTGTGG	0	57	-57	19	-19	1	LOC_Os09g32150	expressed protein
20473	GATCGCGGTTGTGTTTG	0	57	-57	64	-64	2	LOC_Os05g48800	expressed protein
20492	GATCGCGTCTTTGGGCT	17	127	-7.47059	94	-5.52941	2	LOC_Os04g53440	RNA recognition motif. (a.k.a. RRM, RBD, or RNP domain), putative
20511	GATCGCTAACAAGTAAT	0	21	-21	48	-48	7	LOC_Os03g42480	hypothetical protein
20550	GATCGCTAGATTTGTTG	0	10	-10	6	-6	1	LOC_Os10g41360	putative arm repeat protein
20593	GATCGCTCCCCTTGCTG	1	13	-13	6	-6	2	LOC_Os07g42890	GRAM domain, putative
20614	GATCGCTCTATGCTGGC	0	43	-43	8	-8	1	LOC_Os11g34180	Uncharacterized protein family UPF0016, putative
20631	GATCGCTCTTCACCTGG	3	15	-5	100	-33.3333	1	LOC_Os03g03640	hypothetical protein
20642	GATCGCTGAAGATTCTT	0	21	-21	12	-12	2	LOC_Os03g05830	transposon protein, putative, CACTA, En/Spm sub-class
20725	GATCGCTGTGACTTGAG	10	115	-11.5	61	-6.1	2	LOC_Os01g72960	Similar to gamma-secretase subunit pen2-like protein
20760	GATCGCTTCAGCGTTGT	0	7	-7	23	-23	2	LOC_Os07g41360	Reversibly glycosylated polypeptide
20762	GATCGCTTCATCTGCTG	18	94	-5.22222	111	-6.16667	2	LOC_Os04g38530	Aldose 1-epimerase
20763	GATCGCTTCCAGCCATC	0	48	-48	10	-10	1	LOC_Os03g04450	expressed protein
20775	GATCGCTTCGTGCAGAG	0	10	-10	11	-11	1	LOC_Os01g09260	probable cytokinin oxidase precursor (ec 1.4.3.-) (cko). [rice
20800	GATCGCTTGCTGGTCGC	1	7	-7	8	-8	2	LOC_Os04g52074	NULL
20837	GATCGCTTTTGTGGAGT	0	10	-10	21	-21	2	LOC_Os04g45720	aldehyde dehydrogenase (NAD) family protein
20865	GATCGGAACTAGGGAGA	0	49	-49	15	-15	2	LOC_Os04g57330	hypothetical protein
20919	GATCGGACAAGTGCGTG	0	64	-64	14	-14	2	LOC_Os02g51860	Putative methyltransferase
20949	GATCGGAGACGCCTTAC	0	33	-33	28	-28	2	LOC_Os06g05530	expressed protein
20955	GATCGGAGAGGTTTTTT	1	18	-18	7	-7	2	LOC_Os03g53100	putative response regulator protein(receiver component)
20964	GATCGGAGCAAGAATCT	0	18	-18	6	-6	3	LOC_Os03g54890	putative ribosomal protein L13a
20987	GATCGGAGGATTCGGTT	0	11	-11	15	-15	2	LOC_Os01g01510	Sas10/Utp3 family
21031	GATCGGATACGGTTATA	1	5	-5	19	-19	2	LOC_Os03g12064	NULL
21065	GATCGGATTGTCGTTTA	0	7	-7	40	-40	2	LOC_Os03g52840	putative glycine hydroxymethyltransferase
21103	GATCGGCACAGGCGGCA	2	137	-68.5	21	-10.5	1	LOC_Os01g27940	Cyclin, N-terminal domain, putative
21118	GATCGGCAGCAAAACCA	0	19	-19	15	-15	2	LOC_Os10g34470	putative HD domain protein
21212	GATCGGCCTGGGGGAAC	2	17	-8.5	21	-10.5	2	LOC_Os04g06770	Piwi domain, putative
21215	GATCGGCCTTCTTGCCA	0	15	-15	37	-37	3	LOC_Os06g51230	hypothetical protein
21268	GATCGGCGGCCGTATGA	0	89	-89	10	-10	2	LOC_Os01g08020	Similar to Is a member of the PF|00955 Anion exchanger family.
21298	GATCGGCGTGAGCCATT	0	74	-74	71	-71	1	LOC_Os01g34700	carboxymethylenebutenolidase family, putative
21301	GATCGGCGTGGTGCCCT	0	15	-15	23	-23	1	LOC_Os02g10800	Similar to brittle-1 protein, chloroplast precursor
21309	GATCGGCTAGGGAAAGG	0	11	-11	18	-18	1	LOC_Os08g37350	Ubiquitin carboxyl-terminal hydrolase, putative
21312	GATCGGCTATGAGAAGG	0	65	-65	81	-81	2	LOC_Os02g49700	Transposable element protein, putative
21332	GATCGGCTGAAATAGCT	2	36	-18	64	-32	2	LOC_Os11g08330	dna polymerase delta catalytic subunit (ec 2.7.7.7).
21345	GATCGGCTGCTTCAGGA	0	21	-21	37	-37	1	LOC_Os03g42900	putative RNA binding protein
21390	GATCGGGAAGCTGCTTG	0	8	-8	62	-62	1	LOC_Os03g48840	putative ribosomal protein L18
21417	GATCGGGAGTAGGGAAA	0	30	-30	17	-17	2	LOC_Os01g14090	Similar to kinesin-like heavy chain
21487	GATCGGGCTTGTTTTTT	0	51	-51	8	-8	2	LOC_Os03g29770	expressed protein
21490	GATCGGGGACACCATCG	0	10	-10	7	-7	1	LOC_Os05g06480	V-type H(+)-translocating pyrophosphatase
21492	GATCGGGGACGGCTCCT	0	5	-5	22	-22	1	LOC_Os04g33040	Alpha amylase, catalytic domain
21549	GATCGGGTGGAACTCGT	0	33	-33	10	-10	1	LOC_Os03g39860	hypothetical protein
21602	GATCGGTACATTGAGGC	0	64	-64	22	-22	5	LOC_Os04g49220	Similar to mitochondrial import inner membrane translocase subunit tim13. [mouse-ear cress
21608	GATCGGTACCAGGATTG	0	8	-8	40	-40	1	LOC_Os01g49770	Zinc finger, C3HC4 type (RING finger), putative
21655	GATCGGTCACCTGGAAT	0	8	-8	19	-19	2	LOC_Os07g43460	Sterol desaturase
21721	GATCGGTGAAATGAAGT	0	30	-30	10	-10	1	LOC_Os07g41190	expressed protein
21768	GATCGGTGCTACTATGG	0	7	-7	28	-28	2	LOC_Os01g69090	CBS domain, putative
21802	GATCGGTGTAAATGGTG	0	33	-33	29	-29	2	LOC_Os04g33190	AMP-binding enzyme, putative
21803	GATCGGTGTAAGGCATC	0	7	-7	8	-8	2	LOC_Os08g19210	hypothetical protein
21814	GATCGGTGTCGATATTC	0	21	-21	44	-44	1	LOC_Os01g07630	leucine-rich repeat receptor-like kinase
21819	GATCGGTGTGCCTGGAA	0	5	-5	65	-65	2	LOC_Os04g45480	TPR Domain, putative
21878	GATCGGTTCTTTGGCGC	0	23	-23	12	-12	2	LOC_Os01g47660	Ribosomal L18ae protein family
21921	GATCGGTTGTGGGGGCA	0	7	-7	10	-10	2	LOC_Os08g26880	common plant regulatory factor 7
21922	GATCGGTTGTGTTGTGT	12	114	-9.5	152	-12.6667	2	LOC_Os06g51410	prolyl oligopeptidase family, putative
21957	GATCGGTTTTATGATGA	0	8	-8	7	-7	2	LOC_Os07g10890	maize Em binding protein-1a
21965	GATCGGTTTTGTTTACA	8	243	-30.375	77	-9.625	2	LOC_Os01g35050	expressed protein
21972	GATCGTAAATACGACGA	4	20	-5	106	-26.5	1	LOC_Os05g49970	translation initiation factor IF-2
22003	GATCGTACAAGGAAACT	1	7	-7	25	-25	1	LOC_Os07g19530	Peptidase family M28, putative
22012	GATCGTACATAAGTCGG	0	19	-19	15	-15	2	LOC_Os01g68700	Helix-loop-helix DNA-binding domain, putative
22056	GATCGTAGCTACTCTAC	0	16	-16	7	-7	2	LOC_Os02g18690	BURP domain, putative
22059	GATCGTAGCTGTATTTT	0	13	-13	7	-7	5	LOC_Os07g29610	PQ loop repeat, putative
22074	GATCGTAGGTGTTGACT	0	11	-11	19	-19	1	LOC_Os12g31450	12187-10624
22099	GATCGTATCAGCCGACT	0	25	-25	52	-52	2	LOC_Os03g07160	putative Kelch motif containing protein
22126	GATCGTATGGTTGAAGT	0	31	-31	11	-11	1	LOC_Os05g50980	expressed protein
22129	GATCGTATGTCTCCACA	0	34	-34	33	-33	2	LOC_Os01g60740	Protease inhibitor/seed storage/LTP family, putative
22141	GATCGTATTGGTAGGAT	0	17	-17	6	-6	2	LOC_Os01g72980	glucose-inhibited division protein A
22208	GATCGTCACTCGCACGG	3	30	-10	25	-8.33333	1	LOC_Os04g05010	CBS domain, putative
22243	GATCGTCATCGGGCTCT	12	82	-6.83333	289	-24.0833	1	LOC_Os01g18210	peptidyl-prolyl cis-trans isomerase, cyclophilin-type, putative
22245	GATCGTCATCGTCATCT	2	15	-7.5	52	-26	3	LOC_Os05g49890	Ras family, putative
22247	GATCGTCATCTGAATGC	3	87	-29	52	-17.3333	2	LOC_Os01g14820	expressed protein
22283	GATCGTCCATATTTGAA	0	8	-8	19	-19	2	LOC_Os07g45060	hypothetical protein
22285	GATCGTCCATGCTTGAG	0	19	-19	6	-6	2	LOC_Os05g47640	threonine synthase, putative
22291	GATCGTCCCACGCCACC	0	13	-13	6	-6	1	LOC_Os01g46500	F-box domain, putative
22322	GATCGTCCGTGACGTCA	0	13	-13	31	-31	1	LOC_Os12g40180	expressed protein
22378	GATCGTCGCAAGCCTTC	0	6	-6	8	-8	1	LOC_Os03g63870	expressed protein, with alternative splicing isoforms
22380	GATCGTCGCAGTCTCTG	5	36	-7.2	83	-16.6	2	LOC_Os12g34330	PHD-finger, putative
22426	GATCGTCGGGCTCACCT	3	44	-14.6667	66	-22	1	LOC_Os03g13750	At1g48440
22469	GATCGTCTACATGAAGC	0	11	-11	19	-19	1	LOC_Os02g39990	MATH domain, putative
22480	GATCGTCTATTGTAATC	0	17	-17	58	-58	2	LOC_Os11g06390	actin
22490	GATCGTCTCAGTAAGGT	0	11	-11	15	-15	1	LOC_Os01g21460	expressed protein
22493	GATCGTCTCATAGTCCC	0	17	-17	6	-6	2	LOC_Os01g42650	probable cytochrome-c oxidase (EC 1.9.3.1) Vb chain precursor - rice mitochondrion
22502	GATCGTCTCCGGCATGC	0	38	-38	21	-21	1	LOC_Os01g46710	transposon protein, putative, CACTA, En/Spm sub-class
22506	GATCGTCTCCTTTTATC	0	120	-120	199	-199	2	LOC_Os02g52150	Hsp20/alpha crystallin family, putative
22532	GATCGTCTGCTAGTTAT	0	5	-5	8	-8	2	LOC_Os07g09310	Thioredoxin, putative
22542	GATCGTCTGTAGTTTTA	7	42	-6	102	-14.5714	2	LOC_Os02g49270	RNA methylase, putative
22643	GATCGTGAGATAGAAGC	4	48	-12	26	-6.5	2	LOC_Os06g13060	DnaJ domain, putative
22676	GATCGTGATTCAGCCCA	1	36	-36	45	-45	1	LOC_Os08g43360	RNA recognition motif. (a.k.a. RRM, RBD, or RNP domain), putative
22686	GATCGTGCAACCTCTGT	10	76	-7.6	121	-12.1	2	LOC_Os03g27450	putative GTP-binding protein
22722	GATCGTGCCGGTTTTGT	0	72	-72	10	-10	1	LOC_Os01g08580	hypothetical protein
22726	GATCGTGCCTCCATCCC	12	142	-11.8333	71	-5.91667	2	LOC_Os05g38740	histone H4 - Arabidopsis thaliana
22733	GATCGTGCGCAACGAGA	0	10	-10	8	-8	1	LOC_Os03g31630	subtilase family protein
22755	GATCGTGCTCACCATCA	1	16	-16	21	-21	1	LOC_Os11g26850	adenosylhomocysteinase
22796	GATCGTGGAAATTTGAT	0	93	-93	12	-12	2	LOC_Os08g16600	expressed protein
22799	GATCGTGGAAGACTTTT	5	32	-6.4	150	-30	2	LOC_Os10g19960	Glycosyl hydrolases family 35, putative
22819	GATCGTGGAGTGCATTG	3	20	-6.66667	32	-10.6667	2	LOC_Os07g27810	expressed protein
22839	GATCGTGGCGGCGCACG	0	11	-11	23	-23	1	LOC_Os07g10660	ribosomal protein S5, putative
22840	GATCGTGGCGGTCGTGG	0	30	-30	28	-28	1	LOC_Os01g52390	retrotransposon protein, putative, Ty3-gypsy sub-class
22848	GATCGTGGCTCGCCCGC	0	57	-57	35	-35	1	LOC_Os06g09330	ubiquitin conjugating enzyme 2
22863	GATCGTGGGCTCCGCAG	6	41	-6.83333	30	-5	1	LOC_Os03g60600	Transposable element protein, putative
22890	GATCGTGGTGGCTTTCT	0	26	-26	44	-44	2	LOC_Os11g04409	NULL
22903	GATCGTGTAAATTGAGA	0	6	-6	8	-8	1	LOC_Os04g57230	regulatory protein RecX, putative
22916	GATCGTGTAGTGAATTT	1	11	-11	18	-18	1	LOC_Os02g44810	tRNA pseudouridine synthase A, putative
22926	GATCGTGTATTCCTGTA	0	42	-42	27	-27	2	LOC_Os11g34190	expressed protein
22929	GATCGTGTCAATTCCTG	0	19	-19	10	-10	2	LOC_Os04g38960	hypothetical protein
22947	GATCGTGTCCCCGGATG	3	41	-13.6667	66	-22	2	LOC_Os07g06970	expressed protein
22957	GATCGTGTCGTGGTTAC	0	28	-28	12	-12	2	LOC_Os11g06130	PHD-finger, putative
22963	GATCGTGTGAACTTGAA	7	74	-10.5714	50	-7.14286	2	LOC_Os02g03100	oxidoreductase, aldo/keto reductase family, putative
22971	GATCGTGTGCTCCTGTC	0	28	-28	10	-10	2	LOC_Os07g09870	F-box protein interaction domain, putative
22986	GATCGTGTGTAGCATAA	7	95	-13.5714	87	-12.4286	2	LOC_Os12g42090	methyltransferase, UbiE/COQ5 family, putative
23010	GATCGTGTTGAATAAAG	0	40	-40	29	-29	2	LOC_Os03g13390	oxidoreductase, aldo/keto reductase family, putative
23024	GATCGTGTTGTCGCTAA	0	21	-21	23	-23	2	LOC_Os06g47580	ImpB/MucB/SamB family, putative
23028	GATCGTGTTTCACTCTT	0	10	-10	18	-18	1	LOC_Os12g36170	expressed protein
23034	GATCGTGTTTGCTCACT	0	15	-15	8	-8	2	LOC_Os03g57780	putative receptor-like protein kinase
23062	GATCGTTACGGAAACAA	0	51	-51	15	-15	6	LOC_Os11g38949	NULL
23083	GATCGTTATCTTGTGGC	0	7	-7	26	-26	2	LOC_Os11g05562	NULL
23098	GATCGTTCAGTTGAGAT	0	67	-67	39	-39	2	LOC_Os06g42000	AhpC/TSA family, putative
23120	GATCGTTCCCCGTGATT	5	93	-18.6	33	-6.6	2	LOC_Os05g32330	Endonuclease/Exonuclease/phosphatase family, putative
23122	GATCGTTCCGACGAAGC	0	5	-5	10	-10	2	LOC_Os01g48280	Ubiquitin-conjugating enzyme
23151	GATCGTTCTACTGTCAG	0	18	-18	41	-41	2	LOC_Os03g53590	expressed protein
23177	GATCGTTGAATTCAGGT	0	19	-19	8	-8	2	LOC_Os07g32406	NULL
23200	GATCGTTGCATTTGGAA	3	53	-17.6667	84	-28	5	LOC_Os02g57830	hypothetical protein
23206	GATCGTTGCCTCGCCGG	0	30	-30	40	-40	2	LOC_Os01g05070	hypothetical protein
23236	GATCGTTGGTAGAGGAT	5	72	-14.4	193	-38.6	1	LOC_Os05g45740	Mitochondrial ATP synthase g subunit
23246	GATCGTTGTATAGAGAG	0	5	-5	36	-36	2	LOC_Os02g45180	ORMDL family
23255	GATCGTTGTGCAGATAT	8	40	-5	73	-9.125	2	LOC_Os05g41210	calmodulin
23256	GATCGTTGTGCATGCCT	0	46	-46	21	-21	2	LOC_Os10g35630	hypothetical protein
23273	GATCGTTTAACGACTCG	0	18	-18	14	-14	2	LOC_Os03g31400	putative ubiquitin conjugation factor
23280	GATCGTTTAGAAATTCT	3	97	-32.3333	33	-11	2	LOC_Os03g10850	Erv1 / Alr family, putative
23293	GATCGTTTCAAAGCGAT	2	23	-11.5	81	-40.5	2	LOC_Os10g35470	putative prolyl 4-hydroxylase, alpha subunit
23295	GATCGTTTCACCTTGTA	0	32	-32	6	-6	2	LOC_Os05g41620	expressed protein
23309	GATCGTTTCTGTGCCAG	0	13	-13	39	-39	2	LOC_Os10g40060	putative serine/threonine protein kinase
23322	GATCGTTTGATTGATGG	0	70	-70	31	-31	2	LOC_Os11g06390	actin
23327	GATCGTTTGCGGATGAG	0	23	-23	36	-36	1	LOC_Os01g08280	expressed protein
23336	GATCGTTTGGCCATTTT	2	38	-19	125	-62.5	2	LOC_Os10g40720	beta-expansin EXPB3
23357	GATCGTTTTCCCATTCA	5	112	-22.4	27	-5.4	2	LOC_Os04g42380	ribosomal protein S17, putative
23424	GATCTAAAGAAAGAGGT	0	77	-77	12	-12	1	LOC_Os02g07980	expressed protein
23428	GATCTAAAGCGCGAAGA	0	11	-11	18	-18	1	LOC_Os02g16000	BTB/POZ domain, putative
23458	GATCTAACATCACCACA	0	87	-87	54	-54	2	LOC_Os03g02150	alpha-adaptin C-like protein
23500	GATCTAAGCTAAACTTG	0	7	-7	11	-11	1	LOC_Os08g23140	hypothetical protein
23504	GATCTAAGCTTGCCAGT	3	38	-12.6667	19	-6.33333	2	LOC_Os03g55310	expressed protein
23506	GATCTAAGGAGACATGC	0	6	-6	8	-8	2	LOC_Os01g45390	HD domain, putative
23588	GATCTACAAGAGGCAGA	3	82	-27.3333	60	-20	1	LOC_Os01g50760	farnesyl-pyrophosphate synthetase - rice
23592	GATCTACAAGTATGGAT	0	26	-26	10	-10	2	LOC_Os05g02740	hypothetical protein
23604	GATCTACAATTTGTGTT	10	108	-10.8	62	-6.2	2	LOC_Os09g07300	Putative zinc finger in N-recognin
23620	GATCTACACTGGAAACC	25	125	-5	185	-7.4	1	LOC_Os05g40410	expressed protein
23634	GATCTACAGGCTTGTGA	0	6	-6	29	-29	7	LOC_Os12g32180	At3g12180
23641	GATCTACAGTCTGGAAA	2	53	-26.5	58	-29	1	LOC_Os03g18700	expressed protein
23657	GATCTACATCTAGTTTC	0	11	-11	22	-22	2	LOC_Os09g31486	NULL
23663	GATCTACATGTTGTTGC	0	10	-10	7	-7	2	LOC_Os02g35640	expressed protein
23713	GATCTACCGAGGTTTCG	0	38	-38	44	-44	2	LOC_Os01g64960	Chlorophyll A-B binding protein, putative
23716	GATCTACCGCAAGTGGT	3	59	-19.6667	88	-29.3333	3	LOC_Os06g03510	hypothetical protein
23721	GATCTACCGGTAAGGTG	0	10	-10	21	-21	2	LOC_Os04g39160	RNA dependent RNA polymerase, putative
23770	GATCTACGAGTCGGCGC	0	36	-36	17	-17	1	LOC_Os01g47400	expressed protein
23778	GATCTACGCGTGTATCT	0	5	-5	6	-6	2	LOC_Os01g67730	hypothetical protein
23793	GATCTACGGTTTGTTGA	0	13	-13	35	-35	2	LOC_Os02g42600	Double-stranded RNA binding motif, putative
23852	GATCTACTGAAGCGTTG	0	74	-74	17	-17	2	LOC_Os07g11280	hypothetical protein
23896	GATCTACTTGCTTATTC	0	6	-6	17	-17	2	LOC_Os08g13780	hypothetical protein
23920	GATCTAGAGATATTCTT	0	17	-17	25	-25	2	LOC_Os05g43690	expressed protein
23941	GATCTAGCCATCTTCCT	0	8	-8	25	-25	2	LOC_Os03g21240	myb-like DNA-binding domain, SHAQKYF class, putative
23966	GATCTAGTATCTAACTG	0	23	-23	21	-21	2	LOC_Os07g40930	expressed protein
23967	GATCTAGTATTGGTGAC	5	61	-12.2	27	-5.4	1	LOC_Os01g39850	expressed protein
24003	GATCTATAACCCGAAAA	9	92	-10.2222	45	-5	1	LOC_Os06g23504	NULL
24016	GATCTATACATTACTCC	0	8	-8	21	-21	2	LOC_Os05g36910	AT5g06370/MHF15_11
24024	GATCTATAGGTTAGTGC	0	31	-31	7	-7	1	LOC_Os12g04160	50S ribosomal protein L24
24028	GATCTATATACCATCCG	1	23	-23	11	-11	2	LOC_Os05g05950	chloroplast protein import component Toc86/159, G and M domains, putative
24090	GATCTATCCTGCCTGCC	12	89	-7.41667	89	-7.41667	1	LOC_Os02g17850	tobamovirus multiplication 2B
24097	GATCTATCGGTTCGTCG	3	43	-14.3333	47	-15.6667	2	LOC_Os08g03520	retrotransposon protein, putative, Ty1-copia sub-class
24106	GATCTATCTATGAATCT	1	21	-21	10	-10	2	LOC_Os08g03520	retrotransposon protein, putative, Ty1-copia sub-class
24168	GATCTATGAGTCTTAGA	1	36	-36	76	-76	1	LOC_Os07g30970	nucleoside diphosphate kinase i (ec 2.7.4.6) (ndk i) (ndp kinase i)(ndpk i)
24174	GATCTATGATGGTTTGG	7	44	-6.28571	37	-5.28571	1	LOC_Os05g34210	expressed protein
24179	GATCTATGCACCAGAGG	0	10	-10	10	-10	1	LOC_Os01g04020	AP2 domain, putative
24190	GATCTATGCCGGGAACC	0	20	-20	41	-41	1	LOC_Os07g06450	RNA recognition motif. (a.k.a. RRM, RBD, or RNP domain), putative
24192	GATCTATGCTAATCCTT	0	36	-36	12	-12	1	LOC_Os07g01890	hypothetical protein
24201	GATCTATGCTTGGCTAT	0	20	-20	62	-62	2	LOC_Os05g47640	threonine synthase, putative
24260	GATCTATGTTGCGTATG	3	38	-12.6667	54	-18	2	LOC_Os02g38050	PB1 domain, putative
24306	GATCTATTCTTTTCTTG	0	15	-15	31	-31	2	LOC_Os07g44350	expressed protein
24308	GATCTATTGAAGGTTGT	0	25	-25	10	-10	7	LOC_Os03g55090	putative phosphorylase
24320	GATCTATTGGGGTTAAA	0	64	-64	40	-40	2	LOC_Os12g42860	expressed protein
24329	GATCTATTGTGCTGTTC	12	87	-7.25	156	-13	2	LOC_Os04g33440	dna binding protein s1fa
24386	GATCTCAAAGCAGATTC	0	18	-18	8	-8	2	LOC_Os02g16830	glutelin.
24437	GATCTCAAGCACTACTA	0	11	-11	29	-29	1	LOC_Os03g49730	putative MYND finger protein
24441	GATCTCAAGGAGCTACT	0	5	-5	6	-6	7	LOC_Os07g28820	Protein kinase domain, putative
24450	GATCTCAAGGTGAAGCG	0	5	-5	11	-11	1	LOC_Os03g06670	Core histone H2A/H2B/H3/H4
24476	GATCTCACAGCGTCTTC	0	15	-15	36	-36	2	LOC_Os05g36090	DHHC zinc finger domain, putative
24481	GATCTCACAGTTTCTAG	7	44	-6.28571	43	-6.14286	7	LOC_Os12g07720	ATPase, AAA family, putative
24492	GATCTCACCGAAGGAAT	0	38	-38	48	-48	5	LOC_Os09g11510	At3g52150/F4F15_260
24528	GATCTCACTTGCATTGT	0	26	-26	98	-98	2	LOC_Os05g07030	arginyl-tRNA synthetase
24532	GATCTCAGACAGTGACT	0	48	-48	15	-15	1	LOC_Os07g08330	ribosomal protein L4/L1 family, putative
24533	GATCTCAGACCGAATGA	0	5	-5	6	-6	1	LOC_Os05g02190	expressed protein
24573	GATCTCAGGGCGGAGGC	0	108	-108	111	-111	1	LOC_Os02g53420	chaperone protein DnaK
24619	GATCTCATCATGGTCAC	0	30	-30	15	-15	1	LOC_Os06g04460	hypersensitive-induced reaction protein 4
24621	GATCTCATCCAAAAGCT	0	15	-15	10	-10	1	LOC_Os01g54880	hypothetical protein
24634	GATCTCATCGGGCTGCT	0	43	-43	95	-95	1	LOC_Os08g42890	pectinesterase inhibitor domain
24640	GATCTCATCGTCTACTT	0	39	-39	19	-19	5	LOC_Os01g30956	NULL
24643	GATCTCATCTATCAATA	0	25	-25	6	-6	1	LOC_Os11g03270	apyrase GS52
24651	GATCTCATCTGGTCAGC	0	20	-20	7	-7	1	LOC_Os03g38000	putative ribosomal protein
24672	GATCTCATGGTGTTCGT	1	23	-23	11	-11	2	LOC_Os04g38410	chlorophyll a/b-binding apoprotein CP24 precursor - maize
24678	GATCTCATGTCATGATG	0	10	-10	6	-6	2	LOC_Os02g02290	SNF2 family N-terminal domain, putative
24680	GATCTCATGTGTCATGA	1	16	-16	18	-18	2	LOC_Os02g12870	hypothetical protein
24684	GATCTCATGTTTACAGC	0	51	-51	17	-17	1	LOC_Os07g38530	probable mitogen activated protein kinase - rice
24686	GATCTCATTAGCGGCGG	4	54	-13.5	28	-7	1	LOC_Os02g04420	expressed protein
24688	GATCTCATTATCTGGTT	0	26	-26	19	-19	2	LOC_Os08g27240	expressed protein
24696	GATCTCATTCCCATTTT	9	94	-10.4444	78	-8.66667	2	LOC_Os03g06200	phosphoserine aminotransferase
24733	GATCTCCAAATGAGCTG	0	49	-49	12	-12	2	LOC_Os07g44950	bZIP transcription factor, putative
24747	GATCTCCACGGCATCGA	0	46	-46	17	-17	2	LOC_Os04g57870	hypothetical protein
24764	GATCTCCCAATGAGAGG	0	21	-21	12	-12	1	LOC_Os03g14260	guanine nucleotide-exchange protein GEP2
24863	GATCTCCTGAGAGAGAG	0	104	-104	37	-37	2	LOC_Os10g27230	Endonuclease/Exonuclease/phosphatase family, putative
24864	GATCTCCTGATGCCAAG	4	30	-7.5	43	-10.75	7	LOC_Os07g47630	RNA recognition motif. (a.k.a. RRM, RBD, or RNP domain), putative
24869	GATCTCCTGGACAAGTT	0	19	-19	35	-35	2	LOC_Os02g57540	Ribosomal L28e protein family
24899	GATCTCCTTGTGCCCTT	0	36	-36	6	-6	2	LOC_Os01g16220	expressed protein
24983	GATCTCGCCAGCCAGTA	12	79	-6.58333	67	-5.58333	3	LOC_Os07g11510	Protease inhibitor/seed storage/LTP family, putative
25035	GATCTCGCTTTTATCGA	3	113	-37.6667	25	-8.33333	2	LOC_Os05g28290	Ran binding protein 1 homolog
25069	GATCTCGGTTCGTGCAT	0	149	-149	47	-47	1	LOC_Os01g43540	SGS domain, putative
25102	GATCTCGTCGGCTGTCC	0	28	-28	18	-18	3	LOC_Os11g09280	protein disulfide isomerase 2 precursor
25148	GATCTCGTGTTCTTTGT	6	90	-15	43	-7.16667	2	LOC_Os02g41630	phenylalanine ammonia-lyase
25191	GATCTCTACCGGCGACG	0	18	-18	30	-30	2	LOC_Os08g42380	mitochondrial import inner membrane translocase subunit tim8
25228	GATCTCTCAGGTTAGCT	0	25	-25	105	-105	2	LOC_Os03g51640	hypothetical protein
25239	GATCTCTCCAAGCCAGA	0	8	-8	45	-45	3	LOC_Os01g37770	RWD domain, putative
25243	GATCTCTCCATTCCATG	0	5	-5	6	-6	2	LOC_Os03g03930	polyA polymerase family protein, putative
25252	GATCTCTCCGAACCCTG	4	21	-5.25	92	-23	2	LOC_Os03g20370	calmodulin 1 (clone lambda DASH) - rice
25331	GATCTCTCTGCTTCTGT	0	48	-48	15	-15	1	LOC_Os03g25450	putative centromere/microtubule binding protein
25339	GATCTCTCTTCATGTCG	3	57	-19	25	-8.33333	1	LOC_Os04g58580	Eukaryotic phosphomannomutase
25340	GATCTCTCTTCTCTTTG	0	8	-8	6	-6	2	LOC_Os09g24820	hypothetical protein
25365	GATCTCTGATAACTTGG	4	39	-9.75	30	-7.5	2	LOC_Os01g62040	TIP49 C-terminus, putative
25391	GATCTCTGCTACGTTTG	0	7	-7	19	-19	2	LOC_Os01g62360	expressed protein
25398	GATCTCTGCTTGGAAAA	1	7	-7	17	-17	2	LOC_Os12g35640	hypothetical protein
25412	GATCTCTGTGTTGTACA	1	20	-20	12	-12	2	LOC_Os07g31850	Zinc finger, C3HC4 type (RING finger), putative
25417	GATCTCTTAATTTGTGA	0	31	-31	61	-61	2	LOC_Os04g53380	hypothetical protein
25461	GATCTCTTCGGAGGCTT	0	13	-13	52	-52	2	LOC_Os05g41070	bZIP transcription factor, putative
25480	GATCTCTTCTCCTTTTG	1	48	-48	37	-37	2	LOC_Os07g42180	Exportin-t, putative
25541	GATCTCTTTCTGTTGAA	3	53	-17.6667	33	-11	2	LOC_Os04g57500	phosphatidate cytidylyltransferase
25542	GATCTCTTTGAATAGAG	4	48	-12	44	-11	2	LOC_Os07g37650	Putative GTP-ase activating protein for Arf
25546	GATCTCTTTGATGGTGG	0	5	-5	10	-10	2	LOC_Os05g28720	hypothetical protein
25597	GATCTGAAACATGGATA	0	28	-28	12	-12	2	LOC_Os04g39090	SAM domain (Sterile alpha motif), putative
25599	GATCTGAAACATTTCGG	4	71	-17.75	37	-9.25	2	LOC_Os03g05710	acetyltransferase, GNAT family, putative
25605	GATCTGAAACTGTAGCT	1	59	-59	11	-11	2	LOC_Os12g04290	TAP42-like family
25616	GATCTGAAAGGTTCAAT	0	36	-36	25	-25	1	LOC_Os04g36810	Sm protein, putative
25619	GATCTGAAATAAAGTGG	0	8	-8	40	-40	2	LOC_Os01g34480	expressed protein
25641	GATCTGAACAATCTACT	0	5	-5	10	-10	1	LOC_Os07g33780	ABC transporter, putative
25689	GATCTGAAGGCAGTCAG	0	15	-15	46	-46	1	LOC_Os03g04940	expressed protein
25715	GATCTGAATAAGGTACA	0	33	-33	15	-15	1	LOC_Os05g36000	beta-hydroxyacyl-(acyl-carrier-protein) dehydratase FabZ, putative
25718	GATCTGAATCATGTACT	0	8	-8	11	-11	2	LOC_Os08g13110	hypothetical protein
25877	GATCTGAGCACTGCTAA	0	16	-16	7	-7	1	LOC_Os08g38980	Voltage gated chloride channel, putative
25880	GATCTGAGCAGCATCGG	0	44	-44	66	-66	1	LOC_Os02g56130	proliferating cell nuclear antigen (pcna)
25899	GATCTGAGCTAACCAGT	1	21	-21	45	-45	2	LOC_Os04g32580	expressed protein
25908	GATCTGAGCTTCGTGTC	0	11	-11	23	-23	2	LOC_Os03g04710	hypothetical protein
25914	GATCTGAGCTTTAGTTA	1	56	-56	10	-10	1	LOC_Os01g49890	threonine synthase, putative
25937	GATCTGAGTGTCTCTTT	0	16	-16	59	-59	2	LOC_Os09g26554	NULL
25948	GATCTGATAACAACATA	0	5	-5	17	-17	1	LOC_Os05g27920	PX domain, putative
25949	GATCTGATAACAACGCT	0	26	-26	15	-15	2	LOC_Os06g04580	hypothetical protein
25959	GATCTGATACTCAGGCT	0	5	-5	22	-22	2	LOC_Os03g19920	Poly(A) polymerase central domain, putative
25971	GATCTGATATCAGATGT	4	38	-9.5	32	-8	2	LOC_Os02g39820	expressed protein
25983	GATCTGATGAGATGGTG	7	49	-7	58	-8.28571	2	LOC_Os07g29290	Pollen allergen, putative
25993	GATCTGATGATTCTTGT	0	34	-34	43	-43	2	LOC_Os03g57120	ferredoxin-NADP+ reductase
26015	GATCTGATGGGATTCCA	9	54	-6	111	-12.3333	2	LOC_Os03g22160	Similar to probable GTP pyrophosphokinase [imported] - Arabidopsis thaliana
26019	GATCTGATGGTTGCTGG	1	10	-10	23	-23	2	LOC_Os04g43140	DEAD/DEAH box helicase, putative
26046	GATCTGATTCAAGGAAT	0	39	-39	8	-8	2	LOC_Os01g25330	WW domain, putative
26075	GATCTGATTGGCGGCGA	0	43	-43	32	-32	2	LOC_Os02g02520	expressed protein
26127	GATCTGCAACCGTCTTC	0	6	-6	12	-12	2	LOC_Os07g40730	Helicase conserved C-terminal domain, putative
26151	GATCTGCAAGGTTCAAG	0	25	-25	8	-8	2	LOC_Os05g07670	Transposable element protein, putative
26152	GATCTGCAAGGTTTCTT	19	177	-9.31579	116	-6.10526	2	LOC_Os02g11030	ribosomal protein L19, putative
26153	GATCTGCAAGTAACTCG	0	18	-18	7	-7	2	LOC_Os01g54960	hypothetical protein
26160	GATCTGCAAGTGGATTC	0	31	-31	8	-8	2	LOC_Os10g25060	expressed protein
26231	GATCTGCAGATACCACG	2	17	-8.5	37	-18.5	1	LOC_Os03g54920	expressed protein (having alternative splicing products)
26263	GATCTGCAGTAAGAAGG	0	49	-49	17	-17	5	LOC_Os01g73900	chloroplast RNA helicase VDL'''' isoform 4, putative
26270	GATCTGCAGTTCCTGAA	0	27	-27	15	-15	2	LOC_Os02g50840	BAH domain, putative
26306	GATCTGCATTCCAAGAT	0	21	-21	6	-6	1	LOC_Os03g03650	hypothetical protein
26307	GATCTGCATTCCCTCTG	0	8	-8	27	-27	2	LOC_Os07g38110	expressed protein
26324	GATCTGCCAAACCTAGG	30	158	-5.26667	247	-8.23333	1	LOC_Os04g44400	ATP-dependent Clp protease, proteolytic subunit ClpP, putative
26334	GATCTGCCAATAATTCA	3	30	-10	29	-9.66667	1	LOC_Os12g42230	pyruvate dehydrogenase E1 beta subunit
26346	GATCTGCCACTCTTGTG	1	10	-10	15	-15	2	LOC_Os08g44010	hypothetical protein
26368	GATCTGCCATTGCAACT	0	122	-122	37	-37	2	LOC_Os02g25870	Elongation factor Tu C-terminal domain, putative
26372	GATCTGCCCAAGCTTGC	12	102	-8.5	65	-5.41667	1	LOC_Os01g42960	TPR Domain, putative
26381	GATCTGCCCATTAACTT	0	7	-7	21	-21	2	LOC_Os06g50350	hypothetical protein
26422	GATCTGCCGCTATAGAG	0	59	-59	41	-41	5	LOC_Os03g07890	Mitochondrial carrier protein, putative
26426	GATCTGCCGCTGATTGA	0	7	-7	18	-18	2	LOC_Os11g05870	Harpin-induced protein 1 (Hin1), putative
26429	GATCTGCCGCTTCACCG	0	23	-23	7	-7	1	LOC_Os01g57240	expressed protein
26432	GATCTGCCGGCACGAGC	0	84	-84	61	-61	1	LOC_Os09g26400	Similar to ABI3-interacting protein 2
26458	GATCTGCCTCGCGGGGC	0	5	-5	12	-12	1	LOC_Os07g47510	Rubber elongation factor protein (REF)
26466	GATCTGCCTGACATCCA	0	25	-25	35	-35	1	LOC_Os04g40180	expressed protein
26473	GATCTGCCTGGACGCCT	0	59	-59	94	-94	1	LOC_Os07g43740	Zinc finger, C3HC4 type (RING finger), putative
26477	GATCTGCCTGTTGCTCA	27	182	-6.74074	172	-6.37037	1	LOC_Os05g04700	Uncharacterized protein family, putative
26492	GATCTGCGAAATCTGTG	0	11	-11	6	-6	1	LOC_Os01g63150	retrotransposon protein, putative, Ty3-gypsy sub-class
26528	GATCTGCGCTGAGCACA	17	95	-5.58824	160	-9.41176	2	LOC_Os02g52390	At3g19170/MVI11_8
26534	GATCTGCGGCCGCCTTC	0	8	-8	52	-52	1	LOC_Os03g25130	protein F10K1.17 [imported] - Arabidopsis thaliana
26550	GATCTGCGTACTTCCCT	0	34	-34	23	-23	2	LOC_Os05g50220	Peroxisomal membrane anchor protein (Pex14p) conserved region, putative
26615	GATCTGCTCAGCTTGCG	1	11	-11	29	-29	2	LOC_Os02g18550	ribosomal protein S3a, cytosolic - rice
26636	GATCTGCTCCGGGCGGG	0	6	-6	6	-6	1	LOC_Os05g13440	expressed protein
26683	GATCTGCTGATTTATTC	0	6	-6	6	-6	2	LOC_Os04g11830	TCP family transcription factor, putative
26691	GATCTGCTGCCATCCAG	5	80	-16	83	-16.6	1	LOC_Os03g61580	hypothetical protein
26704	GATCTGCTGCTCACAGG	0	7	-7	22	-22	1	LOC_Os03g56420	expressed protein
26713	GATCTGCTGCTTTCTTG	0	11	-11	87	-87	2	LOC_Os07g06710	TPR Domain, putative
26727	GATCTGCTGGGCCTTTC	0	70	-70	75	-75	2	LOC_Os08g23440	K-Cl cotransporter
26734	GATCTGCTGGTGCTCCT	0	25	-25	73	-73	5	LOC_Os01g04730	ribosomal protein L24, putative
26736	GATCTGCTGGTGTTTAT	0	8	-8	23	-23	2	LOC_Os02g21240	N7-like protein
26745	GATCTGCTGTGGAAATG	0	61	-61	66	-66	2	LOC_Os02g53120	hypothetical protein
26759	GATCTGCTGTTGTTCGG	0	34	-34	42	-42	1	LOC_Os03g44530	expressed protein
26785	GATCTGCTTATTCTAGC	0	85	-85	30	-30	2	LOC_Os03g50450	putative receptor kinase
26793	GATCTGCTTCCCCTCTT	0	44	-44	39	-39	1	LOC_Os04g02150	hypothetical protein
26832	GATCTGCTTGTGATTGC	0	7	-7	37	-37	2	LOC_Os01g28980	hypothetical protein
26835	GATCTGCTTTAACCTTC	0	15	-15	17	-17	2	LOC_Os01g15979	NULL
26847	GATCTGCTTTTCTGCAA	0	17	-17	104	-104	2	LOC_Os08g34060	expressed protein
26851	GATCTGGAAACCTGAGC	0	8	-8	52	-52	2	LOC_Os01g37870	expressed protein
26875	GATCTGGAAGTTGAATT	0	57	-57	14	-14	2	LOC_Os10g25320	Initiation factor 2 subunit family
26889	GATCTGGACATAAACCC	0	5	-5	43	-43	2	LOC_Os10g37850	putative arm repeat containing protein
26908	GATCTGGACTCGCAAAT	10	182	-18.2	108	-10.8	2	LOC_Os04g51910	Similar to 26S proteasome regulatory subunit [imported] - Arabidopsis thaliana
26942	GATCTGGAGGTGTTCAA	0	20	-20	14	-14	1	LOC_Os01g46610	isocitrate dehydrogenase, NADP-dependent
26955	GATCTGGATATTGATGA	0	6	-6	8	-8	2	LOC_Os06g01490	Multicopper oxidase, putative
26957	GATCTGGATGACCTGGA	0	15	-15	10	-10	1	LOC_Os08g39490	expressed protein
27014	GATCTGGCATTTGGTCA	0	33	-33	22	-22	2	LOC_Os07g46820	RNA recognition motif. (a.k.a. RRM, RBD, or RNP domain), putative
27020	GATCTGGCCACCATGGA	0	19	-19	8	-8	1	LOC_Os04g59010	hypothetical protein
27062	GATCTGGCGCTCGCAGC	6	51	-8.5	55	-9.16667	2	LOC_Os06g04020	Similar to histone H1 homolog - rice
27129	GATCTGGCTGATAGTTT	0	25	-25	7	-7	2	LOC_Os12g25640	At5g63460
27162	GATCTGGGAGGACTGCT	0	31	-31	34	-34	2	LOC_Os02g58510	homoserine kinase
27180	GATCTGGGCCAACTTCT	0	34	-34	14	-14	2	LOC_Os08g43540	probable proteasome endopeptidase complex (EC 3.4.25.1) alpha chain - rice
27204	GATCTGGGGTGGTAAAC	0	68	-68	15	-15	2	LOC_Os05g07050	Mov34/MPN/PAD-1 family, putative
27207	GATCTGGGTATCTCGTC	0	16	-16	56	-56	2	LOC_Os06g42810	CDC48-interacting UBX-domain protein
27210	GATCTGGGTCATTGTTC	0	28	-28	12	-12	2	LOC_Os12g21700	zinc finger protein [imported] - garden pea
27248	GATCTGGTAGTATCGTT	1	13	-13	12	-12	2	LOC_Os03g55850	cold acclimation protein WCOR413-like protein
27256	GATCTGGTATTTGTGTT	0	15	-15	14	-14	1	LOC_Os02g32660	starch branching enzyme isoform RBE3 - rice
27262	GATCTGGTCATTTGAGT	0	5	-5	6	-6	2	LOC_Os01g62440	RNB-like protein, putative
27305	GATCTGGTGAGCCAAAC	4	38	-9.5	48	-12	1	LOC_Os01g08770	expressed protein
27316	GATCTGGTGCTGTCAAT	0	21	-21	18	-18	2	LOC_Os06g51490	protein F2K11.14 [imported] - Arabidopsis thaliana
27331	GATCTGGTGGTCTACCA	3	34	-11.3333	157	-52.3333	2	LOC_Os06g47600	thaumatin-like protein
27355	GATCTGGTTATTAGTAG	0	20	-20	6	-6	2	LOC_Os12g38630	Similar to RIKEN cDNA 2210409M21
27377	GATCTGGTTGCCTGCTT	0	79	-79	62	-62	2	LOC_Os07g41730	expressed protein
27379	GATCTGGTTGCTTCCAA	0	51	-51	43	-43	1	LOC_Os03g06070	La domain, putative
27387	GATCTGGTTGTTTATCT	0	102	-102	78	-78	2	LOC_Os02g45070	Piwi domain, putative
27392	GATCTGGTTTGATAGGT	0	34	-34	71	-71	2	LOC_Os07g29190	expressed protein
27396	GATCTGGTTTGTGAAAT	0	16	-16	17	-17	2	LOC_Os02g03030	SET domain, putative
27405	GATCTGTAAAACTCTAC	0	18	-18	10	-10	2	LOC_Os02g17380	Similar to protein F26G16.9 [imported] - Arabidopsis thaliana
27412	GATCTGTAAATGCGAGT	0	21	-21	26	-26	2	LOC_Os02g22650	expressed protein
27420	GATCTGTAACTTAGGGC	0	20	-20	8	-8	2	LOC_Os09g10720	Protein kinase domain, putative
27425	GATCTGTAAGACGAATG	0	8	-8	6	-6	1	LOC_Os09g32320	Plant protein family, putative
27463	GATCTGTACCGTTCTCT	0	5	-5	6	-6	3	LOC_Os05g50370	expressed protein
27482	GATCTGTACTGTCCTGG	0	21	-21	14	-14	2	LOC_Os02g03560	hypothetical protein
27495	GATCTGTAGCAGCACGA	0	7	-7	6	-6	2	LOC_Os06g04390	expressed protein
27497	GATCTGTAGCATTTTAG	0	11	-11	56	-56	2	LOC_Os03g03710	RNB-like protein, putative
27499	GATCTGTAGCGAAACAT	0	30	-30	21	-21	2	LOC_Os03g45410	TATA-binding protein TBP2
27504	GATCTGTAGGTCTCAGC	0	33	-33	30	-30	2	LOC_Os06g03990	aminotransferase, classes I and II, putative
27514	GATCTGTATAGTGGTCA	0	18	-18	11	-11	2	LOC_Os03g31230	expressed protein
27527	GATCTGTATCTCACTAG	0	21	-21	8	-8	2	LOC_Os01g14610	Partner of SLD five, PSF2, putative
27559	GATCTGTCAATTGAGCC	0	18	-18	29	-29	2	LOC_Os03g39020	putative kinesin heavy chain
27575	GATCTGTCAGCTGTCCC	0	15	-15	6	-6	7	LOC_Os04g55800	Similar to sulphate transporter protein
27586	GATCTGTCATCCAACTG	3	23	-7.66667	19	-6.33333	1	LOC_Os02g58490	Piwi domain, putative
27597	GATCTGTCATTTTGGTG	0	19	-19	177	-177	2	LOC_Os01g22520	dihydrolipoamide dehydrogenase
27652	GATCTGTCTCCAACAGT	3	44	-14.6667	50	-16.6667	2	LOC_Os01g22520	dihydrolipoamide dehydrogenase
27659	GATCTGTCTGAAGATGA	0	5	-5	34	-34	1	LOC_Os04g34530	Integral membrane protein DUF6, putative
27661	GATCTGTCTGAATTCTG	0	33	-33	92	-92	2	LOC_Os07g42080	expressed protein
27712	GATCTGTGACTTTGACT	3	31	-10.3333	22	-7.33333	1	LOC_Os04g42090	Adenosylmethionine decarboxylase, putative
27745	GATCTGTGCAATTTGCT	0	36	-36	26	-26	5	LOC_Os09g26470	Zinc finger, C3HC4 type (RING finger), putative
27762	GATCTGTGCCTGGTACT	0	11	-11	6	-6	2	LOC_Os01g73300	vamp-like protein ykt61 (atykt61) (geranylgeranylated protein 1)(atgp1)
27768	GATCTGTGCGGGGAGAG	0	5	-5	26	-26	5	LOC_Os03g17084	NULL
27786	GATCTGTGCTTGTATCA	0	5	-5	6	-6	2	LOC_Os03g20100	Similar to 30s ribosomal protein s1, chloroplast precursor (cs1). [spinach
27804	GATCTGTGGATTTTGGT	0	5	-5	8	-8	1	LOC_Os08g05350	F-box domain, putative
27811	GATCTGTGGGCGAGGGA	0	32	-32	6	-6	1	LOC_Os01g01710	1-deoxy-D-xylulose 5-phosphate reductoisomerase
27821	GATCTGTGGTGGATGGC	5	40	-8	50	-10	2	LOC_Os12g14070	chaperone protein DnaK
27825	GATCTGTGGTTAGCATG	0	11	-11	32	-32	2	LOC_Os02g38350	Regulator of chromosome condensation (RCC1), putative
27848	GATCTGTGTATTAGTGC	0	105	-105	12	-12	2	LOC_Os05g33050	expressed protein
27921	GATCTGTTAGGGAAGGA	0	10	-10	33	-33	2	LOC_Os03g14900	NB-ARC domain, putative
27931	GATCTGTTATCTGAACA	20	146	-7.3	135	-6.75	2	LOC_Os06g05080	Cytochrome c oxidase subunit Vb, putative
28007	GATCTGTTGATGAGAGT	0	34	-34	15	-15	2	LOC_Os03g60620	heat shock protein cognate 70
28060	GATCTGTTGTGGGGATT	0	18	-18	34	-34	2	LOC_Os12g37860	expressed protein
28062	GATCTGTTGTGTGCTTT	13	152	-11.6923	150	-11.5385	2	LOC_Os07g41180	Nuclear transport factor 2 (NTF2) domain, putative
28071	GATCTGTTGTTGCAGAT	0	146	-146	71	-71	2	LOC_Os05g47540	expressed protein
28127	GATCTGTTTGCCCCTTA	22	133	-6.04545	143	-6.5	2	LOC_Os07g12650	Ribosomal protein L7Ae, putative
28130	GATCTGTTTGCCTAATT	0	38	-38	54	-54	2	LOC_Os11g34360	Lung seven transmembrane receptor, putative
28159	GATCTGTTTGTTTTCAA	1	7	-7	6	-6	1	LOC_Os12g38180	dnaK protein
28205	GATCTTAAAGATGGTGT	0	15	-15	10	-10	2	LOC_Os11g10780	hypothetical protein
28212	GATCTTAAATCCTATTC	0	131	-131	62	-62	1	LOC_Os03g60400	40S ribosomal protein S23
28234	GATCTTAACTTTGAACC	0	13	-13	17	-17	3	LOC_Os08g09230	glycogen/starch synthases, ADP-glucose type, putative
28274	GATCTTACCCAGGCTCA	0	15	-15	18	-18	2	LOC_Os05g02410	hypothetical protein
28280	GATCTTACCGTGAGTTT	0	92	-92	28	-28	2	LOC_Os02g27470	importin (nuclear transport factor ) protein, putative
28298	GATCTTACTCGTGATTG	0	94	-94	40	-40	1	LOC_Os10g31810	expressed protein
28344	GATCTTAGTGAACAGGA	6	145	-24.1667	55	-9.16667	1	LOC_Os01g55730	expressed protein
28357	GATCTTATAACTTTTTG	0	6	-6	15	-15	2	LOC_Os01g68030	hypothetical protein
28406	GATCTTATTGTTTGTGC	4	51	-12.75	37	-9.25	2	LOC_Os12g35670	Rapid ALkalinization Factor (RALF), putative
28408	GATCTTATTTGCCGGGC	0	144	-144	141	-141	1	LOC_Os03g16110	Ser/Thr protein phosphatase family protein, putative
28417	GATCTTCAACAAACAAT	0	15	-15	15	-15	2	LOC_Os03g08710	hypothetical protein
28429	GATCTTCAAGAGACCAT	0	13	-13	17	-17	1	LOC_Os05g43480	Similar to ubiquitin-specific protease 25
28450	GATCTTCACAATTGCTA	0	63	-63	10	-10	2	LOC_Os03g44830	hypothetical protein
28453	GATCTTCACAGCAAACA	3	49	-16.3333	52	-17.3333	1	LOC_Os06g39344	NULL
28456	GATCTTCACAGGCTTTC	0	34	-34	27	-27	2	LOC_Os08g07300	REG-2-like, HAD superfamily (subfamily IA) hydrolase, putative
28459	GATCTTCACATTCTACA	0	15	-15	6	-6	1	LOC_Os02g07260	phosphoglycerate kinase
28460	GATCTTCACATTTTACA	0	49	-49	10	-10	1	LOC_Os05g41640	phosphoglycerate kinase
28464	GATCTTCACCTGTGACA	0	8	-8	25	-25	2	LOC_Os02g33560	At5g04840
28524	GATCTTCATCCTAAGTT	0	13	-13	15	-15	2	LOC_Os06g05110	superoxide dismutase (EC 1.15.1.1) (Fe) - rice
28553	GATCTTCCAAGGCTGGT	2	21	-10.5	19	-9.5	2	LOC_Os07g40270	expressed protein
28569	GATCTTCCATGTTTTTG	5	61	-12.2	98	-19.6	2	LOC_Os04g32020	2-oxoglutarate dehydrogenase, E1 component
28570	GATCTTCCATTTGCCAT	0	34	-34	37	-37	2	LOC_Os04g41910	RNA recognition motif. (a.k.a. RRM, RBD, or RNP domain), putative
28600	GATCTTCCGCTGTTGTA	0	66	-66	41	-41	2	LOC_Os01g32870	DnaJ domain, putative
28607	GATCTTCCGTCGGGGAG	0	6	-6	31	-31	1	LOC_Os07g41790	Sm protein
28635	GATCTTCCTGAAGGTGT	0	57	-57	71	-71	2	LOC_Os03g22900	helicase, putative
28680	GATCTTCGAGGTGTAAG	3	17	-5.66667	94	-31.3333	1	LOC_Os04g42250	Transferase family
28683	GATCTTCGATTTTGCTG	0	30	-30	6	-6	1	LOC_Os07g08810	expressed protein
28684	GATCTTCGCAATAACAT	0	13	-13	15	-15	1	LOC_Os07g04350	hypothetical protein
28694	GATCTTCGCCTCATGCA	2	99	-49.5	27	-13.5	2	LOC_Os07g04240	succinate dehydrogenase, flavoprotein subunit
28695	GATCTTCGCCTGATGAT	3	93	-31	48	-16	2	LOC_Os12g31350	Similar to protein T25K16.15 [imported] - Arabidopsis thaliana
28697	GATCTTCGCTATCGGCT	0	80	-80	10	-10	2	LOC_Os02g03610	ADP-ribosylation factor family
28698	GATCTTCGCTCGGGTGG	0	59	-59	114	-114	2	LOC_Os01g56640	hypothetical protein
28708	GATCTTCGGCCAGGTGG	3	63	-21	81	-27	2	LOC_Os09g33780	hypothetical protein
28710	GATCTTCGGGAGCAAAC	0	63	-63	15	-15	2	LOC_Os09g06560	expressed protein
28722	GATCTTCGTGATGAGAG	3	106	-35.3333	58	-19.3333	2	LOC_Os12g43830	expressed protein
28761	GATCTTCTCAGCTTTAG	0	21	-21	8	-8	3	LOC_Os05g47980	ATP synthase F1, beta subunit
28781	GATCTTCTCCTACAAGA	0	85	-85	10	-10	2	LOC_Os09g32948	NULL
28822	GATCTTCTGATAGGAAG	0	99	-99	39	-39	2	LOC_Os11g13890	chlorophyll a/b-binding protein CP26 precursor - maize
28860	GATCTTCTGTCCTTAGA	0	42	-42	31	-31	2	LOC_Os02g12580	serine/threonine protein phosphatase pp2a-3 catalytic subunit(ec 3.1.3.16)
28885	GATCTTCTTCCACCGTG	0	17	-17	8	-8	1	LOC_Os10g41390	putative cell cycle protein kinase
28905	GATCTTCTTGACAGGAT	0	70	-70	6	-6	1	LOC_Os02g50370	probable RNA helicase, 27866-23496 [imported] - Arabidopsis thaliana
28924	GATCTTCTTTACTTGCT	0	17	-17	12	-12	3	LOC_Os12g31840	protein heat shock protein F1O17.8 [imported] - Arabidopsis thaliana
28945	GATCTTGAAATGCTTGG	0	7	-7	32	-32	1	LOC_Os08g03360	Bromodomain, putative
28968	GATCTTGACAAGTGGCT	0	16	-16	12	-12	1	LOC_Os07g05440	retrotransposon protein, putative, unclassified
28971	GATCTTGACATTGTGGT	4	28	-7	77	-19.25	2	LOC_Os08g42540	expressed protein
28982	GATCTTGAGAAGAAAAT	0	25	-25	21	-21	1	LOC_Os04g30760	3-oxoacyl-(acyl-carrier-protein) reductase, putative
28989	GATCTTGAGACCAACAA	0	120	-120	83	-83	1	LOC_Os01g25610	40s ribosomal protein s4
28993	GATCTTGAGGGGGTCTC	0	23	-23	17	-17	2	LOC_Os03g22360	At3g06890
29000	GATCTTGAGTTCAGACG	0	21	-21	33	-33	1	LOC_Os10g35280	expressed protein
29003	GATCTTGAGTTGCTTTT	0	15	-15	59	-59	2	LOC_Os04g32560	Clp amino terminal domain, putative
29008	GATCTTGATAGCTGTCG	0	8	-8	11	-11	2	LOC_Os11g13694	NULL
29033	GATCTTGCAACATTGGC	2	85	-42.5	17	-8.5	2	LOC_Os06g02460	hypothetical protein
29057	GATCTTGCAGCACAATG	0	7	-7	19	-19	1	LOC_Os02g18820	expressed protein
29066	GATCTTGCAGTATTTGG	4	20	-5	43	-10.75	1	LOC_Os04g17050	hypothetical protein
29104	GATCTTGCCTCCCTCCG	0	108	-108	123	-123	2	LOC_Os05g39050	histone H4 - Arabidopsis thaliana
29114	GATCTTGCGCAGCACTC	0	13	-13	11	-11	1	LOC_Os04g55930	Uncharacterised protein family (UPF0136), putative
29137	GATCTTGCTCCAGCGAC	0	28	-28	61	-61	2	LOC_Os02g35870	Avr9 elicitor response protein
29140	GATCTTGCTCGTGGAAC	1	16	-16	32	-32	2	LOC_Os07g23550	expressed protein
29150	GATCTTGCTGAATCAGC	0	7	-7	28	-28	1	LOC_Os03g15780	anthranilate synthase component I
29167	GATCTTGCTGTCTCTGC	6	72	-12	39	-6.5	1	LOC_Os05g39390	outer membrane protein, OMP85 family, putative
29184	GATCTTGGAAAATTTGC	0	18	-18	44	-44	2	LOC_Os03g46610	putative RNA helicase
29199	GATCTTGGAGTTCTGAA	0	10	-10	11	-11	2	LOC_Os07g46540	Non-SMC condensin subunit, XCAP-D2/Cnd1, putative
29212	GATCTTGGCCTCGAAAC	4	21	-5.25	26	-6.5	1	LOC_Os03g41612	NULL
29283	GATCTTGTCATGCCGGC	0	18	-18	10	-10	2	LOC_Os06g14190	NF-X1 type zinc finger, putative
29333	GATCTTGTGCTTCCAGC	0	7	-7	19	-19	1	LOC_Os03g07820	hypothetical protein
29334	GATCTTGTGCTTGAGTT	0	8	-8	23	-23	2	LOC_Os10g41460	expressed protein
29344	GATCTTGTGGTTGCTGA	0	11	-11	14	-14	2	LOC_Os12g37850	expressed protein
29346	GATCTTGTGTACGATTT	0	11	-11	28	-28	2	LOC_Os02g58640	Similar to contains similarity to nascent polypeptide associated complex alpha chain gene_id:MAC12.18
29349	GATCTTGTGTCGCTGAT	0	8	-8	10	-10	2	LOC_Os06g01370	hypothetical protein
29359	GATCTTGTTAGCATTGC	0	8	-8	11	-11	1	LOC_Os06g22650	GAT domain, putative
29387	GATCTTGTTGAGCAAGA	6	118	-19.6667	34	-5.66667	1	LOC_Os09g25620	Adenosylmethionine decarboxylase
29430	GATCTTGTTTTGACGAC	0	7	-7	6	-6	1	LOC_Os02g01020	hypothetical protein
29444	GATCTTTACACGTAGCA	0	21	-21	6	-6	1	LOC_Os03g44200	beclin1-like protein
29459	GATCTTTACTGAGCAGA	0	17	-17	8	-8	2	LOC_Os02g48100	probable ATP-dependent DNA helicase RECG [imported] - Arabidopsis thaliana
29471	GATCTTTAGGAGCTTCT	0	21	-21	6	-6	2	LOC_Os02g42230	replication protein A2
29511	GATCTTTCAGCTGCCGC	0	101	-101	12	-12	3	LOC_Os05g41310	NB-ARC domain, putative
29543	GATCTTTCCGCGCAGCC	0	11	-11	15	-15	1	LOC_Os03g47990	expressed protein
29551	GATCTTTCGAAGCGTTT	0	33	-33	7	-7	2	LOC_Os01g62950	Ras family, putative
29604	GATCTTTCTGCTATGAA	0	13	-13	19	-19	1	LOC_Os10g33630	expressed protein
29655	GATCTTTGCCTATTGGG	4	34	-8.5	80	-20	2	LOC_Os02g05340	Proteasome/cyclosome repeat, putative
29656	GATCTTTGCCTCTTGAC	0	18	-18	14	-14	1	LOC_Os07g48350	expressed protein
29665	GATCTTTGCTTGTACCC	0	42	-42	29	-29	2	LOC_Os05g51790	SMC5 protein
29671	GATCTTTGGAACTAGGA	2	21	-10.5	15	-7.5	2	LOC_Os05g43670	extensin CYC17 precursor - Madagascar periwinkle
29672	GATCTTTGGAATCAATG	0	30	-30	8	-8	1	LOC_Os04g47970	ORMDL family
29676	GATCTTTGGATAGCTCC	0	19	-19	35	-35	1	LOC_Os04g55960	Similar to NADPH-cytochrome P450 reductase
29687	GATCTTTGGTCTAAGGT	0	23	-23	6	-6	2	LOC_Os08g37920	Zinc finger, C2H2 type, putative
29704	GATCTTTGTCCATTGAA	17	104	-6.11765	102	-6	2	LOC_Os01g70310	Helix-loop-helix DNA-binding domain, putative
29708	GATCTTTGTGATTTTGT	0	23	-23	12	-12	2	LOC_Os01g17190	EF hand, putative
29709	GATCTTTGTGGAACAGG	0	13	-13	58	-58	6	LOC_Os02g05200	hypothetical protein
29732	GATCTTTTACAAGTTAC	0	30	-30	43	-43	2	LOC_Os07g10720	ribosomal protein S8
29745	GATCTTTTATCGCTTTT	0	106	-106	19	-19	2	LOC_Os03g16860	dnaK protein
29761	GATCTTTTCAGGTGTGG	0	15	-15	56	-56	2	LOC_Os02g13400	probable poly(A) polymerase [imported] - Arabidopsis thaliana
29775	GATCTTTTCGACAAATA	0	6	-6	10	-10	1	LOC_Os06g22080	Diacylglycerol acyltransferase, putative
29779	GATCTTTTCGTTGCGGG	0	101	-101	15	-15	2	LOC_Os09g07500	expressed protein
29781	GATCTTTTCTACATCGT	0	46	-46	15	-15	1	LOC_Os01g16090	RNA recognition motif. (a.k.a. RRM, RBD, or RNP domain), putative
29802	GATCTTTTGACATTGTA	0	11	-11	33	-33	5	LOC_Os03g50364	NULL
29813	GATCTTTTGCTGGTTTT	0	19	-19	10	-10	2	LOC_Os01g46220	GDSL-like Lipase/Acylhydrolase
29820	GATCTTTTGGAGCTAGC	0	16	-16	10	-10	2	LOC_Os12g07110	probable acyl-CoA synthetase, 62297-59022 [imported] - Arabidopsis thaliana
29829	GATCTTTTGGCGTAATA	0	167	-167	56	-56	2	LOC_Os11g10480	alcohol dehydrogenase I
29844	GATCTTTTGTACTCAAT	0	23	-23	42	-42	1	LOC_Os01g34780	FF domain, putative
29853	GATCTTTTGTGCGTCGG	0	5	-5	11	-11	2	LOC_Os02g51480	expressed protein
29871	GATCTTTTTAGCAACTC	0	18	-18	8	-8	2	LOC_Os01g68040	CorA-like Mg2+ transporter protein
29881	GATCTTTTTCATTTGGT	2	19	-9.5	29	-14.5	1	LOC_Os10g41940	expressed protein
29894	GATCTTTTTGATGAGCC	0	19	-19	33	-33	2	LOC_Os03g26000	hypothetical protein
29926	GATCTTTTTTGGGGGAA	0	17	-17	39	-39	2	LOC_Os03g58740	expressed protein
29927	GATCTTTTTTGTTGGCC	0	125	-125	8	-8	2	LOC_Os05g40280	expressed protein
29928	GATCTTTTTTTAAGCAT	0	38	-38	25	-25	2	LOC_Os04g52180	hypothetical protein
29938	GATCTTTTTTTTGCTTG	0	15	-15	39	-39	2	LOC_Os02g01940	Similar to DNA-binding protein PD3, chloroplast - garden pea

## Sheet: Taste-summary-Redundant-5foldup
ID	tag	PSI	PSY	Ratio_PSIvsPSY	PSN	Ratio_PSIvsPSN	class	gene	title
2	GATCAAAAAACCATATC	14	0	14	0	14	1	LOC_Os11g29700	AT3g27050/MOJ10_14
9	GATCAAAAACCAAATGT	15	0	15	0	15	2	LOC_Os12g44370	expressed protein
14	GATCAAAAACTTCTACC	18	2	9	0	18	2	LOC_Os12g18200	AP endonuclease, putative
32	GATCAAAAATATTCTCC	12	0	12	0	12	2	LOC_Os02g02550	peptidyl-prolyl cis-trans isomerase, FKBP-type, putative
38	GATCAAAACAACCCTTT	14	0	14	0	14	2	LOC_Os02g16540	Similar to probable wrky transcription factor 27 (wrky dna-binding protein 27)
48	GATCAAAACATCATTCG	11	0	11	1	11	1	LOC_Os01g70410	Protein kinase domain, putative
49	GATCAAAACATCTAGCC	6	0	6	0	6	1	LOC_Os11g14190	expressed protein
61	GATCAAAACCCACTTTA	9	0	9	0	9	2	LOC_Os08g40900	Auxin response factor, putative
63	GATCAAAACCCCAGGCA	62	0	62	3	20.6667	2	LOC_Os09g35910	Homeobox domain, putative
75	GATCAAAACCTGCTTCA	9	0	9	0	9	3	LOC_Os04g41100	Protein kinase domain, putative
87	GATCAAAACTGGCGTTT	28	0	28	0	28	2	LOC_Os08g29710	Galactosyltransferase, putative
90	GATCAAAACTTCAAGGG	22	0	22	0	22	2	LOC_Os06g07760	ParB-like nuclease domain, putative
93	GATCAAAACTTTGGAGT	8	0	8	0	8	2	LOC_Os04g32060	transposon protein, putative, unclassified
101	GATCAAAAGAAGACGCG	54	0	54	0	54	5	LOC_Os04g34984	NULL
103	GATCAAAAGACATCAGC	12	0	12	0	12	2	LOC_Os01g45274	NULL
104	GATCAAAAGAGAGCCGA	28	0	28	0	28	2	LOC_Os01g55500	xanthine/uracil permease family protein, putative
109	GATCAAAAGATTTTGCG	42	0	42	0	42	2	LOC_Os01g25189	NULL
121	GATCAAAAGGCACCACA	8	0	8	0	8	1	LOC_Os08g27070	transposon protein, putative, mutator sub-class
122	GATCAAAAGGCGTGGGC	8	0	8	0	8	5	LOC_Os09g32532	NULL
130	GATCAAAAGGTGAGTTG	6	0	6	0	6	1	LOC_Os03g56590	hypothetical protein
144	GATCAAAAGTTGGTTGT	174	0	174	0	174	2	LOC_Os11g13990	hypothetical protein
161	GATCAAAATCCACCTAC	8	0	8	0	8	1	LOC_Os01g64700	Tub family, putative
164	GATCAAAATCGCTTGCG	37	0	37	6	6.16667	2	LOC_Os01g67090	IQ calmodulin-binding motif, putative
168	GATCAAAATCTTGGACT	8	0	8	0	8	2	LOC_Os01g62200	hypothetical protein
173	GATCAAAATGCTCTGTT	12	0	12	0	12	2	LOC_Os11g39020	Similar to ABC transporter, ATP-binding protein
176	GATCAAAATGTCACATA	29	0	29	0	29	2	LOC_Os05g23450	hypothetical protein
191	GATCAAACAAAACCGGT	89	8	11.125	6	14.8333	2	LOC_Os01g62410	Myb-related domain, putative
194	GATCAAACAAATAATGG	58	2	29	0	58	2	LOC_Os05g45660	nuclear RNA binding protein B
197	GATCAAACAAGAAGCAA	5	0	5	0	5	1	LOC_Os04g36890	peptidyl-prolyl cis-trans isomerase, FKBP-type, putative
207	GATCAAACAATGGCTAA	157	0	157	17	9.23529	2	LOC_Os08g10600	UTP--glucose-1-phosphate uridylyltransferase, putative
214	GATCAAACACAGTGGAA	11	0	11	0	11	2	LOC_Os07g20110	expressed protein
238	GATCAAACATACAATAA	6	0	6	0	6	2	LOC_Os07g39070	5-formyltetrahydrofolate cyclo-ligase, putative
247	GATCAAACATGGGAGGT	5	0	5	0	5	1	LOC_Os03g19930	adenylosuccinate lyase
250	GATCAAACATGTGTCCT	13	0	13	0	13	1	LOC_Os03g46650	guanine nucleotide-binding protein beta subunit
258	GATCAAACATTTGTTCC	5	0	5	0	5	2	LOC_Os08g13320	hypothetical protein
285	GATCAAACCGCGTTTGC	45	0	45	0	45	2	LOC_Os09g31390	Similar to bZIP transcription factor-like protein
302	GATCAAACGATTACCTG	37	0	37	7	5.28571	2	LOC_Os08g45070	hypothetical protein
317	GATCAAACGTTACATGT	14	0	14	0	14	2	LOC_Os01g12820	expressed protein
339	GATCAAACTCACGAAAC	15	0	15	0	15	3	LOC_Os09g19940	expressed protein
343	GATCAAACTCCAACTAC	8	0	8	0	8	2	LOC_Os07g32700	transposon protein, putative, CACTA, En/Spm sub-class
369	GATCAAACTTAATGCCA	8	0	8	0	8	1	LOC_Os02g36670	hypothetical protein
372	GATCAAACTTCCATCAT	15	0	15	0	15	2	LOC_Os08g27540	expressed protein
382	GATCAAACTTTGCTCCG	8	0	8	0	8	3	LOC_Os12g07820	stromal ascorbate peroxidase
419	GATCAAAGAGTTCTTGC	43	0	43	1	43	1	LOC_Os01g43040	expressed protein
434	GATCAAAGCACTAGCTC	6	0	6	0	6	2	LOC_Os08g02640	ribosomal protein S14p/S29e, putative
440	GATCAAAGCATGTCAGA	5	0	5	0	5	2	LOC_Os08g44380	L1P family of ribosomal proteins
457	GATCAAAGCGTGCTGTT	8	0	8	0	8	2	LOC_Os02g47420	expressed protein
480	GATCAAAGGACTTGGTA	13	0	13	0	13	6	LOC_Os12g44390	Similar to SMC1 protein
492	GATCAAAGGCATCTTGA	25	0	25	1	25	1	LOC_Os12g18770	Oxysterol-binding protein, putative
496	GATCAAAGGGTTCTTGT	5	0	5	0	5	2	LOC_Os06g12170	transposon protein, putative, CACTA, En/Spm sub-class
500	GATCAAAGGTAGTTACT	20	0	20	0	20	2	LOC_Os04g59620	Similar to At5g63950/MBM17_5
513	GATCAAAGTAGTTCACC	9	0	9	0	9	5	LOC_Os04g23210	expressed protein
516	GATCAAAGTCAGAAGAG	20	0	20	0	20	1	LOC_Os07g34020	hypothetical protein
543	GATCAAAGTTTGTATGC	23	0	23	3	7.66667	2	LOC_Os10g22410	yippee-like protein oj1003c07.11. [rice
566	GATCAAATACTTGAATG	20	0	20	0	20	2	LOC_Os03g21490	FeS assembly ATPase SufC, putative
571	GATCAAATAGCCAGCAA	6	0	6	0	6	3	LOC_Os03g49180	putative Acyl-CoA independent ceramide synthase
573	GATCAAATAGGACTAGT	17	0	17	1	17	2	LOC_Os05g32610	Similar to T25N20.14
599	GATCAAATCATCAAGCT	5	0	5	0	5	2	LOC_Os06g11510	hypothetical protein
611	GATCAAATCCTCGAAAG	20	0	20	0	20	1	LOC_Os01g60010	hypothetical protein
649	GATCAAATGATGGACCA	9	0	9	0	9	2	LOC_Os03g38120	hypothetical protein
657	GATCAAATGCTTCGGCA	9	0	9	0	9	1	LOC_Os07g38370	expressed protein
667	GATCAAATGGCCTTTGA	20	3	6.66667	4	5	1	LOC_Os03g56970	putative actin
674	GATCAAATGTACGTTGT	48	9	5.33333	0	48	2	LOC_Os07g43510	Similar to 40s ribosomal protein s9 (s4) (fragment). [common tobacco]
696	GATCAAATTATCCCCAG	5	0	5	1	5	1	LOC_Os05g32360	cdc2-like protein kinase cdc2MsC - alfalfa
718	GATCAAATTCTTATGTG	12	0	12	0	12	2	LOC_Os01g70160	Zinc finger, C3HC4 type (RING finger), putative
720	GATCAAATTCTTTTCTG	40	0	40	0	40	2	LOC_Os03g45260	putative vesicle transport protein
722	GATCAAATTGATTTGGT	8	0	8	0	8	2	LOC_Os05g08950	hypoxanthine phosphoribosyltransferase
731	GATCAAATTGCCACCTA	18	0	18	0	18	2	LOC_Os03g17380	hypothetical protein
738	GATCAAATTGTAAGAGT	6	0	6	1	6	2	LOC_Os06g05980	integral membrane protein, putative
753	GATCAAATTTTAGTCAG	31	0	31	0	31	2	LOC_Os07g01030	glycosyl transferase, group 1 family protein, putative
757	GATCAACAAAAAGTAGC	9	0	9	0	9	2	LOC_Os10g36550	expressed protein
764	GATCAACAACAACAGAG	23	3	7.66667	3	7.66667	5	LOC_Os09g13920	hypothetical protein
836	GATCAACACAGCAAACC	25	0	25	0	25	1	LOC_Os04g13470	expressed protein
841	GATCAACACATCCTCAA	20	0	20	0	20	1	LOC_Os02g11000	Agenet domain, putative
846	GATCAACACCACAAAGT	28	0	28	0	28	1	LOC_Os02g54910	expressed protein
847	GATCAACACCATTGCTG	5	0	5	0	5	3	LOC_Os02g12400	Leucine Rich Repeat, putative
864	GATCAACAGAGGACAGC	8	0	8	0	8	1	LOC_Os11g28270	Zinc finger C-x8-C-x5-C-x3-H type (and similar), putative
877	GATCAACAGCAGGGAAC	9	0	9	0	9	2	LOC_Os11g04980	long-chain acyl-CoA synthetase
878	GATCAACAGCATTGTCA	5	0	5	0	5	1	LOC_Os03g31300	putative heat shock protein
891	GATCAACAGGGCCTTTG	11	0	11	0	11	1	LOC_Os01g12650	Reticulon, putative
892	GATCAACAGGGTGCAGA	5	0	5	0	5	2	LOC_Os05g48050	Ribosomal protein L7/L12 C-terminal domain, putative
900	GATCAACAGTAATGTAT	33	0	33	2	16.5	2	LOC_Os12g15420	MIF4G domain, putative
921	GATCAACATAGGAATGA	109	6	18.1667	0	109	2	LOC_Os07g12530	ABC1 family, putative
928	GATCAACATCCTGGACC	11	0	11	0	11	1	LOC_Os07g28900	hypothetical protein
945	GATCAACATTGGAGTAT	5	0	5	0	5	2	LOC_Os05g51850	hook-containing protein AT1 - rice
950	GATCAACATTTGGAGCT	33	0	33	0	33	2	LOC_Os03g14130	expressed protein
969	GATCAACCACCACAAGT	17	0	17	0	17	1	LOC_Os03g46750	mannosyltransferase (PIG-M) domain containing protein
1012	GATCAACCCCGCTGAGG	11	0	11	0	11	1	LOC_Os06g40450	Targeting protein for Xklp2 (TPX2), putative
1032	GATCAACCGCAGTATTG	28	0	28	0	28	2	LOC_Os03g04100	hypothetical protein
1054	GATCAACCTCTTCATAT	8	0	8	0	8	3	LOC_Os03g22320	hypothetical protein
1057	GATCAACCTGAGGTTGT	23	2	11.5	1	23	2	LOC_Os03g06520	sulfate permease
1060	GATCAACCTGCTCTCCA	40	0	40	0	40	1	LOC_Os06g33330	expressed protein
1075	GATCAACCTTGTGGAGC	6	0	6	0	6	1	LOC_Os08g10450	Nucleoside transporter, putative
1094	GATCAACGACCGGAGCT	5	0	5	1	5	1	LOC_Os01g07212	NULL
1117	GATCAACGCAGCTGTGA	20	0	20	1	20	2	LOC_Os05g48240	phragmoplastin 5 - soybean
1118	GATCAACGCATGCTCAG	9	0	9	0	9	2	LOC_Os03g46710	FYVE zinc finger containing protein
1130	GATCAACGGCGAATTTT	47	0	47	0	47	1	LOC_Os08g03550	expressed protein
1132	GATCAACGGGAGCGTTG	6	0	6	0	6	2	LOC_Os03g45980	expressed protein
1134	GATCAACGGTACAAGGA	7	0	7	0	7	1	LOC_Os03g50300	putative CCAAT displacement protein
1144	GATCAACGTCTGGGGAA	14	0	14	0	14	1	LOC_Os03g50900	transposon protein, putative, unclassified
1157	GATCAACGTTGGAATTC	22	0	22	4	5.5	2	LOC_Os01g42870	Transferase family
1161	GATCAACGTTGTTGTTC	67	0	67	0	67	2	LOC_Os10g37690	putative cytochrome oxidase assembly protein
1175	GATCAACTAATGGTACA	5	0	5	0	5	1	LOC_Os03g05760	Transcription factor E2F/dimerisation partner (TDP), putative
1177	GATCAACTACACTGTCT	5	0	5	0	5	1	LOC_Os06g02160	AMP-binding enzyme, putative
1187	GATCAACTATATCTGGA	7	0	7	0	7	1	LOC_Os06g46490	hypothetical protein
1189	GATCAACTATCTTGTTT	69	0	69	4	17.25	1	LOC_Os02g55440	Similar to endosomal protein
1211	GATCAACTCAGCTGGCA	31	0	31	6	5.16667	2	LOC_Os03g02400	Plastocyanin-like domain, putative
1212	GATCAACTCAGGCTTGT	7	0	7	0	7	2	LOC_Os05g39960	Ribosomal protein S26e
1221	GATCAACTCCACCTCCA	29	0	29	0	29	1	LOC_Os02g08010	calcium-translocating P-type ATPase, PMCA-type
1234	GATCAACTCTGTATACG	18	0	18	0	18	2	LOC_Os03g50880	putative anthranilate synthase beta subunit
1240	GATCAACTGAAATGACA	207	30	6.9	12	17.25	2	LOC_Os12g03822	NULL
1243	GATCAACTGACACAGGT	20	0	20	0	20	5	LOC_Os04g52820	hypothetical protein
1249	GATCAACTGATGACTGC	5	0	5	1	5	3	LOC_Os06g43570	proteasome subunit betatype 3 (ec 3.4.25.1) (20s proteasome alphasubunit c) (20s proteasome subunit beta-3)
1275	GATCAACTGGATTTTTC	18	0	18	0	18	1	LOC_Os10g02350	Endomembrane protein 70, putative
1292	GATCAACTGTTCTTTTA	25	0	25	0	25	2	LOC_Os03g18160	Mitochondrial carrier protein, putative
1298	GATCAACTTACAAGCAT	5	0	5	0	5	2	LOC_Os02g01500	pyruvate dehydrogenase complex dihydrolipoamide acetyltransferase, putative
1332	GATCAACTTTATCCTCG	131	17	7.70588	12	10.9167	2	LOC_Os01g14370	TAZ zinc finger, putative
1345	GATCAACTTTTTTTGCA	23	2	11.5	4	5.75	2	LOC_Os04g46370	glycosylasparaginase-like protein
1360	GATCAAGAAACTTTCCG	5	0	5	0	5	2	LOC_Os02g07740	At1g54310/F20D21_13
1368	GATCAAGAAATACTCCA	48	3	16	4	12	1	LOC_Os03g30460	ARE1-like protein
1371	GATCAAGAAATCATGCA	43	0	43	0	43	2	LOC_Os09g38620	AT4g30210/F9N11_60
1398	GATCAAGAACGGGTATA	20	2	10	3	6.66667	1	LOC_Os10g22570	Cellulase (glycosyl hydrolase family 5), putative
1424	GATCAAGAAGAGGCACG	75	0	75	0	75	1	LOC_Os07g39020	Subtilisin N-terminal Region, putative
1440	GATCAAGAAGGAGAGCC	6	0	6	0	6	5	LOC_Os02g15810	HMG (high mobility group) box, putative
1445	GATCAAGAAGGCGAGGA	18	0	18	0	18	2	LOC_Os12g06340	Similar to BEL1-related homeotic protein 11
1449	GATCAAGAAGGCTGTGG	6	0	6	0	6	1	LOC_Os08g40230	expressed protein
1456	GATCAAGAAGTCAATGG	8	0	8	0	8	5	LOC_Os01g63940	transcription initiation factor tfiid 20/15 kda subunits (tafii-20/tafii-15) (tafii20/tafii15) (tfiid subunit p22)
1459	GATCAAGAAGTGCGGGT	62	0	62	0	62	1	LOC_Os09g28730	hypothetical protein
1467	GATCAAGAATCCGGCGG	8	0	8	0	8	3	LOC_Os02g02550	peptidyl-prolyl cis-trans isomerase, FKBP-type, putative
1473	GATCAAGACATCCCGAA	15	3	5	0	15	7	LOC_Os01g48700	Transcription factor E2F/dimerisation partner (TDP), putative
1481	GATCAAGACCGACTACA	8	0	8	0	8	1	LOC_Os09g26800	polygalacturonase-like protein - Arabidopsis thaliana
1492	GATCAAGACTCTGTGGT	34	0	34	0	34	1	LOC_Os11g10750	At5g42240/K5J14_4
1501	GATCAAGACTTGCTTGC	14	0	14	0	14	2	LOC_Os12g43750	expressed protein
1505	GATCAAGAGAAGCATCG	6	0	6	0	6	2	LOC_Os01g15970	hypothetical protein
1508	GATCAAGAGACCGCAGC	37	6	6.16667	3	12.3333	1	LOC_Os07g39270	Polyprenyl synthetase, putative
1526	GATCAAGAGGAAGGAAG	23	0	23	0	23	3	LOC_Os02g58480	Sucrose synthase, putative
1539	GATCAAGAGGGAGTAAT	66	8	8.25	0	66	2	LOC_Os07g45194	NULL
1558	GATCAAGATGAAAGCTC	22	0	22	0	22	6	LOC_Os04g56654	NULL
1572	GATCAAGATGCTGCAGG	14	0	14	0	14	1	LOC_Os02g54820	trehalose-phosphatase, putative
1591	GATCAAGATTTGAACCA	23	0	23	0	23	2	LOC_Os03g11060	expressed protein
1595	GATCAAGATTTTGAGTT	22	0	22	3	7.33333	2	LOC_Os05g31780	probable clathrin-associated adaptor protein F25P12.96 [imported] - Arabidopsis thaliana
1600	GATCAAGCAACAAGGTC	8	0	8	0	8	1	LOC_Os07g42490	Sucrose synthase, putative
1626	GATCAAGCACACCGGAC	317	0	317	0	317	1	LOC_Os06g49480	peptidylprolyl isomerase (EC 5.2.1.8) ROC7 [similarity] - Arabidopsis thaliana
1644	GATCAAGCATAGCTGCC	8	0	8	0	8	2	LOC_Os05g24690	hypothetical protein
1654	GATCAAGCATTCTTACA	5	0	5	0	5	2	LOC_Os04g42270	ribosomal protein L23, putative
1674	GATCAAGCCCAGTTTTG	35	0	35	0	35	5	LOC_Os08g32370	hypothetical protein
1687	GATCAAGCCTGTGGTCC	26	0	26	0	26	2	LOC_Os07g09590	Helix-loop-helix DNA-binding domain, putative
1688	GATCAAGCCTTCCATCA	8	0	8	0	8	1	LOC_Os02g05450	PHD-finger, putative
1689	GATCAAGCCTTTCTCAA	12	0	12	0	12	5	LOC_Os02g52140	RNA recognition motif. (a.k.a. RRM, RBD, or RNP domain), putative
1693	GATCAAGCGAGCTAGAC	47	0	47	0	47	1	LOC_Os05g15530	aminotransferase, class IV, putative
1697	GATCAAGCGCAGTTTCC	22	0	22	0	22	1	LOC_Os01g41880	Hyaluronan / mRNA binding family, putative
1708	GATCAAGCTAATAACTG	95	0	95	0	95	1	LOC_Os01g58700	hypothetical protein
1714	GATCAAGCTAGTTTTAT	13	0	13	0	13	2	LOC_Os08g39440	RNA recognition motif. (a.k.a. RRM, RBD, or RNP domain), putative
1720	GATCAAGCTCACCACCA	6	0	6	0	6	1	LOC_Os12g29340	hypothetical protein
1736	GATCAAGCTGAAGAACA	11	0	11	0	11	5	LOC_Os01g03510	hypothetical protein
1748	GATCAAGCTGCACTAAT	108	0	108	12	9	2	LOC_Os02g51100	ATPase, putative
1758	GATCAAGCTGCTTCTCA	32	0	32	0	32	3	LOC_Os01g69210	Similar to alpha-glucosidase 1
1801	GATCAAGGAAGATAAGA	32	0	32	0	32	1	LOC_Os01g19490	expressed protein
1808	GATCAAGGACCAATGGT	9	0	9	0	9	1	LOC_Os02g02600	Protein kinase domain, putative
1814	GATCAAGGACGGCAAAG	14	0	14	0	14	1	LOC_Os03g12560	expressed protein
1823	GATCAAGGAGAAGGTGG	176	0	176	0	176	2	LOC_Os12g34370	At2g20790/F5H14.24
1844	GATCAAGGAGGGCGACA	6	0	6	0	6	1	LOC_Os12g10700	expressed protein
1855	GATCAAGGATAGATTAG	12	0	12	0	12	2	LOC_Os03g55090	putative phosphorylase
1856	GATCAAGGATAGCATGT	18	0	18	1	18	2	LOC_Os03g26080	putative apyrase
1862	GATCAAGGATTATCTTT	11	0	11	0	11	1	LOC_Os06g21470	Similar to F2H15.20 protein - Arabidopsis thaliana
1882	GATCAAGGCCCTGAAGG	108	0	108	10	10.8	1	LOC_Os05g47470	expressed protein
1891	GATCAAGGCGACAGAGC	8	0	8	0	8	2	LOC_Os08g02690	Transposable element protein, putative
1896	GATCAAGGCGGTATGAA	8	0	8	0	8	2	LOC_Os06g46920	hypothetical protein
1904	GATCAAGGCTGCTGTCA	40	6	6.66667	3	13.3333	1	LOC_Os04g42270	ribosomal protein L23, putative
1914	GATCAAGGGCGAGGAAA	43	0	43	0	43	1	LOC_Os03g12350	myb-like DNA-binding domain, SHAQKYF class, putative
1915	GATCAAGGGGAAGAGGG	8	0	8	0	8	1	LOC_Os02g30640	expressed protein
1927	GATCAAGGGTGCTTCGG	14	0	14	0	14	1	LOC_Os04g43050	Similar to CAF protein
1930	GATCAAGGGTTGCTGCG	5	0	5	0	5	1	LOC_Os12g07010	ribosomal protein L3, putative
1963	GATCAAGGTGTCGCAGC	92	9	10.2222	3	30.6667	1	LOC_Os04g33740	Glycosyl hydrolases family 32
1985	GATCAAGTACACTAGCG	14	0	14	0	14	1	LOC_Os12g06520	susceptibility transcription factor RVS1
1992	GATCAAGTAGACTCGGC	65	0	65	6	10.8333	1	LOC_Os01g68650	expressed protein
1996	GATCAAGTAGGTACATT	8	0	8	0	8	1	LOC_Os04g33300	uridylate kinase, putative
2006	GATCAAGTATTTGTCCC	161	6	26.8333	19	8.47368	1	LOC_Os02g17280	hypothetical protein
2008	GATCAAGTCAATTCATT	29	0	29	0	29	2	LOC_Os03g03660	Protein kinase domain, putative
2025	GATCAAGTCCTGTTGTT	20	0	20	0	20	2	LOC_Os02g01920	diphosphomevalonate decarboxylase, putative
2065	GATCAAGTGGCTTTCAT	34	0	34	0	34	1	LOC_Os01g55540	aspartate aminotransferase, cytoplasmic (ec 2.6.1.1) (transaminase a). [rice
2081	GATCAAGTGTTGTACCA	5	0	5	0	5	2	LOC_Os03g18500	Mitochondrial import inner membrane translocase subunit Tim17, putative
2093	GATCAAGTTATGTCTGA	42	0	42	6	7	1	LOC_Os06g16290	Ribosomal protein L7Ae, putative
2098	GATCAAGTTCACCCCGG	16	0	16	0	16	1	LOC_Os03g24600	methionine-R-sulfoxide reductase
2104	GATCAAGTTCAGCTGCT	52	0	52	0	52	1	LOC_Os12g40790	probable C3HC4 zinc finger protein [imported] - Arabidopsis thaliana
2109	GATCAAGTTCATGTGCA	11	0	11	0	11	2	LOC_Os11g10460	peroxidase, putative
2119	GATCAAGTTCGCGTTCT	11	0	11	0	11	5	LOC_Os01g65169	NULL
2125	GATCAAGTTCTTCCCTC	9	0	9	0	9	1	LOC_Os03g44760	expressed protein (with alternative splicing)
2176	GATCAATAAGAAGAAGG	8	0	8	0	8	2	LOC_Os04g20560	Methyl-CpG binding domain, putative
2177	GATCAATAAGAATTGCC	28	5	5.6	0	28	2	LOC_Os07g44060	HAD-superfamily hydrolase, subfamily IA, variant 3, putative
2179	GATCAATAAGAGAGAGT	32	0	32	0	32	2	LOC_Os03g05390	expressed protein
2185	GATCAATAATAGTAACT	9	0	9	0	9	2	LOC_Os07g42632	NULL
2188	GATCAATAATCAATGGT	45	0	45	0	45	2	LOC_Os02g44510	UDP-glucose:Glycoprotein Glucosyltransferase, putative
2191	GATCAATAATGGAGGAA	20	0	20	0	20	2	LOC_Os07g28800	DnaJ domain, putative
2210	GATCAATACTTGTAGCT	5	0	5	0	5	2	LOC_Os01g14720	expressed protein
2215	GATCAATAGAGCAACAC	14	0	14	0	14	2	LOC_Os08g06630	Sigma-70 region 2, putative
2218	GATCAATAGCGTGGAAT	62	0	62	0	62	2	LOC_Os06g02220	Phosphorylase family
2222	GATCAATAGGAGTCGGG	6	0	6	0	6	5	LOC_Os07g18930	hypothetical protein
2240	GATCAATATTTCCCCAG	14	0	14	0	14	2	LOC_Os02g09750	lycopene beta-cyclase
2242	GATCAATATTTTGTCCA	51	0	51	0	51	2	LOC_Os05g32220	ribosomal protein L1, putative
2251	GATCAATCAAGTTCGAA	11	0	11	0	11	1	LOC_Os03g11120	methionyl-tRNA synthetase
2254	GATCAATCAATTTCACA	111	0	111	0	111	2	LOC_Os07g10780	Remorin, C-terminal region, putative
2260	GATCAATCAATTTCTGA	459	0	459	0	459	5	LOC_Os06g16410	U-box domain, putative
2283	GATCAATCAGCTGGTTG	26	0	26	0	26	2	LOC_Os08g01120	hypothetical protein
2287	GATCAATCAGTTACCCA	31	0	31	0	31	2	LOC_Os03g48950	hypothetical protein
2292	GATCAATCATCTTGGTG	13	0	13	0	13	1	LOC_Os12g01590	expressed protein
2296	GATCAATCATGGTTACG	7	0	7	0	7	1	LOC_Os03g06880	kinase, pfkB family, putative
2325	GATCAATCCGCTTCACG	15	0	15	0	15	1	LOC_Os02g48964	NULL
2335	GATCAATCGACGGCATT	5	0	5	0	5	2	LOC_Os01g01940	expressed protein
2350	GATCAATCGGCAACGCT	66	0	66	0	66	1	LOC_Os01g67220	Glycosyl hydrolase family 1
2362	GATCAATCTAGAGCGGA	40	0	40	0	40	7	LOC_Os05g14170	expressed protein
2364	GATCAATCTATATTGCA	29	0	29	0	29	2	LOC_Os04g58210	expressed protein
2367	GATCAATCTCAAAGTCC	5	0	5	0	5	1	LOC_Os06g42640	transposon protein, putative, mutator sub-class
2369	GATCAATCTCACGTTTC	38	5	7.6	0	38	1	LOC_Os02g39030	hypothetical protein
2373	GATCAATCTCAGTGGTG	15	0	15	0	15	1	LOC_Os04g13210	ABC transporter, putative
2383	GATCAATCTCTAACAAG	32	0	32	0	32	1	LOC_Os10g01610	expressed protein
2397	GATCAATCTGCTAACGA	18	0	18	0	18	2	LOC_Os06g43600	proline-rich protein - Solanum brevidens (fragment)
2398	GATCAATCTGCTGTTTC	20	0	20	0	20	2	LOC_Os03g17870	Metallothionein
2405	GATCAATCTGTAATGCA	46	0	46	0	46	2	LOC_Os06g38294	NULL
2418	GATCAATCTTTGTGGCT	5	0	5	0	5	5	LOC_Os03g03430	At1g47330/T3F24_2
2431	GATCAATGAAGAACAAC	40	0	40	0	40	1	LOC_Os10g28640	expressed protein
2433	GATCAATGAAGAGGCTG	38	0	38	0	38	1	LOC_Os11g21990	expressed protein
2449	GATCAATGAGAATGACT	9	0	9	0	9	1	LOC_Os04g55210	Voltage gated chloride channel, putative
2451	GATCAATGAGGCCAAAG	48	8	6	8	6	1	LOC_Os07g09450	Similar to DNAJ protein
2462	GATCAATGATGTTCTTG	33	0	33	0	33	2	LOC_Os07g09670	Galactosyltransferase, putative
2481	GATCAATGCCAGCTCCT	6	0	6	0	6	3	LOC_Os02g30630	acetolactate synthase, large subunit, biosynthetic type
2487	GATCAATGCCTACTCCA	6	0	6	0	6	1	LOC_Os01g68860	Zinc finger C-x8-C-x5-C-x3-H type (and similar), putative
2489	GATCAATGCGAGTGGAA	14	0	14	0	14	2	LOC_Os08g09640	Leucine Rich Repeat, putative
2493	GATCAATGCTACAGAAA	15	0	15	0	15	1	LOC_Os10g38980	expressed protein
2503	GATCAATGCTGAGGTGC	18	0	18	0	18	1	LOC_Os03g21850	hypothetical protein
2515	GATCAATGCTTGATTGT	62	0	62	4	15.5	1	LOC_Os10g37730	hypothetical protein
2518	GATCAATGGAAAATCCT	9	0	9	0	9	1	LOC_Os02g05870	expressed protein
2520	GATCAATGGAAAGAAAG	54	0	54	0	54	1	LOC_Os02g07490	glyceraldehyde-3-phosphate dehydrogenase, type I, putative
2526	GATCAATGGAGCGACCT	13	0	13	0	13	1	LOC_Os06g04790	plant acid phosphatase, putative
2530	GATCAATGGCCTGAATG	31	0	31	0	31	1	LOC_Os02g55080	expressed protein
2532	GATCAATGGCTGGTAAC	6	0	6	0	6	2	LOC_Os08g45130	YDG/SRA domain, putative
2538	GATCAATGGTATCCAAT	9	0	9	0	9	2	LOC_Os03g42320	putative vesicle transport-related protein
2572	GATCAATGTCTGTTACA	8	0	8	0	8	2	LOC_Os05g38580	ribosomal protein L17, putative
2578	GATCAATGTGCTTGGTG	12	0	12	0	12	2	LOC_Os01g56290	hypothetical protein
2583	GATCAATGTGGCTAATT	72	0	72	0	72	2	LOC_Os09g31310	acetyltransferase-like protein - Arabidopsis thaliana, putative
2589	GATCAATGTTAACTTGG	145	0	145	8	18.125	2	LOC_Os03g01230	RNA Polymerase II subunit 14.5 kD, putative
2591	GATCAATGTTACTCACA	5	0	5	0	5	2	LOC_Os07g37250	expressed protein
2604	GATCAATGTTGTTGGGG	34	0	34	0	34	2	LOC_Os01g12440	AP2 domain, putative
2616	GATCAATTACCTCGTTG	5	0	5	0	5	2	LOC_Os02g27000	ATPase, histidine kinase-, DNA gyrase B-, and HSP90-like domain protein, putative
2620	GATCAATTAGCTGTACC	40	0	40	0	40	2	LOC_Os07g02350	Protein kinase domain
2625	GATCAATTCAACTGCAG	150	0	150	0	150	2	LOC_Os10g42610	expressed protein
2665	GATCAATTCTTGAAGAG	5	0	5	0	5	1	LOC_Os03g50780	putative collagen
2685	GATCAATTGCATCGAGC	5	0	5	0	5	1	LOC_Os10g40130	putative UDP-N-acetylmuramoylananyl-D-glutamate-2,6 -diaminopimelate ligase
2687	GATCAATTGCCCAATGC	15	0	15	0	15	2	LOC_Os03g13790	Myb-like DNA-binding domain, putative
2694	GATCAATTGCTAGTGAC	42	0	42	0	42	1	LOC_Os04g56720	Regulator of chromosome condensation (RCC1), putative
2723	GATCAATTGTTCTTGTA	24	2	12	0	24	2	LOC_Os01g08420	hypothetical protein
2727	GATCAATTGTTTGTTCA	7	0	7	0	7	2	LOC_Os05g37910	expressed protein
2736	GATCAATTTCAGTAACG	6	0	6	0	6	2	LOC_Os10g24020	transposon protein, putative, unclassified
2743	GATCAATTTGAGCATTT	5	0	5	0	5	2	LOC_Os01g50110	myb-related protein 4 - rice
2746	GATCAATTTGAGTACAT	9	0	9	0	9	2	LOC_Os03g63250	putative conserved oligomeric Golgi complex component
2780	GATCAATTTTGTCAGGT	20	0	20	0	20	5	LOC_Os01g64990	hypothetical protein
2785	GATCAATTTTTTGACTT	20	0	20	0	20	2	LOC_Os02g55440	Similar to endosomal protein
2793	GATCACAAAAGGTAACT	6	0	6	0	6	2	LOC_Os06g08720	serine carboxypeptidase ii-2 precursor (ec 3.4.16.6) (cp-mii.2)(fragment)
2802	GATCACAAACCTATGAT	92	14	6.57143	0	92	2	LOC_Os05g32710	isoamylase-type starch debranching enzyme ISO2
2818	GATCACAAATCGTCGAT	35	0	35	0	35	5	LOC_Os09g14550	Similar to protein F6N18.17 [imported] - Arabidopsis thaliana
2861	GATCACAAGAGGCAAAG	83	6	13.8333	11	7.54545	2	LOC_Os11g36420	At1g08660/F22O13_14
2867	GATCACAAGCAATTCCA	20	0	20	1	20	2	LOC_Os06g46120	polyubiquitin, putative
2898	GATCACAATATGGTCAT	7	0	7	0	7	5	LOC_Os06g34570	hypothetical protein
2900	GATCACAATCACTGTTT	14	0	14	0	14	2	LOC_Os08g33320	hypothetical protein
2927	GATCACAATTGCAGAAG	98	0	98	0	98	2	LOC_Os10g40290	putative pectin acetylesterase
2928	GATCACAATTGTACATC	32	0	32	0	32	1	LOC_Os02g14120	receptor kinase, putative
2929	GATCACAATTTCAAAGC	8	0	8	0	8	2	LOC_Os02g44780	geranylgeranyl pyrophosphate synthase-related protein
2953	GATCACACATCTCAGAG	35	0	35	1	35	2	LOC_Os04g34610	expressed protein
2958	GATCACACATTCATTTT	6	0	6	0	6	1	LOC_Os10g41930	putative beta-phosphoglucomutase
2985	GATCACACGAGAATACA	14	0	14	0	14	6	LOC_Os06g48300	protein phosphatase 2C
2993	GATCACACGGCGGCGGC	18	0	18	0	18	1	LOC_Os12g38100	hypothetical protein
3013	GATCACACTGGACAACT	29	0	29	0	29	1	LOC_Os01g56860	hypothetical protein
3020	GATCACACTTCTGGTAG	32	6	5.33333	1	32	2	LOC_Os01g12860	Myb-like DNA-binding domain, putative
3023	GATCACACTTGGCTTAG	5	0	5	0	5	2	LOC_Os12g19040	Similar to protein F3F19.5 [imported] - Arabidopsis thaliana
3028	GATCACAGAAAATGCAG	17	0	17	0	17	1	LOC_Os11g06680	expressed protein
3040	GATCACAGAATGTACAA	53	0	53	0	53	2	LOC_Os01g54119	NULL
3050	GATCACAGAGGTAAGGT	15	0	15	0	15	1	LOC_Os08g01840	expressed protein
3058	GATCACAGATGGTTCAG	8	0	8	0	8	2	LOC_Os03g27950	putative cell division control protein
3064	GATCACAGCATAGAAAG	8	0	8	0	8	2	LOC_Os05g40980	Zinc finger, C3HC4 type (RING finger), putative
3081	GATCACAGGAGAGCCTC	15	0	15	0	15	1	LOC_Os09g16910	cysteine desulfurase, mitochondrial precursor (ec 2.8.1.7)
3114	GATCACAGTTTTTAACT	22	0	22	0	22	5	LOC_Os02g10790	expressed protein
3118	GATCACATAATGGTTGA	165	11	15	12	13.75	7	LOC_Os02g05880	probable DNA-directed RNA polymerase II subunit [imported] - Arabidopsis thaliana
3123	GATCACATACGATTTCC	48	3	16	6	8	1	LOC_Os04g37720	expressed protein
3144	GATCACATCACATGATG	5	0	5	0	5	5	LOC_Os01g58330	hypothetical protein
3158	GATCACATCCAACAGGC	57	0	57	0	57	3	LOC_Os04g02730	Dihydrouridine synthase (Dus), putative
3172	GATCACATCGCAGTCGC	48	0	48	0	48	1	LOC_Os11g09590	F-box domain, putative
3173	GATCACATCGGTAAATT	6	0	6	0	6	2	LOC_Os01g73680	Aminopeptidase I zinc metalloprotease (M18)
3194	GATCACATGAAGTGTGT	28	0	28	0	28	2	LOC_Os06g11810	expressed protein
3201	GATCACATGCCCCAGCT	14	0	14	0	14	2	LOC_Os05g41750	Similar to SMC4 protein
3202	GATCACATGCCTAATGA	5	0	5	0	5	1	LOC_Os01g11160	Amino acid permease, putative
3204	GATCACATGCGGTCTCA	6	0	6	0	6	1	LOC_Os12g19090	expressed protein
3213	GATCACATGGCATGGAA	22	0	22	0	22	2	LOC_Os09g15340	hydrolase, NUDIX family, putative
3224	GATCACATGTTCACAAA	35	0	35	0	35	2	LOC_Os02g36390	hypothetical protein
3225	GATCACATGTTCCCATG	8	0	8	1	8	2	LOC_Os01g43330	expressed protein
3231	GATCACATTCAACACGG	5	0	5	0	5	2	LOC_Os06g14450	Exo70 exocyst complex subunit
3247	GATCACATTGGATATGG	15	0	15	0	15	2	LOC_Os03g10180	hypothetical protein
3258	GATCACATTTCTGCTAC	11	0	11	1	11	5	LOC_Os04g55060	3-oxoacyl-(acyl-carrier-protein) synthase III, putative
3270	GATCACCAAAGCTTTGC	6	0	6	0	6	2	LOC_Os10g24070	hypothetical protein
3281	GATCACCAAGCTTGTCC	27	0	27	0	27	2	LOC_Os06g41030	hypothetical protein
3303	GATCACCACCTCAAACA	18	0	18	0	18	1	LOC_Os06g45080	Similar to At5g57210/MJB24_2
3304	GATCACCACCTCATGAA	42	0	42	0	42	1	LOC_Os07g34760	hypothetical protein
3326	GATCACCAGGTGGGTGT	20	0	20	0	20	2	LOC_Os09g24220	dna mismatch repair protein msh6-1 (atmsh6-1).
3327	GATCACCAGGTTGTGAT	8	0	8	0	8	7	LOC_Os01g56400	At4g33460
3350	GATCACCATCGTCTTCG	9	0	9	0	9	3	LOC_Os09g33870	U1 small nuclear ribonucleoprotein 70 kDa, putative
3356	GATCACCATGGCGAACA	9	0	9	0	9	3	LOC_Os05g05790	Double-stranded RNA binding motif, putative
3382	GATCACCCCAATTGCTT	6	0	6	0	6	2	LOC_Os02g44290	PnFL-1
3395	GATCACCCCTCTTCCCT	11	0	11	0	11	2	LOC_Os02g33080	hydrolase, carbon-nitrogen family, putative
3396	GATCACCCCTGCATCGA	17	0	17	0	17	1	LOC_Os03g23020	expressed protein
3406	GATCACCCGGTTGTGTT	9	0	9	0	9	1	LOC_Os02g52880	AP2 domain, putative
3408	GATCACCCGTGGATTTA	62	0	62	12	5.16667	2	LOC_Os08g40620	hypothetical protein
3416	GATCACCCTCGCCTACG	63	0	63	1	63	1	LOC_Os04g55930	Uncharacterised protein family (UPF0136), putative
3446	GATCACCGACTTTCACA	17	0	17	0	17	3	LOC_Os05g23440	hypothetical protein
3453	GATCACCGATTGAAGGG	31	5	6.2	0	31	1	LOC_Os03g08570	amine oxidase, flavin-containing, putative
3496	GATCACCGTTAATGTTT	27	0	27	0	27	5	LOC_Os05g06690	HECT-domain (ubiquitin-transferase), putative
3503	GATCACCTACTTAGAAA	8	0	8	0	8	1	LOC_Os02g48122	NULL
3510	GATCACCTCAAATGCTG	51	0	51	4	12.75	1	LOC_Os02g54120	NOT2 / NOT3 / NOT5 family, putative
3544	GATCACCTCTGGTTGCT	8	0	8	0	8	1	LOC_Os01g65720	hypothetical protein
3546	GATCACCTCTTATGACA	5	0	5	0	5	2	LOC_Os12g06610	Uncharacterised protein family (UPF0120), putative
3561	GATCACCTGCAACAAAT	31	0	31	0	31	1	LOC_Os06g11410	expressed protein
3592	GATCACCTTAGATTTTA	43	0	43	7	6.14286	2	LOC_Os10g27450	Tetrapyrrole (Corrin/Porphyrin) Methylases, putative
3602	GATCACCTTCATCAGCA	11	2	5.5	0	11	1	LOC_Os05g43240	Jacalin-like lectin domain, putative
3604	GATCACCTTCCACAGCG	24	0	24	0	24	1	LOC_Os08g34170	CAF1 family ribonuclease
3617	GATCACCTTGCTTATTC	16	0	16	0	16	6	LOC_Os08g09700	F-box domain, putative
3619	GATCACCTTGGTACTGA	18	0	18	0	18	2	LOC_Os02g47120	Region found in RelA / SpoT proteins, putative
3636	GATCACCTTTTGGGTTC	181	11	16.4545	21	8.61905	1	LOC_Os02g51400	ATPase, AAA family, putative
3637	GATCACCTTTTTGGCTG	18	0	18	0	18	2	LOC_Os03g63530	expressed protein
3638	GATCACGAAAAACATCA	22	0	22	0	22	2	LOC_Os03g56400	expressed protein
3681	GATCACGAGTGACAGCT	5	0	5	1	5	1	LOC_Os01g49690	Ser/Thr protein phosphatase family protein, putative
3710	GATCACGCATGCCAATG	16	0	16	0	16	1	LOC_Os02g06770	expressed protein
3718	GATCACGCCGAGCTGCA	42	6	7	1	42	1	LOC_Os10g32740	expressed protein
3724	GATCACGCGACCCATCT	12	0	12	0	12	3	LOC_Os12g38000	60s ribosomal protein l2 (l8) (ribosomal protein tl2).
3726	GATCACGCGCTGCCCCA	11	0	11	1	11	1	LOC_Os06g47100	hypothetical protein
3750	GATCACGGACAAGATTC	6	0	6	0	6	1	LOC_Os08g39090	expressed protein
3763	GATCACGGCGACGACCA	6	0	6	0	6	3	LOC_Os03g21040	r40c1 protein - rice
3765	GATCACGGCGAGGAACT	12	0	12	0	12	1	LOC_Os04g40650	expressed protein
3785	GATCACGGTAAATGACA	26	0	26	3	8.66667	2	LOC_Os01g56180	expressed protein
3810	GATCACGTCCGCCTGCC	5	0	5	1	5	3	LOC_Os03g55120	putative blue copper-binding protein
3822	GATCACGTTACAGTAGA	8	0	8	0	8	2	LOC_Os11g06680	expressed protein
3830	GATCACGTTGGCTCGTG	5	0	5	0	5	5	LOC_Os04g54310	hypothetical protein
3835	GATCACTAAATCATGCG	11	0	11	0	11	2	LOC_Os01g03144	NULL
3836	GATCACTAAATTTTTGG	13	0	13	0	13	2	LOC_Os03g02390	Mitochondrial import inner membrane translocase subunit Tim17, putative
3838	GATCACTAACAAAAGAG	28	0	28	0	28	3	LOC_Os03g02756	NULL
3842	GATCACTAACGAGGTTA	22	0	22	0	22	2	LOC_Os05g01590	DnaJ domain, putative
3843	GATCACTAACTCCGTAA	8	0	8	0	8	2	LOC_Os07g38940	ubiquitin-conjugating enzyme
3844	GATCACTAACTGAATTT	32	0	32	0	32	6	LOC_Os02g16550	Similar to VPS29-like phosphoesterase-related protein T23J7.140 [similarity] - Arabidopsis thaliana
3845	GATCACTAAGCCATAGC	29	0	29	4	7.25	2	LOC_Os11g32390	hypothetical protein
3847	GATCACTAATGGTCGCT	6	0	6	0	6	2	LOC_Os12g43370	methionine aminopeptidase, type II, putative
3849	GATCACTAATTGTACTC	44	0	44	0	44	2	LOC_Os01g08960	Phosducin
3856	GATCACTACCTAGTTGT	9	0	9	0	9	2	LOC_Os05g33040	Cyclin, N-terminal domain, putative
3869	GATCACTAGAGGCTGGG	11	0	11	0	11	2	LOC_Os07g07194	NULL
3876	GATCACTAGTTGGAAGT	6	0	6	0	6	2	LOC_Os05g32170	probable serine/threonine protein kinase - Arabidopsis thaliana
3882	GATCACTATCATGTATC	32	3	10.6667	0	32	2	LOC_Os01g41010	expressed protein
3887	GATCACTATGATAGAAG	5	0	5	0	5	1	LOC_Os02g08360	Surp module, putative
3889	GATCACTATGGGCAAAG	31	0	31	0	31	1	LOC_Os02g56270	ENTH domain, putative
3905	GATCACTCACATATTCT	52	0	52	0	52	5	LOC_Os08g05670	expressed protein
3919	GATCACTCAGTTTGGTG	12	0	12	1	12	2	LOC_Os01g61030	VHS domain, putative
3936	GATCACTCCCACGACCT	32	0	32	0	32	3	LOC_Os02g08400	acetyltransferase, GNAT family, putative
3940	GATCACTCCGACGTGAT	26	0	26	0	26	1	LOC_Os06g46900	hypothetical protein
3942	GATCACTCCGGTCTGCA	11	0	11	0	11	1	LOC_Os03g06970	Similar to At5g48850
3946	GATCACTCCTGTAAATT	6	0	6	0	6	2	LOC_Os01g56590	expressed protein
3958	GATCACTCGTCTATTCC	6	0	6	0	6	2	LOC_Os08g35710	expressed protein
3968	GATCACTCTCACAAGGT	17	2	8.5	1	17	2	LOC_Os05g50434	NULL
3972	GATCACTCTCGCAGTAC	14	0	14	0	14	1	LOC_Os01g42850	E1-like protein-activating enzyme Gsa7p/Apg7p, putative
3996	GATCACTCTTTGTACAA	51	4	12.75	0	51	2	LOC_Os02g42134	NULL
4013	GATCACTGACATCGCCC	8	0	8	0	8	1	LOC_Os03g04020	Pollen allergen, putative
4032	GATCACTGATTCAATCA	11	0	11	0	11	5	LOC_Os03g52460	putative ADP-glucose pyrophosphorylase
4039	GATCACTGCAGAGAGCG	18	0	18	0	18	1	LOC_Os03g50210	expressed protein
4055	GATCACTGCGACACGCC	18	0	18	1	18	3	LOC_Os08g03579	NULL
4065	GATCACTGCTTTTATCT	15	0	15	0	15	2	LOC_Os05g06330	NifU-like domain, putative
4067	GATCACTGGAAACTAAT	49	6	8.16667	0	49	2	LOC_Os03g11440	preprotein translocase, SecY subunit
4102	GATCACTGTACTTATCT	5	0	5	0	5	2	LOC_Os10g26990	Kelch motif, putative
4105	GATCACTGTCAGGACAA	103	0	103	0	103	1	LOC_Os05g05950	chloroplast protein import component Toc86/159, G and M domains, putative
4115	GATCACTGTGCTCAGTT	15	0	15	0	15	2	LOC_Os01g01660	Isoflavone reductase
4149	GATCACTTAGGGAACTG	8	0	8	0	8	1	LOC_Os03g49700	expressed protein
4151	GATCACTTAGGTTCTCA	54	8	6.75	0	54	2	LOC_Os11g08080	F8K7.13 protein - Arabidopsis thaliana
4175	GATCACTTCCATTCTCT	98	2	49	0	98	2	LOC_Os09g37620	hypothetical protein
4191	GATCACTTCGTACGGTT	20	3	6.66667	0	20	2	LOC_Os02g51330	RINT-1 / TIP-1 family, putative
4200	GATCACTTCTGTTATCA	37	0	37	0	37	2	LOC_Os07g26700	Uncharacterised protein family (UPF0041)
4204	GATCACTTCTTGCGGCA	5	0	5	1	5	2	LOC_Os09g29760	expressed protein
4206	GATCACTTGAAGATTAC	5	0	5	0	5	2	LOC_Os03g04750	Ribosomal protein L21e, putative
4223	GATCACTTGCTGCTTCG	6	0	6	0	6	2	LOC_Os03g49350	putative lipoxygenase
4224	GATCACTTGCTGGTAAG	72	0	72	0	72	1	LOC_Os02g52960	Similar to F28K19.1
4232	GATCACTTGGTAAGAAC	15	0	15	0	15	1	LOC_Os12g12360	Similar to At2g43970/F6E13.10
4253	GATCACTTTCTTTGGTT	15	0	15	0	15	2	LOC_Os06g07560	calmodulin, putative
4259	GATCACTTTGATGCCAT	5	0	5	0	5	2	LOC_Os09g32976	NULL
4275	GATCACTTTTCTCTGCC	5	0	5	0	5	1	LOC_Os04g41140	hypothetical protein
4279	GATCACTTTTGTGTCCC	5	0	5	0	5	2	LOC_Os03g10090	sugar transporter, putative
4281	GATCAGAAAAAAATGTC	31	0	31	0	31	2	LOC_Os01g62820	Transcription initiation factor TFIID subunit A, putative
4286	GATCAGAAAACAACCGT	15	0	15	0	15	1	LOC_Os08g36420	ZIP Zinc transporter
4288	GATCAGAAAACTCACCA	31	0	31	4	7.75	2	LOC_Os02g49610	Ribosomal protein L7Ae, putative
4305	GATCAGAAACCGCATAG	5	0	5	0	5	3	LOC_Os04g48050	Zinc finger, C3HC4 type (RING finger), putative
4306	GATCAGAAACTAACCAC	15	0	15	0	15	1	LOC_Os04g54800	Similar to probable shikimate kinase, chloroplast precursor (ec 2.7.1.71). [mouse-ear cress
4307	GATCAGAAACTACTCCA	5	0	5	0	5	1	LOC_Os02g20330	hypothetical protein
4331	GATCAGAAATGGGTCAT	5	0	5	0	5	1	LOC_Os03g05310	lethal leaf-spot 1
4383	GATCAGAACTGCCTTGG	31	0	31	0	31	1	LOC_Os10g32550	mitochondrial chaperonin-60
4403	GATCAGAAGAGATAAGA	22	0	22	0	22	1	LOC_Os08g04390	Helix-loop-helix DNA-binding domain, putative
4404	GATCAGAAGAGGAGCAT	66	0	66	0	66	5	LOC_Os08g16880	hypothetical protein
4416	GATCAGAAGCACATTTA	18	0	18	0	18	2	LOC_Os08g17820	Formin Homology 2 Domain, putative
4418	GATCAGAAGCTATCTAA	8	0	8	0	8	1	LOC_Os01g12870	hypothetical protein
4422	GATCAGAAGGACCTACT	32	0	32	0	32	1	LOC_Os05g08930	Similar to At4g39470/F23K16_100
4440	GATCAGAATAGAATAGC	15	0	15	1	15	1	LOC_Os03g20300	glucose-6-phosphate 1-dehydrogenase, putative
4443	GATCAGAATCAAACTGC	11	0	11	0	11	2	LOC_Os01g61760	expressed protein
4448	GATCAGAATCAGCTGTT	28	0	28	0	28	2	LOC_Os02g58010	hypothetical protein
4451	GATCAGAATCCCCTGTA	45	0	45	0	45	2	LOC_Os04g51190	expressed protein
4457	GATCAGAATCTGGAAAA	26	0	26	0	26	2	LOC_Os07g01750	MATE efflux family protein, putative
4462	GATCAGAATGAGATAAA	6	0	6	0	6	1	LOC_Os09g02810	CBF/Mak21 family, putative
4463	GATCAGAATGAGGTATC	45	0	45	0	45	2	LOC_Os09g20590	expressed protein
4466	GATCAGAATGGGGGAGC	5	0	5	0	5	1	LOC_Os08g06940	expressed protein
4477	GATCAGAATTCGGTTAT	14	0	14	0	14	2	LOC_Os02g58030	Leucine Rich Repeat, putative
4481	GATCAGAATTGCATTCA	86	0	86	12	7.16667	2	LOC_Os09g28050	aminotransferase, putative
4490	GATCAGACAAACCTTAG	14	0	14	0	14	1	LOC_Os05g01780	Protein kinase domain, putative
4491	GATCAGACAAACTCTAG	51	0	51	0	51	2	LOC_Os01g34330	BAH domain, putative
4503	GATCAGACACAAACTGG	34	5	6.8	3	11.3333	1	LOC_Os03g02010	DNA cytosine methyltransferase Zmet3, putative
4505	GATCAGACACAACGTGC	15	0	15	0	15	1	LOC_Os07g47580	Ribosomal protein S8e
4524	GATCAGACATCTCCAGC	5	0	5	0	5	1	LOC_Os11g29340	At5g63460
4537	GATCAGACCATACACGA	35	0	35	0	35	3	LOC_Os02g11760	ABC transporter, putative
4638	GATCAGAGAACCCTACA	5	0	5	0	5	1	LOC_Os01g37790	hypothetical protein
4655	GATCAGAGAGAGGAGGT	6	0	6	0	6	1	LOC_Os03g46330	putative apical-basal pattern formation protein
4656	GATCAGAGAGCCCCCCA	8	0	8	0	8	2	LOC_Os07g07654	NULL
4664	GATCAGAGATGGGGGCG	8	0	8	0	8	1	LOC_Os01g74300	hypothetical protein
4678	GATCAGAGCACTAATCA	23	0	23	0	23	2	LOC_Os05g41940	transposon protein, putative, CACTA, En/Spm sub-class
4680	GATCAGAGCAGGCGGCA	9	0	9	1	9	1	LOC_Os11g46250	hypothetical protein
4689	GATCAGAGCGCCTTGCC	63	0	63	0	63	1	LOC_Os10g08550	enolase
4698	GATCAGAGCTGTGTAAA	20	0	20	0	20	2	LOC_Os07g48640	oxidoreductase, short chain dehydrogenase/reductase family, putative
4700	GATCAGAGCTTCGTTTG	8	0	8	0	8	2	LOC_Os12g08730	retrotransposon protein, putative, unclassified
4704	GATCAGAGGAACATGGT	38	0	38	0	38	2	LOC_Os07g29620	Serine carboxypeptidase, putative
4707	GATCAGAGGAGAACAAA	148	0	148	0	148	2	LOC_Os07g49230	ubiquitin-activating enzyme E1
4747	GATCAGAGTCAAGCTCA	1949	0	1949	0	1949	1	LOC_Os12g16890	prolamin
4764	GATCAGAGTGAGGCACC	6	0	6	0	6	2	LOC_Os04g49610	expressed protein
4770	GATCAGAGTGGTTCACA	20	0	20	0	20	1	LOC_Os02g30210	Kelch motif, putative
4778	GATCAGAGTTCGAATTT	28	0	28	0	28	2	LOC_Os01g46650	hypothetical protein
4798	GATCAGATACTCCTCAC	23	0	23	3	7.66667	1	LOC_Os04g08270	pullulanase; alpha-dextrin endo-1,6-alpha-glucosidase
4805	GATCAGATAGTACTCAG	11	0	11	0	11	2	LOC_Os10g37330	putative aldo/keto reductase
4811	GATCAGATGAACGATGA	5	0	5	0	5	2	LOC_Os04g55280	hypothetical protein
4815	GATCAGATGAAGTTATG	6	0	6	0	6	2	LOC_Os09g17580	Similar to F9L1.18 protein - Arabidopsis thaliana
4816	GATCAGATGAATCCAAG	38	0	38	0	38	2	LOC_Os02g32290	hypothetical protein
4821	GATCAGATGAGAGGCTT	8	0	8	0	8	1	LOC_Os08g30810	AL161582 aminopeptidase-like protein
4827	GATCAGATGATGGGTTA	58	0	58	0	58	5	LOC_Os03g09090	expressed protein
4845	GATCAGATGGACAGCCG	49	0	49	6	8.16667	1	LOC_Os01g54240	Nup85 Nucleoporin
4850	GATCAGATGGCATCGAG	52	0	52	0	52	1	LOC_Os11g36190	Leucine Rich Repeat, putative
4851	GATCAGATGGCGCCCTT	11	0	11	0	11	2	LOC_Os05g06750	dihydrolipoamide dehydrogenase
4868	GATCAGATGTCTGGGAC	31	0	31	0	31	1	LOC_Os04g04020	Sec23/Sec24 trunk domain, putative
4869	GATCAGATGTGAATATA	38	0	38	0	38	2	LOC_Os05g35480	probable anthranilate phosphoribosyltransferase (EC 2.4.2.18) T22J18.21 - Arabidopsis thaliana
4875	GATCAGATGTTGACAGA	25	0	25	4	6.25	2	LOC_Os09g31050	expressed protein
4885	GATCAGATTAGTTAGAC	31	0	31	0	31	2	LOC_Os10g36250	putative TPR (tetratricopeptide repeat) domain containing protein
4887	GATCAGATTCAAAAACA	15	0	15	0	15	2	LOC_Os03g02110	expressed protein
4891	GATCAGATTCAGGAACC	5	0	5	0	5	1	LOC_Os04g43230	expressed protein
4892	GATCAGATTCAGTTGGT	91	6	15.1667	14	6.5	2	LOC_Os03g05530	Integral membrane protein, putative
4893	GATCAGATTCATTCAAT	46	0	46	1	46	2	LOC_Os04g50216	NULL
4930	GATCAGATTTGGTACCC	13	0	13	0	13	1	LOC_Os02g29300	expressed protein
4936	GATCAGATTTTCAAGAA	85	0	85	0	85	7	LOC_Os12g35620	expressed protein
4945	GATCAGCAAACAGTTGT	33	0	33	0	33	2	LOC_Os11g38170	expressed protein
4965	GATCAGCAACATCAAGC	6	0	6	0	6	2	LOC_Os01g16810	Myb-like DNA-binding domain, putative
4984	GATCAGCAAGCGCGCGA	121	0	121	0	121	1	LOC_Os04g32350	RNA polymerase III RPC4, putative
5009	GATCAGCAATTCCAGGA	38	0	38	0	38	3	LOC_Os05g36290	actin 1
5028	GATCAGCACCCTACCTG	7	0	7	0	7	2	LOC_Os07g08760	expressed protein
5032	GATCAGCACCTAACAGC	52	0	52	0	52	1	LOC_Os03g08280	proteasome subunit alpha type 6 (ec 3.4.25.1) (20s proteasome alpha subunit a) (20s proteasome subunit alpha-1). [rice
5034	GATCAGCACCTGGTCAG	141	19	7.42105	6	23.5	1	LOC_Os11g32480	expressed protein
5045	GATCAGCACTTAATCTG	22	0	22	0	22	2	LOC_Os05g01750	tRNA pseudouridine synthase B, putative
5047	GATCAGCACTTGCAACA	12	0	12	0	12	2	LOC_Os07g33740	NB-ARC domain, putative
5059	GATCAGCAGAATGTGTA	5	0	5	0	5	5	LOC_Os06g24404	NULL
5064	GATCAGCAGAGAGCGGC	37	0	37	0	37	3	LOC_Os01g66640	S-locus glycoprotein family, putative
5073	GATCAGCAGATGCTCCT	54	0	54	0	54	1	LOC_Os11g06740	hypothetical protein
5091	GATCAGCAGGATTAGGT	28	0	28	0	28	1	LOC_Os02g42670	expressed protein
5102	GATCAGCAGTTGATTGC	44	0	44	0	44	5	LOC_Os03g48490	putative centromere protein
5128	GATCAGCATGACCAATA	15	0	15	0	15	2	LOC_Os05g09370	kinase, pfkB family, putative
5132	GATCAGCATGCGAAAGA	6	0	6	0	6	1	LOC_Os08g42050	emp24/gp25L/p24 family
5137	GATCAGCATGGTGGACG	12	0	12	0	12	1	LOC_Os12g12730	probable calcium binding protein [imported] - Arabidopsis thaliana
5140	GATCAGCATGTGGGTCT	14	0	14	0	14	2	LOC_Os02g01110	Translation initiation factor IF-3, N-terminal domain, putative
5149	GATCAGCCAACTTCTTG	22	0	22	0	22	3	LOC_Os02g07260	phosphoglycerate kinase
5150	GATCAGCCAAGAGAGTT	14	0	14	0	14	1	LOC_Os01g12460	expressed protein
5151	GATCAGCCAAGCATGGA	5	0	5	0	5	1	LOC_Os07g45070	Phosphatidylinositol 3- and 4-kinase, putative
5165	GATCAGCCAGCAGAAGT	8	0	8	0	8	1	LOC_Os07g41640	At5g55600/MDF20_4
5169	GATCAGCCAGTAGCAGT	5	0	5	0	5	1	LOC_Os01g28730	Protein kinase domain, putative
5175	GATCAGCCATGTCATCG	22	0	22	0	22	3	LOC_Os03g53110	putative CorA-like Mg2+ transporter protein
5182	GATCAGCCCATTCGTAA	28	3	9.33333	0	28	2	LOC_Os08g14580	HAD-superfamily hydrolase, subfamily IA, variant 3, putative
5186	GATCAGCCCGATGTGGA	40	0	40	1	40	1	LOC_Os12g09190	expressed protein
5194	GATCAGCCGACAAATTC	5	0	5	0	5	2	LOC_Os12g04240	expressed protein
5201	GATCAGCCGATGGACCC	58	0	58	0	58	1	LOC_Os10g35560	putative glycine-rich protein
5208	GATCAGCCGCCAGGGCA	5	0	5	0	5	1	LOC_Os03g57040	putative clathrin assembly protein
5213	GATCAGCCGCTGCTGCT	25	0	25	0	25	1	LOC_Os01g08260	ABC transporter, putative
5234	GATCAGCCTATTCCACC	15	0	15	0	15	1	LOC_Os03g03180	expressed protein
5245	GATCAGCCTCTGTGGAC	83	0	83	0	83	1	LOC_Os06g37640	expressed protein
5256	GATCAGCCTGGTCGACG	24	2	12	0	24	1	LOC_Os02g47420	expressed protein
5264	GATCAGCCTTGTACTTT	9	0	9	0	9	2	LOC_Os01g62840	Nucleotidyl transferase, putative
5279	GATCAGCGAGTACCTGA	9	0	9	0	9	1	LOC_Os02g44610	Protein kinase domain, putative
5297	GATCAGCGCGGGCGAGG	48	8	6	3	16	1	LOC_Os06g16390	SET domain, putative
5299	GATCAGCGCTCACAAGA	5	0	5	0	5	1	LOC_Os03g19010	Peroxisomal biogenesis factor 11 (PEX11)
5300	GATCAGCGCTGGTTATT	7	0	7	0	7	2	LOC_Os04g49620	expressed protein
5303	GATCAGCGGACAGCAGA	80	9	8.88889	15	5.33333	2	LOC_Os04g51680	hypothetical protein
5314	GATCAGCGGTGACAAGA	5	0	5	0	5	3	LOC_Os01g60190	2,3-bisphosphoglycerate-independent phosphoglycerate mutase
5325	GATCAGCGTCTGTACCG	7	0	7	0	7	2	LOC_Os03g15960	Hsp20/alpha crystallin family, putative
5333	GATCAGCTAATCATGGT	36	0	36	0	36	1	LOC_Os07g46450	RhoGAP domain, putative
5344	GATCAGCTAGCTGCTCT	29	0	29	1	29	1	LOC_Os08g22354	NULL
5346	GATCAGCTAGCTTATAA	11	0	11	0	11	2	LOC_Os04g55220	Ca2+-dependent lipid-binding protein, putative
5355	GATCAGCTATGTGACCG	82	2	41	2	41	7	LOC_Os01g47410	Eukaryotic aspartyl protease
5358	GATCAGCTATTCGTAGC	15	0	15	0	15	3	LOC_Os03g30934	NULL
5360	GATCAGCTATTGGAGTC	25	2	12.5	0	25	1	LOC_Os03g13760	Similar to At1g20580/F2D10_6
5361	GATCAGCTATTTGAATA	11	0	11	0	11	2	LOC_Os02g16650	expressed protein
5362	GATCAGCTCAAAATCGA	15	0	15	0	15	2	LOC_Os08g13910	hypothetical protein
5368	GATCAGCTCAGCAAATA	7	0	7	0	7	1	LOC_Os12g33240	expressed protein
5369	GATCAGCTCAGCCAAAC	20	0	20	0	20	1	LOC_Os03g46600	putative acidic nuclear phosphoprotein
5374	GATCAGCTCATGTACAT	112	7	16	0	112	2	LOC_Os10g35050	putative beta-tonoplast intrinsic protein
5399	GATCAGCTCTCTGCTAT	11	0	11	0	11	3	LOC_Os05g50750	ATPase, AAA family, putative
5410	GATCAGCTCTTGTGATG	53	0	53	0	53	2	LOC_Os07g36950	expressed protein
5413	GATCAGCTGAAAAGAAT	8	0	8	0	8	1	LOC_Os08g04150	hypothetical protein
5438	GATCAGCTGCCAGGGCA	6	0	6	0	6	2	LOC_Os02g43590	expressed protein
5442	GATCAGCTGCGTGTACT	14	2	7	0	14	2	LOC_Os02g41800	Auxin response factor, putative
5456	GATCAGCTGGCATCTGT	42	0	42	6	7	2	LOC_Os07g43322	NULL
5458	GATCAGCTGGCGCTCCG	7	0	7	0	7	1	LOC_Os03g22180	Eukaryotic ribosomal protein L18
5463	GATCAGCTGGGCCAGTT	32	0	32	4	8	2	LOC_Os02g51640	hypothetical protein
5474	GATCAGCTGTCGTGCGT	20	2	10	4	5	2	LOC_Os05g33020	preprotein translocase, SecY subunit, putative
5485	GATCAGCTGTTTCTTGT	14	0	14	1	14	2	LOC_Os10g28330	Similar to zinc finger protein ID1
5487	GATCAGCTTAAGAAGGC	5	0	5	0	5	1	LOC_Os07g10890	maize Em binding protein-1a
5495	GATCAGCTTCAAGCTGC	7	0	7	0	7	1	LOC_Os04g51240	hypothetical protein
5514	GATCAGCTTGAAGGTCA	9	0	9	0	9	1	LOC_Os11g39670	serine-tRNA ligase (EC 6.1.1.11) serS - maize (fragment)
5521	GATCAGCTTGCCGTATG	15	0	15	0	15	5	LOC_Os09g37006	NULL
5524	GATCAGCTTGGAAAGTT	80	2	40	6	13.3333	7	LOC_Os06g20320	Similar to At5g55220/MCO15_17
5552	GATCAGGAAAAGCTGCT	6	0	6	0	6	1	LOC_Os01g54020	tryptophanyl-tRNA synthetase
5563	GATCAGGAAATGCATGC	12	0	12	0	12	1	LOC_Os03g14250	Similar to mysoin-like protein, 11013-7318 [imported] - Arabidopsis thaliana
5585	GATCAGGAACTTCCTCG	18	0	18	0	18	1	LOC_Os02g01332	NULL
5589	GATCAGGAAGACACGCC	89	14	6.35714	3	29.6667	1	LOC_Os01g01350	SNF7 family
5595	GATCAGGAAGCCAGTGG	49	0	49	0	49	2	LOC_Os06g14040	hypothetical protein
5599	GATCAGGAAGGGCCATA	9	0	9	0	9	2	LOC_Os09g39560	HAD-superfamily hydrolase, subfamily IA, variant 3, putative
5634	GATCAGGACGACACAAT	48	0	48	0	48	1	LOC_Os06g47000	external rotenone-insensitive NADPH dehydrogenase
5635	GATCAGGACGACACTCC	8	0	8	0	8	1	LOC_Os08g33350	RNA recognition motif. (a.k.a. RRM, RBD, or RNP domain), putative
5636	GATCAGGACGATGACGA	20	0	20	0	20	1	LOC_Os02g21260	F-box domain, putative
5657	GATCAGGAGCCGTATAT	18	0	18	0	18	2	LOC_Os08g19650	KNAT3 homeodomain protein
5665	GATCAGGAGGGCCACGG	6	0	6	0	6	1	LOC_Os10g31930	hypothetical protein
5681	GATCAGGATAGAACTCA	37	0	37	0	37	5	LOC_Os10g10434	NULL
5689	GATCAGGATGTGAATAC	6	0	6	0	6	2	LOC_Os07g36130	Core histone H2A/H2B/H3/H4, putative
5706	GATCAGGCAATTCAGAG	6	0	6	0	6	1	LOC_Os04g53502	NULL
5715	GATCAGGCAGAGGAAGG	35	0	35	0	35	1	LOC_Os01g43340	retrotransposon protein, putative, Ty1-copia sub-class
5735	GATCAGGCATTTGAAGT	8	0	8	0	8	1	LOC_Os07g42080	expressed protein
5747	GATCAGGCCGCAGTCTG	17	0	17	3	5.66667	1	LOC_Os11g45850	WRKY DNA -binding domain, putative
5750	GATCAGGCCGTATACTT	17	2	8.5	3	5.66667	2	LOC_Os02g41610	hypothetical protein
5752	GATCAGGCCTCAACCTA	27	0	27	0	27	2	LOC_Os08g36994	NULL
5755	GATCAGGCCTCTGGAAC	18	0	18	3	6	1	LOC_Os02g54254	NULL
5767	GATCAGGCGCTGCTGGT	6	0	6	0	6	3	LOC_Os05g42424	NULL
5768	GATCAGGCGCTGTAATT	18	0	18	0	18	2	LOC_Os08g14450	Sigma-70 region 3, putative
5775	GATCAGGCGTCTCTTTC	9	0	9	0	9	2	LOC_Os03g53920	kinesin-like protein
5808	GATCAGGCTCAATATCA	13	0	13	0	13	1	LOC_Os02g44111	NULL
5830	GATCAGGCTGCATTCGT	9	0	9	0	9	1	LOC_Os01g54100	Protein kinase domain, putative
5840	GATCAGGCTGTTGAGGT	5	0	5	0	5	1	LOC_Os03g15350	expressed protein
5841	GATCAGGCTGTTTCTGA	25	0	25	0	25	3	LOC_Os10g40260	expressed protein
5868	GATCAGGGAGATGCCAA	54	0	54	1	54	1	LOC_Os01g63950	expressed protein
5875	GATCAGGGATAACTGCA	9	0	9	0	9	2	LOC_Os02g45054	NULL
5876	GATCAGGGATGATGATG	22	0	22	0	22	2	LOC_Os03g44540	CCAAT-box transcription factor -related
5888	GATCAGGGCGAAGCCTT	15	0	15	0	15	1	LOC_Os11g34200	repressor protein
5890	GATCAGGGCGATGAAGG	43	0	43	7	6.14286	1	LOC_Os07g06500	F-box domain, putative
5891	GATCAGGGCGGCGATGG	17	0	17	0	17	1	LOC_Os08g43190	oxidoreductase, zinc-binding dehydrogenase family
5902	GATCAGGGGGAAGTTGC	5	0	5	1	5	1	LOC_Os06g36990	Similar to potential phospholipid-transporting atpase 4 (ec 3.6.3.1)(aminophospholipid flippase 4)
5907	GATCAGGGTAACTCAGA	18	0	18	0	18	1	LOC_Os09g36530	expressed protein
5911	GATCAGGGTATGGTAAG	69	0	69	0	69	2	LOC_Os08g31970	Similar to At1g23890/T23E23_13
5915	GATCAGGGTCGTGGTTG	6	0	6	0	6	2	LOC_Os06g41640	NB-ARC domain, putative
5929	GATCAGGGTTTGGTTTT	8	0	8	0	8	1	LOC_Os07g40030	hypothetical protein
5932	GATCAGGGTTTTTTCAG	6	0	6	0	6	1	LOC_Os06g49800	expressed protein
5949	GATCAGGTCAATGTTTC	43	0	43	1	43	1	LOC_Os05g43950	hypothetical protein
5958	GATCAGGTCCAGCCATG	26	0	26	0	26	2	LOC_Os07g42260	Proteasome A-type and B-type, putative
5963	GATCAGGTCCGGCGGGC	16	0	16	0	16	5	LOC_Os04g33650	hypothetical protein
5964	GATCAGGTCCGTAGATT	15	0	15	0	15	2	LOC_Os03g60520	hypothetical protein
5967	GATCAGGTCGATGACAC	7	0	7	0	7	3	LOC_Os08g03290	glyceraldehyde-3-phosphate dehydrogenase, type I
5971	GATCAGGTCTGGGCTGT	11	0	11	1	11	1	LOC_Os11g43890	expressed protein
5988	GATCAGGTGATTAAACC	17	0	17	0	17	2	LOC_Os05g38770	protein kinase, putative
5999	GATCAGGTGGCACTCAC	6	0	6	0	6	2	LOC_Os04g40130	expressed protein
6014	GATCAGGTGTTGTAAAA	5	0	5	1	5	2	LOC_Os01g43410	Protein kinase domain, putative
6022	GATCAGGTTCATGATGC	12	0	12	0	12	1	LOC_Os04g45990	Pre-SET motif, putative
6024	GATCAGGTTCCTTTGTA	56	0	56	0	56	2	LOC_Os02g08350	expressed protein
6027	GATCAGGTTCGTGGACG	8	0	8	0	8	1	LOC_Os06g42810	CDC48-interacting UBX-domain protein
6039	GATCAGGTTGCATGGCG	178	0	178	3	59.3333	7	LOC_Os06g22140	thioredoxin-disulfide reductase, putative
6082	GATCAGTAACTGGGACA	42	0	42	0	42	3	LOC_Os01g12880	hypothetical protein
6088	GATCAGTAAGTATACCG	29	0	29	1	29	2	LOC_Os05g11900	hypothetical protein
6110	GATCAGTACCTGTACAA	14	0	14	0	14	2	LOC_Os08g43370	Glucosamine-6-phosphate isomerase/6-phosphogluconolactonase, putative
6115	GATCAGTACGGTAGATA	6	0	6	0	6	1	LOC_Os04g49580	expressed protein
6146	GATCAGTAGTGTTTTCT	11	0	11	0	11	5	LOC_Os08g12830	Cytidylyltransferase, putative
6149	GATCAGTATAATGCGCT	18	0	18	0	18	1	LOC_Os10g42720	putative acyltransferase
6150	GATCAGTATATGGCGTC	11	0	11	0	11	6	LOC_Os03g59264	NULL
6156	GATCAGTATCTTTTCTG	6	0	6	0	6	2	LOC_Os06g15620	GASA5-like protein
6171	GATCAGTATTCGCTCCT	114	3	38	14	8.14286	2	LOC_Os07g27950	Zinc finger, C3HC4 type (RING finger), putative
6184	GATCAGTCAAGGAGAAC	12	0	12	0	12	1	LOC_Os05g30130	j domain protein at5g49060
6215	GATCAGTCCAATAAAAG	18	0	18	0	18	2	LOC_Os04g52890	hypothetical protein
6216	GATCAGTCCACATTGTA	7	0	7	0	7	2	LOC_Os11g38630	hypothetical protein
6257	GATCAGTCGTCAGATGA	60	0	60	0	60	2	LOC_Os05g04530	hypothetical protein
6258	GATCAGTCGTCATAAAA	11	0	11	0	11	2	LOC_Os03g63410	translational elongation factor Tu
6271	GATCAGTCTACTTCATT	37	0	37	0	37	1	LOC_Os10g07300	retrotransposon protein, putative, Ty3-gypsy sub-class
6282	GATCAGTCTCCACGTCC	51	0	51	0	51	3	LOC_Os10g39130	putative transcription factor
6293	GATCAGTCTGGTTTAGA	13	0	13	0	13	1	LOC_Os01g68810	hypothetical protein
6303	GATCAGTCTTGTTTTTC	189	22	8.59091	23	8.21739	2	LOC_Os07g23244	NULL
6312	GATCAGTGAAGCTAAGA	38	0	38	3	12.6667	2	LOC_Os01g52920	hypothetical protein
6314	GATCAGTGAAGGAAGAA	31	0	31	0	31	1	LOC_Os02g45920	expressed protein
6332	GATCAGTGAGATGAATT	8	0	8	0	8	1	LOC_Os11g34450	GF14-d protein - rice
6342	GATCAGTGATATACTGC	6	0	6	0	6	2	LOC_Os06g46390	At4g18372
6392	GATCAGTGGCGTTGGGA	38	0	38	0	38	6	LOC_Os05g41890	hypothetical protein
6393	GATCAGTGGCTAAGAGA	12	0	12	0	12	3	LOC_Os06g49800	expressed protein
6402	GATCAGTGGTCACCTCC	22	0	22	0	22	1	LOC_Os03g28140	putative phosphoinositide kinase
6412	GATCAGTGTAAAAACTT	20	0	20	1	20	2	LOC_Os12g18760	Similar to zgc:64113
6416	GATCAGTGTACTCACAT	92	7	13.1429	0	92	1	LOC_Os12g29340	hypothetical protein
6417	GATCAGTGTACTGTGGA	34	0	34	0	34	2	LOC_Os05g41070	bZIP transcription factor, putative
6418	GATCAGTGTACTGTTTG	13	0	13	0	13	2	LOC_Os02g30790	expressed protein
6423	GATCAGTGTATGCTAGT	9	0	9	0	9	2	LOC_Os02g34500	hypothetical protein
6441	GATCAGTGTGTACGGTC	5	0	5	0	5	2	LOC_Os06g33210	CMP-sialic acid transporter, putative
6464	GATCAGTGTTTTAAGTT	49	2	24.5	0	49	2	LOC_Os02g32660	starch branching enzyme isoform RBE3 - rice
6502	GATCAGTTCACTCTCCT	5	0	5	0	5	2	LOC_Os12g38460	Similar to RSSG8
6518	GATCAGTTCATTCCAGC	42	3	14	3	14	2	LOC_Os07g12320	hypothetical protein
6523	GATCAGTTCCACACTAT	20	0	20	0	20	1	LOC_Os08g33830	RNA recognition motif. (a.k.a. RRM, RBD, or RNP domain), putative
6530	GATCAGTTCCTCAACCA	77	5	15.4	8	9.625	1	LOC_Os11g04930	SPRY domain, putative
6534	GATCAGTTCCTGAAGGG	8	0	8	0	8	2	LOC_Os01g50622	NULL
6539	GATCAGTTCCTTTCACT	49	0	49	4	12.25	2	LOC_Os02g03970	contains similarity to Ipomoea nil leaf protein
6553	GATCAGTTCTTCACTTA	12	0	12	0	12	2	LOC_Os09g29760	expressed protein
6558	GATCAGTTCTTGCAATC	14	0	14	0	14	1	LOC_Os06g20090	F10B6.25
6560	GATCAGTTCTTGGTCCC	29	0	29	0	29	2	LOC_Os05g40050	Leucine Rich Repeat, putative
6562	GATCAGTTCTTGTTCTT	63	0	63	3	21	2	LOC_Os04g39570	WRKY DNA -binding domain, putative
6566	GATCAGTTGAAACCAAG	172	0	172	0	172	2	LOC_Os08g44450	L1P family of ribosomal proteins
6582	GATCAGTTGAATGGAAA	20	0	20	0	20	2	LOC_Os03g32330	expressed protein
6583	GATCAGTTGAATGTAGT	11	0	11	0	11	2	LOC_Os11g05050	aluminium-induced protein, putative
6586	GATCAGTTGACTTTCTG	13	0	13	0	13	5	LOC_Os03g46650	guanine nucleotide-binding protein beta subunit
6589	GATCAGTTGAGGCTAGC	6	0	6	0	6	2	LOC_Os06g50080	expressed protein
6597	GATCAGTTGCAACCATC	5	0	5	0	5	1	LOC_Os01g60910	Protein kinase domain, putative
6598	GATCAGTTGCATGTAAT	9	0	9	0	9	2	LOC_Os05g42300	NAF1 domain, putative
6604	GATCAGTTGGAAGATTC	15	0	15	0	15	1	LOC_Os09g29890	Phosphatidylinositol 3- and 4-kinase, putative
6606	GATCAGTTGGCTCGGGA	18	0	18	0	18	1	LOC_Os02g20844	NULL
6609	GATCAGTTGGGCGAACA	29	0	29	0	29	3	LOC_Os05g28480	expressed protein
6615	GATCAGTTGGTTGAGTT	9	0	9	0	9	2	LOC_Os03g56220	hypothetical protein
6624	GATCAGTTGTCAATGTC	29	0	29	0	29	2	LOC_Os08g05670	expressed protein
6640	GATCAGTTGTTGTAGAT	29	0	29	0	29	2	LOC_Os02g52270	DnaJ domain, putative
6644	GATCAGTTTACAGTCTG	13	0	13	0	13	2	LOC_Os12g30540	ubiquitin-specific protease 12
6657	GATCAGTTTATGCTTTG	34	0	34	3	11.3333	2	LOC_Os12g26480	expressed protein
6675	GATCAGTTTCTGTTGAT	5	0	5	0	5	2	LOC_Os02g56600	No apical meristem (NAM) protein, putative
6680	GATCAGTTTGACAAGGG	45	0	45	0	45	1	LOC_Os08g43060	expressed protein
6692	GATCAGTTTGCTGGGTA	29	0	29	0	29	2	LOC_Os05g04330	DNA methyltransferase DMT106
6714	GATCAGTTTGTTTCGAG	32	0	32	0	32	2	LOC_Os05g07050	Mov34/MPN/PAD-1 family, putative
6742	GATCAGTTTTTCTTCCT	5	0	5	0	5	2	LOC_Os04g58890	expressed protein
6760	GATCATAAACGAGTTAA	28	0	28	0	28	2	LOC_Os09g12590	Sugar transporter
6764	GATCATAAAGAGTGCTG	17	0	17	0	17	5	LOC_Os01g34780	FF domain, putative
6776	GATCATAACATCGGTAG	18	0	18	1	18	3	LOC_Os11g26850	adenosylhomocysteinase
6787	GATCATAAGAATTGGCA	8	0	8	0	8	2	LOC_Os01g51200	Protein kinase domain, putative
6789	GATCATAAGACCAGCAA	9	0	9	0	9	2	LOC_Os03g41612	NULL
6800	GATCATAAGGAGTCACG	5	0	5	0	5	1	LOC_Os05g08010	F-box domain, putative
6820	GATCATAATGGACATGC	54	0	54	0	54	1	LOC_Os04g35220	Transcription termination factor nusG, putative
6857	GATCATACATTCAATGG	6	0	6	0	6	2	LOC_Os04g33060	expressed protein
6871	GATCATACCCTTGTGCC	32	0	32	0	32	1	LOC_Os04g41040	RNA polymerase Rpb5, N-terminal domain, putative
6884	GATCATACGATGGTTAA	5	0	5	0	5	2	LOC_Os02g50810	At5g50090
6892	GATCATACTATATGATG	42	0	42	0	42	6	LOC_Os03g64080	retrotransposon protein, putative, Ty1-copia sub-class
6928	GATCATAGAGCAACTGA	6	0	6	0	6	2	LOC_Os04g39410	expressed protein
6929	GATCATAGAGTGACCAT	9	0	9	0	9	2	LOC_Os03g08070	copper-translocating P-type ATPase, putative
6950	GATCATAGCAGTTGCGA	25	0	25	4	6.25	1	LOC_Os01g43250	hypothetical protein
6951	GATCATAGCATACCATT	5	0	5	0	5	2	LOC_Os09g31360	expressed protein
6962	GATCATAGCTGTATCGC	58	0	58	6	9.66667	2	LOC_Os05g19630	Similar to probale translation releasing factor RF-1 F14M4.15 - Arabidopsis thaliana
6965	GATCATAGCTTTCACCT	43	0	43	0	43	2	LOC_Os03g01360	expressed protein
6990	GATCATAGTCTAGCCCA	9	0	9	0	9	5	LOC_Os12g19030	Copine, putative
7000	GATCATAGTTCCCCGAT	15	0	15	0	15	2	LOC_Os02g55110	expressed protein
7014	GATCATATAGCTGAGGC	31	0	31	0	31	3	LOC_Os04g42580	carboxyphosphonoenolpyruvate mutase, putative
7016	GATCATATATCAATGGC	18	0	18	0	18	1	LOC_Os09g28050	aminotransferase, putative
7017	GATCATATATCACTTTG	57	2	28.5	11	5.18182	2	LOC_Os05g07700	Ribosomal L10
7019	GATCATATATGCAGGAA	22	0	22	0	22	1	LOC_Os01g33420	Similar to contains similarity to alpha galactosidase gene_id:F20C19.10
7021	GATCATATATGTCTGCG	43	0	43	0	43	2	LOC_Os05g33520	expressed protein
7090	GATCATATGGTGATATT	20	0	20	0	20	2	LOC_Os09g12730	RNA recognition motif. (a.k.a. RRM, RBD, or RNP domain), putative
7095	GATCATATGTACTAAGT	6	0	6	0	6	2	LOC_Os03g58590	expressed protein
7108	GATCATATTAGCCTAGG	5	0	5	0	5	6	LOC_Os01g36670	DNA-binding protein 3AF1 - common tobacco (fragment)
7136	GATCATATTTGAGCGGA	36	0	36	0	36	2	LOC_Os01g52864	NULL
7137	GATCATATTTGCATTTG	17	0	17	0	17	2	LOC_Os02g02750	Similar to aminoalcoholphosphotransferase
7150	GATCATCAAAATTACCC	24	0	24	0	24	3	LOC_Os02g02990	expressed protein
7165	GATCATCAAATCGAGAT	8	0	8	0	8	1	LOC_Os03g55430	hypothetical protein
7172	GATCATCAACCAGCATG	7	0	7	0	7	2	LOC_Os04g48710	expressed protein
7173	GATCATCAACCCGCCAA	40	0	40	0	40	1	LOC_Os12g40530	transposon protein, putative, mutator sub-class
7181	GATCATCAACGAGAGCG	9	0	9	0	9	1	LOC_Os05g49800	Acetohydroxy acid isomeroreductase, catalytic domain, putative
7184	GATCATCAACGTGTACA	11	0	11	0	11	5	LOC_Os10g42820	expressed protein
7199	GATCATCAAGGCCCTAA	5	0	5	0	5	3	LOC_Os08g38620	expressed protein
7212	GATCATCAATCGGGGCG	15	0	15	0	15	7	LOC_Os11g41890	RNA recognition motif. (a.k.a. RRM, RBD, or RNP domain), putative
7217	GATCATCAATTTGCAGT	47	0	47	0	47	2	LOC_Os03g11580	transposon protein, putative, CACTA, En/Spm sub-class
7222	GATCATCACAACACAGT	80	0	80	4	20	2	LOC_Os07g39730	hypothetical protein
7235	GATCATCACATATCAGC	22	0	22	0	22	5	LOC_Os10g32190	hypothetical protein
7237	GATCATCACATCGTTAA	11	0	11	0	11	1	LOC_Os07g45100	Endonuclease/Exonuclease/phosphatase family, putative
7252	GATCATCACCTTGGTGT	13	0	13	0	13	1	LOC_Os05g12330	expressed protein
7274	GATCATCAGAATTTGGT	60	0	60	8	7.5	2	LOC_Os07g39480	WRKY DNA -binding domain, putative
7323	GATCATCAGTGAGTAAC	16	0	16	0	16	2	LOC_Os11g42540	probable oxidoreductase
7333	GATCATCAGTTGTGTTC	198	9	22	29	6.82759	1	LOC_Os10g31790	Leucine Rich Repeat, putative
7342	GATCATCATATTTTGCA	42	0	42	0	42	2	LOC_Os08g44250	expressed protein
7343	GATCATCATCAACAACG	7	0	7	0	7	2	LOC_Os12g40300	hypothetical protein
7346	GATCATCATCAATTCAG	6	0	6	0	6	2	LOC_Os02g08190	dem protein - tomato
7361	GATCATCATGACCATCC	26	0	26	0	26	3	LOC_Os05g03150	hypothetical protein
7365	GATCATCATGGAGTACC	17	0	17	0	17	1	LOC_Os10g38630	putative glutathione S-transferase
7371	GATCATCATGTATCAAA	32	0	32	0	32	2	LOC_Os08g17650	hypothetical protein
7373	GATCATCATGTTCTACT	6	0	6	0	6	2	LOC_Os05g50480	hypothetical protein
7376	GATCATCATTCATACTT	9	0	9	0	9	2	LOC_Os01g59110	UDP-glucoronosyl and UDP-glucosyl transferase
7382	GATCATCATTTGGGTTT	5	0	5	0	5	3	LOC_Os07g46690	PHD-finger, putative
7387	GATCATCCAAATTCGTT	5	0	5	0	5	2	LOC_Os03g51520	putative Fip1 motif containing protein
7396	GATCATCCAAGCTGGAA	47	0	47	0	47	1	LOC_Os12g42430	gene_id:MKA23.10
7398	GATCATCCAAGTTCTAC	11	0	11	0	11	2	LOC_Os03g03690	hypothetical protein
7401	GATCATCCAATACTGGA	33	0	33	4	8.25	1	LOC_Os03g36790	hypothetical protein
7402	GATCATCCAATAGCAAC	98	4	24.5	17	5.76471	2	LOC_Os07g37570	expressed protein
7407	GATCATCCAATTTGAGG	33	0	33	0	33	2	LOC_Os02g56250	GATA zinc finger, putative
7408	GATCATCCACAACAGCC	27	0	27	0	27	1	LOC_Os04g11390	expressed protein
7422	GATCATCCAGCATGGGA	7	0	7	0	7	1	LOC_Os03g50220	putative Tat binding protein interacting protein
7436	GATCATCCATCCACTCC	8	0	8	0	8	2	LOC_Os08g06060	mitogen-activated protein kinase MMK2 (EC 2.7.1.-) - alfalfa
7441	GATCATCCATCGATATG	62	0	62	0	62	2	LOC_Os02g57200	expressed protein
7458	GATCATCCCAAGCCAGC	18	0	18	0	18	1	LOC_Os06g51390	At3g19970/MZE19_2
7464	GATCATCCCACATGCTG	5	0	5	0	5	1	LOC_Os06g05660	nucleosome assembly protein 1-like protein 1
7475	GATCATCCCATTTTCTC	22	4	5.5	0	22	2	LOC_Os02g16550	Similar to VPS29-like phosphoesterase-related protein T23J7.140 [similarity] - Arabidopsis thaliana
7491	GATCATCCCTATCTGAT	53	0	53	0	53	1	LOC_Os04g51430	retrotransposon protein, putative, unclassified
7507	GATCATCCGCAACTTGT	5	0	5	0	5	1	LOC_Os09g13740	SET domain protein 110
7517	GATCATCCGGGCTTTTT	15	0	15	3	5	1	LOC_Os08g06040	Ribosomal protein L34e
7527	GATCATCCGTGCTAGTG	87	0	87	0	87	1	LOC_Os04g41040	RNA polymerase Rpb5, N-terminal domain, putative
7542	GATCATCCTATGCTTTC	22	0	22	0	22	2	LOC_Os01g14690	expressed protein
7547	GATCATCCTCAATGCAG	118	13	9.07692	17	6.94118	2	LOC_Os09g28590	dnaJ protein homolog T9A4.1 - Arabidopsis thaliana
7548	GATCATCCTCACAACTG	11	0	11	0	11	2	LOC_Os08g31460	tRNA modification GTPase TrmE
7552	GATCATCCTCCCTCTCT	33	0	33	0	33	1	LOC_Os11g03760	hypothetical protein
7561	GATCATCCTCTACGCCG	27	0	27	0	27	1	LOC_Os07g08830	hypothetical protein
7592	GATCATCCTTCATCTAC	16	0	16	0	16	2	LOC_Os03g11510	mitochondrial carrier protein, putative
7596	GATCATCCTTCGTTGTA	5	0	5	0	5	2	LOC_Os01g01295	NULL
7599	GATCATCCTTGAACCAT	9	0	9	0	9	2	LOC_Os02g07340	TBP (TATA-binding protein) -interacting protein 120 (TIP120)
7623	GATCATCGACGACGTGG	9	0	9	0	9	1	LOC_Os07g01630	Dirigent-like protein, putative
7632	GATCATCGAGTAGCTAG	33	0	33	0	33	1	LOC_Os07g11010	Protein phosphatase 2C, putative
7635	GATCATCGAGTTGGCCA	5	0	5	0	5	3	LOC_Os04g57520	UBX domain, putative
7643	GATCATCGCAACCGGTG	5	0	5	0	5	1	LOC_Os07g44660	FGGY family of carbohydrate kinases, N-terminal domain, putative
7680	GATCATCGCTGCTTCAT	22	2	11	4	5.5	5	LOC_Os04g08470	F-box domain, putative
7693	GATCATCGGCAACCTCG	9	0	9	0	9	2	LOC_Os05g10630	Glycoprotease family, putative
7695	GATCATCGGCAGCATGG	58	0	58	0	58	1	LOC_Os05g45420	Protein kinase domain, putative
7710	GATCATCGGGCCAAAAT	107	13	8.23077	12	8.91667	2	LOC_Os01g10480	Plastocyanin-like domain, putative
7727	GATCATCGTAGGTGTCG	11	0	11	0	11	3	LOC_Os06g04280	3-phosphoshikimate 1-carboxyvinyltransferase
7742	GATCATCGTCTCTTTGC	5	0	5	0	5	2	LOC_Os07g47640	hypothetical protein
7748	GATCATCGTGCACAAGG	24	0	24	0	24	1	LOC_Os05g39320	pyruvate decarboxylase
7755	GATCATCGTTATCTTCT	16	0	16	0	16	2	LOC_Os03g54050	hypothetical protein
7764	GATCATCTAACAGAAGA	15	0	15	0	15	1	LOC_Os09g15840	retrotransposon protein, putative, unclassified
7775	GATCATCTACCTCGCTT	13	0	13	0	13	2	LOC_Os01g73514	NULL
7787	GATCATCTATAGCTACA	198	0	198	0	198	2	LOC_Os03g08440	ribosomal protein S2, putative
7801	GATCATCTCAAGTGCCC	9	0	9	0	9	3	LOC_Os04g46390	DnaJ-like protein
7808	GATCATCTCAGTGTTGT	11	0	11	0	11	2	LOC_Os08g35090	Subtilisin N-terminal Region, putative
7813	GATCATCTCATCTCTGA	11	0	11	0	11	6	LOC_Os10g22980	Leucine Rich Repeat, putative
7822	GATCATCTCATTGGAAA	11	0	11	0	11	2	LOC_Os02g44360	GRAS family transcription factor, putative
7825	GATCATCTCCAAGAAGA	25	0	25	0	25	5	LOC_Os01g73160	Plectin/S10 domain, putative
7852	GATCATCTCCCTCCTCT	33	0	33	0	33	1	LOC_Os12g36890	Similar to cellulose synthase-like protein
7853	GATCATCTCCCTGTCGG	7	0	7	0	7	3	LOC_Os12g03380	hypothetical protein
7857	GATCATCTCCTATTTCC	17	0	17	0	17	1	LOC_Os01g66110	methyltransferase, putative
7868	GATCATCTCGCTGATGG	38	2	19	0	38	2	LOC_Os01g70560	hypothetical protein
7869	GATCATCTCGGCCTTCC	7	0	7	0	7	2	LOC_Os08g31510	expressed protein
7870	GATCATCTCGGGGGTAA	77	0	77	0	77	1	LOC_Os02g36330	Zinc finger, C3HC4 type (RING finger), putative
7876	GATCATCTCGTGTAGTA	9	0	9	0	9	2	LOC_Os01g62070	cation efflux family protein, putative
7881	GATCATCTCTCTCAAAA	7	0	7	0	7	1	LOC_Os10g22520	Cellulase (glycosyl hydrolase family 5), putative
7884	GATCATCTCTGCTCCAT	15	0	15	0	15	2	LOC_Os02g37130	expressed protein
7909	GATCATCTGATGAGACA	5	0	5	0	5	1	LOC_Os03g22900	helicase, putative
7926	GATCATCTGCCTGAGGA	25	0	25	0	25	2	LOC_Os08g42010	Nodulin, putative
7959	GATCATCTGTTTTCTGG	45	0	45	0	45	2	LOC_Os09g33780	hypothetical protein
7965	GATCATCTTCACCTCCG	25	0	25	0	25	1	LOC_Os09g30300	hypothetical protein
7970	GATCATCTTCCAAAAGC	53	0	53	0	53	2	LOC_Os02g04230	Protein kinase domain, putative
8012	GATCATCTTTCTTATCT	34	0	34	0	34	3	LOC_Os09g24440	Similar to TFIID component TAF2
8022	GATCATCTTTTGGAGTT	31	0	31	0	31	1	LOC_Os05g48060	F9L1.4 protein - Arabidopsis thaliana
8040	GATCATGAACATTGGAA	78	0	78	0	78	2	LOC_Os01g34330	BAH domain, putative
8056	GATCATGAAGCTCCCTT	11	0	11	0	11	2	LOC_Os07g04860	transposon protein, putative, unclassified
8057	GATCATGAAGGAAGTGC	7	0	7	0	7	2	LOC_Os08g07840	DNA polymerase I, putative
8059	GATCATGAAGGGCACCA	42	0	42	0	42	1	LOC_Os01g48830	expressed protein
8064	GATCATGAATCATAGAA	45	0	45	0	45	2	LOC_Os07g29390	retrotransposon protein, putative, unclassified
8075	GATCATGACAACACAAA	54	0	54	0	54	1	LOC_Os09g17930	transposon protein, putative, CACTA, En/Spm sub-class
8076	GATCATGACAACCATTT	11	0	11	0	11	2	LOC_Os06g37080	l-ascorbate oxidase precursor (ec 1.10.3.3) (ascorbase) (aso)
8079	GATCATGACACTGATGA	7	0	7	0	7	6	LOC_Os03g49620	putative receptor-like kinase (with alternative splicing)
8087	GATCATGACATGTAACG	22	0	22	0	22	2	LOC_Os06g31100	GAMYB-binding protein
8088	GATCATGACCGACATCC	7	0	7	0	7	3	LOC_Os12g07500	expressed protein
8094	GATCATGACGGAGCCAC	11	0	11	0	11	2	LOC_Os05g22990	expressed protein
8096	GATCATGACTCATTATC	34	0	34	2	17	2	LOC_Os07g46730	expressed protein
8106	GATCATGAGAACCCATG	13	0	13	0	13	2	LOC_Os02g38130	No apical meristem (NAM) protein, putative
8107	GATCATGAGAAGAAACA	18	0	18	0	18	7	LOC_Os04g31804	NULL
8112	GATCATGAGACACGAAC	38	0	38	0	38	2	LOC_Os03g10200	hypothetical protein
8119	GATCATGAGATACAACT	11	0	11	0	11	2	LOC_Os06g10610	hypothetical protein
8123	GATCATGAGCAGATTGA	11	0	11	0	11	1	LOC_Os03g57270	hypothetical protein
8125	GATCATGAGCATTCCAT	5	0	5	0	5	2	LOC_Os02g09250	Cytochrome P450
8139	GATCATGAGTCATTTGC	7	0	7	0	7	2	LOC_Os03g46460	expressed protein
8155	GATCATGATGACACTGT	78	0	78	0	78	2	LOC_Os08g23930	ENT domain, putative
8159	GATCATGATGAGTTTCT	9	0	9	0	9	2	LOC_Os03g53100	putative response regulator protein(receiver component)
8178	GATCATGCAAAACTAGT	239	6	39.8333	0	239	2	LOC_Os07g10880	expressed protein
8195	GATCATGCAAGATTCAT	76	13	5.84615	8	9.5	2	LOC_Os03g59750	putative DNA gyrase subunit
8198	GATCATGCAAGGTTGTT	53	0	53	4	13.25	2	LOC_Os04g32660	ubiquinol-cytochrome c reductase, iron-sulfur subunit, putative
8216	GATCATGCAGCATTCCA	20	0	20	4	5	2	LOC_Os12g03860	expressed protein
8233	GATCATGCATCTACTTG	22	0	22	0	22	2	LOC_Os01g68070	hypothetical protein
8240	GATCATGCATGTTTTGA	24	0	24	0	24	1	LOC_Os05g46920	expressed protein
8242	GATCATGCATTATGTTA	20	0	20	0	20	2	LOC_Os11g11100	bZIP family transcription factor, putative
8259	GATCATGCCACTCAGTC	18	0	18	2	9	2	LOC_Os04g43750	adenosine kinase
8266	GATCATGCCATCATGGA	24	0	24	0	24	2	LOC_Os03g18710	expressed protein
8268	GATCATGCCATTCTGGA	22	0	22	0	22	2	LOC_Os03g54000	putative oligopeptide transporter protein
8282	GATCATGCCGGCGATGA	54	0	54	0	54	2	LOC_Os01g58420	AP2 domain, putative
8285	GATCATGCCGTGATGGG	29	0	29	0	29	2	LOC_Os12g38630	Similar to RIKEN cDNA 2210409M21
8289	GATCATGCCTCGCACAT	40	0	40	0	40	2	LOC_Os03g10780	UV hypersensitive protein
8291	GATCATGCCTGACAAGC	53	0	53	0	53	2	LOC_Os08g33810	lipoate protein ligase-like protein
8292	GATCATGCCTGACTCGA	22	0	22	0	22	1	LOC_Os03g42650	putative pentatricopeptide repeat protein
8309	GATCATGCTAAACTCAA	31	0	31	0	31	5	LOC_Os05g02760	expressed protein
8310	GATCATGCTAAGCTTAT	16	0	16	0	16	2	LOC_Os06g43660	V-type H(+)-translocating pyrophosphatase
8333	GATCATGCTCGACTGGG	22	0	22	4	5.5	1	LOC_Os03g38000	putative ribosomal protein
8354	GATCATGCTGCTTTTCA	5	0	5	0	5	5	LOC_Os10g39420	calcium-dependent protein kinase
8379	GATCATGGAAAAATTCC	13	0	13	0	13	3	LOC_Os12g09580	Emr1
8396	GATCATGGACATGCTGT	44	0	44	0	44	2	LOC_Os12g41950	auxin response factor 6b
8399	GATCATGGACTGGTAAG	9	0	9	0	9	2	LOC_Os07g39470	GRAS family transcription factor, putative
8405	GATCATGGAGCTTCCCG	7	0	7	0	7	2	LOC_Os03g01750	protein tyrosine phosphatase
8425	GATCATGGATTTTGACT	29	0	29	0	29	2	LOC_Os12g22760	Similar to gcn5-like protein 1 (rt14 protein homolog). [mouse-ear cress
8436	GATCATGGCGTCTTCTT	44	0	44	0	44	2	LOC_Os01g13770	Similar to triose phosphate/phosphate translocator, chloroplast precursor (ctpt). [cauliflower
8439	GATCATGGCTGTAATAC	33	2	16.5	6	5.5	2	LOC_Os07g46760	RNA recognition motif. (a.k.a. RRM, RBD, or RNP domain), putative
8451	GATCATGGGCATTAAGG	31	0	31	0	31	1	LOC_Os02g22780	T-complex protein 1, delta subunit
8472	GATCATGGTCATCTTTA	22	0	22	0	22	2	LOC_Os04g47260	Thioredoxin, putative
8479	GATCATGGTGACGAGGG	15	0	15	0	15	1	LOC_Os11g38900	SET1
8489	GATCATGGTTGAACAGC	65	0	65	0	65	2	LOC_Os04g32470	expressed protein
8590	GATCATGTGATTTTTAT	5	0	5	0	5	5	LOC_Os12g02589	NULL
8597	GATCATGTGGAATATGC	45	0	45	8	5.625	2	LOC_Os01g33784	NULL
8600	GATCATGTGGGGAGGAG	9	0	9	0	9	2	LOC_Os01g69110	hypothetical protein
8606	GATCATGTGTGACAAAG	31	0	31	0	31	3	LOC_Os03g38330	putative disease resistance complex protein
8613	GATCATGTGTTTCTTAG	121	0	121	0	121	2	LOC_Os03g63380	expressed protein
8620	GATCATGTTATGTACTT	5	0	5	0	5	2	LOC_Os07g42170	ribosomal protein L15, putative
8626	GATCATGTTCAGTAAAT	9	0	9	0	9	2	LOC_Os03g42130	putative oxidoreductase
8629	GATCATGTTCCTTGTAC	27	0	27	0	27	5	LOC_Os03g05740	small GTP-binding protein RAB5B
8636	GATCATGTTGACCATTG	36	2	18	4	9	1	LOC_Os07g46750	EF-1 guanine nucleotide exchange domain, putative
8642	GATCATGTTGCGGTGGA	15	0	15	0	15	1	LOC_Os02g36740	Zinc finger, C3HC4 type (RING finger), putative
8653	GATCATGTTGTTCTCGG	20	0	20	2	10	3	LOC_Os03g09250	inositol-3-phosphate synthase (ec 5.5.1.4) (myo-inositol-1-phosphatesynthase) (mi-1-p synthase) (ips)
8657	GATCATGTTTAAGCGAC	69	0	69	6	11.5	2	LOC_Os03g61990	Transposable element protein, putative
8659	GATCATGTTTATGTCTG	11	0	11	0	11	2	LOC_Os01g37690	calcium/proton exchanger, putative
8670	GATCATGTTTTGTTAGG	83	0	83	0	83	2	LOC_Os10g30790	phosphate:H+ symporter
8677	GATCATTAAGACAAGGG	23	0	23	0	23	1	LOC_Os05g44560	Kinesin motor domain, putative
8702	GATCATTACGTGATGTA	36	0	36	0	36	2	LOC_Os01g31360	hypothetical protein
8710	GATCATTAGAGAGGGCC	23	0	23	0	23	2	LOC_Os04g49920	hypothetical protein
8722	GATCATTAGTGTTTGGA	34	0	34	4	8.5	2	LOC_Os09g36480	XAP-5 protein, putative
8743	GATCATTCAACGCGCTG	80	0	80	0	80	1	LOC_Os07g43540	Origin recognition complex subunit 6 (ORC6)
8745	GATCATTCAAGAGTGGA	5	0	5	0	5	1	LOC_Os03g59050	putative helicase
8749	GATCATTCACAGGAGAT	48	0	48	0	48	2	LOC_Os03g12030	very-long-chain fatty acid condensing enzyme CUT1
8750	GATCATTCACAGTCACT	100	14	7.14286	0	100	2	LOC_Os01g45700	expressed protein
8760	GATCATTCAGCTGCCCC	6	0	6	0	6	1	LOC_Os01g24880	hypothetical protein
8776	GATCATTCATGACAGAC	9	0	9	0	9	3	LOC_Os03g11700	expressed protein
8782	GATCATTCATTGACCAC	31	0	31	3	10.3333	2	LOC_Os11g29120	Plant protein family, putative
8808	GATCATTCCAGACGGCG	15	0	15	0	15	1	LOC_Os10g07998	NULL
8846	GATCATTCCTCAATTGT	5	0	5	0	5	1	LOC_Os12g40490	LIM domain, putative
8877	GATCATTCGTGCCCTTC	7	0	7	0	7	1	LOC_Os12g40450	lipoate-protein ligase B, putative
8891	GATCATTCTCGACAAGC	9	0	9	0	9	1	LOC_Os08g12820	Proteasome/cyclosome repeat, putative
8895	GATCATTCTGCAGAACG	18	0	18	3	6	2	LOC_Os11g31500	hypothetical protein
8906	GATCATTCTGTTGTTAA	43	8	5.375	8	5.375	2	LOC_Os06g02540	hypothetical protein
8928	GATCATTGAAAGCTACA	29	0	29	0	29	1	LOC_Os04g55730	Alpha-N-acetylglucosaminidase (NAGLU)
8932	GATCATTGAACCCATTG	5	0	5	0	5	2	LOC_Os07g10490	amine oxidase, flavin-containing
8941	GATCATTGACAGAGAAA	7	0	7	0	7	2	LOC_Os01g36640	NB-ARC domain, putative
8944	GATCATTGACCACATCG	12	0	12	0	12	3	LOC_Os10g32820	60S ribosomal protein L21
8946	GATCATTGACGCTGTTG	20	3	6.66667	3	6.66667	2	LOC_Os07g48420	expressed protein
8948	GATCATTGAGAACGAAC	49	0	49	0	49	2	LOC_Os03g12140	Glycosyl hydrolases family 17, putative
8966	GATCATTGCAAGGGATG	20	0	20	0	20	1	LOC_Os01g53610	expressed protein
8969	GATCATTGCAGCTGTGG	74	0	74	12	6.16667	1	LOC_Os08g05820	Multicopper oxidase, putative
8990	GATCATTGCGTATGGAC	20	0	20	0	20	2	LOC_Os07g32550	dimethyladenosine transferase
9005	GATCATTGGAATGAATT	8	0	8	0	8	1	LOC_Os08g27460	transposon protein, putative, CACTA, En/Spm sub-class
9025	GATCATTGGGAGCATTT	42	0	42	0	42	2	LOC_Os08g14330	Aldose 1-epimerase
9028	GATCATTGGGCTAGGGA	143	0	143	0	143	2	LOC_Os07g07560	Protein kinase domain, putative
9045	GATCATTGTAGTACCCC	23	0	23	0	23	2	LOC_Os03g39010	hypothetical protein
9048	GATCATTGTCAGATGTC	98	0	98	0	98	3	LOC_Os03g06190	3'-5' exonuclease, putative
9050	GATCATTGTCCCTGAGA	7	0	7	0	7	1	LOC_Os07g08660	ribosomal protein S19, putative
9071	GATCATTGTGGGCTTGT	9	0	9	0	9	1	LOC_Os07g01130	hypothetical protein
9073	GATCATTGTGGTTTATC	33	0	33	0	33	2	LOC_Os11g31650	hypothetical protein
9075	GATCATTGTGGTTTGCT	18	0	18	0	18	3	LOC_Os03g46380	retrotransposon protein, putative, Ty3-gypsy sub-class
9079	GATCATTGTGTATGCTC	38	0	38	0	38	1	LOC_Os01g61970	expressed protein
9086	GATCATTGTTCCCAGCA	5	0	5	0	5	2	LOC_Os06g11910	expressed protein
9097	GATCATTGTTTACGAAA	16	0	16	0	16	2	LOC_Os02g36710	Similar to nucleosome/chromatin assembly factor A
9102	GATCATTTACCAGAGAG	5	0	5	0	5	5	LOC_Os04g52520	hypothetical protein
9112	GATCATTTAGCTCTCAT	5	0	5	0	5	2	LOC_Os02g08030	Aldose 1-epimerase, putative
9115	GATCATTTATCCGCTCA	89	6	14.8333	2	44.5	6	LOC_Os09g32180	hypothetical protein
9128	GATCATTTCAGGATGTT	25	0	25	0	25	7	LOC_Os06g27650	Uncharacterized ACR, COG2135, putative
9149	GATCATTTCCTAAGCCT	54	0	54	3	18	1	LOC_Os05g50890	AC006526 putative auxin-responsive protein
9177	GATCATTTCTAGCCTTG	15	0	15	0	15	2	LOC_Os08g06450	Cytidylyltransferase
9208	GATCATTTGCAGCGGGA	9	0	9	0	9	2	LOC_Os08g42980	La domain, putative
9221	GATCATTTGCTGCTAGC	7	0	7	0	7	5	LOC_Os01g13520	auxin response factor 16
9252	GATCATTTGTGCAACGT	82	0	82	0	82	2	LOC_Os03g05310	lethal leaf-spot 1
9290	GATCATTTTCTGCAGTG	15	0	15	0	15	2	LOC_Os07g47590	hypothetical protein
9293	GATCATTTTCTGTTCGT	8	0	8	0	8	2	LOC_Os04g46900	Beige/BEACH domain, putative
9312	GATCATTTTGCCCCAAT	7	0	7	0	7	2	LOC_Os04g52180	hypothetical protein
9332	GATCATTTTGTTTGTAT	9	0	9	0	9	2	LOC_Os06g45990	CRAL/TRIO, N-terminus, putative
9336	GATCATTTTTCTCTTGC	5	0	5	0	5	1	LOC_Os05g51690	CCT motif, putative
9345	GATCATTTTTTGTCGAT	5	0	5	0	5	2	LOC_Os05g24594	NULL
9356	GATCCAAAACAAGCAAA	5	0	5	0	5	5	LOC_Os07g17390	PsbP, putative
9371	GATCCAAAAGATAGTTG	54	0	54	2	27	3	LOC_Os06g15360	UV excision repair protein Rad23
9381	GATCCAAAAGTGGCGGC	5	0	5	0	5	1	LOC_Os02g32610	constitutive triple response 1-like protein kinase
9398	GATCCAAAATTACGAAA	13	0	13	0	13	3	LOC_Os04g55800	Similar to sulphate transporter protein
9404	GATCCAAACAAGGCTTT	5	0	5	0	5	2	LOC_Os01g23630	Transcription initiation factor IID, 18kD subunit, putative
9422	GATCCAAACATGTAACA	7	0	7	0	7	2	LOC_Os01g39630	hypothetical protein
9444	GATCCAAACTCCAAAGA	11	0	11	0	11	3	LOC_Os12g19260	F19K23.18 gene product
9483	GATCCAAAGCCCTTTGT	13	0	13	0	13	3	LOC_Os08g19170	Similar to At3g09850/F8A24_10
9484	GATCCAAAGCCTCCGCC	5	0	5	0	5	1	LOC_Os10g35390	putative lysophosphatidic acid acyltransferase
9494	GATCCAAAGGAGTTGGG	65	4	16.25	6	10.8333	1	LOC_Os01g32170	expressed protein
9496	GATCCAAAGGCGTTCCG	16	0	16	0	16	1	LOC_Os03g36540	putative chelatase subunit
9507	GATCCAAAGTATGAGTC	11	0	11	2	5.5	6	LOC_Os01g10050	DEAD/DEAH box helicase, putative
9510	GATCCAAAGTCATTTGC	11	0	11	0	11	3	LOC_Os03g52460	putative ADP-glucose pyrophosphorylase
9518	GATCCAAAGTTATTTAA	29	0	29	0	29	2	LOC_Os03g59170	expressed protein
9551	GATCCAAATCTTTATGG	22	0	22	0	22	1	LOC_Os06g48960	AIG2-like family, putative
9560	GATCCAAATGATGGTTC	7	0	7	0	7	1	LOC_Os05g02530	dehydroascorbate reductase
9568	GATCCAAATGCTAATCT	5	0	5	0	5	1	LOC_Os03g44420	cell division protein FtsZ, putative
9579	GATCCAAATGGTGTATC	7	0	7	0	7	2	LOC_Os12g18630	hypothetical protein
9595	GATCCAAATTTGGGTTG	5	0	5	0	5	3	LOC_Os04g28010	expressed protein
9596	GATCCAAATTTGTATTC	5	0	5	0	5	1	LOC_Os03g49510	phosphatidylinositol-4-phosphate 5-Kinase domain containing protein
9606	GATCCAACAACAAGGAG	7	0	7	0	7	1	LOC_Os11g38020	Similar to GTP binding protein
9617	GATCCAACAATTTATTG	69	0	69	0	69	2	LOC_Os05g23470	retrotransposon protein, putative, unclassified
9621	GATCCAACACACGGTTG	33	0	33	0	33	3	LOC_Os02g07490	glyceraldehyde-3-phosphate dehydrogenase, type I, putative
9626	GATCCAACACTATTGAT	15	0	15	0	15	1	LOC_Os01g25810	NB-ARC domain, putative
9630	GATCCAACAGATGAAGA	44	2	22	0	44	1	LOC_Os07g01930	2Fe-2S iron-sulfur cluster binding domain, putative
9636	GATCCAACAGCGTGACC	7	0	7	0	7	3	LOC_Os02g58580	Similar to disease resistance protein homolog 123 - potato (fragment)
9646	GATCCAACATAACAGCT	31	0	31	0	31	3	LOC_Os03g31839	NULL
9657	GATCCAACATGATAAGC	7	0	7	0	7	2	LOC_Os03g15590	eukaryotic cap-binding protein [imported] - Arabidopsis thaliana
9733	GATCCAACTAGAGCGGA	22	0	22	0	22	5	LOC_Os05g40120	hypothetical protein
9753	GATCCAACTCTGCGAAA	34	4	8.5	0	34	1	LOC_Os06g38980	polyadenylate binding protein, human types 1, 2, 3, 4 family
9769	GATCCAACTGGAACCCA	22	0	22	0	22	1	LOC_Os06g14740	ketose-bisphosphate aldolases, putative
9781	GATCCAACTTGAAGTTC	33	2	16.5	0	33	2	LOC_Os02g52420	methionine aminopeptidase, type I, putative
9809	GATCCAAGACGCCAATG	5	0	5	0	5	1	LOC_Os06g51400	hypothetical protein
9812	GATCCAAGAGAAAATGG	51	0	51	10	5.1	2	LOC_Os03g15650	Vacuolar sorting protein 9 (VPS9) domain, putative
9819	GATCCAAGAGATTCCGA	40	0	40	6	6.66667	1	LOC_Os05g06310	Eukaryotic ribosomal protein L18
9856	GATCCAAGCAGCTACAA	40	0	40	0	40	1	LOC_Os05g14730	Cyclin, N-terminal domain, putative
9861	GATCCAAGCCGTAACCG	44	0	44	0	44	1	LOC_Os10g06130	RNA recognition motif. (a.k.a. RRM, RBD, or RNP domain), putative
9901	GATCCAAGGGATGATTT	9	0	9	0	9	1	LOC_Os07g12320	hypothetical protein
9906	GATCCAAGGGGCGCCCA	29	0	29	0	29	3	LOC_Os09g32270	ribosomal protein S16, putative
9917	GATCCAAGGTTCTGACA	11	2	5.5	2	5.5	2	LOC_Os04g51690	Glycosyl hydrolase family 47, putative
9918	GATCCAAGGTTGCCACT	23	0	23	3	7.66667	2	LOC_Os02g04420	expressed protein
9971	GATCCAAGTGGCGTCTC	152	26	5.84615	0	152	2	LOC_Os04g53530	expressed protein
9973	GATCCAAGTGTCATTTT	91	0	91	8	11.375	1	LOC_Os12g21500	3'''' exoribonuclease, putative
9985	GATCCAAGTTCCTTGGT	18	0	18	0	18	5	LOC_Os10g11870	transposon protein, putative, CACTA, En/Spm sub-class
9997	GATCCAATAAACATGGT	24	0	24	0	24	5	LOC_Os12g06750	hypothetical protein
10002	GATCCAATAAGTATTGC	16	0	16	0	16	2	LOC_Os09g23300	Integral membrane protein
10006	GATCCAATACATCAAAG	125	7	17.8571	10	12.5	2	LOC_Os11g37510	ribosomal protein L4/L1 family, putative
10009	GATCCAATACCCATTAC	44	0	44	0	44	1	LOC_Os07g04550	Similar to At2g30880/F7F1.9
10014	GATCCAATAGTTACAGT	9	0	9	0	9	1	LOC_Os02g20270	At1g28410
10019	GATCCAATATTGGCGTG	11	0	11	0	11	1	LOC_Os04g41490	DNA-directed RNA polymerase II largest chain
10027	GATCCAATCCACAGAGG	5	0	5	0	5	3	LOC_Os01g72049	NULL
10036	GATCCAATCCTGGATGG	11	0	11	0	11	2	LOC_Os01g63780	Nsp1-like C-terminal region, putative
10042	GATCCAATCGATTCCAT	45	0	45	0	45	5	LOC_Os05g38500	Fasciclin domain, putative
10044	GATCCAATCGCCCTTGA	29	4	7.25	0	29	2	LOC_Os07g47150	expressed protein
10051	GATCCAATCTATGATGT	29	2	14.5	0	29	2	LOC_Os04g57510	F23M19.7
10061	GATCCAATGAAGCTCCC	54	2	27	3	18	2	LOC_Os01g47550	kinase, pfkB family
10069	GATCCAATGATATACAC	88	0	88	0	88	1	LOC_Os06g40950	Similar to DNA-directed RNA polymerase I 190K chain homolog F15B8.150 - Arabidopsis thaliana
10071	GATCCAATGATTGCTGC	9	0	9	0	9	2	LOC_Os03g45400	expressed protein
10091	GATCCAATGGCAAAACC	7	0	7	0	7	3	LOC_Os06g08080	V-type H(+)-translocating pyrophosphatase
10095	GATCCAATGGCTGACAT	147	0	147	10	14.7	2	LOC_Os02g03230	expressed protein
10105	GATCCAATGTCTGGAAT	38	0	38	0	38	1	LOC_Os01g55270	SGS domain, putative
10147	GATCCAATTGCTCCTTT	29	0	29	0	29	1	LOC_Os01g57420	Diacylglycerol kinase catalytic domain (presumed), putative
10155	GATCCAATTGTCTGTGG	45	7	6.42857	0	45	2	LOC_Os12g42884	NULL
10175	GATCCAATTTGTTGATT	7	0	7	0	7	2	LOC_Os05g27730	WRKY DNA-binding protein
10211	GATCCACAAGACGGAAA	44	0	44	0	44	1	LOC_Os01g55430	Tub family, putative
10213	GATCCACAAGCAACGGA	25	0	25	0	25	3	LOC_Os11g08090	C2 domain, putative
10262	GATCCACACTCAGTTCT	44	0	44	4	11	1	LOC_Os01g11120	RNA recognition motif. (a.k.a. RRM, RBD, or RNP domain), putative
10269	GATCCACACTGGAGCTT	114	0	114	0	114	1	LOC_Os03g54870	hypothetical protein
10289	GATCCACAGGAGATGAA	91	0	91	0	91	2	LOC_Os03g18360	TPR Domain, putative
10312	GATCCACATAAGCCCCT	5	0	5	0	5	1	LOC_Os01g47040	C2 domain, putative
10324	GATCCACATCACTTCGT	76	0	76	12	6.33333	6	LOC_Os01g47660	Ribosomal L18ae protein family
10341	GATCCACATGCTTCATT	6	0	6	0	6	2	LOC_Os01g14140	hypothetical protein
10347	GATCCACATTCTGCCCA	5	0	5	0	5	3	LOC_Os01g07520	expressed protein
10350	GATCCACATTTGGCTCA	12	0	12	0	12	1	LOC_Os01g44040	hypothetical protein
10370	GATCCACCAATGCCAAT	16	0	16	0	16	3	LOC_Os07g19460	Mitochondrial carrier protein, putative
10382	GATCCACCACCAGTTGC	9	0	9	0	9	1	LOC_Os03g47930	expressed protein
10394	GATCCACCACTCCGTCC	5	0	5	0	5	1	LOC_Os02g04540	transposon protein, putative, CACTA, En/Spm sub-class
10405	GATCCACCAGGCATGCC	9	0	9	0	9	1	LOC_Os03g04100	hypothetical protein
10409	GATCCACCAGTAAAATG	5	0	5	0	5	6	LOC_Os06g37059	NULL
10416	GATCCACCATAACCATT	13	0	13	0	13	5	LOC_Os02g46710	expressed protein
10419	GATCCACCATATGCCCA	89	0	89	0	89	1	LOC_Os09g20640	serine/threonine protein kinase - Arabidopsis thaliana
10424	GATCCACCATGTTGAGT	22	0	22	0	22	1	LOC_Os03g57530	expressed protein
10496	GATCCACCTACAGAGGC	7	0	7	0	7	2	LOC_Os02g41990	At4g31080
10518	GATCCACCTGCCGGTGT	71	0	71	0	71	1	LOC_Os05g23620	Transposable element protein, putative
10525	GATCCACCTGTGCTGCT	7	0	7	0	7	1	LOC_Os10g39830	hypothetical protein
10552	GATCCACGAGGAAAATG	125	0	125	0	125	2	LOC_Os06g30130	Protein kinase domain, putative
10632	GATCCACTCATCGTTTG	33	0	33	0	33	5	LOC_Os02g07740	At1g54310/F20D21_13
10655	GATCCACTCTCATCCAT	11	0	11	0	11	1	LOC_Os07g01530	NB-ARC domain, putative
10667	GATCCACTCTTTTGTTC	20	0	20	0	20	1	LOC_Os08g40540	Similar to C2H2 zinc-finger protein SERRATE
10693	GATCCACTGGCAAGAGC	33	0	33	6	5.5	1	LOC_Os03g50120	putative ARP protein
10705	GATCCACTGTGCTTCAA	42	0	42	0	42	3	LOC_Os05g40720	hypothetical protein
10707	GATCCACTTATCTCATT	29	0	29	4	7.25	1	LOC_Os04g47280	hypothetical protein
10710	GATCCACTTCAAAATTC	29	0	29	0	29	1	LOC_Os01g07970	Similar to F6D8.3
10713	GATCCACTTCATCCCAA	22	0	22	4	5.5	3	LOC_Os08g04290	hypothetical protein
10735	GATCCACTTTCCAAAGA	11	0	11	0	11	5	LOC_Os11g41920	expressed protein
10737	GATCCACTTTGGAACAA	20	0	20	0	20	1	LOC_Os04g44530	expressed protein
10758	GATCCAGAACTACAAGA	23	0	23	0	23	1	LOC_Os04g54940	microtubule-associated protein EB1-like protein
10781	GATCCAGAAGTAGAAGG	11	0	11	0	11	3	LOC_Os10g42130	putative NAM (no apical meristem) protein
10782	GATCCAGAAGTCCCCAG	22	0	22	2	11	1	LOC_Os02g57340	hypothetical protein
10785	GATCCAGAAGTGTTCAA	11	0	11	0	11	1	LOC_Os04g20590	Similar to contains similarity to arabinosidase
10831	GATCCAGACGTGAAAAA	5	0	5	0	5	3	LOC_Os05g22920	expressed protein
10832	GATCCAGACTATAACAT	25	0	25	0	25	1	LOC_Os10g42250	expressed protein
10846	GATCCAGAGAGAGTGAA	27	0	27	4	6.75	1	LOC_Os12g38970	Leo1-like protein, putative
10855	GATCCAGAGCACGGCCA	5	0	5	0	5	3	LOC_Os01g08660	Major intrinsic protein
10859	GATCCAGAGCTCAGTTT	11	0	11	0	11	2	LOC_Os12g06330	expressed protein
10868	GATCCAGAGGCTATACT	45	0	45	0	45	1	LOC_Os07g09510	retrotransposon protein, putative, Ty3-gypsy sub-class
10898	GATCCAGATATTGACGA	96	0	96	0	96	1	LOC_Os02g30180	UBA/TS-N domain, putative
10914	GATCCAGATTACTCCAG	27	0	27	0	27	1	LOC_Os03g63850	hypothetical protein
10918	GATCCAGATTCGCTAAA	47	2	23.5	8	5.875	2	LOC_Os01g63910	AT hook motif, putative
10924	GATCCAGATTGGAATTG	60	0	60	0	60	1	LOC_Os08g29400	F-box domain, putative
10926	GATCCAGATTGTTCTTA	15	0	15	0	15	2	LOC_Os07g37250	expressed protein
10949	GATCCAGCAACTACAAC	34	0	34	0	34	1	LOC_Os04g58900	NUDIX domain
10974	GATCCAGCAGCCGCAGC	22	0	22	4	5.5	1	LOC_Os02g05360	expressed protein
10975	GATCCAGCAGCCTGTGC	15	0	15	0	15	1	LOC_Os06g31210	probable methionyl-trna synthetase (ec 6.1.1.10) (methionine--trnaligase) (metrs)
10985	GATCCAGCAGGCCATGG	54	0	54	6	9	1	LOC_Os03g62790	putative pirin-like protein
10988	GATCCAGCAGGTGAAGT	38	0	38	0	38	2	LOC_Os01g62030	Tat (twin-arginine translocation) pathway signal sequence, putative
10990	GATCCAGCAGTGGGGAA	80	9	8.88889	0	80	1	LOC_Os01g07140	Kelch motif, putative
10996	GATCCAGCATGAGCCAC	5	0	5	0	5	3	LOC_Os04g57870	hypothetical protein
10999	GATCCAGCATTACGCTG	40	0	40	0	40	1	LOC_Os02g10040	Sec7 domain, putative
11018	GATCCAGCCAGTCTTCA	5	0	5	0	5	1	LOC_Os03g58890	putative oxidoreductase
11022	GATCCAGCCATCAGGCG	194	20	9.7	31	6.25806	1	LOC_Os05g46430	Ribosomal L28e protein family
11035	GATCCAGCCCTACAGGA	7	0	7	0	7	1	LOC_Os10g10870	putative protein kinase
11042	GATCCAGCCGTAGTGGA	5	0	5	0	5	1	LOC_Os01g55300	ImpB/MucB/SamB family
11044	GATCCAGCCGTGGATTC	5	0	5	0	5	1	LOC_Os10g35280	expressed protein
11051	GATCCAGCCTTGATTAT	5	0	5	0	5	1	LOC_Os03g37320	hypothetical protein
11052	GATCCAGCCTTTCTTGT	16	0	16	0	16	1	LOC_Os04g56670	S4 domain, putative
11069	GATCCAGCGGAAGACCT	7	0	7	0	7	3	LOC_Os02g10800	Similar to brittle-1 protein, chloroplast precursor
11088	GATCCAGCGTCGCCGTC	20	0	20	0	20	1	LOC_Os03g21790	Similar to preproMP27-MP32
11089	GATCCAGCGTCTTGTGA	20	0	20	0	20	1	LOC_Os07g42950	Ribosomal protein S6e, putative
11098	GATCCAGCTAAATATAC	58	0	58	0	58	5	LOC_Os10g35330	putative galactosidase
11101	GATCCAGCTACTCAAGG	16	0	16	2	8	1	LOC_Os01g54040	At2g5740/F3N11.19
11119	GATCCAGCTGAATGACA	5	0	5	0	5	1	LOC_Os09g19940	expressed protein
11124	GATCCAGCTGAGGTAGA	34	0	34	0	34	2	LOC_Os03g22580	expressed protein
11126	GATCCAGCTGCTGGAGC	36	0	36	0	36	1	LOC_Os04g01150	hypothetical protein
11151	GATCCAGGAAAAGGATT	7	0	7	0	7	6	LOC_Os07g12910	PHD-finger, putative
11154	GATCCAGGAAATAGCTT	16	0	16	0	16	1	LOC_Os04g10420	expressed protein
11166	GATCCAGGAATTCACAA	11	0	11	0	11	2	LOC_Os07g06990	hypothetical protein
11168	GATCCAGGAATTCCTCC	14	0	14	0	14	2	LOC_Os05g50660	Similar to At1g15240
11172	GATCCAGGACACACTCA	9	0	9	0	9	1	LOC_Os07g05400	ferredoxin--nadp reductase, embryo isozyme, chloroplast precursor(ec 1.18.1.2) (fnr)
11186	GATCCAGGAGAATCGGC	6	0	6	0	6	3	LOC_Os02g43230	hypothetical protein
11202	GATCCAGGAGTGTAATT	42	0	42	0	42	1	LOC_Os07g49520	2-oxoglutarate dehydrogenase, E1 component
11205	GATCCAGGATATCAAGG	13	0	13	0	13	1	LOC_Os09g27680	hypothetical protein
11211	GATCCAGGCAACCGACC	9	0	9	0	9	1	LOC_Os03g56790	putative actin-depolymerizing factor
11213	GATCCAGGCACTTTGTT	18	0	18	2	9	5	LOC_Os04g41140	hypothetical protein
11214	GATCCAGGCAGATAGAG	9	0	9	0	9	3	LOC_Os04g42500	sedlin. [human
11247	GATCCAGGGAAACTATA	5	0	5	0	5	5	LOC_Os09g02170	UNC-50 family
11254	GATCCAGGGAGCCAGGG	29	0	29	4	7.25	2	LOC_Os03g10090	sugar transporter, putative
11277	GATCCAGGGGGTTGAAA	45	0	45	6	7.5	1	LOC_Os12g15590	DnaJ domain, putative
11283	GATCCAGGGTTGTGTAG	13	0	13	2	6.5	2	LOC_Os12g36180	expressed protein
11288	GATCCAGGTAACATGTG	181	19	9.52632	0	181	2	LOC_Os08g07400	Cullin family
11299	GATCCAGGTCGTCTGGG	7	0	7	0	7	1	LOC_Os06g22140	thioredoxin-disulfide reductase, putative
11301	GATCCAGGTCTCCAACA	23	0	23	0	23	1	LOC_Os06g40040	expressed protein
11373	GATCCAGTCCTTGATAA	55	0	55	0	55	2	LOC_Os11g36070	hypothetical protein
11379	GATCCAGTCTAAAGAAA	5	0	5	0	5	2	LOC_Os02g20640	retrotransposon protein, putative, unclassified
11383	GATCCAGTCTCCCGTGA	42	0	42	0	42	1	LOC_Os01g43390	uroporphyrinogen decarboxylase
11399	GATCCAGTGACGATTCA	31	0	31	4	7.75	1	LOC_Os08g10410	expressed protein
11410	GATCCAGTGCAGGAATT	27	0	27	0	27	2	LOC_Os01g51860	expressed protein
11425	GATCCAGTGGCTGGACA	24	0	24	0	24	1	LOC_Os03g60620	heat shock protein cognate 70
11466	GATCCAGTTGATAGGAT	11	0	11	0	11	5	LOC_Os03g16874	NULL
11468	GATCCAGTTGCAATTTC	9	0	9	0	9	2	LOC_Os11g38930	tRNA intron endonuclease, catalytic C-terminal domain, putative
11474	GATCCAGTTGTCCACAC	71	0	71	0	71	1	LOC_Os02g35010	similar to mitogen-activated protein kinases
11481	GATCCAGTTTATTGCAG	7	0	7	0	7	2	LOC_Os08g27040	PAP2 superfamily, putative
11487	GATCCAGTTTGGAATTG	60	0	60	4	15	2	LOC_Os12g44100	POT family, putative
11488	GATCCAGTTTGGGTCAC	13	0	13	0	13	1	LOC_Os07g46660	Ubiquitin carboxyl-terminal hydrolase, putative
11499	GATCCATAAAATTTGGT	23	0	23	0	23	2	LOC_Os01g01450	expressed protein
11500	GATCCATAAACACTGAC	15	0	15	0	15	1	LOC_Os02g53180	oxidoreductase, 2OG-Fe(II) oxygenase family, putative
11516	GATCCATAAGGTGTGTG	40	8	5	6	6.66667	2	LOC_Os11g05330	expressed protein
11518	GATCCATAATCACTGTT	7	0	7	0	7	2	LOC_Os08g39880	G-patch domain, putative
11524	GATCCATACAACATGGA	78	0	78	4	19.5	2	LOC_Os11g38000	Similar to RGH2B
11536	GATCCATACCGGATAGA	78	2	39	2	39	2	LOC_Os06g12000	hypothetical protein
11545	GATCCATACTAGTATTG	69	0	69	0	69	2	LOC_Os02g57330	expressed protein
11553	GATCCATACTTGTGGTT	69	0	69	8	8.625	2	LOC_Os01g50970	hypothetical protein
11556	GATCCATAGACACCCTA	58	0	58	0	58	2	LOC_Os01g14020	Optic atrophy 3 protein (OPA3), putative
11567	GATCCATAGGTGCTTTT	45	0	45	0	45	2	LOC_Os06g04270	transketolase
11572	GATCCATAGTCCCTGTT	27	0	27	0	27	1	LOC_Os01g54200	hypothetical protein
11575	GATCCATAGTTAATGGC	14	0	14	1	14	2	LOC_Os08g14640	expressed protein
11582	GATCCATATCAAGTACA	192	19	10.1053	27	7.11111	1	LOC_Os03g28960	putative RNA polymerase III
11589	GATCCATATCTGATAGT	223	0	223	0	223	2	LOC_Os07g32900	hypothetical protein
11609	GATCCATATTGCCCATT	24	0	24	2	12	3	LOC_Os03g55734	NULL
11610	GATCCATATTGGCCCCA	66	2	33	10	6.6	1	LOC_Os03g51260	expressed protein
11619	GATCCATCAACCATATG	5	0	5	0	5	2	LOC_Os02g05810	expressed protein
11636	GATCCATCAATGTTTTA	13	2	6.5	0	13	1	LOC_Os08g28080	delta-COP
11666	GATCCATCAGCTGGTCC	5	0	5	0	5	1	LOC_Os03g02450	hypothetical protein
11688	GATCCATCATGTCACTC	9	0	9	0	9	3	LOC_Os03g59220	putative ubiquinol-cytochrome c reductase
11702	GATCCATCCAAGAATGG	15	0	15	0	15	1	LOC_Os04g41900	expressed protein
11706	GATCCATCCAAGTAGCA	33	0	33	0	33	2	LOC_Os02g25080	hypothetical protein
11707	GATCCATCCAATGTACG	22	0	22	0	22	1	LOC_Os05g44320	Periodic tryptophan protein 2 WD repeat associated domain, putative
11715	GATCCATCCACTTCCTC	5	0	5	0	5	2	LOC_Os08g40500	expressed protein
11720	GATCCATCCATCAAACC	5	0	5	0	5	2	LOC_Os06g10600	probable homeobox protein T9L24.43 [imported] - Arabidopsis thaliana
11791	GATCCATCGAGACTGAT	18	0	18	0	18	1	LOC_Os05g43140	expressed protein
11807	GATCCATCGGAATCTAC	51	0	51	4	12.75	1	LOC_Os10g30156	NULL
11812	GATCCATCGGTCCCAAT	6	0	6	0	6	2	LOC_Os03g01320	retrotransposon protein, putative, Ty1-copia sub-class
11815	GATCCATCGTACTTGTG	9	0	9	0	9	2	LOC_Os03g45250	hypothetical protein
11825	GATCCATCTACCCCAGG	98	0	98	6	16.3333	1	LOC_Os10g38900	putative glyoxylate reductase
11835	GATCCATCTCATGGTAT	15	0	15	0	15	2	LOC_Os02g15660	TPR Domain, putative
11854	GATCCATCTGCAACCAA	5	0	5	0	5	2	LOC_Os11g35090	kinesin-like centromere protein, putative
11870	GATCCATCTGTTGCAAT	91	17	5.35294	0	91	2	LOC_Os12g39650	tubulin-like protein [imported] - Arabidopsis thaliana
11898	GATCCATGAAGCATCTG	58	0	58	0	58	2	LOC_Os12g08760	carboxyvinyl-carboxyphosphonate phosphorylmutase(ec 2.7.8.23) (carboxyphosphonoenolpyruvate phosphonomutase) (cpepphosphonomutase) (psr132), putative
11919	GATCCATGAGAATTGTT	9	0	9	0	9	2	LOC_Os07g47090	expressed protein
11946	GATCCATGATTGCACAC	34	0	34	0	34	5	LOC_Os05g42210	S-receptor kinase (EC 2.7.1.-) ARK3 precursor - Arabidopsis thaliana
11978	GATCCATGCTCCCTGTA	5	0	5	0	5	3	LOC_Os03g48090	putative angio-associated migratory cell protein
11987	GATCCATGCTGGCATAA	5	0	5	0	5	1	LOC_Os12g10730	maleylacetoacetate isomerase
12009	GATCCATGGACCATACT	16	0	16	2	8	2	LOC_Os07g28460	hypothetical protein
12017	GATCCATGGAGGAGCCT	36	0	36	6	6	1	LOC_Os12g07390	hypothetical protein
12025	GATCCATGGCAAAAAAA	11	0	11	0	11	6	LOC_Os06g21020	SAM dependent carboxyl methyltransferase
12029	GATCCATGGCAGGCCGC	15	0	15	0	15	5	LOC_Os11g45420	retrotransposon protein, putative, unclassified
12043	GATCCATGGGGCGTTGG	27	0	27	0	27	5	LOC_Os03g40440	expressed protein
12046	GATCCATGGGTGCTGGT	9	0	9	0	9	3	LOC_Os10g41410	putative nucleoside diphosphate kinase
12061	GATCCATGGTGGGTAAC	5	0	5	0	5	2	LOC_Os02g06790	expressed protein
12084	GATCCATGTCAGTAAGA	22	0	22	0	22	2	LOC_Os04g44300	transposon protein, putative, unclassified
12092	GATCCATGTCCATGTAA	11	0	11	0	11	2	LOC_Os01g12070	Glycosyl hydrolase family 9, putative
12116	GATCCATGTGCACTGCT	16	0	16	0	16	2	LOC_Os04g23820	Putative tRNA binding domain
12120	GATCCATGTGGTGGGGG	7	0	7	0	7	2	LOC_Os01g62880	oxidoreductase, aldo/keto reductase family
12164	GATCCATTAGTCTAGAA	9	0	9	0	9	2	LOC_Os12g03100	Exostosin family, putative
12173	GATCCATTCAACTCTTC	7	0	7	0	7	5	LOC_Os08g34720	D-3-phosphoglycerate dehydrogenase
12188	GATCCATTCCAGTGTAA	32	0	32	0	32	2	LOC_Os05g50660	Similar to At1g15240
12228	GATCCATTGAGAGTGAG	80	0	80	0	80	2	LOC_Os10g42830	putative sugar transporter protein
12232	GATCCATTGATGCCGTT	6	0	6	0	6	2	LOC_Os11g17530	expressed protein
12237	GATCCATTGCAACGATT	7	0	7	0	7	1	LOC_Os10g22430	GRAS family transcription factor, putative
12256	GATCCATTGGAACTCTT	5	0	5	0	5	3	LOC_Os09g32760	acyl-[acyl-carrier protein] thioesterase
12264	GATCCATTGGCAGGTCA	42	0	42	0	42	6	LOC_Os09g29360	Helix-loop-helix DNA-binding domain, putative
12289	GATCCATTTCAACTTCA	49	7	7	2	24.5	2	LOC_Os04g48050	Zinc finger, C3HC4 type (RING finger), putative
12292	GATCCATTTCACCGTGC	5	0	5	0	5	1	LOC_Os04g35780	expressed protein
12299	GATCCATTTCCCTTTTT	40	0	40	6	6.66667	2	LOC_Os05g28960	Acyltransferase, putative
12327	GATCCATTTGGAAGAAG	58	0	58	2	29	1	LOC_Os09g28310	bZIP transcription factor ABI5
12337	GATCCATTTGTGTTGTG	40	0	40	0	40	2	LOC_Os01g14420	RWP-RK domain, putative
12354	GATCCATTTTGGCATCT	9	0	9	0	9	5	LOC_Os12g18510	hypothetical protein
12367	GATCCCAAAACTGTAGA	51	7	7.28571	6	8.5	2	LOC_Os03g59880	putative cysteine proteinase
12372	GATCCCAAAATGGAGAT	12	0	12	0	12	1	LOC_Os05g48340	At3g15180
12374	GATCCCAAAATGTAGTG	9	0	9	0	9	3	LOC_Os08g04180	tryptophan synthase, beta subunit
12418	GATCCCAACATAGGATT	6	0	6	0	6	2	LOC_Os02g54200	mTERF, putative
12424	GATCCCAACCTGACCGA	11	0	11	1	11	1	LOC_Os03g58590	expressed protein
12441	GATCCCAACTCGAATAT	74	0	74	0	74	2	LOC_Os03g44484	NULL
12457	GATCCCAAGGACCTTAC	11	0	11	0	11	1	LOC_Os12g08170	Similar to dihydrolipoamide S-acetyltransferase, putative
12470	GATCCCAAGTATCAACA	45	0	45	0	45	1	LOC_Os04g51690	Glycosyl hydrolase family 47, putative
12491	GATCCCAATGACTGCAT	24	0	24	0	24	1	LOC_Os07g39460	Transposable element protein, putative
12506	GATCCCAATTGTCAGGA	38	0	38	0	38	2	LOC_Os01g53610	expressed protein
12512	GATCCCACACAAATCAT	11	0	11	0	11	1	LOC_Os03g01490	hypothetical protein
12513	GATCCCACACACCAAGA	5	0	5	0	5	1	LOC_Os11g19810	PWWP domain, putative
12514	GATCCCACACCTTGGAG	40	0	40	0	40	1	LOC_Os01g01790	hypothetical protein
12530	GATCCCACCAGGTCACC	9	0	9	0	9	2	LOC_Os02g02920	TB2/DP1, HVA22 family, putative
12549	GATCCCACGACTACTGT	20	0	20	0	20	2	LOC_Os02g19510	expressed protein
12584	GATCCCAGAAAGCTGCC	9	0	9	0	9	2	LOC_Os11g47370	hypothetical protein
12587	GATCCCAGAAGGGCACT	8	0	8	0	8	1	LOC_Os03g05430	hypothetical protein
12616	GATCCCAGATTGCGCAT	18	0	18	0	18	2	LOC_Os05g03060	expressed protein
12633	GATCCCAGCTTGCAGAA	6	0	6	0	6	5	LOC_Os08g40080	hypothetical protein
12644	GATCCCAGGCACCGTGC	32	0	32	0	32	2	LOC_Os05g34790	expressed protein
12661	GATCCCAGGTCAAGATG	5	0	5	0	5	2	LOC_Os06g45140	RISBZ5
12674	GATCCCAGTCTGGCAGT	45	0	45	0	45	1	LOC_Os02g35860	hypothetical protein
12683	GATCCCAGTTAATAATA	5	0	5	0	5	2	LOC_Os04g05010	CBS domain, putative
12697	GATCCCATAACAGCAAT	9	0	9	0	9	5	LOC_Os05g48620	expressed protein
12733	GATCCCATCCCTGGGTC	48	0	48	0	48	3	LOC_Os10g40110	putative outer envelope protein
12742	GATCCCATCTCAGGTGG	11	0	11	0	11	1	LOC_Os01g59750	Similar to 14 kda zinc-binding protein (protein kinase c inhibitor) (pkci)(fragment)
12753	GATCCCATCTTTTCTTC	45	0	45	0	45	3	LOC_Os02g39600	hypothetical protein
12757	GATCCCATGAACTTTCC	18	0	18	0	18	1	LOC_Os05g07220	Kelch motif, putative
12759	GATCCCATGAAGGCGGA	24	0	24	4	6	1	LOC_Os01g69250	hypothetical protein
12774	GATCCCATGGCCTATGC	6	0	6	0	6	1	LOC_Os06g30894	NULL
12787	GATCCCATGTACCACTA	9	0	9	0	9	2	LOC_Os09g33600	Putative GTP-ase activating protein for Arf
12801	GATCCCATTACTCTTTT	11	0	11	0	11	2	LOC_Os02g51350	Kelch motif, putative
12806	GATCCCATTCAAGAGCA	18	0	18	0	18	1	LOC_Os02g44630	aquaporin
12817	GATCCCATTGATGTTTG	5	0	5	0	5	2	LOC_Os07g26974	NULL
12840	GATCCCATTTTTAGAGT	11	0	11	0	11	6	LOC_Os03g14320	hypothetical protein
12853	GATCCCCAACAACGTGA	7	0	7	0	7	1	LOC_Os01g18050	Tubulin/FtsZ family, GTPase domain, putative
12857	GATCCCCAACTGGTTAC	42	0	42	0	42	2	LOC_Os12g35350	RanGAP1 interacting protein
12867	GATCCCCAAGGGTCCGT	5	0	5	0	5	1	LOC_Os05g45050	RTNLB31
12870	GATCCCCAAGTTCCAGA	62	0	62	0	62	1	LOC_Os02g02470	oxidoreductase, short chain dehydrogenase/reductase family, putative
12882	GATCCCCAATTTTTGTT	223	0	223	0	223	5	LOC_Os03g40820	retrotransposon protein, putative, Ty3-gypsy sub-class
12883	GATCCCCACAAATTAGA	17	0	17	0	17	2	LOC_Os10g28210	hypothetical protein
12884	GATCCCCACAAGGCGGC	205	37	5.54054	31	6.6129	1	LOC_Os02g09150	V-type H(+)-translocating pyrophosphatase
12889	GATCCCCACATCGTCCG	67	0	67	0	67	1	LOC_Os02g39990	MATH domain, putative
12907	GATCCCCACTCGTTCCA	82	2	41	0	82	3	LOC_Os04g57740	hypothetical protein
12912	GATCCCCACTTGCATGC	6	0	6	0	6	1	LOC_Os02g55570	hypothetical protein
12921	GATCCCCAGCCTCAAGT	11	0	11	0	11	1	LOC_Os03g46600	putative acidic nuclear phosphoprotein
12922	GATCCCCAGCCTCCCTC	33	0	33	0	33	3	LOC_Os03g42190	hypothetical protein
12935	GATCCCCAGTACAAAAG	9	0	9	0	9	1	LOC_Os07g34740	hypothetical protein
12943	GATCCCCATATGTTGTT	18	0	18	0	18	2	LOC_Os06g43860	KNOX2 domain, putative
12946	GATCCCCATCATCGAGA	44	0	44	0	44	1	LOC_Os02g13990	U2 snRNP protein A'' - Arabidopsis thaliana
12981	GATCCCCCAACCTCCTG	13	0	13	2	6.5	1	LOC_Os06g30970	ubiquitin-conjugating enzyme E2
12982	GATCCCCCAAGCTCAAT	11	0	11	0	11	1	LOC_Os08g43510	thaumatin homolog T22A6.10 - Arabidopsis thaliana
13012	GATCCCCCCACCTTTTC	13	0	13	0	13	5	LOC_Os01g27940	Cyclin, N-terminal domain, putative
13056	GATCCCCCTTATCGTAT	58	0	58	4	14.5	5	LOC_Os05g10810	MBOAT family, putative
13090	GATCCCCGCTCCGCTTC	69	0	69	0	69	1	LOC_Os03g03770	NADH-ubiquinone oxidoreductase B18 subunit (NDUFB7)
13172	GATCCCCTCGTCGCTCC	54	0	54	1	54	1	LOC_Os09g36120	Similar to AT5g17280/MKP11_13
13187	GATCCCCTGAATATTAC	49	5	9.8	0	49	1	LOC_Os05g42350	sulfite reductase, ferredoxin dependent
13193	GATCCCCTGCAGCAAAT	15	0	15	0	15	1	LOC_Os06g49340	F-box domain, putative
13199	GATCCCCTGCTGTTGGT	25	0	25	0	25	3	LOC_Os04g02280	F-box domain, putative
13221	GATCCCCTTCGGCGTCT	5	0	5	0	5	1	LOC_Os06g21530	hypothetical protein
13222	GATCCCCTTCGGTCTTA	69	0	69	0	69	2	LOC_Os11g48070	GDSL-like Lipase/Acylhydrolase, putative
13233	GATCCCCTTGTTTGTTT	13	0	13	2	6.5	2	LOC_Os07g34570	thiazole biosynthesis enzyme, putative
13241	GATCCCCTTTCTGAGGT	9	0	9	0	9	2	LOC_Os07g44040	Ras family, putative
13250	GATCCCCTTTTTGTCCT	11	0	11	0	11	3	LOC_Os03g43390	leucine rich repeat containing protein
13255	GATCCCGAACCAATGTT	5	0	5	1	5	2	LOC_Os01g73670	expressed protein
13256	GATCCCGAACCCTCTCC	32	0	32	0	32	1	LOC_Os01g57210	expressed protein
13277	GATCCCGACGCGGTGCA	44	0	44	0	44	1	LOC_Os02g32980	germin-like protein subfamily 3 member 2 precursor. [mouse-ear cress
13279	GATCCCGACTTCACATG	35	0	35	0	35	1	LOC_Os01g22010	S-adenosylmethionine synthetase
13307	GATCCCGCACGACCCGC	34	0	34	0	34	1	LOC_Os07g12080	Protease inhibitor/seed storage/LTP family, putative
13326	GATCCCGCCGCGCCGCG	5	0	5	0	5	3	LOC_Os06g45060	hypothetical protein
13339	GATCCCGCGGCGGATGA	9	0	9	0	9	3	LOC_Os12g41760	hypothetical protein
13343	GATCCCGCGGGAACAAT	20	0	20	4	5	1	LOC_Os08g25080	hypothetical protein
13359	GATCCCGGAAGATGCTA	31	0	31	0	31	1	LOC_Os03g16910	expressed protein
13365	GATCCCGGACAACCTCA	5	0	5	0	5	1	LOC_Os01g04950	POT family, putative
13373	GATCCCGGAGGACCAGC	75	15	5	12	6.25	2	LOC_Os03g50530	expressed protein
13375	GATCCCGGAGTTCATGT	18	0	18	3	6	1	LOC_Os02g02890	peptidylprolyl isomerase (EC 5.2.1.8) Cyp2 - rice
13383	GATCCCGGCGACATCGC	28	0	28	0	28	1	LOC_Os07g07450	oxidoreductase, short chain dehydrogenase/reductase family
13391	GATCCCGGCGGGGTACG	89	0	89	0	89	1	LOC_Os09g12590	Sugar transporter
13401	GATCCCGGGCGTTGGAC	18	0	18	0	18	2	LOC_Os04g47250	Cytochrome P450
13413	GATCCCGGTGGTGCGGG	7	0	7	0	7	1	LOC_Os02g49140	galactosyl transferase GMA12/MNN10 family, putative
13416	GATCCCGGTTTGATTGA	149	0	149	0	149	2	LOC_Os06g06750	MADS box protein - rice
13434	GATCCCGTCCCATTTGC	9	0	9	0	9	3	LOC_Os02g05950	receptor protein kinase, putative
13441	GATCCCGTCGCTGAACC	8	0	8	0	8	1	LOC_Os07g44740	chaperonin, 10 kDa
13443	GATCCCGTCGGTGGCCA	15	0	15	0	15	1	LOC_Os04g51380	Similar to farnesyl cysteine carboxyl methyltransferase-like protein
13446	GATCCCGTCGTTATTCA	5	0	5	0	5	2	LOC_Os12g39720	expressed protein
13457	GATCCCGTGGTTCGAGA	5	0	5	0	5	1	LOC_Os03g62490	putative prohibitin
13485	GATCCCTAAATACTGGG	12	0	12	0	12	3	LOC_Os07g03850	Protein kinase domain, putative
13506	GATCCCTACCTGCTTGG	40	0	40	0	40	2	LOC_Os01g68010	hypothetical protein
13559	GATCCCTCAGGGGACAG	8	0	8	0	8	1	LOC_Os03g50110	expressed protein
13572	GATCCCTCCAACCCGGA	31	0	31	0	31	1	LOC_Os09g33480	expressed protein
13573	GATCCCTCCAAGGAGAA	5	0	5	0	5	3	LOC_Os04g44300	transposon protein, putative, unclassified
13578	GATCCCTCCAGTGCTGC	15	2	7.5	0	15	1	LOC_Os03g62870	putative RNA polymerase
13626	GATCCCTCTACTCTCCA	45	0	45	0	45	1	LOC_Os09g27690	hypothetical protein
13657	GATCCCTCTTTCTTGAT	11	0	11	0	11	3	LOC_Os06g04530	ATP-dependent Clp protease, proteolytic subunit ClpP, putative
13661	GATCCCTCTTTTTTGTA	9	0	9	0	9	2	LOC_Os02g14000	P21-ARC (ARP2/3 complex 21 kDa subunit)
13687	GATCCCTGAGCTGCTGG	13	0	13	0	13	5	LOC_Os06g08320	Ribosomal L39 protein
13689	GATCCCTGAGGGCTGTG	8	0	8	0	8	2	LOC_Os01g13530	expressed protein
13715	GATCCCTGCTGCCGCCT	9	0	9	0	9	2	LOC_Os01g24020	expressed protein
13735	GATCCCTGGGCTCGGGC	5	0	5	0	5	1	LOC_Os07g37850	expressed protein
13741	GATCCCTGTAACACGTT	125	6	20.8333	0	125	1	LOC_Os01g65580	Mitotic checkpoint protein
13743	GATCCCTGTAGTTTTGT	42	0	42	0	42	2	LOC_Os02g50480	CHASE domain, putative
13745	GATCCCTGTATCTTTGA	69	2	34.5	0	69	1	LOC_Os03g25050	chaperonin, 10 kDa
13837	GATCCCTTGGGACCAAG	51	0	51	0	51	3	LOC_Os06g08080	V-type H(+)-translocating pyrophosphatase
13840	GATCCCTTGGTCCTTTG	34	4	8.5	0	34	2	LOC_Os07g29290	Pollen allergen, putative
13842	GATCCCTTGTAAAAGTA	69	0	69	0	69	2	LOC_Os07g46400	hypothetical protein
13851	GATCCCTTGTTTCCGAA	6	0	6	0	6	1	LOC_Os05g47930	Erv1 / Alr family, putative
13867	GATCCCTTTCTGAAGGG	15	0	15	0	15	1	LOC_Os05g30010	expressed protein
13868	GATCCCTTTCTGGACTG	9	0	9	0	9	2	LOC_Os06g40200	Mitochondrial carrier protein, putative
13873	GATCCCTTTGCCGACGA	44	0	44	0	44	1	LOC_Os10g22394	NULL
13883	GATCCCTTTGTAAAAAG	11	0	11	0	11	2	LOC_Os01g69870	hypothetical protein
13905	GATCCCTTTTTTTGGTA	138	0	138	0	138	2	LOC_Os01g51770	Eukaryotic porin
13914	GATCCGAAACAAACCAA	132	0	132	0	132	2	LOC_Os10g02350	Endomembrane protein 70, putative
13916	GATCCGAAACTTTGTAG	8	0	8	0	8	3	LOC_Os01g44040	hypothetical protein
13921	GATCCGAAATCACCAAA	13	2	6.5	2	6.5	5	LOC_Os10g20960	retrotransposon protein, putative, Ty3-gypsy sub-class
13926	GATCCGAACAAGGGCAT	143	4	35.75	21	6.80952	7	LOC_Os10g34750	putative DNA ligase
13934	GATCCGAACTTAGCTAT	71	4	17.75	0	71	2	LOC_Os01g59490	FAD dependent oxidoreductase
13964	GATCCGAATGCTCTACC	5	0	5	0	5	1	LOC_Os03g53730	putative reductase
13971	GATCCGAATTTTGGCAC	43	0	43	0	43	2	LOC_Os12g27090	expressed protein
13981	GATCCGACATATAAGGA	7	0	7	0	7	1	LOC_Os02g34570	3' exoribonuclease family, domain 2, putative
13986	GATCCGACCAAGACAAG	12	0	12	0	12	1	LOC_Os03g53970	hypothetical protein
14011	GATCCGACGATGAGAAA	56	0	56	0	56	2	LOC_Os08g31240	hypothetical protein
14013	GATCCGACGCCGGCGCC	29	0	29	0	29	1	LOC_Os05g25260	AP2 domain, putative
14035	GATCCGACTTCACCATG	29	0	29	4	7.25	2	LOC_Os09g38570	hypothetical protein
14063	GATCCGAGCACAATAAC	58	0	58	0	58	2	LOC_Os01g67340	Protein kinase domain, putative
14066	GATCCGAGCATACTTCA	42	0	42	0	42	1	LOC_Os09g39690	expressed protein
14071	GATCCGAGCGCCATGAC	7	0	7	0	7	3	LOC_Os11g46960	Leucine Rich Repeat, putative
14084	GATCCGAGGACTTGGGG	11	0	11	0	11	3	LOC_Os03g48150	hypothetical protein
14091	GATCCGAGGATAGAAAT	13	0	13	0	13	1	LOC_Os01g57900	hypothetical protein
14094	GATCCGAGGATTGCGTA	29	0	29	0	29	2	LOC_Os01g73990	Cytochrome b5-like Heme/Steroid binding domain, putative
14146	GATCCGATAGCACATTA	74	0	74	0	74	2	LOC_Os05g41910	hypothetical protein
14166	GATCCGATGGGAGCTAG	7	0	7	0	7	5	LOC_Os10g33800	cytoplasmic malate dehydrogenase
14175	GATCCGATGTATTTCCT	34	0	34	0	34	2	LOC_Os10g29020	MATH domain, putative
14178	GATCCGATGTTTTCCTT	13	0	13	0	13	2	LOC_Os06g12080	mTERF
14188	GATCCGATTCGTTGTGC	11	0	11	0	11	1	LOC_Os08g10670	hypothetical protein
14207	GATCCGCAACCAGTGGG	27	0	27	0	27	2	LOC_Os12g26960	expressed protein
14216	GATCCGCAACTACGTCT	11	0	11	0	11	1	LOC_Os07g36250	peptide chain release factor 2, putative
14227	GATCCGCAAGCGCTGTT	42	0	42	0	42	1	LOC_Os01g73200	Peroxidase, putative
14238	GATCCGCAATGTGAGTG	15	0	15	0	15	1	LOC_Os03g15430	hypothetical protein
14275	GATCCGCATCATCCACG	7	0	7	0	7	5	LOC_Os02g34190	hypothetical protein
14278	GATCCGCATCCATATCC	25	0	25	0	25	5	LOC_Os07g02000	expressed protein
14283	GATCCGCATGCGCACCG	60	0	60	0	60	1	LOC_Os06g08320	Ribosomal L39 protein
14290	GATCCGCATTTGCTGCA	38	0	38	0	38	1	LOC_Os09g32760	acyl-[acyl-carrier protein] thioesterase
14299	GATCCGCCACATCAGCG	20	0	20	0	20	2	LOC_Os11g08970	hypothetical protein
14323	GATCCGCCATCGGCCGC	5	0	5	0	5	3	LOC_Os12g13280	hypothetical protein
14329	GATCCGCCCAAATCAAC	80	6	13.3333	15	5.33333	3	LOC_Os03g12879	NULL
14335	GATCCGCCCCATCCTCG	6	0	6	0	6	1	LOC_Os02g48560	Fatty acid desaturase, putative
14343	GATCCGCCCGGTGGGGA	13	0	13	2	6.5	1	LOC_Os12g36060	expressed protein
14351	GATCCGCCGAAGTGCTC	9	0	9	0	9	1	LOC_Os03g15910	hypothetical protein
14358	GATCCGCCGCAGGACGC	5	0	5	0	5	1	LOC_Os02g30410	expressed protein
14367	GATCCGCCGGGAGAACC	18	0	18	0	18	1	LOC_Os07g43180	Skp1 family, dimerisation domain, putative
14379	GATCCGCCTAGATGATA	9	0	9	0	9	2	LOC_Os03g10860	hypothetical protein
14391	GATCCGCCTCTTCCAAT	8	0	8	0	8	1	LOC_Os12g23190	Putative tyrosine phosphatase family
14392	GATCCGCCTGATGGAAG	5	0	5	0	5	1	LOC_Os01g67314	NULL
14407	GATCCGCGAGATGCGGA	13	0	13	0	13	1	LOC_Os03g07380	hypothetical protein
14423	GATCCGCGCGGCCGTCC	14	2	7	0	14	1	LOC_Os02g44250	hypothetical protein
14433	GATCCGCGGAACCGACG	11	0	11	0	11	1	LOC_Os04g39080	F-box domain, putative
14439	GATCCGCGGCCACGTCG	152	0	152	0	152	1	LOC_Os02g21280	expressed protein
14444	GATCCGCGGCGGCGATG	7	0	7	0	7	1	LOC_Os03g60820	putative sugar transporter protein
14510	GATCCGCTGATTTGATT	103	0	103	0	103	1	LOC_Os06g45980	protein T5I8.13 [imported] - Arabidopsis thaliana
14513	GATCCGCTGCGGAGAAG	13	0	13	0	13	1	LOC_Os02g30140	expressed protein
14521	GATCCGCTGGTGATGCA	5	0	5	0	5	1	LOC_Os10g32444	NULL
14529	GATCCGCTGTTATCCTT	5	0	5	0	5	5	LOC_Os02g30180	UBA/TS-N domain, putative
14549	GATCCGCTTGATTCAAA	34	0	34	4	8.5	1	LOC_Os12g40830	pyridoxal kinase
14571	GATCCGGAAGTACGGGC	67	0	67	0	67	1	LOC_Os03g56234	NULL
14603	GATCCGGAGCCTGTGAT	18	0	18	0	18	2	LOC_Os07g44180	Uncharacterized protein family
14605	GATCCGGAGGAGGTGGT	116	0	116	4	29	1	LOC_Os10g31320	transposon protein, putative, CACTA, En/Spm sub-class
14611	GATCCGGAGGCGCCCCG	47	0	47	0	47	1	LOC_Os04g39270	indole-3-glycerol phosphate synthase
14644	GATCCGGCAGGGGTGCA	5	0	5	0	5	2	LOC_Os09g15350	expressed protein
14668	GATCCGGCCCTGAGTTC	5	0	5	0	5	2	LOC_Os01g69100	hypothetical protein
14670	GATCCGGCCGACACCTG	49	0	49	4	12.25	3	LOC_Os07g31670	expressed protein
14677	GATCCGGCCGTGCGCCG	7	0	7	0	7	3	LOC_Os02g30470	hypothetical protein
14725	GATCCGGCTCCCGGAGA	7	0	7	0	7	6	LOC_Os08g37630	hypothetical protein
14747	GATCCGGGAACCTGTAA	13	0	13	0	13	2	LOC_Os01g68330	ABC transporter, putative
14750	GATCCGGGACACCTACG	24	0	24	0	24	2	LOC_Os09g36700	RNase S-like protein precursor
14759	GATCCGGGAGCAGCAGC	83	0	83	0	83	1	LOC_Os11g32880	helicase, putative
14764	GATCCGGGAGGAGAGAC	7	0	7	0	7	5	LOC_Os02g31899	NULL
14765	GATCCGGGAGGCATTTT	7	0	7	0	7	1	LOC_Os02g57160	ABC1 family, putative
14774	GATCCGGGCAAAGATGG	20	2	10	0	20	6	LOC_Os07g40130	transposon protein, putative, CACTA, En/Spm sub-class
14790	GATCCGGGGGACAGTGA	5	0	5	0	5	2	LOC_Os05g01180	Transposable element protein, putative
14798	GATCCGGGTCGGGCCGG	15	0	15	0	15	1	LOC_Os05g36360	photoperiod responsive protein
14811	GATCCGGTAGCCTGGGC	11	0	11	0	11	3	LOC_Os08g32570	hypothetical protein
14828	GATCCGGTCTCTTGCCA	31	0	31	0	31	2	LOC_Os02g44230	trehalose-phosphatase, putative
14837	GATCCGGTGCCATCAAA	38	0	38	0	38	1	LOC_Os08g01900	U-box domain, putative
14843	GATCCGGTGCTGGTGTT	9	0	9	0	9	2	LOC_Os02g33070	hypothetical protein
14846	GATCCGGTGGAAGGGGA	18	0	18	0	18	3	LOC_Os12g12140	hypothetical protein
14852	GATCCGGTGGCAGGCGA	18	0	18	0	18	6	LOC_Os04g14710	expressed protein
14858	GATCCGGTGGTGTCCAC	9	0	9	0	9	1	LOC_Os12g20390	hypothetical protein
14865	GATCCGGTTACAAGTTG	7	0	7	0	7	1	LOC_Os01g70850	pir7b protein. [rice
14900	GATCCGTACACACAGTC	7	0	7	0	7	1	LOC_Os03g60790	putative DnaJ homolog subfamily protein
14921	GATCCGTAGGCCAGATA	23	0	23	0	23	2	LOC_Os07g19470	Uncharacterized ACR, YggU family COG1872, putative
14930	GATCCGTATAGGATGTA	31	2	15.5	6	5.16667	2	LOC_Os02g26850	expressed protein
14952	GATCCGTATTTGATGAC	16	0	16	0	16	3	LOC_Os01g13200	expressed protein
14980	GATCCGTCACCCTATTG	37	0	37	3	12.3333	1	LOC_Os03g37580	expressed protein
14985	GATCCGTCACTCCAATT	245	8	30.625	40	6.125	1	LOC_Os04g38900	prohibitin
15041	GATCCGTCGGAGCTGGA	15	3	5	0	15	1	LOC_Os12g43340	Cofilin/tropomyosin-type actin-binding protein
15068	GATCCGTCTTAAAAAAA	13	0	13	0	13	2	LOC_Os05g38600	Zinc finger, C2H2 type, putative
15098	GATCCGTGATATTCTCA	31	0	31	0	31	2	LOC_Os07g29750	Glycosyl hydrolases family 16, putative
15106	GATCCGTGATTTTGGAG	13	0	13	0	13	2	LOC_Os06g11440	transposon protein, putative, mutator sub-class
15136	GATCCGTGGAGAAGGAT	51	0	51	10	5.1	1	LOC_Os11g10420	phosphatidylinositol 4-kinase, putative
15150	GATCCGTGGCTGCTCCG	13	0	13	0	13	1	LOC_Os03g02280	hypothetical protein
15166	GATCCGTGGTTGTGCAG	9	0	9	0	9	1	LOC_Os09g02260	expressed protein
15196	GATCCGTGTTGAAGAGC	28	0	28	1	28	1	LOC_Os07g44800	SNF2 family N-terminal domain, putative
15252	GATCCGTTGTATAAATG	47	0	47	4	11.75	1	LOC_Os01g01689	NULL
15256	GATCCGTTGTCCTTGCA	118	0	118	0	118	2	LOC_Os08g06200	SPFH domain / Band 7 family, putative
15267	GATCCGTTTCATGATAC	73	0	73	0	73	2	LOC_Os05g37400	expressed protein
15276	GATCCGTTTGACGAGAA	9	0	9	0	9	1	LOC_Os01g60440	expressed protein
15315	GATCCTAAAAGAAGGGA	27	0	27	0	27	7	LOC_Os02g25640	Cupin, putative
15323	GATCCTAAACTATGTGA	5	0	5	0	5	2	LOC_Os02g05600	F-box domain, putative
15362	GATCCTAAGAACATGGT	60	0	60	0	60	2	LOC_Os05g01330	expressed protein
15378	GATCCTAAGCCGTGTTT	18	0	18	0	18	2	LOC_Os03g13800	AT5g20160/F5O24_50
15385	GATCCTAAGGCTTTGCC	92	0	92	2	46	1	LOC_Os06g40590	expressed protein
15387	GATCCTAAGGGTTTCAA	22	0	22	0	22	1	LOC_Os06g05660	nucleosome assembly protein 1-like protein 1
15402	GATCCTAATCATACCTA	7	0	7	0	7	2	LOC_Os07g14540	Synaptobrevin, putative
15435	GATCCTACAAGCCAGAC	218	4	54.5	0	218	2	LOC_Os02g53230	KOW motif, putative
15482	GATCCTACGAATACGTA	27	0	27	0	27	5	LOC_Os09g20940	hypothetical protein
15510	GATCCTACTGCCAAAGG	7	0	7	0	7	1	LOC_Os02g41590	adenosine kinase
15517	GATCCTACTTAGAATCC	7	0	7	0	7	2	LOC_Os02g41610	hypothetical protein
15543	GATCCTAGATAGCCAAC	34	0	34	0	34	3	LOC_Os11g07910	Endomembrane protein 70
15552	GATCCTAGCAAATTTTG	86	0	86	8	10.75	2	LOC_Os12g41620	expressed protein
15583	GATCCTAGGATGCTTTC	63	0	63	0	63	5	LOC_Os03g47580	ubiquitin-conjugating enzyme family protein
15612	GATCCTAGTGACATCAA	54	7	7.71429	8	6.75	1	LOC_Os02g09340	hypothetical protein
15620	GATCCTAGTGCAGTTCA	42	5	8.4	3	14	1	LOC_Os06g44210	protein phosphatase type-2C
15636	GATCCTATACCACTAGT	9	0	9	0	9	2	LOC_Os10g01290	expressed protein
15650	GATCCTATCCAGGCCAT	87	7	12.4286	6	14.5	2	LOC_Os03g10600	reticulocyte binding protein
15658	GATCCTATCTCCCATAG	5	0	5	0	5	3	LOC_Os04g42580	carboxyphosphonoenolpyruvate mutase, putative
15685	GATCCTATGGGTCTGGA	5	0	5	0	5	2	LOC_Os09g04810	hypothetical protein
15687	GATCCTATGGTGCTCTG	94	0	94	0	94	1	LOC_Os02g32030	Elongation factor G, domain IV, putative
15698	GATCCTATTATTCCCTT	115	18	6.38889	0	115	2	LOC_Os03g49580	eukaryotic peptide chain release factor subunit 1-3 (eRF1-3)
15707	GATCCTATTGGGCCGGT	111	0	111	0	111	2	LOC_Os03g53950	putative strictosidine synthase
15713	GATCCTCAAAAACAGCC	5	0	5	0	5	1	LOC_Os02g49270	RNA methylase, putative
15719	GATCCTCAAAATTCAAA	25	0	25	0	25	2	LOC_Os04g51570	expressed protein
15723	GATCCTCAAAGACTGCT	16	0	16	0	16	1	LOC_Os10g35940	putative folylpolyglutamate synthetase
15754	GATCCTCAATGCCAACG	234	30	7.8	0	234	1	LOC_Os06g07000	F-box domain, putative
15767	GATCCTCACCACTTGGT	31	0	31	0	31	1	LOC_Os08g44760	expressed protein
15768	GATCCTCACCAGAAGAT	98	0	98	2	49	1	LOC_Os11g29390	thymidylate synthase, putative
15774	GATCCTCACCTCACCCA	5	0	5	0	5	1	LOC_Os01g57370	cyclic nucleotide-binding domain, putative
15785	GATCCTCACTATGCTGT	7	0	7	0	7	5	LOC_Os11g11210	hypothetical protein
15820	GATCCTCAGCGTCACTA	11	2	5.5	0	11	5	LOC_Os05g04180	Similar to protein T31J12.4 [imported] - Arabidopsis thaliana
15881	GATCCTCCAAAGTGCAA	107	0	107	0	107	3	LOC_Os05g41160	Similar to At2g32760/F24L7.10
15918	GATCCTCCAGTAGCTCC	34	0	34	4	8.5	1	LOC_Os01g68830	hypothetical protein
15924	GATCCTCCATCCAATCA	16	0	16	0	16	1	LOC_Os02g35070	SPRY domain, putative
15942	GATCCTCCCCCGAGCTG	178	17	10.4706	4	44.5	1	LOC_Os02g03960	Similar to bZIP transcription factor ATB2
15965	GATCCTCCTAAAGCAAG	20	0	20	0	20	1	LOC_Os07g26440	hypothetical protein
15969	GATCCTCCTAATGCCTT	9	0	9	0	9	1	LOC_Os09g38970	DHHC zinc finger domain, putative
15972	GATCCTCCTAGCCAGCT	7	0	7	0	7	3	LOC_Os04g37780	Similar to histone h3 (fragment)
15997	GATCCTCCTGGTCGTCA	5	0	5	0	5	1	LOC_Os02g45310	Putative methyltransferase
16006	GATCCTCCTTGAGCTTC	7	0	7	0	7	3	LOC_Os07g31490	expressed protein
16007	GATCCTCCTTGCGGATT	13	0	13	2	6.5	3	LOC_Os02g03860	probable atp synthase 24 kda subunit, mitochondrial precursor(ec 3.6.3.14)
16009	GATCCTCCTTTGAGCAG	53	2	26.5	4	13.25	2	LOC_Os03g13600	expressed protein
16016	GATCCTCGAAGTCGGCG	51	0	51	0	51	6	LOC_Os03g50364	NULL
16021	GATCCTCGACAAGAAGC	26	0	26	0	26	1	LOC_Os02g12360	expressed protein
16024	GATCCTCGACCGGCGGA	9	0	9	0	9	2	LOC_Os02g18150	expressed protein
16031	GATCCTCGAGGAGATAT	9	0	9	0	9	5	LOC_Os03g17610	Type IIB DNA topoisomerase, putative
16063	GATCCTCGGAACATACA	33	4	8.25	0	33	1	LOC_Os06g12250	Sterol desaturase, putative
16111	GATCCTCGTGAAAGGAT	13	0	13	0	13	1	LOC_Os01g71280	NAD-dependent glycerol-3-phosphate dehydrogenase
16135	GATCCTCTACGTGCCAT	125	11	11.3636	15	8.33333	1	LOC_Os03g17310	putative calcium ATPase
16143	GATCCTCTATTCATTGT	147	4	36.75	0	147	2	LOC_Os07g43330	DnaJ domain, putative
16161	GATCCTCTCCATCTAGT	120	0	120	0	120	1	LOC_Os01g07170	HORMA domain, putative
16195	GATCCTCTGAGCTTCAA	42	0	42	0	42	1	LOC_Os02g43906	NULL
16202	GATCCTCTGCAGCGGCT	16	0	16	0	16	2	LOC_Os01g52290	NB-ARC domain, putative
16205	GATCCTCTGCAGTGATT	203	0	203	8	25.375	3	LOC_Os02g40830	succinyl-CoA synthetase, beta subunit
16220	GATCCTCTGGGACTTAA	56	0	56	0	56	2	LOC_Os06g41930	expressed protein
16224	GATCCTCTGTAGTTTGT	42	0	42	0	42	2	LOC_Os04g40420	SWIRM domain, putative
16228	GATCCTCTGTGTTTGTG	83	0	83	4	20.75	2	LOC_Os12g13380	adenylate kinase a (ec 2.7.4.3) (atp-amp transphosphorylase)
16234	GATCCTCTTACCGGCGA	8	0	8	0	8	3	LOC_Os09g32320	Plant protein family, putative
16270	GATCCTCTTGCTCGTAC	7	0	7	0	7	3	LOC_Os10g41960	putative eukaryotic initiation factor subunit
16312	GATCCTGAAAGGGCTGC	22	0	22	2	11	1	LOC_Os04g08320	Hrf1 family
16313	GATCCTGAAAGGTGCCC	11	0	11	0	11	2	LOC_Os09g15700	Leucine Rich Repeat, putative
16352	GATCCTGAAGGCAACAA	7	0	7	0	7	1	LOC_Os03g44150	ornithine--oxo-acid aminotransferase, putative
16367	GATCCTGAATCTCATCT	5	0	5	0	5	2	LOC_Os02g08330	expressed protein
16384	GATCCTGACAGCTGTGT	7	0	7	0	7	1	LOC_Os10g40050	expressed protein
16395	GATCCTGACCTCCACGG	45	0	45	0	45	1	LOC_Os06g12410	probable lipase/acylhydrolase F1M20.14 [imported] - Arabidopsis thaliana
16396	GATCCTGACCTCTATGG	14	0	14	0	14	1	LOC_Os02g04800	AIG2-like family, putative
16403	GATCCTGACTCGTTAGC	9	0	9	0	9	1	LOC_Os02g35160	Translation initiation factor SUI1, putative
16412	GATCCTGAGAACTTCAA	20	0	20	0	20	1	LOC_Os01g59930	cytochrome b5 reductase
16413	GATCCTGAGAATATTCA	12	0	12	0	12	1	LOC_Os06g03780	expressed protein
16437	GATCCTGAGCATTTTAT	8	0	8	0	8	1	LOC_Os01g43630	Adaptin N terminal region, putative
16445	GATCCTGAGCTTCATTA	5	0	5	0	5	1	LOC_Os08g35480	expressed protein
16467	GATCCTGAGTTCTTTGG	15	0	15	0	15	2	LOC_Os03g46190	putative RNA pol II accessory factor (with alternative splicing)
16476	GATCCTGATAGTAGTGG	7	0	7	0	7	2	LOC_Os04g36730	PHD-finger, putative
16477	GATCCTGATAGTGCCTT	11	0	11	0	11	1	LOC_Os06g13060	DnaJ domain, putative
16483	GATCCTGATGATGATTG	92	0	92	2	46	1	LOC_Os02g57270	telomere binding protein-1
16492	GATCCTGATGCGCGCCT	120	0	120	0	120	1	LOC_Os01g62080	Protein kinase domain, putative
16499	GATCCTGATGTCCAAGA	18	2	9	0	18	2	LOC_Os07g42770	CDPK-related protein kinase
16513	GATCCTGATTTCTCCTT	38	0	38	0	38	3	LOC_Os09g02810	CBF/Mak21 family, putative
16542	GATCCTGCAATTGAAAT	5	0	5	0	5	1	LOC_Os01g69970	hypothetical protein
16574	GATCCTGCATCCAATAG	15	0	15	0	15	2	LOC_Os08g41380	expressed protein
16581	GATCCTGCATTCCTTGA	73	0	73	4	18.25	2	LOC_Os05g45420	Protein kinase domain, putative
16619	GATCCTGCCGTCGAAGC	22	0	22	0	22	1	LOC_Os03g01900	Ribosomal S17
16622	GATCCTGCCTCTATCTT	7	0	7	0	7	2	LOC_Os05g43310	expressed protein
16631	GATCCTGCGCCCTGCGA	12	0	12	0	12	1	LOC_Os07g24160	hypothetical protein
16639	GATCCTGCGGAGTGCGG	5	0	5	0	5	2	LOC_Os08g17370	hypothetical protein
16649	GATCCTGCTACTCAGCC	7	0	7	0	7	1	LOC_Os03g26220	putative mucin
16671	GATCCTGCTGCAGGGGC	5	0	5	0	5	1	LOC_Os02g18380	Ribosomal L27e protein family, putative
16675	GATCCTGCTGCCGAAGG	5	0	5	0	5	3	LOC_Os08g39140	heat shock protein 82
16676	GATCCTGCTGCGCAAGC	34	0	34	0	34	1	LOC_Os08g05560	Zinc finger, C3HC4 type (RING finger), putative
16684	GATCCTGCTGCTTGAGC	25	0	25	0	25	2	LOC_Os03g13600	expressed protein
16690	GATCCTGCTGGTTATTC	31	6	5.16667	0	31	1	LOC_Os03g02560	expressed protein
16693	GATCCTGCTGTCGACGG	35	3	11.6667	0	35	1	LOC_Os04g35160	CorA-like Mg2+ transporter protein
16695	GATCCTGCTGTTTCCCA	5	0	5	0	5	2	LOC_Os05g06500	AT3g17020/K14A17_14
16716	GATCCTGGAAATGATGA	7	0	7	0	7	3	LOC_Os02g07900	clathrin assembly protein at5g57200., putative
16723	GATCCTGGAAGCTTTCA	16	0	16	0	16	5	LOC_Os09g34090	3-beta hydroxysteroid dehydrogenase/isomerase family, putative
16775	GATCCTGGCATATAGTA	17	0	17	3	5.66667	2	LOC_Os02g07070	RNA recognition motif. (a.k.a. RRM, RBD, or RNP domain), putative
16789	GATCCTGGCGGGGGCGC	18	0	18	0	18	1	LOC_Os04g34970	AP2 domain, putative
16818	GATCCTGGGCACCTCCC	11	0	11	0	11	3	LOC_Os05g08840	dnaK protein
16831	GATCCTGGGTAGTACTC	5	0	5	0	5	2	LOC_Os01g32080	Thiamine pyrophosphate enzyme, central domain, putative
16832	GATCCTGGGTCCAGGGC	98	4	24.5	0	98	1	LOC_Os10g42650	transposon protein, putative, CACTA, En/Spm sub-class
16836	GATCCTGGGTTGGAGGT	5	0	5	0	5	3	LOC_Os01g37850	hypothetical protein
16853	GATCCTGGTGCACTGTA	105	0	105	12	8.75	2	LOC_Os03g30430	expressed protein
16862	GATCCTGGTGGCAACTA	40	0	40	0	40	2	LOC_Os02g44770	Mechanosensitive ion channel, putative
16873	GATCCTGGTTCTACTCC	78	0	78	0	78	1	LOC_Os01g69930	DnaJ domain, putative
16878	GATCCTGGTTTGCAACT	23	0	23	0	23	2	LOC_Os04g49550	expressed protein
16888	GATCCTGTAAATTTTGG	20	0	20	0	20	6	LOC_Os02g36924	NULL
16909	GATCCTGTAGCAGTTTA	20	0	20	0	20	5	LOC_Os09g15810	methylenetetrahydrofolate dehydrogenase [imported] - Arabidopsis thaliana
16968	GATCCTGTCTTCAAACT	24	0	24	0	24	5	LOC_Os07g15640	hypothetical protein
16975	GATCCTGTGAATGACTG	5	0	5	0	5	1	LOC_Os10g33310	putative cyclin-dependent kinase inhibitor
16982	GATCCTGTGAGCTTCAC	5	0	5	0	5	1	LOC_Os08g44370	Inosine-uridine preferring nucleoside hydrolase
16984	GATCCTGTGAGTTCAAT	18	0	18	0	18	1	LOC_Os10g42420	expressed protein
16992	GATCCTGTGCATCCCTT	22	0	22	4	5.5	2	LOC_Os09g27860	expressed protein
16998	GATCCTGTGGAATTCTC	5	0	5	0	5	2	LOC_Os12g17320	Polyprenyl synthetase, putative
17041	GATCCTGTTGAATAGAA	42	0	42	0	42	2	LOC_Os03g47820	putative leaf development and shoot apical meristem regulating protein
17052	GATCCTGTTGGAGGCAA	174	15	11.6	0	174	1	LOC_Os05g24880	quinone reductase-like protein - Arabidopsis thaliana
17090	GATCCTTAAATTTGTGA	42	4	10.5	0	42	2	LOC_Os05g34770	Cytochrome c
17115	GATCCTTACCACCACCC	43	0	43	1	43	1	LOC_Os10g34320	expressed protein
17123	GATCCTTACTGTTCAAG	7	0	7	0	7	2	LOC_Os10g37490	putative nucleotide repair protein
17128	GATCCTTAGAGATTACG	58	0	58	0	58	3	LOC_Os01g41750	Leucine Rich Repeat, putative
17140	GATCCTTAGTCAACAAG	33	0	33	0	33	1	LOC_Os01g04110	hypothetical protein
17143	GATCCTTAGTGTCCTCT	7	0	7	0	7	5	LOC_Os08g25140	expressed protein
17154	GATCCTTATGGCAGCCA	236	33	7.15152	35	6.74286	2	LOC_Os03g12560	expressed protein
17162	GATCCTTATTATGTGGT	132	0	132	0	132	2	LOC_Os05g03000	Integral membrane protein TerC family, putative
17182	GATCCTTCAAATCCTGG	11	0	11	0	11	2	LOC_Os07g38480	hypothetical protein
17189	GATCCTTCAACTACTGC	94	0	94	15	6.26667	2	LOC_Os02g37000	prohibitin
17226	GATCCTTCAGGGTTCTG	13	0	13	0	13	7	LOC_Os05g11780	2-oxoglutarate/malate translocator (clone OMT103), mitochondrial membrane - proso millet
17230	GATCCTTCAGTGTGTAG	27	0	27	0	27	2	LOC_Os08g08830	PCF11 protein, putative
17249	GATCCTTCCACCTCTGT	7	0	7	0	7	5	LOC_Os05g31180	hypothetical protein
17264	GATCCTTCCATCTGAAA	7	0	7	0	7	1	LOC_Os03g11200	expressed protein
17278	GATCCTTCCCTCACCTG	42	0	42	2	21	6	LOC_Os05g33550	methyl-binding domain protein MBD101
17287	GATCCTTCCTACTGGGG	11	0	11	0	11	1	LOC_Os10g08550	enolase
17288	GATCCTTCCTATACAGG	181	0	181	0	181	2	LOC_Os06g28124	NULL
17315	GATCCTTCGTCAAATGG	13	0	13	0	13	1	LOC_Os03g08100	hydrolase, alpha/beta fold family, putative
17330	GATCCTTCTACAGGTGA	71	0	71	0	71	1	LOC_Os03g63140	putative nitrate-induced protein
17332	GATCCTTCTACCTGCCC	7	0	7	0	7	2	LOC_Os05g50830	Protein kinase domain, putative
17367	GATCCTTCTGCAGCAGC	5	0	5	0	5	1	LOC_Os07g02250	hypothetical protein
17377	GATCCTTCTGTTTGCCG	74	0	74	4	18.5	2	LOC_Os04g35480	UPF0004 family protein, putative
17381	GATCCTTCTTCGTGTAC	15	0	15	0	15	1	LOC_Os01g09384	NULL
17391	GATCCTTCTTTGCTTGG	5	0	5	0	5	2	LOC_Os03g21730	Leucine Rich Repeat, putative
17418	GATCCTTGAGGCGTCTG	49	0	49	2	24.5	3	LOC_Os12g42390	hypothetical protein
17428	GATCCTTGATGTGGGAC	67	0	67	0	67	2	LOC_Os08g41560	Ubiquitin carboxyl-terminal hydrolase, putative
17438	GATCCTTGCACGATGGT	14	0	14	0	14	2	LOC_Os02g02810	Similar to T4O12.20
17440	GATCCTTGCAGCTGCGA	66	6	11	8	8.25	1	LOC_Os03g03460	D-isomer specific 2-hydroxyacid dehydrogenase, NAD binding domain, putative
17456	GATCCTTGCGCTGTAAT	9	0	9	0	9	2	LOC_Os06g49420	Similar to NBS-LRR disease resistance protein homologue
17487	GATCCTTGGAGAGGCCA	31	0	31	0	31	2	LOC_Os04g40300	expressed protein
17523	GATCCTTGTACCCTGTT	33	0	33	0	33	6	LOC_Os10g39120	putative ubiquitin-conjugating enzyme
17525	GATCCTTGTACTCTTGA	13	0	13	0	13	5	LOC_Os02g04710	squalene/oxidosqualene cyclases
17533	GATCCTTGTCATGTGGT	83	0	83	0	83	2	LOC_Os02g32430	WD40 repeat protein
17552	GATCCTTGTGGACTACC	5	0	5	0	5	1	LOC_Os04g28120	Response regulator receiver domain, putative
17571	GATCCTTGTTGGGGTTG	16	0	16	0	16	1	LOC_Os03g31986	NULL
17588	GATCCTTTATGATTTGG	82	0	82	0	82	2	LOC_Os02g20160	hypothetical protein
17591	GATCCTTTATTCTCTTC	158	0	158	19	8.31579	2	LOC_Os12g40510	EF hand, putative
17592	GATCCTTTATTTGCATT	11	0	11	0	11	3	LOC_Os04g43140	DEAD/DEAH box helicase, putative
17613	GATCCTTTCATTTCCAA	7	0	7	0	7	3	LOC_Os04g14450	expressed protein
17628	GATCCTTTCGGTTGAAG	73	6	12.1667	8	9.125	1	LOC_Os01g48390	Protein kinase domain, putative
17642	GATCCTTTCTCTCAGTG	5	0	5	0	5	3	LOC_Os03g63590	putative cleavage and polyadenylation specifity factor
17666	GATCCTTTGATTCATCT	25	0	25	0	25	2	LOC_Os01g37130	protein phosphatase 2c pph1 (ec 3.1.3.16) (pp2c).
17673	GATCCTTTGCCAGCATA	13	0	13	0	13	2	LOC_Os10g21470	putative membrane-associated salt-inducible protein
17702	GATCCTTTGTAGGAAGA	34	0	34	0	34	2	LOC_Os05g07210	ZIP zinc/iron transport family
17705	GATCCTTTGTATTTAAA	5	0	5	0	5	2	LOC_Os03g61760	putative SBP-domain protein
17716	GATCCTTTGTTACAGTG	76	0	76	0	76	2	LOC_Os06g48640	Proteasome/cyclosome repeat, putative
17866	GATCGAAATCCACTGGC	26	0	26	0	26	1	LOC_Os10g22590	Pollen proteins Ole e I family, putative
17872	GATCGAAATCTATTTCA	134	14	9.57143	17	7.88235	2	LOC_Os01g56490	Ubiquitin carboxyl-terminal hydrolase, putative
17878	GATCGAAATGCAAGTTT	17	0	17	0	17	2	LOC_Os01g33784	NULL
17880	GATCGAAATGGAGCTAG	46	0	46	0	46	1	LOC_Os09g20820	enolase
17882	GATCGAAATGGTTAGTG	23	0	23	0	23	2	LOC_Os04g57530	Similar to T19E23.10
17888	GATCGAAATTCTATTGT	5	0	5	0	5	1	LOC_Os07g09720	Phosphoglucomutase/phosphomannomutase, C-terminal domain, putative
17891	GATCGAAATTGCAGTTA	11	0	11	0	11	2	LOC_Os04g33970	Similar to thioredoxin peroxidase
17900	GATCGAACAAGACGACG	6	0	6	0	6	5	LOC_Os11g03270	apyrase GS52
17905	GATCGAACAATTTGGAT	37	0	37	0	37	5	LOC_Os04g40320	expressed protein
17921	GATCGAACAGTTTGCTT	18	0	18	1	18	1	LOC_Os05g41440	cytochrome p450 98a1 (ec 1.14.-.-)
17933	GATCGAACCAGAGCTGC	37	0	37	0	37	2	LOC_Os06g03600	expressed protein
17974	GATCGAACTGCTGGAGC	15	2	7.5	0	15	1	LOC_Os09g34880	expressed protein
17976	GATCGAACTTAGCCTGA	8	0	8	0	8	5	LOC_Os08g31480	hypothetical protein
17993	GATCGAAGACCTACAAC	40	8	5	7	5.71429	1	LOC_Os01g65230	Protein kinase domain, putative
18026	GATCGAAGCGATGTCGT	12	0	12	0	12	7	LOC_Os05g28280	probable DNA-binding protein GBP16 - rice
18044	GATCGAAGGGAAAGAAG	58	8	7.25	3	19.3333	1	LOC_Os01g54010	At5g19740
18046	GATCGAAGGTATGGAAG	29	0	29	0	29	2	LOC_Os02g42700	thioredoxin, putative
18061	GATCGAAGTGCGTTTTT	43	0	43	0	43	2	LOC_Os03g18200	DnaJ protein, putative
18062	GATCGAAGTGGTTGGCC	11	0	11	0	11	3	LOC_Os05g06770	Ubiquitin family, putative
18083	GATCGAATCAATCAATC	42	0	42	0	42	2	LOC_Os10g37530	putaive mitochondrial inner membrane protein
18084	GATCGAATCAATCCTTG	17	0	17	1	17	3	LOC_Os04g46890	Putative snoRNA binding domain
18086	GATCGAATCACACGTGT	63	0	63	0	63	1	LOC_Os03g45320	putative 3-isopropylmalate dehydrogenase
18094	GATCGAATCATTGGCCG	17	3	5.66667	0	17	5	LOC_Os06g22970	hypothetical protein
18116	GATCGAATGCCATCTGA	5	0	5	0	5	1	LOC_Os03g46740	ABC transporter ATP-binding protein, putative
18117	GATCGAATGCGCTACAG	32	0	32	0	32	6	LOC_Os05g04540	hypothetical protein
18135	GATCGAATTAGCAGATT	34	0	34	0	34	2	LOC_Os12g02760	expressed protein
18145	GATCGAATTGAGCTAAG	6	0	6	0	6	2	LOC_Os07g02790	expressed protein
18151	GATCGAATTGCTGGATG	26	3	8.66667	4	6.5	1	LOC_Os03g01920	cyclin delta-3
18154	GATCGAATTGGCGGCAG	40	8	5	7	5.71429	1	LOC_Os04g51310	expressed protein
18155	GATCGAATTGGGCGTGC	6	0	6	0	6	1	LOC_Os07g08430	tryptophan synthase, alpha subunit, putative
18163	GATCGAATTTAGCGTGG	9	0	9	0	9	5	LOC_Os03g19270	universal stress protein family
18168	GATCGAATTTGTAACAT	28	0	28	4	7	2	LOC_Os02g03710	expressed protein
18172	GATCGACAAAAAGAAGG	22	3	7.33333	0	22	1	LOC_Os12g44390	Similar to SMC1 protein
18179	GATCGACAACGTTGTCA	17	0	17	0	17	1	LOC_Os11g08090	C2 domain, putative
18181	GATCGACAACTGGGGAA	137	25	5.48	10	13.7	1	LOC_Os02g04180	transposon protein, putative, CACTA, En/Spm sub-class
18185	GATCGACAAGAACTACA	23	0	23	0	23	1	LOC_Os03g22580	expressed protein
18187	GATCGACAAGATGCTCA	38	0	38	0	38	1	LOC_Os02g02510	RNA polymerase Rpb4
18217	GATCGACAGAGTCTGAT	8	0	8	0	8	1	LOC_Os04g52020	PHD-finger, putative
18227	GATCGACAGGCAGAGGG	5	0	5	0	5	1	LOC_Os08g43430	hypothetical protein
18228	GATCGACAGGCCTAATA	75	0	75	0	75	1	LOC_Os04g50970	hypothetical protein
18247	GATCGACATGAATCAAG	8	0	8	0	8	1	LOC_Os03g01540	expressed protein
18248	GATCGACATGATGCCAC	9	0	9	0	9	1	LOC_Os12g37390	expressed protein
18250	GATCGACATGCGAGAAT	6	0	6	0	6	1	LOC_Os12g39620	Similar to disease resistance-like protein - Arabidopsis thaliana
18266	GATCGACCAAGTGAACA	11	0	11	1	11	6	LOC_Os10g34810	expressed protein
18275	GATCGACCATTGCTGTT	12	0	12	0	12	3	LOC_Os02g04660	Skb1 methyltransferase, putative
18287	GATCGACCCTTTAGAAA	23	0	23	0	23	2	LOC_Os07g48920	aldehyde dehydrogenase (NAD) family protein, putative
18319	GATCGACCGTTGAATAG	32	0	32	1	32	1	LOC_Os03g27950	putative cell division control protein
18345	GATCGACGACGATGTAC	23	0	23	0	23	1	LOC_Os01g22336	NULL
18346	GATCGACGACTGGACTC	8	0	8	0	8	2	LOC_Os03g49990	gibberellin-insensitive protein OsGAI
18367	GATCGACGCAAATGGGT	12	0	12	0	12	2	LOC_Os02g35840	expressed protein
18387	GATCGACGCGTGCAGCA	57	0	57	0	57	1	LOC_Os02g39840	MIF4G domain, putative
18396	GATCGACGGAGCAGGAA	25	0	25	0	25	1	LOC_Os12g34850	expressed protein
18406	GATCGACGGGACCCAAG	32	0	32	0	32	1	LOC_Os01g26070	hypothetical protein
18410	GATCGACGTAACCTATA	5	0	5	0	5	1	LOC_Os03g58720	putative RNA binding ribonucleoprotein
18417	GATCGACGTCGTGGACG	28	3	9.33333	3	9.33333	1	LOC_Os05g32820	expressed protein
18418	GATCGACGTCTGCCACC	17	0	17	0	17	1	LOC_Os05g50850	hypothetical protein
18432	GATCGACTCACCCTCAC	8	0	8	0	8	1	LOC_Os10g17280	ATP synthase F1, gamma subunit
18435	GATCGACTCCATGGAGA	17	0	17	0	17	1	LOC_Os02g53400	Similar to thioredoxin-like 5
18476	GATCGACTTCGCTCGCT	8	0	8	0	8	1	LOC_Os09g26870	BRCA1 C Terminus (BRCT) domain, putative
18492	GATCGACTTTTGTAATT	48	9	5.33333	0	48	2	LOC_Os05g41440	cytochrome p450 98a1 (ec 1.14.-.-)
18498	GATCGAGAAATAACACT	11	0	11	0	11	2	LOC_Os01g59530	EF hand, putative
18510	GATCGAGAAGACAGTAC	17	0	17	1	17	2	LOC_Os03g63290	putative reductase
18517	GATCGAGAAGCTTGAGC	28	0	28	0	28	1	LOC_Os04g47130	expressed protein
18550	GATCGAGACTACGGAAG	26	0	26	4	6.5	1	LOC_Os03g59460	putative DNA-Binding protein
18555	GATCGAGAGAAAGGCTC	25	0	25	0	25	1	LOC_Os07g01550	Leucine Rich Repeat, putative
18576	GATCGAGAGGGAGTTCT	5	0	5	0	5	1	LOC_Os04g55030	cullin; 66460-68733, putative
18592	GATCGAGATGGAGGTGG	14	0	14	0	14	1	LOC_Os05g27780	expressed protein
18593	GATCGAGATGGAGTAGT	18	0	18	0	18	2	LOC_Os03g55290	putative protein of gibberellin-stimulated transcript
18606	GATCGAGATTGAGAAAC	32	0	32	0	32	2	LOC_Os08g20660	putative sucrosephosphate synthase
18618	GATCGAGCAATTGCATA	12	0	12	0	12	1	LOC_Os01g67600	expressed protein
18626	GATCGAGCACCGCCTCC	14	0	14	0	14	1	LOC_Os02g34990	Similar to uridylyl transferases
18644	GATCGAGCATCTTTTAC	5	0	5	0	5	2	LOC_Os01g55050	expressed protein
18649	GATCGAGCCATGCAATT	31	0	31	0	31	5	LOC_Os07g07240	Ubiquitin-conjugating enzyme
18653	GATCGAGCCCTCGCTCA	6	0	6	1	6	1	LOC_Os03g15370	Ribosomal L40e family, putative
18678	GATCGAGCGCTCGGCAT	37	0	37	0	37	1	LOC_Os02g44780	geranylgeranyl pyrophosphate synthase-related protein
18703	GATCGAGCTCGCAGAGG	131	20	6.55	25	5.24	1	LOC_Os02g26860	membrane related protein CP5, putative
18718	GATCGAGCTGGGCGGCG	5	0	5	0	5	6	LOC_Os02g09720	multidrug resistance p-glycoprotein; ABC transporter-like protein
18731	GATCGAGCTTTTGTAAA	28	0	28	0	28	1	LOC_Os06g27910	seed oleosin isoform 1
18737	GATCGAGGAATCAGGCT	23	0	23	0	23	2	LOC_Os03g38020	putative Mob1-like protein
18754	GATCGAGGAGGAGCTTG	68	0	68	0	68	1	LOC_Os03g14450	enolase
18777	GATCGAGGCCGAGGAGC	6	0	6	0	6	1	LOC_Os06g33810	5730410I19Rik protein
18784	GATCGAGGCGATGGCCA	197	31	6.35484	37	5.32432	1	LOC_Os04g03860	hypothetical protein
18787	GATCGAGGCGGCCATGC	6	0	6	0	6	2	LOC_Os12g02980	nod factor binding lectin-nucleotide phosphohydrolase
18794	GATCGAGGCTGTTTTTG	75	8	9.375	0	75	2	LOC_Os09g29239	NULL
18800	GATCGAGGGATGGGATA	5	0	5	1	5	6	LOC_Os01g04409	NULL
18832	GATCGAGGTTGACTCGG	6	0	6	0	6	1	LOC_Os02g04670	Glycosyl hydrolases family 17, putative
18834	GATCGAGTAATGTATAT	5	0	5	0	5	5	LOC_Os01g48940	hypothetical protein
18846	GATCGAGTAGTTAAATC	25	2	12.5	0	25	2	LOC_Os07g07060	prolyl-tRNA synthetase
18872	GATCGAGTCTTTCGGAT	20	0	20	0	20	1	LOC_Os01g12480	hypothetical protein
18890	GATCGAGTGGGTAAACT	20	0	20	0	20	2	LOC_Os12g43580	hypothetical protein
18902	GATCGAGTTCACTTGTC	11	0	11	0	11	3	LOC_Os03g53900	putative stress-related protein
18904	GATCGAGTTCCCAAACA	192	12	16	33	5.81818	1	LOC_Os08g23360	hypothetical protein
18929	GATCGAGTTTGAGCTGG	14	0	14	0	14	1	LOC_Os05g01050	expressed protein
18933	GATCGAGTTTGTTTTCT	11	0	11	0	11	2	LOC_Os03g14570	expressed protein
18939	GATCGATAACTTTGTTG	15	0	15	0	15	2	LOC_Os04g56284	NULL
18945	GATCGATAATATCGTAC	20	3	6.66667	4	5	2	LOC_Os02g01170	HECT-domain (ubiquitin-transferase), putative
18959	GATCGATACGGAGTTTG	12	0	12	0	12	3	LOC_Os08g01840	expressed protein
18960	GATCGATACTACAACTG	14	0	14	0	14	2	LOC_Os08g03430	expressed protein
18962	GATCGATACTCTTTCAT	6	0	6	0	6	2	LOC_Os07g48790	5'-AMP-activated protein kinase, beta subunit, complex-interacting region, putative
18973	GATCGATATCACCAAAG	11	0	11	0	11	1	LOC_Os03g11340	leucine-rich repeat resistance protein-like protein
18984	GATCGATATTCATGTGT	25	0	25	0	25	2	LOC_Os03g40410	hypothetical protein
18997	GATCGATCGGAGTATGG	9	0	9	0	9	2	LOC_Os07g48490	QXW lectin repeat, putative
19026	GATCGATGACTCTGTCA	22	2	11	0	22	1	LOC_Os12g06490	Protein kinase domain, putative
19034	GATCGATGAGCCCTTTT	23	0	23	0	23	2	LOC_Os02g15660	TPR Domain, putative
19054	GATCGATGATGCCCAAC	5	0	5	0	5	2	LOC_Os08g42750	expressed protein
19072	GATCGATGATTCGTTGT	5	0	5	0	5	5	LOC_Os04g44050	hypothetical protein
19081	GATCGATGCAGTATTGT	5	0	5	0	5	2	LOC_Os04g38720	No apical meristem (NAM) protein, putative
19092	GATCGATGCCATCTCTA	25	0	25	0	25	2	LOC_Os06g04620	GDP-mannose 4,6-dehydratase
19123	GATCGATGGAGACGACA	74	0	74	0	74	2	LOC_Os03g08930	Helix-loop-helix DNA-binding domain, putative
19132	GATCGATGGATGCGGTG	25	0	25	0	25	1	LOC_Os08g22852	NULL
19135	GATCGATGGATTACAAC	57	9	6.33333	4	14.25	2	LOC_Os03g47749	NULL
19163	GATCGATGGTTAAAGCT	26	3	8.66667	3	8.66667	2	LOC_Os07g12490	KH domain, putative
19205	GATCGATGTGCACGCGC	26	0	26	0	26	5	LOC_Os03g25150	transposon protein, putative, unclassified
19209	GATCGATGTGGACCATG	5	0	5	0	5	2	LOC_Os11g47900	SCARECROW gene regulator, putative
19210	GATCGATGTGGATTCAG	34	3	11.3333	0	34	2	LOC_Os07g05870	expressed protein
19211	GATCGATGTGGTAATTT	9	0	9	0	9	2	LOC_Os03g58780	expressed protein
19215	GATCGATGTGTGGAGTA	5	0	5	0	5	2	LOC_Os04g56700	oxidoreductase, 2OG-Fe(II) oxygenase family, putative
19226	GATCGATGTTGTCATTG	8	0	8	0	8	2	LOC_Os01g01010	TBC domain, putative
19246	GATCGATTACCTTGGGT	26	0	26	0	26	2	LOC_Os05g43530	glycosyl transferase, group 2 family protein, putative
19248	GATCGATTACTACTGTG	17	0	17	0	17	2	LOC_Os06g40150	AP2 domain, putative
19252	GATCGATTAGCATGTAA	11	0	11	0	11	2	LOC_Os06g17480	HAP3 transcriptional-activator
19273	GATCGATTCCACCCTCT	6	0	6	0	6	1	LOC_Os03g16010	probable protein kinase [imported] - Arabidopsis thaliana
19289	GATCGATTCGGTCACGG	83	2	41.5	6	13.8333	1	LOC_Os02g01920	diphosphomevalonate decarboxylase, putative
19290	GATCGATTCGGTGGAGT	75	0	75	3	25	2	LOC_Os02g02890	peptidylprolyl isomerase (EC 5.2.1.8) Cyp2 - rice
19294	GATCGATTCTAGCATTC	11	0	11	0	11	2	LOC_Os03g06940	Glycosyl hydrolases family 35
19313	GATCGATTGCGAGGACA	11	0	11	0	11	1	LOC_Os08g39600	RNA methyltransferase, TrmH family, putative
19328	GATCGATTGGTTGCCTT	52	0	52	0	52	2	LOC_Os02g25580	Sec1 family
19331	GATCGATTGTATGTAGG	5	0	5	0	5	5	LOC_Os01g03750	expressed protein
19342	GATCGATTTACCCTTTT	40	0	40	0	40	1	LOC_Os02g01710	expressed protein
19351	GATCGATTTCTCCTCCT	8	0	8	0	8	1	LOC_Os05g51520	expressed protein
19353	GATCGATTTCTTTTGCG	6	0	6	0	6	2	LOC_Os02g46750	expressed protein
19354	GATCGATTTGAGATGGT	49	5	9.8	6	8.16667	2	LOC_Os02g01010	protein disulphide isomerase
[truncated: 980 more rows]

## Sheet: Taste-summary-Redundan5foldDown
ID	tag	PSI	PSY	Ratio_PSIvsPSY	PSN	Ratio_PSIvsPSN	gene	title
[truncated: 520 more rows]

[truncated: 24 more sheets: MPSS-PSC-Up-allgenes-1536, MPSS-PSC-Up-graingenes-44, MPSS-PSC-down-all genes-1409, MPSS-PSC-Down-graingenes-33, MPSS-PSC-UP-AllAntigenes-164, MPSS-PSC-Up-AntiGraingenes-12, MPSS-PSC-Down-allAntiGenes-53, MPSS-PSC-Down-antiGrainGenes-7, MPSS-PSI-Allupgenes-2396, MPSS-PSI-GrainGenes-39, MPSS-PSI-down-Allgenes-514, MPSS-PSI-down_graingenes-11, MPSS-PSI-UP-antigenes-256, MPSS-PSI-up-graingenes-7, MPSS-PSI-down-allgene-22, MPSS-PSI-down-graingenes-5, MPSS_AltenateTrans_Summary, MPSS_AlternateTrans_GQgenesOnly, MPSS-PSC-alter-Upallgenes174, MPSS-PSC-alter-Downallgenes-131 …]
