# Supplementary material for: Deep sequencing reveals the complex and coordinated transcriptional regulation of genes related to grain quality in rice cultivars
Source: BMC Genomics. 2011 Apr 14;12:190. doi: 10.1186/1471-2164-12-190 (PMC3098810; doi:10.1186/1471-2164-12-190)
Supplement: Additional file 4 — List of five fold up and down-regulated genes, antisense and alternate transcripts. A: List of genes commonly identified by MPSS and SBS technologies. Five fold up- and down-regulated genes, antisense and alternate transcripts are presented. B: Genes identified by SBS technology. Five fold up- and down-regulated genes, antisense and alternate transcripts are listed. C: Genes identified by MPSS technology. Five fold up- and down-regulated genes, antisense and alternate transcripts are listed. [file 1471-2164-12-190-S4.ZIP › Additional File 4A_CommonBetweenMPSSandSBS_5 fold up and down_Antise_Alternate.xls]

## Sheet: Milling_CommonSBS_MPSS_GQgenes
Family	TIGRGeneID	TIGRGeneName	EC number	tag	tag20	Ratio_PSCvsPSL	Ratio_PSCvsPSN	RatioPSC01/PSL01	RatioPSC01/PLN02	PSC	PSL	PSN	PSC01	PSL01	PSN02
Starch synthesis + Starch degradation	LOC_Os04g08270	limit dextrinase, putative,expressed or alpha-amylase		GATCAGATACTCCTCAC	GATCAAATCTGAACCCATCA	49	16.3333	8	8	49	0	3	8	0	0
Starch degradation	LOC_Os09g29404	alpha-amylase activity		GATCTCCTCCTTTTCCT	GATCTGGAAGCGCGCCATTG	25	25	5	5	25	0	0	5	0	0
Glutelin	LOC_Os02g15070	glutelin type-B 7 precursor, putative, expressed		GATCCATTGCACAAGAG	GATCCAGCCACAAACCAATG	22	11	8	8	22	0	2	8	0	0
Glutelin	LOC_Os02g15070	glutelin type-B 7 precursor, putative, expressed		GATCCACGTGCTGGAAG	GATCCAGCCACAAACCAATG	10	10	8	8	10	0	0	8	0	0
Starch synthesis + Starch degradation	LOC_Os06g51084	1,4-alpha-glucan branching enzyme, chloroplast precursor, putative, expressed or 1,4-alpha-glucan branching enzyme activity		GATCAAGCAATGAATGC	GATCAACCCATGCTCCACCC	24	24	19	19	24	0	0	19	0	0
Seed specific	LOC_Os03g58480	seed specific protein Bn15D14A, putative, expressed		GATCACATCGTCACAGC	GATCTAGAATCTCCAGAGGG	14	28	7	7	28	2	0	7	0	0
Starch degradation	LOC_Os02g32660	expressed 1,4-alpha-glucan branching enzyme		GATCATGACTTTCAGCA	GATCACAGAAGACACACTTC	6	24	8	8	24	4	0	8	0	0
Starch degradation	LOC_Os02g32660	expressed 1,4-alpha-glucan branching enzyme		GATCAGTATGAAGGAGG	GATCACAGAAGACACACTTC	12	12	8	8	12	0	0	8	0	0
aspartate biosynthesis and degradation II + asparagine biosynthesis I and degradation I	LOC_OS02G14110	nitrogen compound metabolism	2.6.1.1	GATCTGTGAATTTGGCA	GATCCAGAGAGAGATGCTAA	66	66	8	8	66	0	0	8	0	0
Globulin	LOC_Os03g46100	globulin-1 S allele precursor, putative, expressed		GATCATCCGCGCGTCGG	GATCGTTTAGTTGGGAGTGG	20	20	8	8	20	0	0	8	0	0
Globulin	LOC_Os03g46100	globulin-1 S allele precursor, putative, expressed		GATCATCGAGAACGGCG	GATCGTTTAGTTGGGAGTGG	10	10	8	8	10	0	0	8	0	0
Prolamin	LOC_Os07g10570	13 kDa prolamin precursor, putative, expressed		GATCAAACCGCGCAGAG	GATCAAACCGCGCAGAGGCA	19	19	8	8	19	0	0	8	0	0
Prolamin	LOC_Os07g10570	13 kDa prolamin precursor, putative, expressed		GATCTTCATTGTTGTTG	GATCAAACCGCGCAGAGGCA	15	30	8	8	30	2	0	8	0	0
Glutelin	LOC_Os02g15090	glutelin type-B 7 precursor, putative, expressed		GATCTTCCTTGATTATT	GATCGTACCTTTCTTAGGGG	7.53	241	8	8	241	32	0	8	0	0
threonine degradation III	LOC_OS05G07940	lactoylglutathione lyase	4.4.1.5	GATCGGATGTGACACAC	GATCCACGTCGGCGAGGAGG	16	16	6	6	16	0	0	6	0	0
Starch degradation	LOC_Os02g32660	expressed 1,4-alpha-glucan branching enzyme		GATCATGACTTTCAGCA	GATCAGTATGAAGGAGGACT	6	24	15	15	24	4	0	15	0	0
Starch degradation	LOC_Os02g32660	expressed 1,4-alpha-glucan branching enzyme		GATCAGTATGAAGGAGG	GATCAGTATGAAGGAGGACT	12	12	15	15	12	0	0	15	0	0
Starch synthesis + Starch degradation	LOC_Os04g08270	limit dextrinase, putative,expressed or alpha-amylase		GATCAGATACTCCTCAC	GATCATTCTTCCCATTGATG	49	16.3333	8	8	49	0	3	8	0	0
Starch synthesis	LOC_Os01g44220	Glucose-1-phosphate adenylyltransferase large subunit 1, chloroplast precursor, putative, expressed		GATCCAATTTCTTGAGA	GATCAGCTTTACAGGATGAA	34	34	20	20	34	0	0	20	0	0
aspartate biosynthesis and degradation II + asparagine biosynthesis I and degradation I	LOC_OS01G55540	aspartate transaminase	2.6.1.1	GATCAAGTGGCTTTCAT	GATCAAGTGGCTTTCATGAG	5	15	5	5	15	3	0	5	0	0
Starch synthesis + Starch degradation	LOC_Os04g08270	limit dextrinase, putative,expressed or alpha-amylase		GATCAGATACTCCTCAC	GATCTTATGGGGCATATCAT	49	16.3333	10	10	49	0	3	10	0	0
isoleucine degradation I	LOC_OS02G43720	enoyl-CoA hydratase	4.2.1.17	GATCGTCTTGAAGGTCT	GATCTACCTCCATGCCTTGA	106	106	22	22	106	0	0	22	0	0
isoleucine degradation I	LOC_OS02G43720	enoyl-CoA hydratase	4.2.1.17	GATCGTCTTGAAGGTCT	GATCGTCTTGAAGGTCTAGC	106	106	25	5	106	0	0	50	2	10
Seed maturation	LOC_Os09g10620	seed maturation protein LEA 4, putative		GATCGAGTTGAGTGTGT	GATCGACTTGTGTGAGTTGT	16	16	6	6	16	0	0	6	0	0
aspartate biosynthesis and degradation II + asparagine biosynthesis I and degradation I	LOC_OS02G14110	nitrogen compound metabolism	2.6.1.1	GATCTGTGAATTTGGCA	GATCCACCTGTTCAGGTGTC	66	66	8	8	66	0	0	8	0	0
Prolamin	LOC_Os06g31070	prolamin PPROL 17 precursor, putative, expressed		GATCGGTTGCATAAACG	GATCTTCATGGCTATGTGAT	25	25	7	7	25	0	0	7	0	0
Seed maturation	LOC_Os09g10620	seed maturation protein LEA 4, putative		GATCGAGTTGAGTGTGT	GATCAAATGTAAGTTGTCGT	16	16	8	8	16	0	0	8	0	0
Starch degradation	LOC_Os02g32660	expressed 1,4-alpha-glucan branching enzyme		GATCATGACTTTCAGCA	GATCGTGGAATAGCATTGCA	6	24	5	5	24	4	0	5	0	0
Starch degradation	LOC_Os02g32660	expressed 1,4-alpha-glucan branching enzyme		GATCAGTATGAAGGAGG	GATCGTGGAATAGCATTGCA	12	12	5	5	12	0	0	5	0	0
Starch synthesis	LOC_Os01g44220	Glucose-1-phosphate adenylyltransferase large subunit 1, chloroplast precursor, putative, expressed		GATCCAATTTCTTGAGA	GATCCAAAAACTCCTTTCTT	34	34	7	7	34	0	0	7	0	0
Glutelin	LOC_Os02g15070	glutelin type-B 7 precursor, putative, expressed		GATCCATTGCACAAGAG	GATCCAATTACCCCTTTATT	22	11	55	13.75	22	0	2	55	0	4
Glutelin	LOC_Os02g15070	glutelin type-B 7 precursor, putative, expressed		GATCCACGTGCTGGAAG	GATCCAATTACCCCTTTATT	10	10	55	13.75	10	0	0	55	0	4

## Sheet: Taste_CommonSBS_MPSS_GQGenes
Family	TIGRGeneID	tag	tag20	TIGRGeneName	EC number	Ratio_PSIvsPSY	Ratio_PSIvsPSN	RatioPSI02/PSY02	RatioPSI02/PSN02	PSI	PSY	PSN	PSI02	PSY02	PSN02
methionine degradation I	LOC_OS01G22010	GATCCCGACTTCACATG	GATCCTCGCGGCCGAAATGG	methionine adenosyltransferase	2.5.1.6	35	35	14	14	35	0	0	14	0	0
isoleucine biosynthesis I	LOC_OS03G21080	GATCGGAGCCTAGTTGC	GATCCAGCACACATTCAAAA	acetolactate synthase	2.2.1.6	5	5	10	10	5	0	0	10	0	0
Starch synthesis	LOC_Os06g04200	GATCTTCCACAGCAACA	GATCGAAGGCGACGAGATCG	Granule-bound starch synthase 1, chloroplast precursor, putative, expressed		6	6	7	7	6	0	0	7	0	0
Starch synthesis	LOC_Os06g12450	GATCTGGAAGTGAAATA	GATCTGGAAGTGAAATATTT	Soluble starch synthase 2-3, chloroplast precursor, putative, expressed		12	12	20	20	12	0	0	20	0	0
Seed allergenic/lectin	LOC_Os07g11510	GATCGCCTCGCACCTGC	GATCACTTTAGTCTTTATAG	seed allergenic protein RA5 precursor, putative, expressed		15	15	24	24	15	0	0	24	0	0
Starch degradation	LOC_Os02g32660	GATCAGTGTTTTAAGTT	GATCAAATTACATATTGCTG	expressed 1,4-alpha-glucan branching enzyme		24.5	49	56	56	49	2	0	56	0	0
Starch synthesis	LOC_Os06g04200	GATCTTCCACAGCAACA	GATCTTGGCAAGTCAATTAA	Granule-bound starch synthase 1, chloroplast precursor, putative, expressed		6	6	14	14	6	0	0	14	0	0
isoleucine degradation I	LOC_OS02G43720	GATCGTCTTGAAGGTCT	GATCTACCTCCATGCCTTGA	enoyl-CoA hydratase	4.2.1.17	6.25	25	15	15	25	4	0	15	0	0
aspartate biosynthesis and degradation II + asparagine biosynthesis I and degradation I	LOC_OS01G55540	GATCAAGTGGCTTTCAT	GATCGGCAAATACTCCTTAA	aspartate transaminase	2.6.1.1	34	34	32	32	34	0	0	32	0	0

## Sheet: Common-PSC-Up-allgenes-416
gene
LOC_Os01g01307
LOC_Os01g05420
LOC_Os01g07350
LOC_Os01g07910
LOC_Os01g08510
LOC_Os01g08850
LOC_Os01g10140
LOC_Os01g13200
LOC_Os01g13490
LOC_Os01g15790
LOC_Os01g16040
LOC_Os01g24690
LOC_Os01g25450
LOC_Os01g31580
LOC_Os01g34780
LOC_Os01g40050
LOC_Os01g40610
LOC_Os01g42070
LOC_Os01g42820
LOC_Os01g44220
LOC_Os01g44990
LOC_Os01g48770
LOC_Os01g49060
LOC_Os01g50360
LOC_Os01g51190
LOC_Os01g54510
LOC_Os01g54670
LOC_Os01g55070
LOC_Os01g55240
LOC_Os01g55540
LOC_Os01g55900
LOC_Os01g57770
LOC_Os01g58670
LOC_Os01g61810
LOC_Os01g62420
LOC_Os01g63580
LOC_Os01g64030
LOC_Os01g65600
LOC_Os01g67860
LOC_Os01g68370
LOC_Os01g68380
LOC_Os01g68820
LOC_Os01g68860
LOC_Os01g68930
LOC_Os01g69230
LOC_Os01g71300
LOC_Os01g72310
LOC_Os01g73620
LOC_Os02g01030
LOC_Os02g01500
LOC_Os02g02510
LOC_Os02g02850
LOC_Os02g02890
LOC_Os02g03760
LOC_Os02g04180
LOC_Os02g04540
LOC_Os02g05720
LOC_Os02g05810
LOC_Os02g06592
LOC_Os02g07410
LOC_Os02g09810
LOC_Os02g10800
LOC_Os02g12490
LOC_Os02g13950
LOC_Os02g14059
LOC_Os02g14110
LOC_Os02g15070
LOC_Os02g15090
LOC_Os02g15750
LOC_Os02g16000
LOC_Os02g17190
LOC_Os02g17320
LOC_Os02g20490
LOC_Os02g22190
LOC_Os02g22260
LOC_Os02g24330
LOC_Os02g25580
LOC_Os02g26349
LOC_Os02g26860
LOC_Os02g29140
LOC_Os02g32350
LOC_Os02g32370
LOC_Os02g32660
LOC_Os02g32840
LOC_Os02g33290
LOC_Os02g33380
LOC_Os02g33730
LOC_Os02g35600
LOC_Os02g35760
LOC_Os02g38040
LOC_Os02g38920
LOC_Os02g39890
LOC_Os02g41954
LOC_Os02g42300
LOC_Os02g42700
LOC_Os02g43720
LOC_Os02g45310
LOC_Os02g46850
LOC_Os02g47970
LOC_Os02g48010
LOC_Os02g48460
LOC_Os02g48660
LOC_Os02g48780
LOC_Os02g50210
LOC_Os02g50270
LOC_Os02g52230
LOC_Os02g52880
LOC_Os02g53830
LOC_Os02g54700
LOC_Os02g55560
LOC_Os02g57270
LOC_Os02g57400
LOC_Os02g58580
LOC_Os03g01540
LOC_Os03g02320
LOC_Os03g02560
LOC_Os03g03130
LOC_Os03g06200
LOC_Os03g08110
LOC_Os03g09250
LOC_Os03g10050
LOC_Os03g10110
LOC_Os03g11230
LOC_Os03g11440
LOC_Os03g12230
LOC_Os03g13380
LOC_Os03g14210
LOC_Os03g15890
LOC_Os03g16400
LOC_Os03g18690
LOC_Os03g19020
LOC_Os03g21020
LOC_Os03g21370
LOC_Os03g21850
LOC_Os03g22120
LOC_Os03g22180
LOC_Os03g24920
LOC_Os03g25770
LOC_Os03g25950
LOC_Os03g30290
LOC_Os03g31750
LOC_Os03g36760
LOC_Os03g36790
LOC_Os03g38000
LOC_Os03g38950
LOC_Os03g39640
LOC_Os03g40820
LOC_Os03g40920
LOC_Os03g42130
LOC_Os03g43800
LOC_Os03g44010
LOC_Os03g44840
LOC_Os03g45260
LOC_Os03g45420
LOC_Os03g46100
LOC_Os03g46190
LOC_Os03g48190
LOC_Os03g48810
LOC_Os03g50890
LOC_Os03g53730
LOC_Os03g53980
LOC_Os03g55730
LOC_Os03g57450
LOC_Os03g57460
LOC_Os03g57660
LOC_Os03g57990
LOC_Os03g58090
LOC_Os03g58480
LOC_Os03g58620
LOC_Os03g58720
LOC_Os03g60650
LOC_Os03g60910
LOC_Os03g61050
LOC_Os03g61990
LOC_Os03g63040
LOC_Os03g63210
LOC_Os03g63290
LOC_Os03g63670
LOC_Os04g01590
LOC_Os04g08270
LOC_Os04g09390
LOC_Os04g20590
LOC_Os04g25400
LOC_Os04g28470
LOC_Os04g31690
LOC_Os04g31940
LOC_Os04g32560
LOC_Os04g34100
LOC_Os04g37960
LOC_Os04g40040
LOC_Os04g43140
LOC_Os04g44800
LOC_Os04g45580
LOC_Os04g46900
LOC_Os04g48940
LOC_Os04g50120
LOC_Os04g51140
LOC_Os04g51690
LOC_Os04g57220
LOC_Os04g59620
LOC_Os05g01040
LOC_Os05g01960
LOC_Os05g02500
LOC_Os05g04630
LOC_Os05g06450
LOC_Os05g06710
LOC_Os05g06814
LOC_Os05g06910
LOC_Os05g07070
LOC_Os05g07940
LOC_Os05g10770
LOC_Os05g13780
LOC_Os05g26040
LOC_Os05g28170
LOC_Os05g29760
LOC_Os05g31000
LOC_Os05g32430
LOC_Os05g32544
LOC_Os05g33360
LOC_Os05g33550
LOC_Os05g34260
LOC_Os05g36160
LOC_Os05g37330
LOC_Os05g38810
LOC_Os05g39110
LOC_Os05g39380
LOC_Os05g41510
LOC_Os05g43280
LOC_Os05g43380
LOC_Os05g45310
LOC_Os05g46360
LOC_Os05g48290
LOC_Os06g01500
LOC_Os06g04650
LOC_Os06g06320
LOC_Os06g07030
LOC_Os06g09560
LOC_Os06g09630
LOC_Os06g10160
LOC_Os06g10620
LOC_Os06g11620
LOC_Os06g12020
LOC_Os06g12030
LOC_Os06g12160
LOC_Os06g15700
LOC_Os06g17280
LOC_Os06g19660
LOC_Os06g28880
LOC_Os06g30230
LOC_Os06g31070
LOC_Os06g31100
LOC_Os06g31210
LOC_Os06g33640
LOC_Os06g35814
LOC_Os06g36800
LOC_Os06g37059
LOC_Os06g37080
LOC_Os06g38294
LOC_Os06g39370
LOC_Os06g39640
LOC_Os06g40710
LOC_Os06g41010
LOC_Os06g43170
LOC_Os06g45140
LOC_Os06g48990
LOC_Os06g51084
LOC_Os06g51520
LOC_Os07g03060
LOC_Os07g04190
LOC_Os07g04440
LOC_Os07g07350
LOC_Os07g08140
LOC_Os07g08420
LOC_Os07g08820
LOC_Os07g10570
LOC_Os07g12080
LOC_Os07g12150
LOC_Os07g13460
LOC_Os07g14580
LOC_Os07g17160
LOC_Os07g20340
LOC_Os07g20720
LOC_Os07g24000
LOC_Os07g25680
LOC_Os07g26440
LOC_Os07g33850
LOC_Os07g34610
LOC_Os07g36600
LOC_Os07g37850
LOC_Os07g38610
LOC_Os07g39510
LOC_Os07g39560
LOC_Os07g41330
LOC_Os07g41630
LOC_Os07g42280
LOC_Os07g42632
LOC_Os07g42800
LOC_Os07g42910
LOC_Os07g43060
LOC_Os07g43350
LOC_Os07g43360
LOC_Os07g46520
LOC_Os07g46690
LOC_Os07g46700
LOC_Os07g46710
LOC_Os07g46760
LOC_Os07g48100
LOC_Os07g48160
LOC_Os07g48720
LOC_Os07g49230
LOC_Os07g49380
LOC_Os08g01130
LOC_Os08g02330
LOC_Os08g02410
LOC_Os08g03520
LOC_Os08g06480
LOC_Os08g06500
LOC_Os08g08040
LOC_Os08g18000
LOC_Os08g23180
LOC_Os08g27540
LOC_Os08g27824
LOC_Os08g29150
LOC_Os08g37444
LOC_Os08g37920
LOC_Os08g40250
LOC_Os08g40790
LOC_Os08g40890
LOC_Os08g41010
LOC_Os08g43060
LOC_Os08g43160
LOC_Os09g01360
LOC_Os09g01610
LOC_Os09g04490
LOC_Os09g10620
LOC_Os09g14510
LOC_Os09g14550
LOC_Os09g19940
LOC_Os09g20030
LOC_Os09g24440
LOC_Os09g25500
LOC_Os09g26420
LOC_Os09g26730
LOC_Os09g29404
LOC_Os09g31090
LOC_Os09g32320
LOC_Os09g33960
LOC_Os09g34040
LOC_Os09g34980
LOC_Os09g36830
LOC_Os09g38570
LOC_Os09g39230
LOC_Os10g02630
LOC_Os10g02770
LOC_Os10g02920
LOC_Os10g04316
LOC_Os10g06720
LOC_Os10g08930
LOC_Os10g19860
LOC_Os10g20630
LOC_Os10g21800
LOC_Os10g32710
LOC_Os10g32740
LOC_Os10g33420
LOC_Os10g33680
LOC_Os10g35050
LOC_Os10g38850
LOC_Os10g39510
LOC_Os10g39900
LOC_Os10g40100
LOC_Os10g40510
LOC_Os10g40590
LOC_Os10g41490
LOC_Os10g41960
LOC_Os10g42320
LOC_Os11g02379
LOC_Os11g04420
LOC_Os11g04570
LOC_Os11g14220
LOC_Os11g18770
LOC_Os11g20689
LOC_Os11g24070
LOC_Os11g24700
LOC_Os11g31770
LOC_Os11g34210
LOC_Os11g34460
LOC_Os11g34910
LOC_Os11g35420
LOC_Os11g37270
LOC_Os11g37300
LOC_Os11g37660
LOC_Os11g38900
LOC_Os11g40120
LOC_Os11g40590
LOC_Os11g41900
LOC_Os11g47760
LOC_Os12g02320
LOC_Os12g03700
LOC_Os12g04240
LOC_Os12g04790
LOC_Os12g05050
LOC_Os12g05060
LOC_Os12g05430
LOC_Os12g05640
LOC_Os12g09089
LOC_Os12g13660
LOC_Os12g13670
LOC_Os12g13824
LOC_Os12g14070
LOC_Os12g15400
LOC_Os12g23980
LOC_Os12g24170
LOC_Os12g30540
LOC_Os12g38590
LOC_Os12g40530
LOC_Os12g40880
LOC_Os12g41620
LOC_Os12g41820
LOC_Os12g44390

## Sheet: Common-PSC-Up-graingenes-16
Family	TIGRGeneID	TIGRGeneName	EC number
Starch synthesis	LOC_Os01g44220	Glucose-1-phosphate adenylyltransferase large subunit 1, chloroplast precursor, putative, expressed
aspartate biosynthesis and degradation II + asparagine biosynthesis I and degradation I	LOC_OS01G55540	aspartate transaminase	2.6.1.1
aspartate biosynthesis and degradation II + asparagine biosynthesis I and degradation I	LOC_OS02G14110	nitrogen compound metabolism	2.6.1.1
Glutelin	LOC_Os02g15070	glutelin type-B 7 precursor, putative, expressed
Glutelin	LOC_Os02g15090	glutelin type-B 7 precursor, putative, expressed
Starch degradation	LOC_Os02g32660	expressed 1,4-alpha-glucan branching enzyme
isoleucine degradation I	LOC_OS02G43720	enoyl-CoA hydratase	4.2.1.17
Globulin	LOC_Os03g46100	globulin-1 S allele precursor, putative, expressed
Seed specific	LOC_Os03g58480	seed specific protein Bn15D14A, putative, expressed
Starch synthesis + Starch degradation	LOC_Os04g08270	limit dextrinase, putative,expressed or alpha-amylase
threonine degradation III	LOC_OS05G07940	lactoylglutathione lyase	4.4.1.5
Prolamin	LOC_Os06g31070	prolamin PPROL 17 precursor, putative, expressed
Starch synthesis + Starch degradation	LOC_Os06g51084	1,4-alpha-glucan branching enzyme, chloroplast precursor, putative, expressed or 1,4-alpha-glucan branching enzyme activity
Prolamin	LOC_Os07g10570	13 kDa prolamin precursor, putative, expressed
Seed maturation	LOC_Os09g10620	seed maturation protein LEA 4, putative
Starch degradation	LOC_Os09g29404	alpha-amylase activity

## Sheet: Common-PSC-down-all genes-168
gene
LOC_Os01g01510
LOC_Os01g04730
LOC_Os01g07630
LOC_Os01g08020
LOC_Os01g08280
LOC_Os01g10930
LOC_Os01g14610
LOC_Os01g14820
LOC_Os01g18210
LOC_Os01g42294
LOC_Os01g47770
LOC_Os01g48250
LOC_Os01g48280
LOC_Os01g49890
LOC_Os01g62950
LOC_Os01g64750
LOC_Os01g65790
LOC_Os01g68500
LOC_Os01g68700
LOC_Os01g69090
LOC_Os01g71300
LOC_Os01g74520
LOC_Os02g02290
LOC_Os02g02840
LOC_Os02g03560
LOC_Os02g03730
LOC_Os02g04420
LOC_Os02g07480
LOC_Os02g08190
LOC_Os02g10050
LOC_Os02g12870
LOC_Os02g12880
LOC_Os02g18550
LOC_Os02g29890
LOC_Os02g32200
LOC_Os02g36974
LOC_Os02g40510
LOC_Os02g41630
LOC_Os02g42660
LOC_Os02g44870
LOC_Os02g45120
LOC_Os02g47150
LOC_Os02g49360
LOC_Os02g50840
LOC_Os02g52150
LOC_Os02g52460
LOC_Os02g53120
LOC_Os02g55940
LOC_Os03g02300
LOC_Os03g03180
LOC_Os03g04050
LOC_Os03g05830
LOC_Os03g06880
LOC_Os03g07890
LOC_Os03g12460
LOC_Os03g13450
LOC_Os03g16580
LOC_Os03g18680
LOC_Os03g21240
LOC_Os03g24940
LOC_Os03g29750
LOC_Os03g31730
LOC_Os03g41510
LOC_Os03g52970
LOC_Os03g55150
LOC_Os03g55720
LOC_Os03g57780
LOC_Os03g60800
LOC_Os03g63330
LOC_Os03g64190
LOC_Os04g31320
LOC_Os04g33190
LOC_Os04g40850
LOC_Os04g40950
LOC_Os04g42270
LOC_Os04g53350
LOC_Os04g59010
LOC_Os05g02300
LOC_Os05g02410
LOC_Os05g02530
LOC_Os05g05950
LOC_Os05g06480
LOC_Os05g06980
LOC_Os05g07050
LOC_Os05g19630
LOC_Os05g34670
LOC_Os05g40790
LOC_Os05g45300
LOC_Os05g45740
LOC_Os05g47540
LOC_Os05g47980
LOC_Os05g51790
LOC_Os06g01370
LOC_Os06g02460
LOC_Os06g04990
LOC_Os06g05080
LOC_Os06g06460
LOC_Os06g09660
LOC_Os06g11610
LOC_Os06g20090
LOC_Os06g21900
LOC_Os06g23504
LOC_Os06g30910
LOC_Os06g34690
LOC_Os06g39870
LOC_Os06g41440
LOC_Os06g41730
LOC_Os06g51410
LOC_Os06g51490
LOC_Os07g01770
LOC_Os07g06950
LOC_Os07g22534
LOC_Os07g23550
LOC_Os07g25420
LOC_Os07g30970
LOC_Os07g31850
LOC_Os07g32406
LOC_Os07g33240
LOC_Os07g38110
LOC_Os07g41600
LOC_Os07g42180
LOC_Os07g43430
LOC_Os07g43460
LOC_Os07g48350
LOC_Os07g48820
LOC_Os08g03520
LOC_Os08g06230
LOC_Os08g08050
LOC_Os08g14330
LOC_Os08g23430
LOC_Os08g28080
LOC_Os08g33920
LOC_Os08g36420
LOC_Os08g37960
LOC_Os08g44010
LOC_Os08g45110
LOC_Os09g12720
LOC_Os09g25640
LOC_Os09g31970
LOC_Os09g33986
LOC_Os09g36820
LOC_Os09g38790
LOC_Os10g30280
LOC_Os10g33800
LOC_Os10g35470
LOC_Os10g38850
LOC_Os10g40060
LOC_Os10g41460
LOC_Os10g41960
LOC_Os11g01990
LOC_Os11g03270
LOC_Os11g05562
LOC_Os11g09280
LOC_Os11g19810
LOC_Os11g29190
LOC_Os11g31770
LOC_Os11g38949
LOC_Os12g04030
LOC_Os12g04290
LOC_Os12g06630
LOC_Os12g07220
LOC_Os12g07490
LOC_Os12g18650
LOC_Os12g31450
LOC_Os12g36180
LOC_Os12g38180
LOC_Os12g39180
LOC_Os12g43560

## Sheet: Common-PSC-Down-graingenes-3
Family	TIGRGeneID	TIGRGeneName	EC number
threonine biosynthesis from homoserine	LOC_OS01G49890	threonine synthase	4.2.3.1
lysine biosynthesis I and II	LOC_OS03G63330	aspartate kinase	2.7.2.4
aspartate degradation II	LOC_OS10G33800	malate dehydrogenase	1.1.1.37

## Sheet: Common-PSC-UP-AllAntigenes-23
gene
LOC_Os01g16040
LOC_Os02g02890
LOC_Os02g14110
LOC_Os02g15070
LOC_Os02g15090
LOC_Os02g29140
LOC_Os02g35760
LOC_Os02g47970
LOC_Os02g48660
LOC_Os03g09250
LOC_Os03g38000
LOC_Os03g44840
LOC_Os03g55730
LOC_Os04g28470
LOC_Os05g26040
LOC_Os05g37330
LOC_Os06g31070
LOC_Os06g33640
LOC_Os07g10570
LOC_Os10g19860
LOC_Os10g33420
LOC_Os12g05050
LOC_Os12g44390

## Sheet: Common-PSC-Up-AntiGraingenes-5
Family	TIGRGeneID	TIGRGeneName	EC number
aspartate biosynthesis and degradation II + asparagine biosynthesis I and degradation I	LOC_OS02G14110	nitrogen compound metabolism	2.6.1.1
Glutelin	LOC_Os02g15070	glutelin type-B 7 precursor, putative, expressed
Glutelin	LOC_Os02g15090	glutelin type-B 7 precursor, putative, expressed
Prolamin	LOC_Os06g31070	prolamin PPROL 17 precursor, putative, expressed
Prolamin	LOC_Os07g10570	13 kDa prolamin precursor, putative, expressed

## Sheet: Common-PSC-Down-allAntiGenes-6
gene
LOC_Os02g32200
LOC_Os04g40950
LOC_Os07g30970
LOC_Os10g41960
LOC_Os11g01990
LOC_Os11g38949

## Sheet: Common-PSI-Allupgenes-518
gene
LOC_Os01g01450
LOC_Os01g01940
LOC_Os01g03144
LOC_Os01g04670
LOC_Os01g07170
LOC_Os01g08310
LOC_Os01g08660
LOC_Os01g10930
LOC_Os01g12390
LOC_Os01g12440
LOC_Os01g12820
LOC_Os01g12860
LOC_Os01g12880
LOC_Os01g13180
LOC_Os01g15010
LOC_Os01g16140
LOC_Os01g16152
LOC_Os01g16810
LOC_Os01g18050
LOC_Os01g21160
LOC_Os01g22010
LOC_Os01g24880
LOC_Os01g27940
LOC_Os01g31360
LOC_Os01g34330
LOC_Os01g34620
LOC_Os01g39600
LOC_Os01g40570
LOC_Os01g41010
LOC_Os01g41750
LOC_Os01g42260
LOC_Os01g42270
LOC_Os01g42770
LOC_Os01g42870
LOC_Os01g42970
LOC_Os01g43410
LOC_Os01g45274
LOC_Os01g46400
LOC_Os01g46500
LOC_Os01g47410
LOC_Os01g48700
LOC_Os01g49690
LOC_Os01g50050
LOC_Os01g51770
LOC_Os01g52864
LOC_Os01g54510
LOC_Os01g55500
LOC_Os01g55540
LOC_Os01g56860
LOC_Os01g56870
LOC_Os01g58114
LOC_Os01g58240
LOC_Os01g58550
LOC_Os01g59070
LOC_Os01g59490
LOC_Os01g59740
LOC_Os01g59750
LOC_Os01g60190
LOC_Os01g60910
LOC_Os01g61930
LOC_Os01g62200
LOC_Os01g62820
LOC_Os01g62840
LOC_Os01g63250
LOC_Os01g64700
LOC_Os01g64900
LOC_Os01g65600
LOC_Os01g67090
LOC_Os01g68070
LOC_Os01g68650
LOC_Os01g68860
LOC_Os01g68950
LOC_Os01g69110
LOC_Os01g70160
LOC_Os01g71300
LOC_Os01g72049
LOC_Os01g73514
LOC_Os01g73680
LOC_Os01g74460
LOC_Os02g01010
LOC_Os02g01110
LOC_Os02g01710
LOC_Os02g03970
LOC_Os02g04110
LOC_Os02g04540
LOC_Os02g06790
LOC_Os02g07340
LOC_Os02g09150
LOC_Os02g10790
LOC_Os02g11760
LOC_Os02g12310
LOC_Os02g12670
LOC_Os02g14000
LOC_Os02g16550
LOC_Os02g16650
LOC_Os02g25580
LOC_Os02g29464
LOC_Os02g29510
LOC_Os02g30180
LOC_Os02g30210
LOC_Os02g30790
LOC_Os02g32660
LOC_Os02g34570
LOC_Os02g34930
LOC_Os02g34990
LOC_Os02g35610
LOC_Os02g36710
LOC_Os02g36924
LOC_Os02g36974
LOC_Os02g38810
LOC_Os02g39070
LOC_Os02g39840
LOC_Os02g41610
LOC_Os02g43720
LOC_Os02g44360
LOC_Os02g44630
LOC_Os02g44770
LOC_Os02g44780
LOC_Os02g45054
LOC_Os02g45310
LOC_Os02g46710
LOC_Os02g46720
LOC_Os02g48122
LOC_Os02g48660
LOC_Os02g48820
LOC_Os02g49470
LOC_Os02g50210
LOC_Os02g50810
LOC_Os02g51350
LOC_Os02g51400
LOC_Os02g51640
LOC_Os02g52880
LOC_Os02g52960
LOC_Os02g53070
LOC_Os02g53400
LOC_Os02g53670
LOC_Os02g54910
LOC_Os02g55440
LOC_Os02g55570
LOC_Os02g58030
LOC_Os03g01320
LOC_Os03g01360
LOC_Os03g02400
LOC_Os03g03130
LOC_Os03g04100
LOC_Os03g04270
LOC_Os03g04750
LOC_Os03g05430
LOC_Os03g05830
LOC_Os03g06880
LOC_Os03g08330
LOC_Os03g08440
LOC_Os03g10180
LOC_Os03g10410
LOC_Os03g10860
LOC_Os03g11200
LOC_Os03g11440
LOC_Os03g11450
LOC_Os03g11510
LOC_Os03g12140
LOC_Os03g12350
LOC_Os03g12879
LOC_Os03g13600
LOC_Os03g13800
LOC_Os03g13950
LOC_Os03g15650
LOC_Os03g16220
LOC_Os03g16400
LOC_Os03g17980
LOC_Os03g18160
LOC_Os03g18210
LOC_Os03g19930
LOC_Os03g21040
LOC_Os03g21080
LOC_Os03g21730
LOC_Os03g25050
LOC_Os03g26080
LOC_Os03g27950
LOC_Os03g34040
LOC_Os03g35340
LOC_Os03g36790
LOC_Os03g36930
LOC_Os03g38000
LOC_Os03g42650
LOC_Os03g44420
LOC_Os03g44760
LOC_Os03g45194
LOC_Os03g46190
LOC_Os03g46650
LOC_Os03g47749
LOC_Os03g48930
LOC_Os03g48950
LOC_Os03g49350
LOC_Os03g49580
LOC_Os03g49990
LOC_Os03g50220
LOC_Os03g50364
LOC_Os03g50390
LOC_Os03g50430
LOC_Os03g53140
LOC_Os03g53950
LOC_Os03g55430
LOC_Os03g55730
LOC_Os03g56670
LOC_Os03g57040
LOC_Os03g57530
LOC_Os03g58410
LOC_Os03g58720
LOC_Os03g58890
LOC_Os03g59264
LOC_Os03g60520
LOC_Os03g60620
LOC_Os03g60820
LOC_Os03g60910
LOC_Os03g61930
LOC_Os03g62490
LOC_Os03g62850
LOC_Os03g63380
LOC_Os03g63410
LOC_Os03g63860
LOC_Os03g64190
LOC_Os04g08320
LOC_Os04g13470
LOC_Os04g20230
LOC_Os04g20590
LOC_Os04g31900
LOC_Os04g34984
LOC_Os04g36890
LOC_Os04g38026
LOC_Os04g38720
LOC_Os04g41490
LOC_Os04g46700
LOC_Os04g47250
LOC_Os04g47280
LOC_Os04g48050
LOC_Os04g48710
LOC_Os04g49550
LOC_Os04g49580
LOC_Os04g49620
LOC_Os04g51190
LOC_Os04g52180
LOC_Os04g55220
LOC_Os04g55230
LOC_Os04g56070
LOC_Os04g56720
LOC_Os04g57510
LOC_Os04g57870
LOC_Os04g58210
LOC_Os04g58900
LOC_Os05g01590
LOC_Os05g01750
LOC_Os05g01780
LOC_Os05g02220
LOC_Os05g03060
LOC_Os05g03450
LOC_Os05g04360
LOC_Os05g04540
LOC_Os05g05780
LOC_Os05g06770
LOC_Os05g08800
LOC_Os05g14730
LOC_Os05g23450
LOC_Os05g23470
LOC_Os05g27320
LOC_Os05g28440
LOC_Os05g28960
LOC_Os05g30750
LOC_Os05g32170
LOC_Os05g32610
LOC_Os05g34770
LOC_Os05g34900
LOC_Os05g36280
LOC_Os05g36290
LOC_Os05g38770
LOC_Os05g39960
LOC_Os05g41890
LOC_Os05g42230
LOC_Os05g43310
LOC_Os05g43530
LOC_Os05g43850
LOC_Os05g44320
LOC_Os05g45420
LOC_Os05g46920
LOC_Os05g48240
LOC_Os05g48520
LOC_Os05g50250
LOC_Os05g50850
LOC_Os05g51690
LOC_Os05g51700
LOC_Os05g51850
LOC_Os06g01450
LOC_Os06g02220
LOC_Os06g02510
LOC_Os06g04200
LOC_Os06g04930
LOC_Os06g05740
LOC_Os06g06750
LOC_Os06g07080
LOC_Os06g07760
LOC_Os06g08720
LOC_Os06g09330
LOC_Os06g09630
LOC_Os06g10750
LOC_Os06g10880
LOC_Os06g11440
LOC_Os06g12000
LOC_Os06g12260
LOC_Os06g12450
LOC_Os06g13690
LOC_Os06g14040
LOC_Os06g14470
LOC_Os06g15360
LOC_Os06g16290
LOC_Os06g19470
LOC_Os06g21470
LOC_Os06g21480
LOC_Os06g24404
LOC_Os06g24594
LOC_Os06g28124
LOC_Os06g30130
LOC_Os06g31210
LOC_Os06g33549
LOC_Os06g35900
LOC_Os06g37080
LOC_Os06g40590
LOC_Os06g40710
LOC_Os06g41380
LOC_Os06g41590
LOC_Os06g43860
LOC_Os06g44230
LOC_Os06g44890
LOC_Os06g45140
LOC_Os06g45500
LOC_Os06g45980
LOC_Os06g46390
LOC_Os06g46690
LOC_Os06g48300
LOC_Os06g49340
LOC_Os06g50080
LOC_Os06g50154
LOC_Os06g51390
LOC_Os07g01030
LOC_Os07g01130
LOC_Os07g01630
LOC_Os07g01750
LOC_Os07g02000
LOC_Os07g02790
LOC_Os07g05480
LOC_Os07g06500
LOC_Os07g07060
LOC_Os07g07080
LOC_Os07g07560
LOC_Os07g08430
LOC_Os07g08660
LOC_Os07g09000
LOC_Os07g09450
LOC_Os07g11510
LOC_Os07g12080
LOC_Os07g12320
LOC_Os07g12910
LOC_Os07g13460
LOC_Os07g14540
LOC_Os07g19470
LOC_Os07g23244
LOC_Os07g26440
LOC_Os07g26974
LOC_Os07g27120
LOC_Os07g27950
LOC_Os07g28460
LOC_Os07g29290
LOC_Os07g29390
LOC_Os07g32550
LOC_Os07g33670
LOC_Os07g34390
LOC_Os07g34570
LOC_Os07g34598
LOC_Os07g35310
LOC_Os07g39390
LOC_Os07g39730
LOC_Os07g42170
LOC_Os07g42260
LOC_Os07g42490
LOC_Os07g42660
LOC_Os07g43350
LOC_Os07g45350
LOC_Os07g46450
LOC_Os07g46690
LOC_Os07g48490
LOC_Os07g48570
LOC_Os07g48640
LOC_Os07g49230
LOC_Os08g01054
LOC_Os08g03579
LOC_Os08g04180
LOC_Os08g05820
LOC_Os08g06060
LOC_Os08g06070
LOC_Os08g06200
LOC_Os08g06500
LOC_Os08g08830
LOC_Os08g09450
LOC_Os08g09700
LOC_Os08g13320
LOC_Os08g13910
LOC_Os08g14450
LOC_Os08g14580
LOC_Os08g19170
LOC_Os08g22354
LOC_Os08g23680
LOC_Os08g29124
LOC_Os08g35090
LOC_Os08g35480
LOC_Os08g36420
LOC_Os08g39420
LOC_Os08g39880
LOC_Os08g40900
LOC_Os08g42050
LOC_Os08g43430
LOC_Os08g43510
LOC_Os08g44450
LOC_Os09g01590
LOC_Os09g01630
LOC_Os09g02170
LOC_Os09g02810
LOC_Os09g07800
LOC_Os09g09360
LOC_Os09g12590
LOC_Os09g13740
LOC_Os09g13920
LOC_Os09g15340
LOC_Os09g15840
LOC_Os09g17580
LOC_Os09g20820
LOC_Os09g23660
LOC_Os09g24220
LOC_Os09g25880
LOC_Os09g29360
LOC_Os09g30300
LOC_Os09g31310
LOC_Os09g32180
LOC_Os09g32640
LOC_Os09g32760
LOC_Os09g33740
LOC_Os09g34910
LOC_Os09g38620
LOC_Os09g39034
LOC_Os09g39270
LOC_Os09g39474
LOC_Os09g39690
LOC_Os09g39700
LOC_Os10g10434
LOC_Os10g15310
LOC_Os10g17280
LOC_Os10g24070
LOC_Os10g25130
LOC_Os10g26140
LOC_Os10g26660
LOC_Os10g28640
LOC_Os10g32820
LOC_Os10g34820
LOC_Os10g36530
LOC_Os10g37530
LOC_Os10g37540
LOC_Os10g37690
LOC_Os10g37730
LOC_Os10g39830
LOC_Os10g40290
LOC_Os10g41420
LOC_Os10g41960
LOC_Os10g42420
LOC_Os10g42720
LOC_Os10g42830
LOC_Os11g04980
LOC_Os11g05050
LOC_Os11g06680
LOC_Os11g06750
LOC_Os11g08200
LOC_Os11g09170
LOC_Os11g13990
LOC_Os11g18947
LOC_Os11g19810
LOC_Os11g21990
LOC_Os11g26910
LOC_Os11g28270
LOC_Os11g29120
LOC_Os11g31650
LOC_Os11g34190
LOC_Os11g34800
LOC_Os11g35090
LOC_Os11g38020
LOC_Os11g38930
LOC_Os11g38980
LOC_Os11g39940
LOC_Os11g40650
LOC_Os11g45420
LOC_Os12g01290
LOC_Os12g03380
LOC_Os12g04240
LOC_Os12g05050
LOC_Os12g09089
LOC_Os12g10700
LOC_Os12g13380
LOC_Os12g15590
LOC_Os12g18200
LOC_Os12g18770
LOC_Os12g21798
LOC_Os12g22760
LOC_Os12g29340
LOC_Os12g30540
LOC_Os12g35030
LOC_Os12g35040
LOC_Os12g39650
LOC_Os12g39860
LOC_Os12g40490
LOC_Os12g40510
LOC_Os12g40830
LOC_Os12g42090
LOC_Os12g42210

[truncated: 15 more sheets: Common-PSI-GrainGenes-8, Common-PSI-down-Allgenes-106, Common-PSI-down_graingenes-4, Common-PSI-UP-antigenes-32, Common-PSI-up-graingenes-1, Common-PSI-down-allgene-3, Common-PSI-down-graingenes-1, Common_PSC-up-alter-allgenes, Comm-PSC-up-alter-grain-0, Comm-PSC-down-alter-allgenes-2, comm-PSC-down-alter-grain-0, Comm-PSI-up-alter-allgenes-9, Comm-PSI-up-alter-graingenes-0, comm-PSI-down-alter-allgenes-2, Comm-PSI-down-alter-grain-0]
