# Supplementary material for: Deep sequencing reveals the complex and coordinated transcriptional regulation of genes related to grain quality in rice cultivars
Source: BMC Genomics. 2011 Apr 14;12:190. doi: 10.1186/1471-2164-12-190 (PMC3098810; doi:10.1186/1471-2164-12-190)
Supplement: Additional file 4 — List of five fold up and down-regulated genes, antisense and alternate transcripts. A: List of genes commonly identified by MPSS and SBS technologies. Five fold up- and down-regulated genes, antisense and alternate transcripts are presented. B: Genes identified by SBS technology. Five fold up- and down-regulated genes, antisense and alternate transcripts are listed. C: Genes identified by MPSS technology. Five fold up- and down-regulated genes, antisense and alternate transcripts are listed. [file 1471-2164-12-190-S4.ZIP › Additional File 4B_SBS_5 fold up and down regulatedGenes_Antisense_AlternateTranscripts.xls]

## Sheet: Milling_SummaryRedundant5foldUp
ID	tag20	tag17	PSC01	PSL01	RatioPSC01/PSL01	PSN02	RatioPSC01/PLN02	gene	title	class
47	GATCACTGCAAAAAAAAAAA	GATCACTGCAAAAAAAA	8	0	8	0	8	LOC_Os09g19140	senescence-induced receptor-like serine/threonine-protein kinase precursor, putative	3
71	GATCTTGAGAAAAAAAAATC	GATCTTGAGAAAAAAAA	6	0	6	0	6	LOC_Os03g12050	expressed protein	1
192	GATCAAAGAGAAAAAAAATT	GATCAAAGAGAAAAAAA	19	0	19	0	19	LOC_Os06g08250	protein binding protein, putative, expressed	2
257	GATCTCAGCCAAAAAAAGGG	GATCTCAGCCAAAAAAA	6	0	6	0	6	LOC_Os06g12030	electron transporter, putative, expressed	5
360	GATCTCACCAGAAAAAAAAA	GATCTCACCAGAAAAAA	8	0	8	0	8	LOC_Os05g06814	expressed protein	3
393	GATCAATATCCAAAAAAAAT	GATCAATATCCAAAAAA	13	0	13	0	13	LOC_Os10g35960	NAD-dependent malic enzyme 59 kDa isoform, mitochondrial precursor, putative, expressed	3
443	GATCGTCCAATAAAAAATAG	GATCGTCCAATAAAAAA	29	0	29	0	29	LOC_Os04g45580	kinesin heavy chain, putative, expressed	3
454	GATCATGGATTAAAAAACCG	GATCATGGATTAAAAAA	11	0	11	0	11	LOC_Os06g02200	vegetative storage protein, putative, expressed	2
471	GATCTTTTAAACAAAAATCA	GATCTTTTAAACAAAAA	21	0	21	3	7	LOC_Os05g15520	expressed protein	3
485	GATCCATTTGACAAAAATGC	GATCCATTTGACAAAAA	17	0	17	3	5.66667	LOC_Os07g38390	chalcone isomerase, putative, expressed	1
532	GATCAATTGAAGAAAAAAAC	GATCAATTGAAGAAAAA	9	0	9	0	9	LOC_Os02g32020	expressed protein	1
542	GATCGACACGAGAAAAAGAA	GATCGACACGAGAAAAA	8	0	8	0	8	LOC_Os03g63040	expressed protein	1
557	GATCAGAGGAGGAAAAAAAA	GATCAGAGGAGGAAAAA	10	0	10	0	10	LOC_Os03g12120	no apical meristem protein, expressed	5
573	GATCTTTTTGGGAAAAATTT	GATCTTTTTGGGAAAAA	6	0	6	0	6	LOC_Os03g21020	RNA-binding region, putative, expressed	5
615	GATCTTTCATCTAAAAACAC	GATCTTTCATCTAAAAA	40	0	40	0	40	LOC_Os03g57050	expressed protein	2
662	GATCGGAGCTAACAAAATCA	GATCGGAGCTAACAAAA	6	0	6	0	6	LOC_Os08g44340	monodehydroascorbate reductase, putative, expressed	3
710	GATCCATCCTGCCAAAAGTA	GATCCATCCTGCCAAAA	8	0	8	0	8	LOC_Os08g37920	zinc finger, C2H2 type family protein, expressed	3
714	GATCCAATAAGCCAAAAAGA	GATCCAATAAGCCAAAA	7	0	7	0	7	LOC_Os08g05840	DNA topoisomerase 1, putative, expressed	1
722	GATCACTCTATCCAAAAGCA	GATCACTCTATCCAAAA	9	0	9	0	9	LOC_Os02g49920	3-ketoacyl-CoA synthase, putative, expressed	2
724	GATCATTTGTTCCAAAATGC	GATCATTTGTTCCAAAA	10	0	10	0	10	LOC_Os04g50990	60S ribosomal protein L12, putative, expressed	2
741	GATCATCGCCAGCAAAAGGA	GATCATCGCCAGCAAAA	5	0	5	0	5	LOC_Os01g49140	retrotransposon protein, putative, unclassified	2
747	GATCATTGGAGGCAAAATCG	GATCATTGGAGGCAAAA	8	0	8	1	8	LOC_Os05g01310	ankyrin-1, putative, expressed	1
800	GATCCTCCAGGTCAAAATTA	GATCCTCCAGGTCAAAA	8	0	8	0	8	LOC_Os05g40200	ATP binding protein, putative, expressed	3
801	GATCCATTTTCTCAAAAAAA	GATCCATTTTCTCAAAA	11	0	11	0	11	LOC_Os11g05140	expressed protein	6
806	GATCAAAGATGTCAAAAGTT	GATCAAAGATGTCAAAA	6	0	6	0	6	LOC_Os03g32590	transcription initiation factor, putative, expressed	5
816	GATCTTGGTAAAGAAAAGAA	GATCTTGGTAAAGAAAA	11	0	11	0	11	LOC_Os03g17990	protein YIP1, putative, expressed	2
819	GATCTCTGTTTTCAAAATAG	GATCTCTGTTTTCAAAA	8	0	8	0	8	LOC_Os10g40820	expressed protein	5
826	GATCACCAAGTTCAAAAGGA	GATCACCAAGTTCAAAA	17	0	17	1	17	LOC_Os07g17210	FAS1, putative, expressed	5
837	GATCTTCGTGAAGAAAAATC	GATCTTCGTGAAGAAAA	24	0	24	0	24	LOC_Os03g19340	nucleotide binding protein, putative, expressed	2
876	GATCACTTCTGCGAAAACGG	GATCACTTCTGCGAAAA	6	0	6	0	6	LOC_Os07g07080	regulator of chromosome condensation, RCC1, putative, expressed	3
911	GATCTTGTGGATGAAAATAC	GATCTTGTGGATGAAAA	8	0	8	0	8	LOC_Os07g20580	ATP-dependent RNA helicase DBP3, putative, expressed	6
959	GATCAGAAGGTTGAAAATGA	GATCAGAAGGTTGAAAA	9	0	9	0	9	LOC_Os03g24920	ubiquitin-like protein, putative, expressed	7
985	GATCATCATTGATAAAAGGA	GATCATCATTGATAAAA	9	0	9	0	9	LOC_Os03g24130	expressed protein	2
986	GATCTGAATGACTAAAATTA	GATCTGAATGACTAAAA	6	0	6	0	6	LOC_Os03g48080	p8MTCP1, putative, expressed	5
991	GATCAAACGCACTAAAACAT	GATCAAACGCACTAAAA	8	0	8	0	8	LOC_Os06g45140	light-inducible protein CPRF-2, putative, expressed	3
992	GATCACCATCACTAAAAATT	GATCACCATCACTAAAA	10	0	10	0	10	LOC_Os12g43750	expressed protein	3
1017	GATCAAACCAGGTAAAAGAC	GATCAAACCAGGTAAAA	6	0	6	0	6	LOC_Os03g54900	phytosulfokine receptor precursor, putative, expressed	3
1037	GATCATACAACTTAAAAGAA	GATCATACAACTTAAAA	10	0	10	0	10	LOC_Os10g35370	protochlorophyllide reductase B, chloroplast precursor, putative, expressed	3
1046	GATCTTATTCGTTAAAAAAA	GATCTTATTCGTTAAAA	9	0	9	0	9	LOC_Os06g03560	oligopeptide transporter 9, putative, expressed	6
1069	GATCATCAACAAACAAAGCT	GATCATCAACAAACAAA	14	0	14	0	14	LOC_Os01g10830	carnitine racemase like protein, putative, expressed	2
1092	GATCAATAATCAACAAACTT	GATCAATAATCAACAAA	6	0	6	0	6	LOC_Os03g47820	PINHEAD protein, putative, expressed	1
1111	GATCTGGCGGACACAAAGTC	GATCTGGCGGACACAAA	8	0	8	0	8	LOC_Os04g10219	hypothetical protein	2
1119	GATCCACGCTACACAAAACT	GATCCACGCTACACAAA	6	0	6	0	6	LOC_Os06g46440	expressed protein	2
1128	GATCTGGAAAGCACAAAATT	GATCTGGAAAGCACAAA	8	0	8	0	8	LOC_Os08g31810	MKI67 FHA domain-interacting nucleolar phosphoprotein-like, putative, expressed	5
1136	GATCACATGTTCACAAAACA	GATCACATGTTCACAAA	6	0	6	0	6	LOC_Os02g36390	nucleotide-sugar transporter/ sugar porter, putative, expressed	2
1143	GATCTGGTGGTCACAAAGTT	GATCTGGTGGTCACAAA	10	0	10	0	10	LOC_Os09g33790	snRK1-interacting protein 1, putative, expressed	2
1159	GATCACCCAGGGACAAAGTA	GATCACCCAGGGACAAA	7	0	7	0	7	LOC_Os04g35200	expressed protein	2
1163	GATCCAGGACATACAAACAA	GATCCAGGACATACAAA	10	1	10	0	10	LOC_Os02g27480	MAC/Perforin domain containing protein, expressed	2
1172	GATCTCTAGTATACAAATGG	GATCTCTAGTATACAAA	11	0	11	0	11	LOC_Os07g39560	RNA-binding protein, putative, expressed	3
1173	GATCAACTTTATACAAAATC	GATCAACTTTATACAAA	11	0	11	0	11	LOC_Os12g36180	auxilin-like protein, putative, expressed	3
1179	GATCTTCTCATTACAAATGC	GATCTTCTCATTACAAA	17	0	17	0	17	LOC_Os01g01369	3-beta-hydroxysteroid-delta-isomerase, putative, expressed	5
1181	GATCTGCTATGTACAAAAAC	GATCTGCTATGTACAAA	6	0	6	0	6	LOC_Os03g43570	UBX domain-containing protein 1, putative, expressed	2
1182	GATCCAACCTGTACAAAGAT	GATCCAACCTGTACAAA	5	0	5	0	5	LOC_Os02g19420	cell differentiation protein rcd1, putative, expressed	5
1205	GATCTTGTTGGACCAAATGG	GATCTTGTTGGACCAAA	10	0	10	0	10	LOC_Os04g10650	CDT1a protein, putative, expressed	3
1215	GATCTGGTCAACCCAAATTT	GATCTGGTCAACCCAAA	8	0	8	0	8	LOC_Os01g60530	transposon protein, putative, CACTA, En/Spm sub-class	3
1240	GATCCTCTAAAGCCAAAGTT	GATCCTCTAAAGCCAAA	9	0	9	0	9	LOC_Os04g33980	transposon protein, putative, Mutator sub-class, expressed	3
1241	GATCTGGTAAAGCCAAATAA	GATCTGGTAAAGCCAAA	12	0	12	0	12	LOC_Os07g03050	expressed protein	3
1255	GATCATGCGCTGCCAAATTG	GATCATGCGCTGCCAAA	11	0	11	0	11	LOC_Os03g18110	expressed protein	2
1308	GATCATTCCATGGCAAATCT	GATCATTCCATGGCAAA	8	0	8	0	8	LOC_Os01g39810	mannosyltransferase, putative, expressed	1
1319	GATCCTTTCAATGCAAAACA	GATCCTTTCAATGCAAA	7	0	7	0	7	LOC_Os03g48140	myosin XI, putative, expressed	2
1322	GATCAAGGCCCTGCAAAAAG	GATCAAGGCCCTGCAAA	21	0	21	4	5.25	LOC_Os06g11370	RNA polymerase transcriptional regulation mediator, subunit 6, putative, expressed	1
1330	GATCACCTTGCTGCAAACAC	GATCACCTTGCTGCAAA	22	0	22	0	22	LOC_Os05g39500	expressed protein	2
1339	GATCATCGCCTTGCAAATGC	GATCATCGCCTTGCAAA	9	0	9	0	9	LOC_Os01g71330	expressed protein	2
1346	GATCTACAGCAATCAAACAG	GATCTACAGCAATCAAA	11	0	11	0	11	LOC_Os08g27850	endothelial differentiation-related factor 1, putative, expressed	5
1347	GATCAAATATTTGCAAATGA	GATCAAATATTTGCAAA	10	0	10	0	10	LOC_Os01g63050	expressed protein	3
1358	GATCGAGGTCAATCAAATTA	GATCGAGGTCAATCAAA	6	0	6	0	6	LOC_Os10g40260	expressed protein	1
1371	GATCCATGTGTATCAAACAG	GATCCATGTGTATCAAA	12	0	12	0	12	LOC_Os03g06360	late embryogenesis abundant protein D-34, putative, expressed	1
1388	GATCAATATCTCTCAAATCT	GATCAATATCTCTCAAA	13	0	13	0	13	LOC_Os06g23770	expressed protein	1
1420	GATCATGTACCTTCAAAACA	GATCATGTACCTTCAAA	8	0	8	0	8	LOC_Os06g43180	cyclase, putative, expressed	2
1432	GATCTGAAAAAAAGAAAAAA	GATCTGAAAAAAAGAAA	15	0	15	0	15	LOC_Os10g10230	retrotransposon protein, putative, unclassified	6
1456	GATCCTTCCACAAGAAAAGA	GATCCTTCCACAAGAAA	12	0	12	0	12	LOC_Os01g01040	expressed protein	1
1457	GATCATAATGTTTCAAAAAA	GATCATAATGTTTCAAA	8	0	8	0	8	LOC_Os12g37890	expressed protein	3
1471	GATCAAAAGAAAAGAAAAGA	GATCAAAAGAAAAGAAA	9	0	9	0	9	LOC_Os06g50850	expressed protein	2
1497	GATCTACAGACCAGAAAGGG	GATCTACAGACCAGAAA	32	0	32	0	32	LOC_Os05g40280	DNA binding protein, putative, expressed	2
1498	GATCGAACCCCCAGAAAAGA	GATCGAACCCCCAGAAA	10	0	10	0	10	LOC_Os03g55730	seven transmembrane domain protein, putative, expressed	3
1501	GATCATTCCTCCAGAAACCG	GATCATTCCTCCAGAAA	10	0	10	0	10	LOC_Os05g25180	zinc finger, C3HC4 type family protein, expressed	3
1504	GATCCAGATTTCAGAAATCC	GATCCAGATTTCAGAAA	8	0	8	0	8	LOC_Os09g39270	expressed protein	5
1507	GATCTTCATATCAGAAAACA	GATCTTCATATCAGAAA	5	0	5	0	5	LOC_Os03g40780	expressed protein	2
1512	GATCTGAGAAAGAGAAAAAA	GATCTGAGAAAGAGAAA	11	0	11	0	11	LOC_Os02g21269	expressed protein	2
1513	GATCACTAAATCAGAAACGG	GATCACTAAATCAGAAA	14	0	14	0	14	LOC_Os06g33980	tRNA-splicing endonuclease subunit Sen2, putative, expressed	6
1519	GATCGTGACATCAGAAATCG	GATCGTGACATCAGAAA	8	0	8	0	8	LOC_Os02g17320	uridine/cytidine kinase-like 1, putative, expressed	2
1520	GATCCGCAGTTCAGAAATGT	GATCCGCAGTTCAGAAA	8	0	8	0	8	LOC_Os06g43680	palmitoyltransferase TIP1, putative, expressed	2
1546	GATCAAGGTTGGAGAAAACT	GATCAAGGTTGGAGAAA	13	0	13	0	13	LOC_Os10g36340	expressed protein	2
1556	GATCCGGAGGTTAGAAACAC	GATCCGGAGGTTAGAAA	9	0	9	0	9	LOC_Os12g36030	expressed protein	5
1561	GATCAGTAACAACGAAAGGA	GATCAGTAACAACGAAA	10	0	10	0	10	LOC_Os02g51620	beta-D-xylosidase, putative, expressed	2
1562	GATCTGTCCTGTAGAAATGG	GATCTGTCCTGTAGAAA	8	0	8	0	8	LOC_Os03g40180	60S ribosomal protein L15, putative, expressed	5
1574	GATCAGAACAGACGAAATCA	GATCAGAACAGACGAAA	12	0	12	0	12	LOC_Os01g46760	protein phosphatase 2C ABI1, putative, expressed	3
1578	GATCACTCCTTCCGAAATTA	GATCACTCCTTCCGAAA	6	0	6	0	6	LOC_Os08g38700	BTB/POZ domain containing protein, expressed	6
1582	GATCGATCGAATCGAAACAC	GATCGATCGAATCGAAA	8	0	8	0	8	LOC_Os12g32480	expressed protein	2
1585	GATCATGGCGAAGGAAACCA	GATCATGGCGAAGGAAA	5	0	5	0	5	LOC_Os05g30860	expressed protein	1
1594	GATCGTAGGGAAGGAAAAAG	GATCGTAGGGAAGGAAA	68	0	68	8	8.5	LOC_Os07g05084	expressed protein	2
1618	GATCCATGAAATGGAAAAGG	GATCCATGAAATGGAAA	6	0	6	0	6	LOC_Os03g56400	pentatricopeptide repeat protein PPR986-12, putative, expressed	2
1619	GATCCCATGCATGGAAACAC	GATCCCATGCATGGAAA	8	0	8	0	8	LOC_Os07g42960	phospho-2-dehydro-3-deoxyheptonate aldolase 1, chloroplast precursor, putative, expressed	1
1623	GATCCCACCGATGGAAAGGG	GATCCCACCGATGGAAA	10	0	10	0	10	LOC_Os12g20144	expressed protein	3
1624	GATCCCAACTATGGAAATGC	GATCCCAACTATGGAAA	16	0	16	0	16	LOC_Os08g01930	far upstream element-binding protein 1, putative, expressed	1
1641	GATCAATTTCTTGGAAATCT	GATCAATTTCTTGGAAA	22	0	22	0	22	LOC_Os01g41220	expressed protein	5
1671	GATCATTTGTGATGAAAGGT	GATCATTTGTGATGAAA	18	0	18	0	18	LOC_Os04g41100	PITSLRE serine/threonine-protein kinase CDC2L1, putative, expressed	5
1672	GATCATGAAATATGAAAGGG	GATCATGAAATATGAAA	107	8	13.375	16	6.6875	LOC_Os01g38990	Grave disease carrier protein, putative, expressed	2
1675	GATCTACCCATATGAAAGAG	GATCTACCCATATGAAA	8	0	8	1	8	LOC_Os01g03310	Bowman-Birk type bran trypsin inhibitor precursor, putative, expressed	2
1731	GATCTCAATTCGGGAAAACG	GATCTCAATTCGGGAAA	7	0	7	0	7	LOC_Os08g33710	ribonuclease 3 precursor, putative, expressed	2
1741	GATCATCTGTCCCACAAAAA	GATCATCTGTCCCACAA	7	0	7	0	7	LOC_Os03g31400	ubiquitin conjugation factor E4 A, putative, expressed	3
1742	GATCATGCTTCCCACAATGC	GATCATGCTTCCCACAA	8	0	8	0	8	LOC_Os08g41380	expressed protein	3
1750	GATCAATACATGTACAATTT	GATCAATACATGTACAA	31	0	31	0	31	LOC_Os03g53300	expressed protein	2
1754	GATCGGGGTGTGTACAACAA	GATCGGGGTGTGTACAA	6	0	6	0	6	LOC_Os10g41510	calcineurin B-like protein 9, putative, expressed	6
1756	GATCGCCCCCATACCAAAGA	GATCGCCCCCATACCAA	7	0	7	0	7	LOC_Os02g33420	ATPase, AAA family protein, expressed	1
1759	GATCTGTTAGCAGCCAACCA	GATCTGTTAGCAGCCAA	11	0	11	0	11	LOC_Os06g46720	retrotransposon protein, putative, unclassified	3
1766	GATCACTATTCCAGCAAATA	GATCACTATTCCAGCAA	8	0	8	0	8	LOC_Os01g45910	plastidic ATP/ADP-transporter, putative, expressed	2
1770	GATCCTCTAGACTGCAAGTA	GATCCTCTAGACTGCAA	52	0	52	8	6.5	LOC_Os01g37825	peptidase M16 inactive domain containing protein, expressed	2
1785	GATCAGCAACTCCTAAATTC	GATCAGCAACTCCTAAA	6	0	6	0	6	LOC_Os03g59760	RING finger protein 126, putative, expressed	3
1789	GATCTAATCCTCCTAAAATC	GATCTAATCCTCCTAAA	11	0	11	0	11	LOC_Os02g55980	vacuolar protein sorting 55 containing protein, expressed	2
1791	GATCCAAATGTCCTAAAGGA	GATCCAAATGTCCTAAA	12	0	12	0	12	LOC_Os09g36130	expressed protein	2
1801	GATCTCAAAAGTGTAAAGAC	GATCTCAAAAGTGTAAA	7	0	7	0	7	LOC_Os10g36703	OsSAUR56 - Auxin-responsive SAUR gene family member, expressed	2
1810	GATCATGTTATCAACAAGAA	GATCATGTTATCAACAA	6	0	6	0	6	LOC_Os12g40500	expressed protein	3
1820	GATCTTAATTTGTACAATAC	GATCTTAATTTGTACAA	11	0	11	0	11	LOC_Os12g35290	conserved oligomeric Golgi complex component 8, putative, expressed	2
1824	GATCTGGCATATACCAAAGG	GATCTGGCATATACCAA	10	0	10	0	10	LOC_Os01g37120	nucleotide binding protein, putative, expressed	1
1827	GATCGACTAAGCTCCAATGT	GATCGACTAAGCTCCAA	9	0	9	0	9	LOC_Os04g01740	heat shock protein 82, putative, expressed	2
1842	GATCGCCTTTGCAGCAAGTT	GATCGCCTTTGCAGCAA	12	0	12	0	12	LOC_Os12g42884	5-methyltetrahydropteroyltriglutamate--homocysteine methyltransferase, putative, expressed	2
1843	GATCGCGGAGAAGGCAATGG	GATCGCGGAGAAGGCAA	8	0	8	0	8	LOC_Os09g17580	expressed protein	1
1858	GATCTTGTACAGCTAAAAGT	GATCTTGTACAGCTAAA	11	0	11	0	11	LOC_Os05g33050	protein binding protein, putative, expressed	2
1860	GATCTCTGGTAGCTAAAGAC	GATCTCTGGTAGCTAAA	10	0	10	0	10	LOC_Os07g09384	expressed protein	2
1867	GATCTGTAACTTGTAAAGTG	GATCTGTAACTTGTAAA	7	0	7	0	7	LOC_Os06g10210	expressed protein	2
1877	GATCACAAGTTCAACAACAG	GATCACAAGTTCAACAA	11	0	11	0	11	LOC_Os07g09020	argonaute-like protein, putative, expressed	3
1885	GATCTGTATGGGGACAACAA	GATCTGTATGGGGACAA	11	0	11	0	11	LOC_Os07g38590	carboxyl-terminal peptidase, putative, expressed	1
1893	GATCAATTTGCTTACAATGT	GATCAATTTGCTTACAA	8	0	8	0	8	LOC_Os03g50890	actin-1, putative, expressed	5
1897	GATCCGTCACACGCCAACGA	GATCCGTCACACGCCAA	9	0	9	0	9	LOC_Os01g48770	60S ribosomal protein L37a, putative, expressed	2
1908	GATCGTCGAGGAGGCAATAA	GATCGTCGAGGAGGCAA	11	0	11	0	11	LOC_Os02g55560	DNA-binding protein phosphatase 2C, putative, expressed	1
1913	GATCCTAGTGACATCAAGAG	GATCCTAGTGACATCAA	9	0	9	0	9	LOC_Os02g09340	expressed protein	1
1924	GATCAGTTGGTCATAAATAT	GATCAGTTGGTCATAAA	12	0	12	2	6	LOC_Os09g31390	DNA binding protein, putative, expressed	6
1976	GATCAGATAATCGCCAAGCC	GATCAGATAATCGCCAA	6	0	6	0	6	LOC_Os06g05880	profilin-2, putative, expressed	3
1992	GATCAGTATATCTGCAATTA	GATCAGTATATCTGCAA	9	0	9	0	9	LOC_Os05g46490	mov34/MPN/PAD-1 family protein, expressed	2
2030	GATCAGTAAAGGCACAATGA	GATCAGTAAAGGCACAA	10	0	10	0	10	LOC_Os07g36230	transposon protein, putative, Mutator sub-class, expressed	2
2039	GATCATGATATTTACAAAAT	GATCATGATATTTACAA	12	0	12	0	12	LOC_Os09g29170	calcium-dependent protein kinase, putative, expressed	3
2046	GATCTGTGTTTTTACAACAA	GATCTGTGTTTTTACAA	10	0	10	0	10	LOC_Os05g43450	ATP binding protein, putative, expressed	1
2049	GATCGTAATCAACCCAAACA	GATCGTAATCAACCCAA	6	0	6	0	6	LOC_Os07g48720	RINT-1 / TIP-1 family protein, expressed	2
2055	GATCCGGCAGAGGCCAATTG	GATCCGGCAGAGGCCAA	5	0	5	0	5	LOC_Os11g17799	expressed protein	5
2057	GATCAACCAAGGTCCAAATG	GATCAACCAAGGTCCAA	8	0	8	0	8	LOC_Os08g11480	expressed protein	2
2058	GATCTTCCCACGAGCAAAAT	GATCTTCCCACGAGCAA	8	0	8	0	8	LOC_Os07g43940	glucan endo-1,3-beta-glucosidase 4 precursor, putative, expressed	2
2059	GATCAGGTCACGAGCAAGTG	GATCAGGTCACGAGCAA	18	0	18	0	18	LOC_Os02g56200	ATATH8, putative, expressed	3
2068	GATCATTTGCAGTGCAAACA	GATCATTTGCAGTGCAA	16	0	16	0	16	LOC_Os12g07980	RNA polymerases N / 8 kDa subunit family protein, expressed	5
2069	GATCGAGAGGAGTGCAAACG	GATCGAGAGGAGTGCAA	18	0	18	0	18	LOC_Os02g38920	glyceraldehyde-3-phosphate dehydrogenase, cytosolic 3, putative, expressed	3
2072	GATCTCGGATGCATCAACAA	GATCTCGGATGCATCAA	11	0	11	0	11	LOC_Os11g30484	zinc finger protein 511, putative, expressed	2
2092	GATCTTTCAGAAAACAAGAT	GATCTTTCAGAAAACAA	8	0	8	0	8	LOC_Os03g57690	aldehyde oxidase 1, putative, expressed	6
2101	GATCCAACTATGAACAAGCA	GATCCAACTATGAACAA	12	0	12	0	12	LOC_Os06g42164	expressed protein	2
2105	GATCTGTGTTTGCACAATTC	GATCTGTGTTTGCACAA	10	0	10	0	10	LOC_Os01g53030	expressed protein	2
2120	GATCGATAATCACCCAAAAC	GATCGATAATCACCCAA	17	0	17	0	17	LOC_Os06g41440	expressed protein	5
2144	GATCAATCTCCGTGCAAGAA	GATCAATCTCCGTGCAA	23	0	23	0	23	LOC_Os07g43820	xylanase inhibitor protein 1 precursor, putative, expressed	2
2151	GATCATATGGATTGAAATTG	GATCATATGGATTGAAA	10	0	10	0	10	LOC_Os09g31458	expressed protein	3
2158	GATCGACAGTGGATAAAGCA	GATCGACAGTGGATAAA	5	0	5	0	5	LOC_Os02g39830	enhancer of rudimentary, putative, expressed	1
2159	GATCATAATTGGATAAATCG	GATCATAATTGGATAAA	11	0	11	0	11	LOC_Os07g45970	retrotransposon protein, putative, unclassified	6
2175	GATCAGCAGGGATTAAACGG	GATCAGCAGGGATTAAA	6	0	6	0	6	LOC_Os04g28480	retrotransposon protein, putative, unclassified, expressed	1
2190	GATCTGACAGTGAACAATAA	GATCTGACAGTGAACAA	30	0	30	4	7.5	LOC_Os07g42440	hydroxyacid oxidase 1, putative, expressed	2
2203	GATCTGTTGGGTGACAAAAA	GATCTGTTGGGTGACAA	6	0	6	0	6	LOC_Os12g40500	expressed protein	2
2237	GATCGTTGCGTGAGCAAAGG	GATCGTTGCGTGAGCAA	30	2	15	0	30	LOC_Os06g10880	bZIP transcription factor family protein, expressed	2
2247	GATCTCAGGTTGTGCAACCG	GATCTCAGGTTGTGCAA	10	0	10	0	10	LOC_Os12g08280	expressed protein	2
2270	GATCAGTCAATATTAAAGTA	GATCAGTCAATATTAAA	31	0	31	0	31	LOC_Os12g38960	zinc finger, C2H2 type family protein, expressed	2
2290	GATCATCAATCAACCAAGAA	GATCATCAATCAACCAA	7	0	7	0	7	LOC_Os06g33640	CAPIP1, putative, expressed	3
2291	GATCTCTCAAGAACCAATAT	GATCTCTCAAGAACCAA	8	0	8	0	8	LOC_Os10g33370	acyltransferase, putative, expressed	2
2304	GATCTTCTTTCTTCCAATAC	GATCTTCTTTCTTCCAA	8	0	8	0	8	LOC_Os04g27250	expressed protein	5
2330	GATCAGTACTATATAAATAT	GATCAGTACTATATAAA	22	0	22	0	22	LOC_Os01g74410	MYB59, putative, expressed	2
2360	GATCCAGGAATTCACAATTT	GATCCAGGAATTCACAA	18	0	18	0	18	LOC_Os07g06990	expressed protein	2
2372	GATCGGCCACGTTCCAAACC	GATCGGCCACGTTCCAA	21	0	21	0	21	LOC_Os06g31210	methionyl-tRNA synthetase, putative, expressed	2
2397	GATCAATCCCAAATAAAAAC	GATCAATCCCAAATAAA	11	0	11	0	11	LOC_Os04g57370	acyl-protein thioesterase 1, putative, expressed	3
2416	GATCCTTTTGGCTTAAAACT	GATCCTTTTGGCTTAAA	13	0	13	0	13	LOC_Os01g42820	heterogeneous nuclear ribonucleoprotein A3 homolog 2, putative, expressed	5
2447	GATCTTCTTCAGCCCAATGG	GATCTTCTTCAGCCCAA	5	0	5	0	5	LOC_Os10g30550	phosphoglycerate kinase, chloroplast precursor, putative, expressed	1
2460	GATCATGCAAAAAGCAAGAA	GATCATGCAAAAAGCAA	33	0	33	2	16.5	LOC_Os03g32630	ATP-binding cassette sub-family F member 1, putative, expressed	3
2471	GATCTTAGCAGTTGCAATGA	GATCTTAGCAGTTGCAA	6	0	6	0	6	LOC_Os02g15160	F-box domain containing protein, expressed	2
2482	GATCTACTGTTAGTAAACAG	GATCTACTGTTAGTAAA	20	0	20	0	20	LOC_Os01g70580	thiamin pyrophosphokinase 1, putative, expressed	2
2502	GATCCCATCGAAGACAAGAA	GATCCCATCGAAGACAA	26	4	6.5	5	5.2	LOC_Os01g47490	negatively light-regulated protein, putative, expressed	2
2503	GATCAACCGGAAGACAAGCT	GATCAACCGGAAGACAA	16	0	16	0	16	LOC_Os06g51270	CALS1, putative, expressed	3
2518	GATCATGGAAGGCCCAATAA	GATCATGGAAGGCCCAA	12	0	12	0	12	LOC_Os02g49520	ubiquitin-protein ligase, putative, expressed	2
2521	GATCAGCTACTTGCCAATCA	GATCAGCTACTTGCCAA	11	0	11	0	11	LOC_Os07g43160	expressed protein	3
2524	GATCACCATGTTGCCAATGA	GATCACCATGTTGCCAA	18	0	18	0	18	LOC_Os03g35340	expressed protein	2
2525	GATCTTGAAAAATCCAAGGT	GATCTTGAAAAATCCAA	15	0	15	0	15	LOC_Os03g02200	thymidine kinase, putative, expressed	1
2536	GATCTCCTAAATATCAAAAA	GATCTCCTAAATATCAA	25	0	25	0	25	LOC_Os01g16040	protein brittle-1, chloroplast precursor, putative, expressed	3
2573	GATCTTCCAAGAGACAATGT	GATCTTCCAAGAGACAA	8	0	8	0	8	LOC_Os03g15880	coronatine-insensitive protein 1, putative, expressed	3
2588	GATCTTTAACCAAGCAAAAA	GATCTTTAACCAAGCAA	10	2	5	1	10	LOC_Os07g06450	ribonucleoprotein, chloroplast precursor, putative, expressed	2
2654	GATCGTTTAAGCACCAAAGA	GATCGTTTAAGCACCAA	9	0	9	0	9	LOC_Os07g37100	nucleoside transporter, putative, expressed	1
2689	GATCCTGACACATGCAACTC	GATCCTGACACATGCAA	5	0	5	0	5	LOC_Os08g05660	expressed protein	1
2693	GATCCGTTCAAAATCAACCC	GATCCGTTCAAAATCAA	11	0	11	0	11	LOC_Os10g34230	cytokinin dehydrogenase 5 precursor, putative, expressed	3
2751	GATCTACAAAGGCGCAAAGC	GATCTACAAAGGCGCAA	7	0	7	0	7	LOC_Os12g25700	UDP-glucose 6-dehydrogenase, putative, expressed	3
2763	GATCTAATGTTTATCAACAG	GATCTAATGTTTATCAA	11	0	11	0	11	LOC_Os03g12120	no apical meristem protein, expressed	3
2764	GATCGTTTTTTTATCAAGAA	GATCGTTTTTTTATCAA	38	2	19	0	38	LOC_Os04g53040	retrotransposon protein, putative, unclassified, expressed	5
2793	GATCTCACAGGCAACAACAT	GATCTCACAGGCAACAA	12	0	12	0	12	LOC_Os03g27010	expressed protein	1
2795	GATCAAGGATGACACAATTG	GATCAAGGATGACACAA	8	0	8	0	8	LOC_Os08g04420	nodulation receptor kinase precursor, putative, expressed	2
2822	GATCTACACGGATGCAATAG	GATCTACACGGATGCAA	11	0	11	0	11	LOC_Os02g08370	ubiquitin carboxyl-terminal hydrolase isozyme L5, putative, expressed	3
2834	GATCCTAAAGAACTCAATGA	GATCCTAAAGAACTCAA	29	0	29	0	29	LOC_Os10g28340	heat shock factor protein HSF30, putative, expressed	2
2840	GATCTTTTTGACATAAAAGG	GATCTTTTTGACATAAA	14	0	14	0	14	LOC_Os12g06650	tetratricopeptide-like helical, putative, expressed	2
2842	GATCGTGAATTACTAAAATG	GATCGTGAATTACTAAA	39	0	39	1	39	LOC_Os08g05530	small nuclear ribonucleoprotein E, putative, expressed	2
2863	GATCAATCACTCGACAATTA	GATCAATCACTCGACAA	7	0	7	0	7	LOC_Os07g05820	hydroxyacid oxidase 1, putative, expressed	3
2865	GATCTGTCTTAGTACAAAGA	GATCTGTCTTAGTACAA	14	0	14	0	14	LOC_Os12g05230	ATP-dependent RNA helicase, putative, expressed	6
2868	GATCTCGAGGGGACCAAAGA	GATCTCGAGGGGACCAA	29	4	7.25	0	29	LOC_Os05g50410	sister chromatid cohesion 1 protein 1, putative, expressed	2
2885	GATCCCTTTATTCGCAAGGT	GATCCCTTTATTCGCAA	10	0	10	0	10	LOC_Os05g43040	pollenless3, putative, expressed	1
2888	GATCTCAGTTTATGCAAGAT	GATCTCAGTTTATGCAA	8	0	8	0	8	LOC_Os11g18770	PHD-finger family protein, expressed	5
2897	GATCAGGATGGCCTAAAAAT	GATCAGGATGGCCTAAA	10	0	10	0	10	LOC_Os03g25770	splicing factor, arginine/serine-rich 2, putative, expressed	3
2902	GATCAATAGTGCTAGAAGCC	GATCAATAGTGCTAGAA	10	0	10	0	10	LOC_Os01g50980	cullin-1, putative, expressed	2
2908	GATCTCTTTTTCCCGAAAAC	GATCTCTTTTTCCCGAA	10	0	10	0	10	LOC_Os04g41110	N terminus of Rad21 / Rec8 like protein, expressed	3
2925	GATCTCCGGGCATGGAAGGA	GATCTCCGGGCATGGAA	20	0	20	0	20	LOC_Os02g16909	dynein light chain LC6, flagellar outer arm, putative, expressed	3
2930	GATCTATATAGAATGAATAT	GATCTATATAGAATGAA	13	0	13	0	13	LOC_Os06g05980	solute carrier family 35 member C2, putative, expressed	3
2954	GATCAATCAACCAATAAAGA	GATCAATCAACCAATAA	6	0	6	0	6	LOC_Os02g13450	hypothetical protein	2
2961	GATCGCCTCTTGGTCAACGG	GATCGCCTCTTGGTCAA	10	0	10	0	10	LOC_Os02g07810	ATP binding protein, putative, expressed	2
2980	GATCATTTGTTACAGAAAAC	GATCATTTGTTACAGAA	22	0	22	3	7.33333	LOC_Os08g18920	phytosulfokine receptor precursor, putative, expressed	2
3000	GATCTAGCTGGATGGAACTT	GATCTAGCTGGATGGAA	8	0	8	0	8	LOC_Os03g53150	OsIAA13 - Auxin-responsive Aux/IAA gene family member, expressed	5
3003	GATCTCAATATAATGAACCG	GATCTCAATATAATGAA	10	0	10	0	10	LOC_Os03g60730	transposon protein, putative, unclassified, expressed	2
3005	GATCTCTTGCTAATGAAGAA	GATCTCTTGCTAATGAA	9	0	9	0	9	LOC_Os03g56410	expressed protein	1
3011	GATCAACGTGTAATGAATTG	GATCAACGTGTAATGAA	8	0	8	0	8	LOC_Os07g43990	expressed protein	3
3012	GATCCCCTTGCACTGAAACC	GATCCCCTTGCACTGAA	5	0	5	0	5	LOC_Os03g24580	endoplasmic reticulum protein, putative, expressed	2
3026	GATCATAAAATGTTGAAATT	GATCATAAAATGTTGAA	10	0	10	0	10	LOC_Os06g05100	1-deoxy-D-xylulose-5-phosphate synthase, chloroplast precursor, putative, expressed	2
3030	GATCAACACCATTTCAATGA	GATCAACACCATTTCAA	13	0	13	0	13	LOC_Os04g10240	nicotiana lesion-inducing like, putative, expressed	5
3034	GATCCCAGATGCAAGAACCA	GATCCCAGATGCAAGAA	8	0	8	0	8	LOC_Os03g29730	expressed protein	3
3035	GATCTTATATGCAAGAATTG	GATCTTATATGCAAGAA	16	0	16	0	16	LOC_Os03g60600	cellular nucleic acid-binding protein, putative, expressed	5
3036	GATCTCAGCTGCAAGAACTG	GATCTCAGCTGCAAGAA	27	0	27	0	27	LOC_Os05g07050	pre-mRNA-processing-splicing factor 8, putative, expressed	3
3060	GATCAAACACACATGAATAT	GATCAAACACACATGAA	8	0	8	0	8	LOC_Os06g49800	ubiquitin interaction motif family protein, expressed	5
3070	GATCGCTACAAGGTGAACGA	GATCGCTACAAGGTGAA	6	0	6	0	6	LOC_Os05g47820	expressed protein	1
3090	GATCGGCTTAAGCTCAATGA	GATCGGCTTAAGCTCAA	9	0	9	0	9	LOC_Os02g03750	polygalacturonase precursor, putative, expressed	2
3094	GATCACTGCAATGTCAAGGT	GATCACTGCAATGTCAA	19	0	19	0	19	LOC_Os08g27824	RNA binding protein, putative, expressed	1
3112	GATCCCACAGGCCAGAACAC	GATCCCACAGGCCAGAA	8	0	8	0	8	LOC_Os03g55310	SWIb domain-containing protein, putative, expressed	3
3113	GATCTTCTTTGCCAGAAGCT	GATCTTCTTTGCCAGAA	5	0	5	0	5	LOC_Os02g42860	ATP-dependent RNA helicase dhh1, putative, expressed	3
3126	GATCGAAGAAGAAGGAAAAG	GATCGAAGAAGAAGGAA	8	0	8	0	8	LOC_Os01g08220	gibberellin 3-beta-dioxygenase 2-2, putative, expressed	2
3130	GATCGACGGAATCGGAAGGG	GATCGACGGAATCGGAA	17	0	17	0	17	LOC_Os10g22750	expressed protein	2
3131	GATCAAAAGCACTGGAACCA	GATCAAAAGCACTGGAA	5	0	5	0	5	LOC_Os10g24070	expressed protein	6
3137	GATCCCCGGACCATGAATGC	GATCCCCGGACCATGAA	19	0	19	0	19	LOC_Os02g02840	rac-like GTP-binding protein 6, putative, expressed	3
3146	GATCGACAAACCCTGAAGAG	GATCGACAAACCCTGAA	10	0	10	0	10	LOC_Os04g57180	flavonol synthase/flavanone 3-hydroxylase, putative, expressed	1
3161	GATCATTCTCATTTGAACCT	GATCATTCTCATTTGAA	8	0	8	0	8	LOC_Os05g09630	NDX1 homeobox protein, putative, expressed	1
3167	GATCGGGTTCGCCTCAATCT	GATCGGGTTCGCCTCAA	36	0	36	0	36	LOC_Os04g37940	expressed protein	2
3194	GATCAAGATAAGAAGAAAAT	GATCAAGATAAGAAGAA	16	0	16	0	16	LOC_Os06g08440	two-component response regulator ARR1, putative, expressed	2
3201	GATCAACGAGAGGAGAACTG	GATCAACGAGAGGAGAA	8	0	8	0	8	LOC_Os02g09920	PHD-finger family protein, expressed	3
3204	GATCTTGACTAGGAGAACCA	GATCTTGACTAGGAGAA	10	0	10	0	10	LOC_Os08g08040	LSM7 homolog, U6 small nuclear RNA associated, putative, expressed	3
3233	GATCCAGATGGCTGGAAAAC	GATCCAGATGGCTGGAA	8	0	8	0	8	LOC_Os05g14194	lactoylglutathione lyase, putative, expressed	1
3239	GATCGCCCATCCATGAATCA	GATCGCCCATCCATGAA	23	0	23	0	23	LOC_Os03g27460	heat shock protein binding protein, putative, expressed	3
3342	GATCTACAGGAGCTCAACTG	GATCTACAGGAGCTCAA	11	0	11	0	11	LOC_Os11g09864	expressed protein	2
3349	GATCACTCAGTTGTCAATGA	GATCACTCAGTTGTCAA	10	0	10	0	10	LOC_Os06g01640	protein arginine N-methyltransferase 7, putative, expressed	1
3371	GATCGTTTCATGCAGAAAAT	GATCGTTTCATGCAGAA	10	0	10	0	10	LOC_Os08g25070	PME/invertase inhibitor-like protein, putative, expressed	2
3377	GATCTGCCTGGGGAGAAATA	GATCTGCCTGGGGAGAA	8	0	8	0	8	LOC_Os03g21520	expressed protein	5
3378	GATCATCGTGGGGAGAACAA	GATCATCGTGGGGAGAA	8	1	8	0	8	LOC_Os03g58720	RNA-binding protein 28, putative, expressed	2
3382	GATCTTCTGATGGAGAACCC	GATCTTCTGATGGAGAA	14	0	14	0	14	LOC_Os03g19590	phytochrome B, putative, expressed	2
3390	GATCACTTGTACAGGAATAG	GATCACTTGTACAGGAA	10	0	10	0	10	LOC_Os01g32720	expressed protein	2
3397	GATCGATGCCCAGGGAAGCC	GATCGATGCCCAGGGAA	10	0	10	0	10	LOC_Os07g03270	heat shock protein binding protein, putative, expressed	1
3413	GATCGTAATGAGCTGAATTT	GATCGTAATGAGCTGAA	8	0	8	0	8	LOC_Os06g09560	dnaJ protein, putative, expressed	1
3430	GATCAATAAGTGAATAAATA	GATCAATAAGTGAATAA	13	0	13	0	13	LOC_Os01g47770	nudC domain-containing protein 2, putative, expressed	3
3453	GATCTTAAATCGAAGAAAGA	GATCTTAAATCGAAGAA	16	0	16	0	16	LOC_Os08g01360	RING finger protein 13, putative, expressed	2
3525	GATCTCCAGTTTTTGAAGTT	GATCTCCAGTTTTTGAA	18	0	18	0	18	LOC_Os02g21630	polyphosphoinositide binding protein, putative, expressed	1
3557	GATCGGTGAGGGAAGAAGTC	GATCGGTGAGGGAAGAA	64	0	64	9	7.11111	LOC_Os01g04370	16.9 kDa class I heat shock protein 1, putative, expressed	2
3560	GATCATTATTATCAGAAGTT	GATCATTATTATCAGAA	7	0	7	0	7	LOC_Os09g25550	expressed protein	3
3563	GATCGAAATGATGAGAAGGG	GATCGAAATGATGAGAA	10	0	10	0	10	LOC_Os05g34550	MLO-like protein 1, putative, expressed	1
3570	GATCGCTATGTCAGGAACTG	GATCGCTATGTCAGGAA	8	0	8	0	8	LOC_Os03g47770	ubiquitin-conjugating enzyme E2 W, putative, expressed	1
3591	GATCATGGCAGGATGAACCT	GATCATGGCAGGATGAA	5	0	5	0	5	LOC_Os07g08370	hypothetical protein	5
3595	GATCAAGCTGTGCTGAACCA	GATCAAGCTGTGCTGAA	9	0	9	0	9	LOC_Os03g31400	ubiquitin conjugation factor E4 A, putative, expressed	3
3611	GATCTTAAAAAAAATAAGTA	GATCTTAAAAAAAATAA	11	0	11	0	11	LOC_Os03g55784	tumor necrosis factor superfamily, member 5-induced protein 1, putative, expressed	3
3644	GATCAGGATGCTGAGAAGAT	GATCAGGATGCTGAGAA	16	0	16	1	16	LOC_Os01g55270	calcyclin-binding protein, putative, expressed	1
3652	GATCTCAGAAAATCGAATTT	GATCTCAGAAAATCGAA	18	0	18	0	18	LOC_Os08g12750	serine/threonine protein kinase, putative, expressed	5
3654	GATCAAATCGAATCGAATCC	GATCAAATCGAATCGAA	8	0	8	0	8	LOC_Os07g27490	HECT domain and RCC1-like domain-containing protein 2, putative, expressed	3
3655	GATCCTCGTCAGAGGAAGCC	GATCCTCGTCAGAGGAA	11	0	11	0	11	LOC_Os03g16980	UDP-glucuronic acid decarboxylase 1, putative, expressed	1
3664	GATCACATAACTCTGAAATA	GATCACATAACTCTGAA	10	0	10	0	10	LOC_Os06g12160	ATP binding protein, putative, expressed	3
3675	GATCCACGTTCTCTCAAAAG	GATCCACGTTCTCTCAA	8	0	8	0	8	LOC_Os10g38590	glutathione S-transferase GSTU6, putative, expressed	2
3682	GATCAAAACCCAAAGAAACC	GATCAAAACCCAAAGAA	6	0	6	0	6	LOC_Os03g11440	protein transport protein Sec61 alpha subunit isoform 2, putative, expressed	3
3685	GATCAGAAGGCAAAGAACGG	GATCAGAAGGCAAAGAA	6	0	6	0	6	LOC_Os11g40590	pg1, putative, expressed	1
3693	GATCAATTTTTGAAGAATCT	GATCAATTTTTGAAGAA	9	0	9	0	9	LOC_Os02g47180	cell division cycle protein 20, putative, expressed	2
3700	GATCTTGGTGGTGAGAAAGA	GATCTTGGTGGTGAGAA	14	0	14	0	14	LOC_Os12g37410	ocs element-binding factor 1, putative, expressed	1
3701	GATCACTACTGTGAGAATTA	GATCACTACTGTGAGAA	17	0	17	0	17	LOC_Os01g60330	ATP binding protein, putative, expressed	3
3707	GATCACAGCACATCGAAGTT	GATCACAGCACATCGAA	9	0	9	0	9	LOC_Os11g07912	MLO-like protein 4, putative, expressed	3
3715	GATCATAAGCGGAGGAAATC	GATCATAAGCGGAGGAA	8	0	8	0	8	LOC_Os07g40320	got1-like family protein, expressed	6
3744	GATCATTCTTCATTGAAGCA	GATCATTCTTCATTGAA	11	0	11	0	11	LOC_Os07g44744	expressed protein	6
3754	GATCAAGGTGAAGTCAAATG	GATCAAGGTGAAGTCAA	30	2	15	1	30	LOC_Os10g31970	ATP binding protein, putative, expressed	1
3778	GATCAAGATAAAGAGAAAGA	GATCAAGATAAAGAGAA	18	0	18	0	18	LOC_Os07g22220	F-box-like/WD-repeat-containing protein TBL1XR1-A, putative, expressed	1
3785	GATCCATACGGGAGGAACGC	GATCCATACGGGAGGAA	6	0	6	0	6	LOC_Os01g50060	expressed protein	1
3806	GATCCTCTTCTTTGGAAAGA	GATCCTCTTCTTTGGAA	10	0	10	1	10	LOC_Os02g48720	ADP,ATP carrier protein, mitochondrial precursor, putative, expressed	1
3814	GATCTTCTAATTCTGAACAC	GATCTTCTAATTCTGAA	10	0	10	0	10	LOC_Os02g46320	dolichyl pyrophosphate Glc1Man9GlcNAc2 alpha-1,3-glucosyltransferase, putative, expressed	6
3823	GATCATGCCGGATTGAATCC	GATCATGCCGGATTGAA	14	0	14	0	14	LOC_Os06g14210	hypothetical protein	3
3824	GATCGAGGTGGATTGAAGTT	GATCGAGGTGGATTGAA	17	0	17	0	17	LOC_Os09g38330	expressed protein	7
3833	GATCTTCGCCAACATAACCT	GATCTTCGCCAACATAA	13	0	13	0	13	LOC_Os04g43540	60 ribosomal protein L14, putative, expressed	3
3834	GATCATCTTCAACATAAGAT	GATCATCTTCAACATAA	6	0	6	0	6	LOC_Os04g40080	protein lap1, putative, expressed	6
3871	GATCCGTTTTTTGAGAAACT	GATCCGTTTTTTGAGAA	5	0	5	0	5	LOC_Os08g37750	exo-1,3-beta-glucanase, putative, expressed	1
3915	GATCACGGTGCAAATAAAGA	GATCACGGTGCAAATAA	8	0	8	0	8	LOC_Os08g23590	ankyrin-like protein, putative	5
3922	GATCACTGCACACATAATGC	GATCACTGCACACATAA	9	0	9	0	9	LOC_Os12g05640	rf1 protein, mitochondrial precursor, putative, expressed	1
3928	GATCTGGGCTGCTTCAAAGT	GATCTGGGCTGCTTCAA	17	0	17	2	8.5	LOC_Os01g09252	myosin heavy chain kinase B, putative, expressed	1
3934	GATCAGGCTCTAAAGAAAGC	GATCAGGCTCTAAAGAA	7	0	7	0	7	LOC_Os05g28190	ranBP1 domain containing protein, expressed	1
3973	GATCGTAGAAGTGGGAATTG	GATCGTAGAAGTGGGAA	20	0	20	4	5	LOC_Os05g36090	palmitoyltransferase ZDHHC9, putative, expressed	1
3974	GATCAAGTACGTGGGAAGAA	GATCAAGTACGTGGGAA	6	0	6	0	6	LOC_Os03g03520	hypothetical protein	5
3989	GATCAAATTTCTATGAATAG	GATCAAATTTCTATGAA	7	0	7	0	7	LOC_Os08g37520	pentatricopeptide repeat protein PPR1106-17, putative, expressed	2
4023	GATCACTTCCACAAGAAGCC	GATCACTTCCACAAGAA	6	0	6	0	6	LOC_Os10g06000	proline-rich protein, putative, expressed	1
4035	GATCAGAAACGAGAGAAGAG	GATCAGAAACGAGAGAA	9	0	9	0	9	LOC_Os04g54940	ATEB1A, putative, expressed	3
4050	GATCAATGAATTAGGAAGTA	GATCAATGAATTAGGAA	10	0	10	0	10	LOC_Os12g41900	SET domain containing protein, expressed	1
4061	GATCATGCCTTTGGGAAGGA	GATCATGCCTTTGGGAA	15	0	15	0	15	LOC_Os09g25139	expressed protein	1
4062	GATCTAGAATAAATGAAGTC	GATCTAGAATAAATGAA	514	18	28.5556	30	17.1333	LOC_Os08g03410	legumin precur, putative, expressed	2
4069	GATCATGCCATTATGAATTT	GATCATGCCATTATGAA	9	0	9	0	9	LOC_Os11g14120	expressed protein	2
4072	GATCCCAAGAGAGTGAATAT	GATCCCAAGAGAGTGAA	11	0	11	0	11	LOC_Os09g04710	anther-specific proline-rich protein APG precursor, putative, expressed	3
4123	GATCGTCGTGCTTCGAAGAG	GATCGTCGTGCTTCGAA	10	1	10	0	10	LOC_Os01g34200	protein AATF, putative, expressed	1
4126	GATCGCGTATTTAGGAATTC	GATCGCGTATTTAGGAA	19	0	19	0	19	LOC_Os06g43840	protein kinase domain containing protein, expressed	2
4128	GATCATTGGAAATGGAAAGA	GATCATTGGAAATGGAA	13	0	13	0	13	LOC_Os02g35760	protein kinase 1, putative, expressed	6
4134	GATCCCACCGAATGGAACTC	GATCCCACCGAATGGAA	9	0	9	0	9	LOC_Os05g48230	expressed protein	1
4138	GATCGAATGTCAATGAATGG	GATCGAATGTCAATGAA	10	0	10	0	10	LOC_Os02g17910	casein kinase I isoform delta-like, putative, expressed	3
4157	GATCTAGCTTGCTTGAAACA	GATCTAGCTTGCTTGAA	15	0	15	0	15	LOC_Os02g15350	dof domain, zinc finger family protein, expressed	3
4166	GATCTCTGCTTAAATAAATC	GATCTCTGCTTAAATAA	6	0	6	0	6	LOC_Os12g06610	expressed protein	1
4167	GATCGGCATTTAAATAATGC	GATCGGCATTTAAATAA	19	0	19	0	19	LOC_Os08g06344	pre-mRNA-processing ATP-dependent RNA helicase prp5, putative, expressed	5
4190	GATCTTTTCTGACAGAACTA	GATCTTTTCTGACAGAA	6	0	6	0	6	LOC_Os02g50820	permease I, putative, expressed	3
4192	GATCTGAATCTAGAGAAACA	GATCTGAATCTAGAGAA	9	0	9	0	9	LOC_Os04g34620	expressed protein	3
4196	GATCAGCCAACCTGTAAGAT	GATCAGCCAACCTGTAA	6	0	6	0	6	LOC_Os01g13370	ubiquitin ligase SINAT3, putative, expressed	3
4198	GATCACTCCCCCTGTAACAT	GATCACTCCCCCTGTAA	20	0	20	0	20	LOC_Os03g18200	heat shock protein binding protein, putative, expressed	5
4202	GATCAGTTTTCCTGTAAATG	GATCAGTTTTCCTGTAA	8	0	8	0	8	LOC_Os02g02740	ATP binding protein, putative, expressed	2
4204	GATCAAGTTAGCTGTAAAAT	GATCAAGTTAGCTGTAA	18	0	18	0	18	LOC_Os02g01332	60S ribosomal protein L9, putative, expressed	2
4280	GATCATAGCAAGTGTAATGC	GATCATAGCAAGTGTAA	17	0	17	0	17	LOC_Os04g05050	pectate lyase 8 precursor, putative, expressed	2
4284	GATCTATTAATCATTAATCC	GATCTATTAATCATTAA	7	0	7	0	7	LOC_Os05g10690	MYBR2, putative, expressed	2
4350	GATCAATGTACACGTAATAT	GATCAATGTACACGTAA	6	0	6	0	6	LOC_Os04g25400	coenzyme F420 hydrogenase/dehydrogenase beta subunit, putative, expressed	3
4353	GATCTGAATAAGTGTAAATA	GATCTGAATAAGTGTAA	92	14	6.57143	0	92	LOC_Os10g30350	retrotransposon protein, putative, Ty3-gypsy subclass	5
4358	GATCTTGGAAGGTGTAACAT	GATCTTGGAAGGTGTAA	9	0	9	0	9	LOC_Os04g10680	protein binding protein, putative, expressed	3
4370	GATCTTCATTTTCTTAAGCA	GATCTTCATTTTCTTAA	12	0	12	0	12	LOC_Os06g51230	conserved hypothetical protein	6
4374	GATCAACAAAGCTTTAATTC	GATCAACAAAGCTTTAA	6	0	6	0	6	LOC_Os01g34930	ATGSL07, putative, expressed	2
4385	GATCAACGAAACAAACATTG	GATCAACGAAACAAACA	12	0	12	0	12	LOC_Os04g36740	potassium channel SKOR, putative, expressed	6
4391	GATCAAGCTCCACAACATAC	GATCAAGCTCCACAACA	13	0	13	0	13	LOC_Os06g44910	OsGrx_C4 - glutaredoxin subgroup I, expressed	3
4401	GATCGATTGCACACACACAA	GATCGATTGCACACACA	10	0	10	0	10	LOC_Os10g37830	ATPP2-A13, putative, expressed	1
4421	GATCTTCCTGAAACTAATGT	GATCTTCCTGAAACTAA	54	0	54	8	6.75	LOC_Os01g68870	leucine-rich repeat receptor protein kinase EXS precursor, putative, expressed	2
4423	GATCTTTGGTAAACTAAATT	GATCTTTGGTAAACTAA	7	0	7	0	7	LOC_Os12g30314	conserved hypothetical protein	2
4428	GATCATTAACAGTCTAAAAT	GATCATTAACAGTCTAA	10	0	10	0	10	LOC_Os05g43970	heat- and acid-stable phosphoprotein, putative, expressed	3
4433	GATCCCTAATGGTGTAAACA	GATCCCTAATGGTGTAA	9	0	9	0	9	LOC_Os03g61730	heat shock protein binding protein, putative, expressed	1
4436	GATCGATTAGTGTGTAAATA	GATCGATTAGTGTGTAA	8	0	8	0	8	LOC_Os04g37740	RING-H2 finger protein ATL5G, putative, expressed	2
4440	GATCAACAACGGATTAATAA	GATCAACAACGGATTAA	8	0	8	0	8	LOC_Os07g44970	XPA-binding protein 2, putative, expressed	3
4444	GATCCAACTAAAGTTAAATA	GATCCAACTAAAGTTAA	8	0	8	0	8	LOC_Os05g41480	plastidic phosphate translocator-like protein1, putative, expressed	3
4445	GATCTCCTACAAGTTAAACA	GATCTCCTACAAGTTAA	8	0	8	0	8	LOC_Os02g06940	hypothetical protein	3
4458	GATCAGATTAGACAACAGGA	GATCAGATTAGACAACA	11	0	11	0	11	LOC_Os07g46460	ferredoxin-dependent glutamate synthase, chloroplast precursor, putative, expressed	2
4460	GATCCTCACAAAGAACATGC	GATCCTCACAAAGAACA	7	0	7	0	7	LOC_Os03g46190	parafibromin, putative, expressed	5
4461	GATCATGTCAAAGAACATTC	GATCATGTCAAAGAACA	25	0	25	0	25	LOC_Os05g06630	expressed protein	3
4470	GATCCATAACAATAACAAGG	GATCCATAACAATAACA	26	0	26	0	26	LOC_Os03g63290	alcohol dehydrogenases, putative, expressed	2
4476	GATCAGATTGCCACACAAAA	GATCAGATTGCCACACA	5	0	5	0	5	LOC_Os05g36090	palmitoyltransferase ZDHHC9, putative, expressed	3
4479	GATCGCTGTATGCCACAGCT	GATCGCTGTATGCCACA	9	0	9	1	9	LOC_Os06g04230	expressed protein	3
4482	GATCCACCAAATCCACATAT	GATCCACCAAATCCACA	15	0	15	0	15	LOC_Os09g13570	ocs element-binding factor 1, putative, expressed	3
4485	GATCTTGCAAAATATAATCT	GATCTTGCAAAATATAA	15	0	15	0	15	LOC_Os01g68930	expressed protein	3
4487	GATCGGAATAAATATAAAAT	GATCGGAATAAATATAA	10	0	10	0	10	LOC_Os09g10200	SKP1-like protein 1A, putative, expressed	2
4493	GATCTAGCAAGAACTAAGCG	GATCTAGCAAGAACTAA	10	0	10	0	10	LOC_Os03g03130	ubiquitin-conjugating enzyme E2 I, putative, expressed	3
4503	GATCGGTTGGTGCGTAAATT	GATCGGTTGGTGCGTAA	9	0	9	0	9	LOC_Os05g36050	BRASSINOSTEROID INSENSITIVE 1-associated receptor kinase 1 precursor, putative, expressed	2
4510	GATCCAGTTCATTGTAACGT	GATCCAGTTCATTGTAA	13	0	13	0	13	LOC_Os06g09630	3-oxoacyl-synthase I, chloroplast precursor, putative, expressed	3
4527	GATCACGGAACCAAACATTT	GATCACGGAACCAAACA	22	0	22	0	22	LOC_Os06g41010	zinc finger A20 and AN1 domains-containing protein, putative, expressed	3
4535	GATCTATTACCCAAACAATT	GATCTATTACCCAAACA	10	0	10	0	10	LOC_Os01g71300	esterase D, putative, expressed	6
4536	GATCGATCTTGACAACAAGA	GATCGATCTTGACAACA	10	0	10	0	10	LOC_Os06g45280	protein kinase APK1B, chloroplast precursor, putative, expressed	3
4542	GATCTTCATGTACAACACGT	GATCTTCATGTACAACA	47	0	47	2	23.5	LOC_Os11g26160	RNA polymerase sigma factor rpoD, putative, expressed	2
4560	GATCTATCTTAATATAATGA	GATCTATCTTAATATAA	9	0	9	0	9	LOC_Os06g40790	mlo family protein	2
4561	GATCGGAGTTAATATAAATC	GATCGGAGTTAATATAA	11	0	11	0	11	LOC_Os08g40530	calcium-transporting ATPase 9, plasma membrane-type, putative, expressed	2
4565	GATCAAAACCAAGCTAAGGT	GATCAAAACCAAGCTAA	11	0	11	0	11	LOC_Os01g16810	DNA binding protein, putative, expressed	2
4579	GATCAAATTTTGATTAAAAA	GATCAAATTTTGATTAA	10	0	10	0	10	LOC_Os01g05120	ubiquitin fusion degradation protein 1, putative	6
4603	GATCAACGTCCAGAACAAGA	GATCAACGTCCAGAACA	8	0	8	0	8	LOC_Os01g18050	tubulin beta-1 chain, putative, expressed	1
4607	GATCGCTAGATATAACAAAG	GATCGCTAGATATAACA	10	0	10	0	10	LOC_Os12g18960	nodulin-like protein, putative, expressed	2
4617	GATCTTTGTACATATAATAA	GATCTTTGTACATATAA	14	0	14	0	14	LOC_Os12g40880	ATP binding protein, putative, expressed	1
4623	GATCATAATGCAGCTAATTC	GATCATAATGCAGCTAA	11	0	11	0	11	LOC_Os04g47270	flowering locus D, putative, expressed	3
4637	GATCTTAATTGTTGTAAGAT	GATCTTAATTGTTGTAA	17	0	17	0	17	LOC_Os07g30280	csAtPR5, putative, expressed	1
4638	GATCCATATTGTTGTAAGGT	GATCCATATTGTTGTAA	8	0	8	0	8	LOC_Os07g09320	expressed protein	2
4642	GATCCTAGAGATATTAATGG	GATCCTAGAGATATTAA	10	0	10	0	10	LOC_Os11g36160	receptor-like protein kinase precursor, putative, expressed	5
4655	GATCTATATTGCAAACAGAA	GATCTATATTGCAAACA	20	0	20	0	20	LOC_Os06g05060	early flowering 3, putative, expressed	2
4656	GATCAGAAAATCAAACAGAA	GATCAGAAAATCAAACA	8	0	8	0	8	LOC_Os05g40200	ATP binding protein, putative, expressed	3
4662	GATCAATATAGAGAACATCA	GATCAATATAGAGAACA	7	0	7	0	7	LOC_Os10g42510	expressed protein	5
4664	GATCTTCCGCGAGAACACCC	GATCTTCCGCGAGAACA	8	0	8	0	8	LOC_Os02g40010	adenine phosphoribosyltransferase 2, putative, expressed	2
4668	GATCTGTGCTACTAACAGGA	GATCTGTGCTACTAACA	9	0	9	0	9	LOC_Os06g13650	alpha-mannosidase 2, putative, expressed	2
4676	GATCGGGTTGAAGATAAGGT	GATCGGGTTGAAGATAA	27	4	6.75	4	6.75	LOC_Os01g63470	ras association and pleckstrin homology domains 1 isoform 2, putative, expressed	1
4679	GATCTTCTCCCAGATAATAC	GATCTTCTCCCAGATAA	11	0	11	0	11	LOC_Os11g33120	respiratory burst oxidase protein D, putative, expressed	2
4684	GATCGACACAGCACTAACTG	GATCGACACAGCACTAA	10	0	10	0	10	LOC_Os03g30790	SPFH domain-containing protein 2 precursor, putative, expressed	2
4689	GATCGAGATGGAGCTAATGG	GATCGAGATGGAGCTAA	17	0	17	0	17	LOC_Os06g05240	carboxypeptidase D precursor, putative, expressed	2
4690	GATCGCCACTGAGCTAACGA	GATCGCCACTGAGCTAA	8	0	8	0	8	LOC_Os11g02000	expressed protein	1
4691	GATCCAAGCTGAGCTAACAC	GATCCAAGCTGAGCTAA	7	0	7	0	7	LOC_Os03g51540	lariat debranching enzyme, putative, expressed	2
4694	GATCATGTAGCAGGTAATTA	GATCATGTAGCAGGTAA	7	0	7	0	7	LOC_Os03g61590	expressed protein	2
4712	GATCGCCGAATGGTTAAGAA	GATCGCCGAATGGTTAA	7	0	7	0	7	LOC_Os06g37340	retrotransposon protein, putative, unclassified	1
4720	GATCTCAGTCGCCAACACCA	GATCTCAGTCGCCAACA	8	0	8	0	8	LOC_Os02g01720	expressed protein	1
4726	GATCTAGTAGTAGAACATGT	GATCTAGTAGTAGAACA	6	0	6	0	6	LOC_Os08g30820	cleavage and polyadenylation specificity factor 5, putative, expressed	2
4734	GATCTCACATGGACACATCA	GATCTCACATGGACACA	23	0	23	0	23	LOC_Os01g42460	BAH domain containing protein, expressed	2
4771	GATCACAAACAAATTAATTT	GATCACAAACAAATTAA	13	0	13	0	13	LOC_Os02g10240	insect intestinal mucin IIM22, putative, expressed	3
4778	GATCAACTGGTGGTTAATAC	GATCAACTGGTGGTTAA	29	2	14.5	4	7.25	LOC_Os01g56330	protein kinase, putative, expressed	3
4781	GATCATATTTTGGTTAACCA	GATCATATTTTGGTTAA	11	0	11	0	11	LOC_Os02g40100	expressed protein	1
4806	GATCTGAAAGAAGCACAGGG	GATCTGAAAGAAGCACA	19	0	19	0	19	LOC_Os08g16650	hypothetical protein	1
4820	GATCAAGAAACAAGTAAAGC	GATCAAGAAACAAGTAA	9	0	9	0	9	LOC_Os10g39220	tobamovirus multiplication 3, putative, expressed	3
4864	GATCGATGAGGGTAACAAGG	GATCGATGAGGGTAACA	6	0	6	0	6	LOC_Os07g03060	expressed protein	2
4870	GATCTTGCATCTACACAAAG	GATCTTGCATCTACACA	36	0	36	0	36	LOC_Os04g21660	26S protease regulatory subunit 6A, putative, expressed	2
4877	GATCTAACATCAGATAAAGC	GATCTAACATCAGATAA	27	0	27	0	27	LOC_Os03g12120	no apical meristem protein, expressed	2
4882	GATCAGGTGTACTATAATTA	GATCAGGTGTACTATAA	10	0	10	0	10	LOC_Os03g57300	expressed protein	1
4884	GATCCCACCAGCTATAAAGG	GATCCCACCAGCTATAA	8	0	8	0	8	LOC_Os02g50370	ATP binding protein, putative, expressed	1
4895	GATCTGAAAATAAGTAATGA	GATCTGAAAATAAGTAA	10	0	10	0	10	LOC_Os02g51490	expressed protein	1
4897	GATCATCCTCTAAGTAAAGG	GATCATCCTCTAAGTAA	7	0	7	0	7	LOC_Os03g36730	oligosaccharide transporter, putative, expressed	5
4902	GATCGAATGAATGGTAACTG	GATCGAATGAATGGTAA	21	0	21	0	21	LOC_Os01g01420	expressed protein	2
4916	GATCTTACTCTTTTTAATTG	GATCTTACTCTTTTTAA	38	0	38	4	9.5	LOC_Os10g40260	expressed protein	2
4922	GATCTATTTAGGAAACAGCT	GATCTATTTAGGAAACA	8	0	8	0	8	LOC_Os02g54700	eukaryotic translation initiation factor 3 subunit 4, putative, expressed	5
4923	GATCTTGGACGGAAACAATT	GATCTTGGACGGAAACA	7	0	7	0	7	LOC_Os06g08480	CHD3-type chromatin remodeling factor PICKLE, putative, expressed	6
4930	GATCTTTTGGAGCAACAGAT	GATCTTTTGGAGCAACA	11	1	11	0	11	LOC_Os04g23849	expressed protein	7
4942	GATCCCCAAATTACACAGAA	GATCCCCAAATTACACA	8	0	8	0	8	LOC_Os04g58160	fiber protein Fb34, putative, expressed	3
4943	GATCTGGTATTTACACATGC	GATCTGGTATTTACACA	27	0	27	0	27	LOC_Os06g19444	CCT motif family protein, expressed	3
4974	GATCATGTCCCAATTAAATG	GATCATGTCCCAATTAA	9	0	9	0	9	LOC_Os09g08370	retrotransposon protein, putative, unclassified, expressed	1
4986	GATCCTGTGGTTGTTAATCA	GATCCTGTGGTTGTTAA	13	0	13	0	13	LOC_Os01g49940	expressed protein	1
4987	GATCTAGATGTTGTTAATCG	GATCTAGATGTTGTTAA	9	0	9	0	9	LOC_Os05g33580	expressed protein	2
5008	GATCTGCATGAGGAACACTA	GATCTGCATGAGGAACA	20	0	20	0	20	LOC_Os02g35220	expressed protein	2
5024	GATCCCTCTTTAGCACATAG	GATCCCTCTTTAGCACA	11	0	11	0	11	LOC_Os02g54770	splicing factor, arginine/serine-rich 7, putative, expressed	3
5028	GATCTGAACAAGTATAATGT	GATCTGAACAAGTATAA	9	0	9	0	9	LOC_Os01g50050	farnesyl pyrophosphate synthetase, putative, expressed	1
5031	GATCTTTCATTTACTAAAGC	GATCTTTCATTTACTAA	15	1	15	0	15	LOC_Os07g48270	ATP-dependent helicase C582.10c in chromosome II, putative, expressed	3
5032	GATCAGCGATTTACTAAATC	GATCAGCGATTTACTAA	8	0	8	0	8	LOC_Os11g34860	palmitoyltransferase TIP1, putative, expressed	5
5050	GATCAGATTCGCCTTAATCA	GATCAGATTCGCCTTAA	7	0	7	0	7	LOC_Os03g18690	26S protease regulatory subunit 4, putative, expressed	3
5065	GATCCAACCAAAAAACAATG	GATCCAACCAAAAAACA	13	0	13	0	13	LOC_Os01g37950	expressed protein	6
5071	GATCAAGTTCATAAACATTT	GATCAAGTTCATAAACA	13	0	13	0	13	LOC_Os02g13570	ATP binding protein, putative, expressed	1
5077	GATCAGGCTCGGGAACATCG	GATCAGGCTCGGGAACA	17	0	17	0	17	LOC_Os02g14170	peroxidase precursor, putative, expressed	1
5078	GATCCGTACAGTTAACAAAG	GATCCGTACAGTTAACA	8	0	8	0	8	LOC_Os12g05360	PE-PGRS family protein, putative, expressed	2
5079	GATCTCAGCAGTTAACAGCA	GATCTCAGCAGTTAACA	7	0	7	0	7	LOC_Os01g27720	protein binding protein, putative, expressed	1
5091	GATCAGTGCTTCGCACACGG	GATCAGTGCTTCGCACA	10	0	10	0	10	LOC_Os08g38910	caffeoyl-CoA O-methyltransferase 2, putative, expressed	3
5101	GATCTGGATTGGTATAAGTG	GATCTGGATTGGTATAA	14	0	14	0	14	LOC_Os10g08599	expressed protein	1
5108	GATCCATTTCCACCTAATTT	GATCCATTTCCACCTAA	14	0	14	0	14	LOC_Os03g26910	expressed protein	2
5140	GATCATGGTGAATTTAAAAT	GATCATGGTGAATTTAA	10	0	10	0	10	LOC_Os06g17280	PHD-finger family protein, expressed	1
5145	GATCATACAGAAAAACAAAA	GATCATACAGAAAAACA	8	0	8	0	8	LOC_Os07g01750	transparent testa 12 protein, putative, expressed	2
5153	GATCACAGACTGCAACAACG	GATCACAGACTGCAACA	8	0	8	0	8	LOC_Os01g25320	auxilin-like protein, putative, expressed	1
5155	GATCGGTGACTGCAACATCT	GATCGGTGACTGCAACA	21	0	21	0	21	LOC_Os11g17799	expressed protein	2
5165	GATCTACTGGTTTAACATCT	GATCTACTGGTTTAACA	15	0	15	0	15	LOC_Os01g69120	expressed protein	5
5167	GATCTGGGGAAAACACATAA	GATCTGGGGAAAACACA	11	0	11	0	11	LOC_Os10g06720	aldose 1-epimerase, putative, expressed	1
5182	GATCATTTTGTGTATAATCG	GATCATTTTGTGTATAA	8	0	8	0	8	LOC_Os02g03294	nuc-1 negative regulatory protein preg, putative, expressed	2
5210	GATCTAGCTGCATGTAATGG	GATCTAGCTGCATGTAA	88	0	88	14	6.28571	LOC_Os04g04020	protein transport protein Sec24-like, putative, expressed	2
5219	GATCGATGATTAATTAAATA	GATCGATGATTAATTAA	6	0	6	0	6	LOC_Os03g49260	lipoxygenase 1, putative, expressed	6
5229	GATCAAATAATTAAACAACT	GATCAAATAATTAAACA	8	0	8	0	8	LOC_Os09g38620	NADPH--cytochrome P450 reductase, putative, expressed	3
5244	GATCAAACACAAACACAAAC	GATCAAACACAAACACA	8	0	8	0	8	LOC_Os03g27390	expressed protein	3
5259	GATCTCGCAATGGCACAATA	GATCTCGCAATGGCACA	7	0	7	0	7	LOC_Os01g57370	cyclic nucleotide-gated ion channel 2, putative, expressed	5
5261	GATCGTTGGAATGATAAAGA	GATCGTTGGAATGATAA	10	0	10	0	10	LOC_Os03g54760	mitochondrial aspartate-glutamate transporter AGC1, putative, expressed	1
5275	GATCATGTTGATGATAATGG	GATCATGTTGATGATAA	8	0	8	0	8	LOC_Os12g15222	expressed protein	2
5285	GATCGAATTTAATCTAAAAT	GATCGAATTTAATCTAA	13	0	13	0	13	LOC_Os08g13710	expressed protein	3
5298	GATCAAGTACTATGTAAAAC	GATCAAGTACTATGTAA	21	0	21	0	21	LOC_Os05g46760	mitogen-activated protein kinase kinase kinase 1, putative, expressed	1
5299	GATCATAACTTAATTAATTC	GATCATAACTTAATTAA	26	0	26	0	26	LOC_Os01g34790	expressed protein	2
5344	GATCTGTAGTTGGCACAGCT	GATCTGTAGTTGGCACA	10	0	10	0	10	LOC_Os11g19130	expressed protein	3
5370	GATCAAATACATAGTAATAG	GATCAAATACATAGTAA	16	0	16	0	16	LOC_Os05g48590	OsIAA19 - Auxin-responsive Aux/IAA gene family member, expressed	5
5376	GATCGTTTCACATTACAATT	GATCGTTTCACATTACA	13	0	13	0	13	LOC_Os07g27300	cisplatin resistance-associated overexpressed protein, putative, expressed	2
5392	GATCACCATGGGGACCAGCC	GATCACCATGGGGACCA	9	0	9	0	9	LOC_Os04g44400	ATP-dependent Clp protease proteolytic subunit, mitochondrial precursor, putative, expressed	3
5397	GATCAAATCTGAACCCATCA	GATCAAATCTGAACCCA	8	0	8	0	8	LOC_Os04g08270	limit dextrinase, putative, expressed	3
5410	GATCTGCACAAGTGCCACAG	GATCTGCACAAGTGCCA	10	0	10	0	10	LOC_Os02g09890	expressed protein	1
5425	GATCACTTGCAATGACAAAT	GATCACTTGCAATGACA	7	0	7	0	7	LOC_Os02g07920	expressed protein	2
5436	GATCAGTGAGCCATACATAT	GATCAGTGAGCCATACA	20	0	20	0	20	LOC_Os09g09790	EMB1374, putative, expressed	3
5448	GATCCAAATTTATTACACAA	GATCCAAATTTATTACA	13	0	13	0	13	LOC_Os03g63380	expressed protein	3
5474	GATCATCAAGTACGCCATGT	GATCATCAAGTACGCCA	35	7	5	3	11.6667	LOC_Os12g26044	expressed protein	2
5478	GATCATGCCAGGTGCCAGGC	GATCATGCCAGGTGCCA	8	0	8	0	8	LOC_Os02g45780	protein binding protein, putative, expressed	3
5486	GATCGGTCAGAAAGACAAGC	GATCGGTCAGAAAGACA	6	0	6	0	6	LOC_Os01g40340	expressed protein	2
5499	GATCCGCAGTGCATACAAAG	GATCCGCAGTGCATACA	8	0	8	0	8	LOC_Os09g30120	CSLE1 - cellulose synthase-like family E, expressed	3
5506	GATCGCACTATCAACCACTC	GATCGCACTATCAACCA	7	0	7	0	7	LOC_Os06g30730	ATPase, coupled to transmembrane movement of substances, putative, expressed	3
5509	GATCCTCCTTTCAACCACGG	GATCCTCCTTTCAACCA	11	0	11	0	11	LOC_Os08g21570	25.3 kDa vesicle transport protein, putative, expressed	2
5536	GATCAAATTATGTGCCACAC	GATCAAATTATGTGCCA	6	0	6	0	6	LOC_Os09g04710	anther-specific proline-rich protein APG precursor, putative, expressed	2
5539	GATCTCTCAAAATCACAAGC	GATCTCTCAAAATCACA	10	0	10	0	10	LOC_Os07g13600	expressed protein	3
5569	GATCAACAAAAGATACATCC	GATCAACAAAAGATACA	10	0	10	0	10	LOC_Os05g28840	expressed protein	3
5576	GATCATATTGAGAACCAGCG	GATCATATTGAGAACCA	9	0	9	0	9	LOC_Os03g63430	26S proteasome non-ATPase regulatory subunit 12, putative, expressed	3
5580	GATCGAGGTGCGCACCACCT	GATCGAGGTGCGCACCA	17	0	17	0	17	LOC_Os04g30730	60S ribosomal protein L35, putative, expressed	3
5585	GATCGGGGCGGTGACCATGG	GATCGGGGCGGTGACCA	7	0	7	0	7	LOC_Os08g34280	dihydroflavonol-4-reductase, putative, expressed	1
5589	GATCCTCACCTCACCCAAGC	GATCCTCACCTCACCCA	10	0	10	0	10	LOC_Os01g57370	cyclic nucleotide-gated ion channel 2, putative, expressed	1
5598	GATCAAGCATTTTCCCATTT	GATCAAGCATTTTCCCA	11	0	11	0	11	LOC_Os04g39140	acetyltransferase, GNAT family protein, expressed	5
5600	GATCTGTTGTTTTCCCAAGG	GATCTGTTGTTTTCCCA	18	0	18	0	18	LOC_Os08g29520	cytochrome b561, putative, expressed	5
5625	GATCCATGTTCTCGACATTT	GATCCATGTTCTCGACA	17	0	17	0	17	LOC_Os08g25900	chloroplast oxygen-evolving complex/thylakoid lumenal 25.6kDa protein, putative, expressed	3
5626	GATCACCTCTTATGACATCA	GATCACCTCTTATGACA	21	0	21	0	21	LOC_Os12g06610	expressed protein	2
5627	GATCATAATTTATGACAAGA	GATCATAATTTATGACA	9	0	9	0	9	LOC_Os01g45190	eukaryotic initiation factor 4A-3, putative, expressed	3
5628	GATCCTTGCTACTGACATCC	GATCCTTGCTACTGACA	6	0	6	0	6	LOC_Os09g33960	expressed protein	5
5637	GATCTGGTAGAGTTACACTG	GATCTGGTAGAGTTACA	6	0	6	0	6	LOC_Os03g04000	4-coumarate--CoA ligase 1, putative, expressed	2
5639	GATCAACTTGAGTTACAGAA	GATCAACTTGAGTTACA	6	0	6	0	6	LOC_Os07g47780	60S ribosomal protein L18, putative, expressed	2
5642	GATCCAACCAGGTTACATTT	GATCCAACCAGGTTACA	9	0	9	0	9	LOC_Os02g09190	cytochrome P450 71D10, putative, expressed	3
5657	GATCGGCTTCGCGCCCATCG	GATCGGCTTCGCGCCCA	14	0	14	0	14	LOC_Os01g07530	stachyose synthase precursor, putative, expressed	1
5672	GATCCTAGAGGCCGCCATGT	GATCCTAGAGGCCGCCA	45	1	45	0	45	LOC_Os01g52530	ribose-phosphate pyrophosphokinase 3, putative, expressed	1
5683	GATCTTTGGTCCAGACAACA	GATCTTTGGTCCAGACA	14	0	14	0	14	LOC_Os03g45760	expressed protein	1
5695	GATCATGGCTCAGTACATGC	GATCATGGCTCAGTACA	9	0	9	0	9	LOC_Os07g48229	vacuolar sorting receptor 1 precursor, putative, expressed	1
5728	GATCCACTTCATACCCAAGA	GATCCACTTCATACCCA	8	0	8	0	8	LOC_Os04g23180	solute carrier family 30, putative, expressed	3
5756	GATCCGTCCCTCAGACAGCT	GATCCGTCCCTCAGACA	10	0	10	0	10	LOC_Os02g08310	tub family protein, expressed	2
5759	GATCAAGGCCAAGGACAAGG	GATCAAGGCCAAGGACA	18	0	18	0	18	LOC_Os02g58150	expressed protein	1
5760	GATCGCCGGCAAGGACAAGA	GATCGCCGGCAAGGACA	13	0	13	1	13	LOC_Os01g50910	late embryogenesis abundant protein, group 3, putative, expressed	1
5765	GATCCAAGGTTCTGACAGGA	GATCCAAGGTTCTGACA	6	0	6	0	6	LOC_Os04g51690	mannosyl-oligosaccharide 1,2-alpha-mannosidase IA, putative, expressed	2
5772	GATCAAATTCATATACAATT	GATCAAATTCATATACA	26	0	26	2	13	LOC_Os02g03230	nodule membrane protein, putative, expressed	2
5774	GATCAAACATATATACATGC	GATCAAACATATATACA	10	0	10	0	10	LOC_Os04g57230	regulatory protein RecX, putative, expressed	6
5801	GATCTTGCATGAAGCCAAAC	GATCTTGCATGAAGCCA	6	0	6	0	6	LOC_Os02g48460	beta-hydroxysteroid dehydrogenase type 7, putative, expressed	2
5828	GATCCTTGCTGTTGCCATTC	GATCCTTGCTGTTGCCA	15	0	15	0	15	LOC_Os01g52250	glycogen synthase, putative, expressed	1
5847	GATCCCTGAGCGAGACATGC	GATCCCTGAGCGAGACA	6	0	6	0	6	LOC_Os05g30210	expressed protein	3
5864	GATCGAGCTACTATACAAAC	GATCGAGCTACTATACA	12	0	12	0	12	LOC_Os01g05064	expressed protein	3
5871	GATCATCAGCTTAACCAAAA	GATCATCAGCTTAACCA	16	0	16	0	16	LOC_Os01g63780	nsp1-like C-terminal region family protein, expressed	3
5879	GATCTTATCTACTACCACCA	GATCTTATCTACTACCA	8	0	8	0	8	LOC_Os01g13700	OB-fold nucleic acid binding domain containing protein, expressed	3
5882	GATCAAAATTACTACCAGGC	GATCAAAATTACTACCA	8	0	8	1	8	LOC_Os02g13950	expressed protein	3
5898	GATCAAATTCACAGCCAGGC	GATCAAATTCACAGCCA	20	0	20	0	20	LOC_Os02g42860	ATP-dependent RNA helicase dhh1, putative, expressed	3
5899	GATCTGGAAGCGCGCCATTG	GATCTGGAAGCGCGCCA	5	0	5	0	5	LOC_Os09g29404	glycogen operon protein glgX, putative, expressed	6
5930	GATCATATGTACGTACATGT	GATCATATGTACGTACA	9	0	9	0	9	LOC_Os01g13170	ubiquitin-conjugating enzyme E2, putative, expressed	3
5958	GATCTCTGCCCTGCCCATAG	GATCTCTGCCCTGCCCA	7	0	7	0	7	LOC_Os07g46390	XIAP associated factor-1, putative, expressed	3
5969	GATCGCTGAAGTGGCCAACC	GATCGCTGAAGTGGCCA	8	0	8	0	8	LOC_Os04g35520	OsAPx7 - Stromal Ascorbate Peroxidase encoding gene, expressed	2
5970	GATCATTCCAGTGGCCAATG	GATCATTCCAGTGGCCA	12	0	12	0	12	LOC_Os06g15370	peptide transporter PTR2, putative, expressed	2
5985	GATCGGTGGATGAGACATAC	GATCGGTGGATGAGACA	6	0	6	0	6	LOC_Os04g54870	RNA recognition motif containing protein, putative, expressed	1
6008	GATCATCAGCAACTACAGCA	GATCATCAGCAACTACA	10	0	10	0	10	LOC_Os06g43270	protein kinase domain containing protein, expressed	1
6015	GATCCGGAATTTTTACACGC	GATCCGGAATTTTTACA	13	0	13	0	13	LOC_Os01g56000	RNA recognition motif family protein, expressed	2
6017	GATCATCCTTTTTTACAGAA	GATCATCCTTTTTTACA	7	0	7	0	7	LOC_Os01g21240	MLA6 protein, putative, expressed	2
6025	GATCTTGATTAACACCAAAC	GATCTTGATTAACACCA	6	0	6	0	6	LOC_Os01g03070	eukaryotic translation initiation factor 3 subunit 10, putative, expressed	2
6028	GATCAACTCCCACACCAAGA	GATCAACTCCCACACCA	11	0	11	1	11	LOC_Os04g42330	gamma-tubulin complex component 2, putative, expressed	3
6055	GATCCCGTCCATCGCCAGCG	GATCCCGTCCATCGCCA	11	0	11	0	11	LOC_Os03g23960	SF16-like protein, putative, expressed	1
6059	GATCATCGAGTTGGCCAACC	GATCATCGAGTTGGCCA	6	0	6	0	6	LOC_Os04g57520	UBX domain-containing protein 7, putative, expressed	3
6065	GATCTACAATCCTCACAGCG	GATCTACAATCCTCACA	17	0	17	0	17	LOC_Os12g05050	stem-specific protein TSJT1, putative, expressed	1
6067	GATCAGTCATCTAGACATAT	GATCAGTCATCTAGACA	12	0	12	0	12	LOC_Os11g36930	expressed protein	3
6079	GATCCACAGCAAAACCAAGA	GATCCACAGCAAAACCA	10	0	10	0	10	LOC_Os08g27240	DNA binding protein, putative, expressed	3
6090	GATCTATATTCACACCAACT	GATCTATATTCACACCA	11	0	11	0	11	LOC_Os08g40870	pentatricopeptide repeat protein, putative, expressed	2
6115	GATCGAATTCAATCCCAAAA	GATCGAATTCAATCCCA	14	0	14	0	14	LOC_Os08g01590	expressed protein	2
6116	GATCGGCATTAATCCCACTT	GATCGGCATTAATCCCA	7	0	7	0	7	LOC_Os06g34710	expressed protein	1
6135	GATCAAAAGGGAATCCAGAG	GATCAAAAGGGAATCCA	26	0	26	0	26	LOC_Os10g39470	expressed protein	3
6145	GATCAAGGATTGTCACATGT	GATCAAGGATTGTCACA	6	0	6	0	6	LOC_Os03g25750	expressed protein	5
6155	GATCGCCGCCGGGGACATCA	GATCGCCGCCGGGGACA	8	0	8	0	8	LOC_Os06g23440	eukaryotic translation initiation factor 1A, putative, expressed	1
6172	GATCTATAGGTGGTACATGG	GATCTATAGGTGGTACA	18	0	18	0	18	LOC_Os03g20730	chaperone protein dnaJ, putative, expressed	2
6180	GATCCAGCCACAAACCAATG	GATCCAGCCACAAACCA	8	0	8	0	8	LOC_Os02g15070	glutelin type-B 7 precursor, putative, expressed	1
6198	GATCCGGCTCTGTACCACAC	GATCCGGCTCTGTACCA	11	0	11	0	11	LOC_Os06g46600	heat shock protein Hsp88, putative, expressed	2
6209	GATCGTCATCTCCCCCATGC	GATCGTCATCTCCCCCA	18	0	18	0	18	LOC_Os06g47530	serine/threonine-protein kinase receptor precursor, putative, expressed	2
6218	GATCATTCAGCATGCCACCA	GATCATTCAGCATGCCA	8	0	8	0	8	LOC_Os01g15790	expressed protein	2
6222	GATCGATGGGTAATCCAAGA	GATCGATGGGTAATCCA	40	0	40	8	5	LOC_Os04g23830	oligoribonuclease, putative, expressed	2
6224	GATCTCTATGTAATCCAGTA	GATCTCTATGTAATCCA	7	0	7	0	7	LOC_Os11g12480	F-box domain containing protein, expressed	2
6238	GATCCATTCATTTGACAAGC	GATCCATTCATTTGACA	8	0	8	0	8	LOC_Os05g45890	tRNAHis guanylyltransferase family protein, expressed	1
6282	GATCATCCTTTGAGCCAGTG	GATCATCCTTTGAGCCA	17	0	17	0	17	LOC_Os06g04580	transcription factor TFIIF, putative, expressed	1
6285	GATCGAAGTTGATGCCAGTA	GATCGAAGTTGATGCCA	20	0	20	0	20	LOC_Os12g16880	prolamin PPROL 17 precursor, putative, expressed	3
6288	GATCACCCCAACATCCAGTG	GATCACCCCAACATCCA	10	0	10	0	10	LOC_Os09g25990	glutamate receptor 2.6 precursor, putative	3
6302	GATCCAAAATCTTCACAAAA	GATCCAAAATCTTCACA	7	0	7	0	7	LOC_Os06g07010	transposon protein, putative, unclassified, expressed	3
6306	GATCATCCAGATGGACATAT	GATCATCCAGATGGACA	31	0	31	0	31	LOC_Os05g10730	multidrug resistance-associated protein 6 precursor, putative, expressed	2
6328	GATCGTCAGGACCACCAGCC	GATCGTCAGGACCACCA	15	0	15	0	15	LOC_Os06g38294	peptide transporter PTR2, putative, expressed	3
6332	GATCCATTCAGTTACCAATG	GATCCATTCAGTTACCA	6	0	6	0	6	LOC_Os01g07350	hydrolase/ protein serine/threonine phosphatase, putative, expressed	2
6334	GATCTGTGTATTTACCACTT	GATCTGTGTATTTACCA	24	0	24	0	24	LOC_Os01g37950	expressed protein	1
6351	GATCATAATCCCTCCCAAAA	GATCATAATCCCTCCCA	8	0	8	0	8	LOC_Os07g43450	conserved hypothetical protein	2
6352	GATCCAGCTCCCTCCCATGA	GATCCAGCTCCCTCCCA	8	0	8	0	8	LOC_Os08g03520	glycine-rich protein 2b, putative, expressed	2
6359	GATCGTGTTGATAGCCAAAG	GATCGTGTTGATAGCCA	11	0	11	0	11	LOC_Os09g04210	hydrolase/ zinc ion binding protein, putative, expressed	5
6363	GATCGTGGGCAAGGCCATGG	GATCGTGGGCAAGGCCA	6	0	6	0	6	LOC_Os11g09370	histone deacetylase, putative, expressed	1
6364	GATCGATCTGAAGGCCATTT	GATCGATCTGAAGGCCA	24	0	24	0	24	LOC_Os05g46240	expressed protein	1
6366	GATCCGTCTGTATGCCATCG	GATCCGTCTGTATGCCA	6	0	6	0	6	LOC_Os01g34590	expressed protein	3
6373	GATCAGGTAACCATCCAAAC	GATCAGGTAACCATCCA	6	0	6	0	6	LOC_Os03g17850	beta3-glucuronyltransferase, putative, expressed	1
6374	GATCTTGTAACCATCCATGC	GATCTTGTAACCATCCA	16	0	16	0	16	LOC_Os03g38000	40S ribosomal protein S3, putative, expressed	1
6389	GATCTGTACCATTCACATTG	GATCTGTACCATTCACA	15	0	15	3	5	LOC_Os03g13810	expressed protein	2
6394	GATCTCAAGGCTGGACACAG	GATCTCAAGGCTGGACA	31	0	31	0	31	LOC_Os12g33020	protein translocase/ protein transporter, putative, expressed	1
6406	GATCATTGAAAGCTACAAAT	GATCATTGAAAGCTACA	8	0	8	0	8	LOC_Os04g55730	alpha-N-acetylglucosaminidase precursor, putative, expressed	1
6424	GATCTAATTAGCCACCAGAA	GATCTAATTAGCCACCA	8	0	8	0	8	LOC_Os07g31500	leucine-rich repeat receptor protein kinase EXS precursor, putative, expressed	3
6426	GATCACCTCGTCGACCAGTG	GATCACCTCGTCGACCA	6	0	6	0	6	LOC_Os03g19080	expressed protein	3
6431	GATCTCATTAAAACCCATTT	GATCTCATTAAAACCCA	13	0	13	0	13	LOC_Os03g07380	expressed protein	5
6437	GATCGATTCCATCCCCACAA	GATCGATTCCATCCCCA	15	0	15	0	15	LOC_Os09g11140	hypothetical protein	5
6446	GATCTAAGGAGTAGCCACAG	GATCTAAGGAGTAGCCA	11	0	11	0	11	LOC_Os01g08570	oxidoreductase, putative, expressed	2
6451	GATCTGCAGAGAGGCCATTG	GATCTGCAGAGAGGCCA	7	0	7	0	7	LOC_Os07g05880	kelch motif family protein, expressed	2
6454	GATCTGTAATCCTGCCACAT	GATCTGTAATCCTGCCA	7	0	7	0	7	LOC_Os07g32590	methionine aminopeptidase 1B, chloroplast precursor, putative, expressed	3
6458	GATCAACTGTCCATCCATCG	GATCAACTGTCCATCCA	23	0	23	0	23	LOC_Os06g29120	ATP binding protein, putative, expressed	1
6462	GATCCTTATTTTTCACATGG	GATCCTTATTTTTCACA	10	2	5	1	10	LOC_Os02g12320	retrotransposon protein, putative, Ty3-gypsy subclass, expressed	5
6490	GATCATTGGGGCCACCAGGC	GATCATTGGGGCCACCA	29	0	29	0	29	LOC_Os07g30970	nucleoside diphosphate kinase 1, putative, expressed	1
6513	GATCAGTTTGTTAGCCAATA	GATCAGTTTGTTAGCCA	6	0	6	0	6	LOC_Os03g09970	sulfate transporter 1.2, putative, expressed	6
6521	GATCATCTTGGAGGCCATCT	GATCATCTTGGAGGCCA	6	0	6	0	6	LOC_Os03g16080	protein brittle-1, chloroplast precursor, putative, expressed	3
6526	GATCACGGCGGCATCCACGA	GATCACGGCGGCATCCA	6	0	6	0	6	LOC_Os07g48490	expressed protein	1
6530	GATCAATCAATTTCACATCA	GATCAATCAATTTCACA	14	0	14	0	14	LOC_Os07g10780	remorin, putative, expressed	2
6552	GATCTGATAATGCTACATAT	GATCTGATAATGCTACA	10	0	10	1	10	LOC_Os04g10680	protein binding protein, putative, expressed	5
6555	GATCAGTCTAAATTACAGTT	GATCAGTCTAAATTACA	11	0	11	0	11	LOC_Os01g63970	sialyltransferase-like protein, putative, expressed	3
6568	GATCATTAATATCCGCAGCA	GATCATTAATATCCGCA	8	0	8	0	8	LOC_Os02g45010	expressed protein	3
6609	GATCAGAAATAAAATCATCG	GATCAGAAATAAAATCA	13	0	13	0	13	LOC_Os03g26030	expressed protein	3
6616	GATCGCCTGCGGAAGCAGAG	GATCGCCTGCGGAAGCA	6	0	6	0	6	LOC_Os04g58240	expressed protein	1
6636	GATCATTTCCATTAGCAAAA	GATCATTTCCATTAGCA	24	0	24	2	12	LOC_Os03g17740	organic anion transporter, putative, expressed	3
6640	GATCACCTGATAAGGCATCT	GATCACCTGATAAGGCA	11	0	11	0	11	LOC_Os06g19730	HEAT repeat family protein, expressed	1
6717	GATCCACGTCGAGCGCATCA	GATCCACGTCGAGCGCA	23	0	23	0	23	LOC_Os12g05430	60S ribosomal protein L26-1, putative, expressed	1
6722	GATCGCGTTCATCGGCAGGC	GATCGCGTTCATCGGCA	6	0	6	0	6	LOC_Os06g04200	granule-bound starch synthase 1, chloroplast precursor, putative, expressed	1
6735	GATCCGAACAACGTGCAGTC	GATCCGAACAACGTGCA	18	0	18	0	18	LOC_Os11g47820	glucan endo-1,3-beta-glucosidase precursor, putative, expressed	1
6745	GATCTGGAAACGCTCCATCT	GATCTGGAAACGCTCCA	10	0	10	0	10	LOC_Os09g30400	OsWRKY80 - Superfamily of rice TFs having WRKY and zinc finger domains, expressed	1
6746	GATCGACACACGCTCCATCA	GATCGACACACGCTCCA	8	0	8	0	8	LOC_Os01g68380	expressed protein	1
6751	GATCTTGGTCATGTCCACAC	GATCTTGGTCATGTCCA	23	0	23	0	23	LOC_Os04g40550	expressed protein	2
6762	GATCTTTTTTTGAAGCATCC	GATCTTTTTTTGAAGCA	11	0	11	0	11	LOC_Os08g43250	antiporter/ drug transporter/ transporter, putative, expressed	2
6769	GATCATGCTCGGGAGCATGG	GATCATGCTCGGGAGCA	7	0	7	0	7	LOC_Os09g30466	nuclear ribonuclease Z, putative, expressed	1
6770	GATCGTCTCAGTTAGCATGC	GATCGTCTCAGTTAGCA	9	0	9	0	9	LOC_Os06g43370	cytochrome P450 71D10, putative, expressed	2
6772	GATCCTTTCATTTAGCAGGA	GATCCTTTCATTTAGCA	23	0	23	0	23	LOC_Os04g20810	receptor protein kinase-like protein, putative, expressed	5
6782	GATCGCCGCCGTCGGCAGCG	GATCGCCGCCGTCGGCA	6	0	6	0	6	LOC_Os03g31280	hypothetical protein	1
6806	GATCAACCCATGCTCCACCC	GATCAACCCATGCTCCA	19	0	19	0	19	LOC_Os06g51084	1,4-alpha-glucan branching enzyme, chloroplast precursor, putative, expressed	3
6817	GATCCACCCGTTTTCCAGCT	GATCCACCCGTTTTCCA	9	0	9	0	9	LOC_Os06g45670	glycine cleavage system H protein 1, mitochondrial precursor, putative, expressed	2
6819	GATCCTTAGGCTAAGCAGTT	GATCCTTAGGCTAAGCA	8	0	8	0	8	LOC_Os04g43030	triacylglycerol lipase, putative, expressed	2
6824	GATCTGGCGATGCAGCAGGC	GATCTGGCGATGCAGCA	15	0	15	0	15	LOC_Os12g24240	expressed protein	1
6827	GATCCGGCCGTGCAGCATGC	GATCCGGCCGTGCAGCA	5	0	5	0	5	LOC_Os03g48180	peptide transporter PTR2, putative, expressed	1
6831	GATCACCAAGTGGAGCACCA	GATCACCAAGTGGAGCA	6	0	6	0	6	LOC_Os04g32550	defender against cell death 1, putative, expressed	3
6848	GATCGTTGAGAGTGGCATGC	GATCGTTGAGAGTGGCA	9	0	9	0	9	LOC_Os11g33190	F-box domain containing protein, expressed	1
6859	GATCAATTTTGCCTGCATTT	GATCAATTTTGCCTGCA	5	0	5	0	5	LOC_Os01g08340	protein binding protein, putative, expressed	2
6899	GATCTGGACCATGAGCAAGC	GATCTGGACCATGAGCA	13	0	13	0	13	LOC_Os02g16000	GAMYB-binding protein, putative, expressed	1
6910	GATCAGCTGGCAGGGCAGTG	GATCAGCTGGCAGGGCA	6	0	6	0	6	LOC_Os10g33420	expressed protein	1
6919	GATCTATAGAAGATGCAGAA	GATCTATAGAAGATGCA	10	0	10	0	10	LOC_Os03g57460	fasciclin domain, putative, expressed	3
6929	GATCTACCTATCTTGCAATG	GATCTACCTATCTTGCA	10	0	10	0	10	LOC_Os02g47360	endonuclease, putative, expressed	2
6944	GATCAATTTAAACAGCATAC	GATCAATTTAAACAGCA	18	0	18	0	18	LOC_Os08g08830	expressed protein	3
6969	GATCCGAGCCTGTGGCACAA	GATCCGAGCCTGTGGCA	10	0	10	0	10	LOC_Os03g53980	expressed protein	1
6974	GATCAGAAAGAGCTGCACTA	GATCAGAAAGAGCTGCA	9	0	9	0	9	LOC_Os06g10430	gb protein, putative, expressed	3
6978	GATCAGGAAGAGGTGCAACG	GATCAGGAAGAGGTGCA	10	0	10	0	10	LOC_Os01g28030	peroxidase 24 precursor, putative, expressed	1
6979	GATCCCGGTTAGGTGCAAAT	GATCCCGGTTAGGTGCA	11	0	11	0	11	LOC_Os09g21280	hypothetical protein	6
6988	GATCAACATCCATTCCATGT	GATCAACATCCATTCCA	6	0	6	0	6	LOC_Os01g17240	sialin, putative, expressed	2
7007	GATCCAGAACTCACGCAATG	GATCCAGAACTCACGCA	14	0	14	0	14	LOC_Os09g21460	expressed protein	2
7016	GATCATGCTTTGAGGCATCA	GATCATGCTTTGAGGCA	8	0	8	0	8	LOC_Os10g11140	phosphoglucomutase, chloroplast precursor, putative, expressed	3
7025	GATCTCTGGCGCGGGCATCC	GATCTCTGGCGCGGGCA	5	0	5	0	5	LOC_Os06g50590	hypothetical protein	1
7026	GATCTTGTAAATTGGCAGAC	GATCTTGTAAATTGGCA	10	0	10	0	10	LOC_Os04g02140	E2F-related protein, putative, expressed	2
7035	GATCTGACCTCGCTGCAAGA	GATCTGACCTCGCTGCA	6	0	6	0	6	LOC_Os01g59850	ZIGA4, putative, expressed	1
7040	GATCCCTTGAGGTTGCATTT	GATCCCTTGAGGTTGCA	12	0	12	0	12	LOC_Os03g08730	uroporphyrinogen-III synthase, putative, expressed	1
7043	GATCATGCTCCTATCCAGAT	GATCATGCTCCTATCCA	8	0	8	0	8	LOC_Os03g56310	cytosolic purine 5-nucleotidase, putative, expressed	3
7051	GATCCCATCTCATTCCATGT	GATCCCATCTCATTCCA	8	0	8	0	8	LOC_Os04g47810	expressed protein	2
7061	GATCTCTGTTTAAAGCATTA	GATCTCTGTTTAAAGCA	6	0	6	0	6	LOC_Os04g55720	D-3-phosphoglycerate dehydrogenase, chloroplast precursor, putative, expressed	5
7070	GATCACTCTGTTGAGCAAGA	GATCACTCTGTTGAGCA	13	0	13	0	13	LOC_Os03g60340	expressed protein	2
7089	GATCTGTTCCGTAGGCAGAT	GATCTGTTCCGTAGGCA	10	0	10	0	10	LOC_Os04g20774	pumilio-family RNA binding repeat containing protein, expressed	5
7100	GATCCGGCGACTTGGCATCT	GATCCGGCGACTTGGCA	6	0	6	0	6	LOC_Os11g36840	hypothetical protein	3
7108	GATCAAGTTATGATGCAAAC	GATCAAGTTATGATGCA	14	0	14	0	14	LOC_Os10g40934	flavonol synthase/flavanone 3-hydroxylase, putative, expressed	2
7119	GATCTTGGCATGTTGCATTT	GATCTTGGCATGTTGCA	29	0	29	0	29	LOC_Os06g16290	h/ACA ribonucleoprotein complex subunit 2, putative, expressed	2
7121	GATCTGTGACTGTTGCATGT	GATCTGTGACTGTTGCA	6	0	6	0	6	LOC_Os05g25040	expressed protein	2
7126	GATCCTGGTATTCTCCACCG	GATCCTGGTATTCTCCA	6	0	6	0	6	LOC_Os10g41534	ICE-like protease p20 domain containing protein, expressed	2
7138	GATCTCATTCACAAGCATCT	GATCTCATTCACAAGCA	15	0	15	0	15	LOC_Os12g13824	expressed protein	3
7142	GATCGGAGATTACAGCATTT	GATCGGAGATTACAGCA	24	0	24	0	24	LOC_Os02g38040	protein binding protein, putative, expressed	1
7143	GATCATCCTGTTCAGCAAGC	GATCATCCTGTTCAGCA	13	0	13	0	13	LOC_Os07g27810	fiber protein Fb34, putative, expressed	3
7148	GATCAAGCCAAAGAGCATCT	GATCAAGCCAAAGAGCA	8	0	8	0	8	LOC_Os03g58710	riboflavin kinase family protein, expressed	2
7160	GATCCAGTTCAACGGCAGCG	GATCCAGTTCAACGGCA	6	0	6	0	6	LOC_Os04g31610	MYND finger family protein, expressed	1
7175	GATCAATTATGTTGGCATCA	GATCAATTATGTTGGCA	8	0	8	0	8	LOC_Os09g34040	TBC1 domain family member 22A, putative, expressed	5
7183	GATCTGGAGGTGGTGCATGC	GATCTGGAGGTGGTGCA	18	1	18	3	6	LOC_Os05g29170	expressed protein	2
7186	GATCAATGTAATGTGCAATT	GATCAATGTAATGTGCA	6	0	6	0	6	LOC_Os11g14220	tubulin alpha-3 chain, putative, expressed	5
7189	GATCTACATGTGTTGCATGG	GATCTACATGTGTTGCA	6	0	6	0	6	LOC_Os03g49580	eukaryotic peptide chain release factor subunit 1-1, putative, expressed	2
7216	GATCCATAACAAGAGCACTC	GATCCATAACAAGAGCA	13	0	13	0	13	LOC_Os02g56040	chaperone protein dnaJ, putative, expressed	2
7219	GATCCCTCCACAGAGCAGCG	GATCCCTCCACAGAGCA	8	0	8	0	8	LOC_Os06g02440	expressed protein	1
7246	GATCAGGGTTATATGCACTG	GATCAGGGTTATATGCA	13	0	13	0	13	LOC_Os02g48840	dual specificity protein phosphatase 4, putative, expressed	2
7257	GATCTATCTCATGTGCAGCC	GATCTATCTCATGTGCA	8	0	8	0	8	LOC_Os06g36270	receptor-like protein kinase 5 precursor, putative, expressed	5
7260	GATCATGTTCATGTGCACAA	GATCATGTTCATGTGCA	10	0	10	0	10	LOC_Os07g02780	MAPKKK5, putative, expressed	2
7274	GATCAAGCTTTACTCCATGG	GATCAAGCTTTACTCCA	11	0	11	0	11	LOC_Os01g73160	40S ribosomal protein S10, putative, expressed	3
7292	GATCGACATGCAGAGCAGTG	GATCGACATGCAGAGCA	10	0	10	0	10	LOC_Os04g09390	lectin precursor, putative, expressed	2
7295	GATCATTTTGCAGAGCAGAA	GATCATTTTGCAGAGCA	7	0	7	0	7	LOC_Os02g19850	protein dimerization, putative, expressed	2
7299	GATCTCTGCATATAGCAGGC	GATCTCTGCATATAGCA	11	0	11	0	11	LOC_Os03g05660	protein LRP16, putative, expressed	3
7302	GATCGAGAGGCACCGCATGA	GATCGAGAGGCACCGCA	9	0	9	0	9	LOC_Os03g45250	cupin, RmlC-type, putative, expressed	3
7314	GATCATTAAGTACGGCAAGG	GATCATTAAGTACGGCA	11	0	11	0	11	LOC_Os02g09820	zinc finger, C3HC4 type family protein, expressed	1
7320	GATCCCGCAGCTGGGCATCG	GATCCCGCAGCTGGGCA	26	0	26	4	6.5	LOC_Os03g01110	RNA methyltransferase, TrmH family protein, expressed	1
7321	GATCCCCTCGCTGGGCAGCA	GATCCCCTCGCTGGGCA	6	0	6	0	6	LOC_Os09g37020	expressed protein	1
7342	GATCATCAGGCTGTGCACAT	GATCATCAGGCTGTGCA	11	0	11	0	11	LOC_Os10g30054	ENT domain containing protein, expressed	3
7345	GATCTTCATTATTTGCAGAA	GATCTTCATTATTTGCA	6	0	6	0	6	LOC_Os06g05380	OsWRKY73 - Superfamily of rice TFs having WRKY and zinc finger domains, expressed	2
7375	GATCCCAATCCCTAGCAGGG	GATCCCAATCCCTAGCA	11	0	11	0	11	LOC_Os04g57810	expressed protein	3
7378	GATCAGAGGACGTCGCAGTG	GATCAGAGGACGTCGCA	10	0	10	0	10	LOC_Os04g39100	peroxidase 65 precursor, putative, expressed	3
7379	GATCCAACAGGGTCGCACTT	GATCCAACAGGGTCGCA	8	0	8	0	8	LOC_Os05g40330	auxin hydrogen symporter, putative, expressed	3
7389	GATCACATGGAAATGCATTA	GATCACATGGAAATGCA	10	0	10	0	10	LOC_Os01g39134	calcium ion binding protein, putative, expressed	2
7395	GATCAGGCCTGTATGCAATG	GATCAGGCCTGTATGCA	6	0	6	0	6	LOC_Os05g03120	myosin heavy chain-like protein, putative, expressed	2
7416	GATCTCTTCCTAGTCCAGGA	GATCTCTTCCTAGTCCA	12	0	12	0	12	LOC_Os01g49060	protein prenyltransferase, putative, expressed	2
7449	GATCTTAAAAGCCGGCAATG	GATCTTAAAAGCCGGCA	17	0	17	0	17	LOC_Os07g48430	nucleoside-triphosphatase, putative, expressed	1
7452	GATCCTTTGTTTGGGCATTC	GATCCTTTGTTTGGGCA	6	0	6	0	6	LOC_Os03g60730	transposon protein, putative, unclassified, expressed	3
7479	GATCCTGAGGTTGTGCATAC	GATCCTGAGGTTGTGCA	10	0	10	0	10	LOC_Os04g53440	RNA Binding Protein 45, putative, expressed	3
7496	GATCTGCCTGCCGTCCAGGT	GATCTGCCTGCCGTCCA	13	0	13	0	13	LOC_Os07g43810	ribonucleoprotein A, chloroplast precursor, putative, expressed	3
7497	GATCACCCTCGCGTCCACCC	GATCACCCTCGCGTCCA	6	0	6	0	6	LOC_Os06g47600	thaumatin-like protein precursor, putative, expressed	1
7511	GATCAAGAACAGCAGCATCC	GATCAAGAACAGCAGCA	7	0	7	0	7	LOC_Os08g32090	ATP-dependent RNA helicase DDX54, putative, expressed	3
7514	GATCTCGGGGACGAGCAGCA	GATCTCGGGGACGAGCA	7	0	7	0	7	LOC_Os04g49000	RING zinc finger protein-like, putative, expressed	1
7535	GATCATGTTACATGGCACTG	GATCATGTTACATGGCA	8	0	8	0	8	LOC_Os08g03676	pentatricopeptide repeat protein PPR1106-17, putative, expressed	2
7538	GATCAATCTGTAATGCAGGG	GATCAATCTGTAATGCA	10	0	10	0	10	LOC_Os06g38294	peptide transporter PTR2, putative, expressed	2
7571	GATCCAACTTCGAAGCAGAG	GATCCAACTTCGAAGCA	11	0	11	2	5.5	LOC_Os03g13730	translocase of chloroplast 34, putative, expressed	2
7576	GATCTCATAGGCGAGCAGAT	GATCTCATAGGCGAGCA	37	0	37	4	9.25	LOC_Os03g56060	CSLC9 - cellulose synthase-like family C, expressed	1
7589	GATCCAGAACCGCGGCATCA	GATCCAGAACCGCGGCA	13	0	13	0	13	LOC_Os07g19070	expressed protein	1
7608	GATCCCTCAAAAAATCACTG	GATCCCTCAAAAAATCA	15	0	15	2	7.5	LOC_Os03g58620	small multi-drug export protein, putative, expressed	1
7614	GATCTCCAACAGGTCCAGCA	GATCTCCAACAGGTCCA	11	0	11	0	11	LOC_Os04g32680	pollen-specific protein C13 precursor, putative, expressed	2
7632	GATCATCTCAACTCTCAGGC	GATCATCTCAACTCTCA	11	0	11	0	11	LOC_Os06g42640	transposon protein, putative, Mutator sub-class, expressed	2
7645	GATCGACCAGCGATTCATTT	GATCGACCAGCGATTCA	20	0	20	0	20	LOC_Os03g13540	purple acid phosphatase 1, putative, expressed	1
7652	GATCTGTAAATGCTTCATGG	GATCTGTAAATGCTTCA	16	0	16	0	16	LOC_Os01g72530	calmodulin-like protein 41, putative, expressed	2
7653	GATCATTGTATGCTTCAGTG	GATCATTGTATGCTTCA	11	0	11	0	11	LOC_Os04g45900	transposon protein, putative, unclassified, expressed	5
7662	GATCAATGTGACAAAGAACA	GATCAATGTGACAAAGA	6	0	6	0	6	LOC_Os12g37550	expressed protein	6
7665	GATCCAGAACTACAAGATTC	GATCCAGAACTACAAGA	10	0	10	0	10	LOC_Os04g54940	ATEB1A, putative, expressed	1
7668	GATCTTGGGGTACAAGAGGA	GATCTTGGGGTACAAGA	6	0	6	0	6	LOC_Os04g52230	ent-kaurene synthase B, chloroplast precursor, putative, expressed	1
7675	GATCCTCTGTTGCATCATGC	GATCCTCTGTTGCATCA	17	0	17	0	17	LOC_Os07g42994	hydrolase, putative, expressed	3
7707	GATCGTCTCACCGGTCAGTC	GATCGTCTCACCGGTCA	6	0	6	1	6	LOC_Os01g54670	coiled-coil domain-containing protein 25, putative, expressed	2
7717	GATCAGGGGCTGCTTCATTC	GATCAGGGGCTGCTTCA	8	0	8	0	8	LOC_Os05g19970	nucleic acid binding protein, putative, expressed	1
7722	GATCGTGGAAATGTTCAAGG	GATCGTGGAAATGTTCA	14	0	14	0	14	LOC_Os01g56900	expressed protein	1
7724	GATCGTTATAATGTTCATTT	GATCGTTATAATGTTCA	26	0	26	0	26	LOC_Os11g26790	water stress-inducible protein Rab21, putative, expressed	2
7735	GATCCATTTTAAAATCAAGA	GATCCATTTTAAAATCA	6	0	6	0	6	LOC_Os07g31380	NAD-dependent malic enzyme 62 kDa isoform, mitochondrial precursor, putative, expressed	3
7739	GATCAAAAACCAAATCAAAA	GATCAAAAACCAAATCA	15	0	15	0	15	LOC_Os03g48820	conserved hypothetical protein	2
7741	GATCTAGCTCTTAATCATCC	GATCTAGCTCTTAATCA	10	0	10	0	10	LOC_Os07g36930	expressed protein	5
7743	GATCATCATCATCATCAGGC	GATCATCATCATCATCA	17	0	17	0	17	LOC_Os07g04180	amino acid permease 6, putative, expressed	3
7758	GATCTTTTCTATACTCAGCT	GATCTTTTCTATACTCA	11	0	11	0	11	LOC_Os05g14170	expressed protein	1
7764	GATCTGATGATAGCTCAGAA	GATCTGATGATAGCTCA	11	0	11	0	11	LOC_Os10g41370	WD-repeat protein 8, putative, expressed	2
7767	GATCTTGCGTGCTCTCAATT	GATCTTGCGTGCTCTCA	11	0	11	0	11	LOC_Os07g27930	DNA-directed RNA polymerases I, II, and III 14.4 kDa polypeptide, putative, expressed	3
7769	GATCACCAAATCTCTCACAA	GATCACCAAATCTCTCA	9	0	9	0	9	LOC_Os01g65600	PHD-finger family protein, expressed	6
7775	GATCAACAGCATTGTCAAAT	GATCAACAGCATTGTCA	11	0	11	0	11	LOC_Os03g31300	chaperone clpB 1, putative, expressed	1
7784	GATCATTCATTGATTCATTC	GATCATTCATTGATTCA	10	0	10	0	10	LOC_Os08g44470	expressed protein	3
7819	GATCTGTTGTGAAATCAGTC	GATCTGTTGTGAAATCA	9	0	9	0	9	LOC_Os02g38440	steroid dehydrogenase KIK-I, putative, expressed	5
7824	GATCATAGTCATCATCACAA	GATCATAGTCATCATCA	13	0	13	0	13	LOC_Os11g17799	expressed protein	6
7829	GATCCACGGGTCTATCAGAG	GATCCACGGGTCTATCA	21	0	21	0	21	LOC_Os08g19590	OCL3 protein, putative, expressed	3
7835	GATCATTTTAACGCTCATGA	GATCATTTTAACGCTCA	10	0	10	0	10	LOC_Os01g54460	hypothetical protein	5
7845	GATCGTACCGGTAGTCATTT	GATCGTACCGGTAGTCA	7	0	7	0	7	LOC_Os02g33290	expressed protein	2
7888	GATCGGTTCAGAAATCAACC	GATCGGTTCAGAAATCA	17	0	17	0	17	LOC_Os02g10160	expressed protein	6
7906	GATCTCGTCACGTCTCAGCT	GATCTCGTCACGTCTCA	13	0	13	0	13	LOC_Os02g09060	BRCA1-associated protein, putative, expressed	1
7917	GATCGCCGCGGGGGTCATCG	GATCGCCGCGGGGGTCA	8	0	8	1	8	LOC_Os02g20490	expressed protein	1
7925	GATCGTGCGTGTTGTCAGCC	GATCGTGCGTGTTGTCA	9	0	9	0	9	LOC_Os11g41820	splicing factor U2AF 65 kDa subunit, putative, expressed	2
7927	GATCCTCTTCCTATTCACTT	GATCCTCTTCCTATTCA	6	0	6	0	6	LOC_Os07g05470	AIR9, putative, expressed	3
7943	GATCATTCTGATTTTCAGAA	GATCATTCTGATTTTCA	10	0	10	0	10	LOC_Os12g13440	phosphatidylinositol-4-phosphate 5-Kinase family protein, expressed	1
7948	GATCTGCGACAGAAAGAAAA	GATCTGCGACAGAAAGA	15	0	15	0	15	LOC_Os04g32920	potassium transporter 1, putative, expressed	3
7971	GATCATGAGATGTATCATAT	GATCATGAGATGTATCA	10	0	10	0	10	LOC_Os08g04470	ubiquitin-protein ligase, putative, expressed	3
7977	GATCAGAGAAAGGCTCAAGG	GATCAGAGAAAGGCTCA	7	0	7	0	7	LOC_Os02g54360	expressed protein	1
8008	GATCATCTTATTTGTCATGG	GATCATCTTATTTGTCA	11	0	11	0	11	LOC_Os01g12830	glyoxylate reductase, putative, expressed	6
8020	GATCATTCCGGTCTTCAATA	GATCATTCCGGTCTTCA	10	0	10	0	10	LOC_Os05g49180	expressed protein	1
8024	GATCTCAGCCTTGTTCATGA	GATCTCAGCCTTGTTCA	8	0	8	0	8	LOC_Os03g48810	permease 1, putative, expressed	1
8025	GATCATCGCGTTGTTCACTC	GATCATCGCGTTGTTCA	8	0	8	0	8	LOC_Os06g10650	tyrosine specific protein phosphatase family protein, putative, expressed	5
8045	GATCAGCAGGTACATCATGC	GATCAGCAGGTACATCA	18	0	18	0	18	LOC_Os12g02500	esterase PIR7B, putative, expressed	3
8046	GATCTTAAATTACATCAATA	GATCTTAAATTACATCA	8	0	8	0	8	LOC_Os03g59050	ATP-dependent RNA helicase ded1, putative, expressed	2
8055	GATCTTCTTCTGTATCATTA	GATCTTCTTCTGTATCA	6	0	6	0	6	LOC_Os04g46920	actin depolymerizing factor, putative, expressed	3
8056	GATCTGGACTTGTATCATCT	GATCTGGACTTGTATCA	13	0	13	0	13	LOC_Os04g33640	glucan endo-1,3-beta-glucosidase 7 precursor, putative, expressed	3
8080	GATCCCGAGGCTGGTCAGGC	GATCCCGAGGCTGGTCA	15	0	15	0	15	LOC_Os07g30960	zeaxanthin epoxidase, chloroplast precursor, putative, expressed	1
8101	GATCAAGAAGTTCTTCAAAA	GATCAAGAAGTTCTTCA	10	1	10	0	10	LOC_Os03g19500	ubiquitinating enzyme, putative, expressed	1
8112	GATCCCCTTTTTGTTCATGC	GATCCCCTTTTTGTTCA	9	0	9	1	9	LOC_Os03g45260	membrin 11, putative, expressed	2
8124	GATCAGCATGCGAAAGATGA	GATCAGCATGCGAAAGA	10	0	10	0	10	LOC_Os08g42050	transmembrane emp24 domain-containing protein 3 precursor, putative, expressed	7
8133	GATCTCATCTGCAATCATCA	GATCTCATCTGCAATCA	10	0	10	0	10	LOC_Os03g44150	ornithine aminotransferase, putative, expressed	3
8227	GATCCCTTGACCAATCAGAG	GATCCCTTGACCAATCA	10	0	10	0	10	LOC_Os03g06220	ATP-dependent RNA helicase DBP5, putative, expressed	1
8276	GATCGAAGTCGTTCTCAGTG	GATCGAAGTCGTTCTCA	11	0	11	0	11	LOC_Os03g10880	transposon protein, putative, Mutator sub-class, expressed	2
8289	GATCCATCCATCCGTCAAGC	GATCCATCCATCCGTCA	10	0	10	0	10	LOC_Os01g10840	shaggy-related protein kinase eta, putative, expressed	2
8299	GATCTCTATTAAATTCAGAG	GATCTCTATTAAATTCA	13	0	13	0	13	LOC_Os03g38950	expressed protein	3
8302	GATCCATCACCAATTCATGA	GATCCATCACCAATTCA	10	0	10	0	10	LOC_Os09g29950	protease 2, putative, expressed	5
8358	GATCATGTTAAGCCTCATAC	GATCATGTTAAGCCTCA	9	0	9	0	9	LOC_Os04g53606	expressed protein	2
8362	GATCGTTGGCCTGCTCAAGG	GATCGTTGGCCTGCTCA	13	0	13	0	13	LOC_Os08g17410	BRASSINOSTEROID INSENSITIVE 1 precursor, putative, expressed	1
8368	GATCACATGGTTTCTCATTG	GATCACATGGTTTCTCA	8	0	8	0	8	LOC_Os06g28524	expressed protein	3
8383	GATCTACCGATACTTCACTG	GATCTACCGATACTTCA	6	0	6	0	6	LOC_Os11g28340	ER lumen protein retaining receptor, putative, expressed	1
8411	GATCTGTTGCCGCCTCAGCA	GATCTGTTGCCGCCTCA	7	0	7	0	7	LOC_Os09g32050	chaperone protein dnaJ 10, putative, expressed	3
8412	GATCCTCCGTCGCCTCATAT	GATCCTCCGTCGCCTCA	8	0	8	0	8	LOC_Os08g02000	retrotransposon protein, putative, unclassified, expressed	5
8419	GATCGAAGCAGTGCTCAAGT	GATCGAAGCAGTGCTCA	6	0	6	0	6	LOC_Os05g28200	bacteriochlorophyll synthase 34 kDa chain, putative, expressed	3
8420	GATCATTGAGGTGCTCATAG	GATCATTGAGGTGCTCA	6	0	6	0	6	LOC_Os07g12490	nucleic acid binding protein, putative, expressed	3
8421	GATCAAAAATTTTCTCATGC	GATCAAAAATTTTCTCA	11	0	11	0	11	LOC_Os05g02530	chloride intracellular channel 6, putative, expressed	1
8428	GATCAGTATAATCGTCATCA	GATCAGTATAATCGTCA	7	0	7	0	7	LOC_Os06g43570	proteasome subunit beta type 3, putative, expressed	3
8441	GATCGTACATGATTTCACAC	GATCGTACATGATTTCA	22	0	22	0	22	LOC_Os03g11220	RPGR, putative, expressed	3
8461	GATCGAACTCCAACTCATCC	GATCGAACTCCAACTCA	25	0	25	0	25	LOC_Os06g01710	expressed protein	1
8475	GATCCTAATGGTGCTCAAGT	GATCCTAATGGTGCTCA	8	0	8	0	8	LOC_Os08g42050	transmembrane emp24 domain-containing protein 3 precursor, putative, expressed	1
8478	GATCATAGCTAAAGTCAGAA	GATCATAGCTAAAGTCA	15	0	15	1	15	LOC_Os10g37280	sphingosine kinase, putative, expressed	2
8487	GATCTTGTGTACATTCAGTC	GATCTTGTGTACATTCA	8	0	8	0	8	LOC_Os01g04690	hypothetical protein	1
8503	GATCTACTCGTATTTCAATG	GATCTACTCGTATTTCA	12	0	12	0	12	LOC_Os03g55330	arginine N-methyltransferase 2, putative, expressed	1
8511	GATCAAGCAACAAAAGAAGA	GATCAAGCAACAAAAGA	6	0	6	0	6	LOC_Os04g31940	heat shock protein binding protein, putative, expressed	3
8535	GATCTCTGACTAACTCACGA	GATCTCTGACTAACTCA	6	0	6	0	6	LOC_Os07g19494	expressed protein	3
8542	GATCGCTTTGTTGCTCAAGT	GATCGCTTTGTTGCTCA	9	0	9	0	9	LOC_Os06g48350	eukaryotic translation initiation factor 5, putative, expressed	2
8562	GATCTTGCGTACGTTCAGTG	GATCTTGCGTACGTTCA	5	0	5	0	5	LOC_Os04g40860	transposon protein, putative, unclassified, expressed	3
8564	GATCAGCCAACCTTTCAGTC	GATCAGCCAACCTTTCA	12	0	12	0	12	LOC_Os05g03540	expressed protein	3
8565	GATCACCTGACCTTTCATGT	GATCACCTGACCTTTCA	7	0	7	0	7	LOC_Os07g40150	expressed protein	2
8569	GATCAAAGGCCAAAAGAATT	GATCAAAGGCCAAAAGA	8	0	8	0	8	LOC_Os10g37230	expressed protein	3
8578	GATCTATCACATAATCACTT	GATCTATCACATAATCA	9	0	9	0	9	LOC_Os07g43350	ATP binding protein, putative, expressed	1
8584	GATCATGAAGAGCATCATGC	GATCATGAAGAGCATCA	9	1	9	0	9	LOC_Os07g48160	alpha-galactosidase precursor, putative, expressed	1
8602	GATCCAATTGAATCTCATAC	GATCCAATTGAATCTCA	10	0	10	0	10	LOC_Os02g45480	nucleic acid binding protein, putative, expressed	3
8621	GATCCCTATCCCTGTCACGG	GATCCCTATCCCTGTCA	7	0	7	0	7	LOC_Os08g37960	splicing factor, arginine/serine-rich 2, putative, expressed	3
8629	GATCAAGGCAGCTGTCAAGA	GATCAAGGCAGCTGTCA	5	0	5	0	5	LOC_Os01g24690	60S ribosomal protein L23A, putative, expressed	1
8635	GATCGGCAGGTCCTTCATGG	GATCGGCAGGTCCTTCA	13	0	13	0	13	LOC_Os05g50510	O-acetyltransferase, putative, expressed	3
8648	GATCCTGCTAGAAAAGAGGG	GATCCTGCTAGAAAAGA	12	0	12	0	12	LOC_Os04g30420	chloroplastic quinone-oxidoreductase, putative, expressed	2
8664	GATCTTTTATCATATCATTG	GATCTTTTATCATATCA	19	0	19	0	19	LOC_Os02g38800	26S proteasome non-ATPase regulatory subunit 6, putative, expressed	6
8672	GATCTCCAAGCATCTCAGCA	GATCTCCAAGCATCTCA	7	0	7	0	7	LOC_Os02g29090	expressed protein	1
8701	GATCAATTGTCACAAGAACT	GATCAATTGTCACAAGA	8	0	8	0	8	LOC_Os08g27540	expressed protein	3
8709	GATCACGGTTGTAATCACAA	GATCACGGTTGTAATCA	7	0	7	0	7	LOC_Os06g15700	expressed protein	2
8748	GATCTTAGCACGCTTCAAGA	GATCTTAGCACGCTTCA	8	0	8	0	8	LOC_Os01g56790	expressed protein	1
8759	GATCTATGATGGGTTCATTT	GATCTATGATGGGTTCA	18	0	18	0	18	LOC_Os03g14020	expressed protein	2
8765	GATCAGGCATAGTTTCAAGC	GATCAGGCATAGTTTCA	8	0	8	0	8	LOC_Os03g53419	hypothetical protein	2
8766	GATCTTGTGGTAAAAGAGAG	GATCTTGTGGTAAAAGA	11	0	11	0	11	LOC_Os03g24460	aminotransferase, class IV family protein, expressed	1
8779	GATCGATCTGATAATCAGAC	GATCGATCTGATAATCA	14	0	14	0	14	LOC_Os10g27170	calmodulin binding protein, putative, expressed	3
8782	GATCTCCACACTAATCAAAA	GATCTCCACACTAATCA	17	0	17	0	17	LOC_Os07g49410	uncharacterized ACR, YagE family COG1723 containing protein, expressed	3
8821	GATCCTTACCAGAACGACAA	GATCCTTACCAGAACGA	6	0	6	0	6	LOC_Os07g42490	sucrose synthase 3, putative, expressed	1
8833	GATCAAAGTTTTTCCGAGGG	GATCAAAGTTTTTCCGA	9	0	9	0	9	LOC_Os01g69210	mannosyl-oligosaccharide glucosidase, putative, expressed	3
8834	GATCAAGTTACAGAAGAAAG	GATCAAGTTACAGAAGA	11	0	11	0	11	LOC_Os02g44610	protein kinase, putative, expressed	3
8839	GATCGACGGTCAGAAGAGAC	GATCGACGGTCAGAAGA	8	0	8	0	8	LOC_Os01g36460	myb-related protein Hv33, putative, expressed	2
8840	GATCGATGGTCAGAAGAAGG	GATCGATGGTCAGAAGA	10	0	10	0	10	LOC_Os01g40070	expressed protein	3
8842	GATCCAACTGCTGAAGAAGA	GATCCAACTGCTGAAGA	11	0	11	0	11	LOC_Os11g20689	exosome complex exonuclease RRP43, putative, expressed	1
8852	GATCTCAAGACCACAGACAT	GATCTCAAGACCACAGA	18	0	18	0	18	LOC_Os12g39840	expressed protein	2
8855	GATCCAATCGAATCAGACCA	GATCCAATCGAATCAGA	26	0	26	0	26	LOC_Os03g63999	expressed protein	3
8869	GATCTTATCTCTTGAGAGGT	GATCTTATCTCTTGAGA	22	0	22	0	22	LOC_Os12g08230	expressed protein	2
8870	GATCATCAGAGTTGAGAATG	GATCATCAGAGTTGAGA	7	0	7	0	7	LOC_Os03g62580	vacuolar protein sorting-associated protein VPS9, putative, expressed	5
8874	GATCCCATGGTTGTAGATGA	GATCCCATGGTTGTAGA	26	0	26	3	8.66667	LOC_Os05g38810	PWWP domain containing protein, expressed	1
8891	GATCAGTGCAACCAAGATAA	GATCAGTGCAACCAAGA	8	0	8	0	8	LOC_Os02g35620	expressed protein	3
8895	GATCTAGGTCACCAAGAACT	GATCTAGGTCACCAAGA	41	0	41	7	5.85714	LOC_Os05g09708	hypothetical protein	3
8907	GATCGGCTGAGCACAGATAC	GATCGGCTGAGCACAGA	7	0	7	0	7	LOC_Os05g46210	esterase, putative, expressed	1
8910	GATCTAGAATCTCCAGAGGG	GATCTAGAATCTCCAGA	7	0	7	0	7	LOC_Os03g58480	seed specific protein Bn15D14A, putative, expressed	3
8919	GATCAAGAAATGCGAGATGT	GATCAAGAAATGCGAGA	10	0	10	0	10	LOC_Os12g27830	corticosteroid 11-beta-dehydrogenase isozyme 1, putative, expressed	1
8928	GATCAGACGCTTTGAGAAGC	GATCAGACGCTTTGAGA	9	0	9	0	9	LOC_Os06g22330	expressed protein	1
8938	GATCTTACTCTTAACGAAGA	GATCTTACTCTTAACGA	11	0	11	0	11	LOC_Os04g38700	molybdopterin biosynthesis CNX3 protein, putative, expressed	1
8945	GATCTTTTTTCCACCGACTA	GATCTTTTTTCCACCGA	8	0	8	0	8	LOC_Os12g05230	ATP-dependent RNA helicase, putative, expressed	3
8950	GATCAAAACCGCCAAGAGAC	GATCAAAACCGCCAAGA	11	0	11	0	11	LOC_Os05g23720	ADP,ATP carrier protein, mitochondrial precursor, putative, expressed	1
8982	GATCAATTTATATCAGAACG	GATCAATTTATATCAGA	24	0	24	0	24	LOC_Os03g53310	suppressor/enhancer of lin-12 protein 9 precursor, putative, expressed	3
8984	GATCATAAACTCAGAGACCA	GATCATAAACTCAGAGA	8	0	8	0	8	LOC_Os03g58710	riboflavin kinase family protein, expressed	1
8985	GATCTCCTCCTCAGAGAAAA	GATCTCCTCCTCAGAGA	9	0	9	0	9	LOC_Os09g26190	CBS domain containing protein, expressed	1
8997	GATCATTCTTTTTGAGAAAT	GATCATTCTTTTTGAGA	19	0	19	0	19	LOC_Os01g72000	armadillo repeat-containing protein, putative, expressed	2
8999	GATCCTAGCTAGCTAGATGT	GATCCTAGCTAGCTAGA	8	0	8	0	8	LOC_Os05g35690	gibberellin-regulated protein 2 precursor, putative, expressed	2
9008	GATCGATGTCTCGACGACCA	GATCGATGTCTCGACGA	8	0	8	0	8	LOC_Os01g62990	pollen-specific kinase partner protein, putative, expressed	1
9033	GATCAGAAAACGACAGAGTA	GATCAGAAAACGACAGA	6	0	6	0	6	LOC_Os08g35630	MTD1, putative, expressed	1
9044	GATCAGGACAACTCAGAGTG	GATCAGGACAACTCAGA	11	0	11	0	11	LOC_Os05g32350	protein binding protein, putative, expressed	2
9046	GATCACTTGACCTCAGAGAA	GATCACTTGACCTCAGA	6	0	6	0	6	LOC_Os02g10110	protein kinase domain containing protein, expressed	2
9069	GATCTCTCACTGCTAGAATC	GATCTCTCACTGCTAGA	15	0	15	0	15	LOC_Os02g18640	F-box domain containing protein, expressed	2
9070	GATCATTCTGTGCTAGAATC	GATCATTCTGTGCTAGA	6	0	6	0	6	LOC_Os07g20110	expressed protein	1
9072	GATCAGATAGTATTAGAACA	GATCAGATAGTATTAGA	17	0	17	0	17	LOC_Os11g43404	expressed protein	6
9084	GATCATCCTGTCCAAGAAGC	GATCATCCTGTCCAAGA	8	0	8	0	8	LOC_Os09g24340	ATP binding protein, putative, expressed	1
9108	GATCAGAAATCAGCAGAAAA	GATCAGAAATCAGCAGA	5	0	5	0	5	LOC_Os01g60330	ATP binding protein, putative, expressed	3
9112	GATCAAGAGGAGAGAGAAAT	GATCAAGAGGAGAGAGA	12	1	12	0	12	LOC_Os05g49810	armadillo/beta-catenin-like repeat family protein	2
9114	GATCCTCAAAAAGGAGAGAA	GATCCTCAAAAAGGAGA	18	0	18	0	18	LOC_Os11g26160	RNA polymerase sigma factor rpoD, putative, expressed	3
9125	GATCAGCTCTGCTTAGATAA	GATCAGCTCTGCTTAGA	7	0	7	0	7	LOC_Os05g06340	GATA zinc finger family protein	2
9130	GATCACGAACCGGACGACGT	GATCACGAACCGGACGA	5	0	5	0	5	LOC_Os03g18140	expressed protein	1
9132	GATCAGTCAAGGGACGACAT	GATCAGTCAAGGGACGA	6	0	6	0	6	LOC_Os11g39990	patatin T5 precursor, putative, expressed	6
9136	GATCCGATGGCGGCCGAGGC	GATCCGATGGCGGCCGA	5	0	5	0	5	LOC_Os09g36830	SKP1-like protein 1B, putative, expressed	1
9137	GATCGTTTTCTCCAAGAAGC	GATCGTTTTCTCCAAGA	11	0	11	0	11	LOC_Os07g40224	expressed protein	2
9146	GATCCGACTCTGACAGAGAA	GATCCGACTCTGACAGA	19	0	19	3	6.33333	LOC_Os06g05800	RNA binding protein, putative, expressed	3
9148	GATCGTGTGTTGACAGAAAC	GATCGTGTGTTGACAGA	8	0	8	0	8	LOC_Os09g19850	CRS1, putative, expressed	3
9154	GATCTTAGTGAGTCAGATAT	GATCTTAGTGAGTCAGA	11	0	11	0	11	LOC_Os05g34230	disease resistance protein RGA3, putative, expressed	1
9160	GATCATTCCCTTGGAGAGTG	GATCATTCCCTTGGAGA	5	0	5	0	5	LOC_Os08g45220	expressed protein	1
9162	GATCCAATTCTTGGAGATGT	GATCCAATTCTTGGAGA	10	0	10	0	10	LOC_Os08g40930	isoamylase, putative, expressed	1
9168	GATCTTCCAAGTCTAGATAA	GATCTTCCAAGTCTAGA	14	0	14	0	14	LOC_Os04g48730	expressed protein	6
9203	GATCATGATGCAGGAGATGC	GATCATGATGCAGGAGA	6	0	6	0	6	LOC_Os03g11550	expressed protein	1
9207	GATCAGTTGCAATGAGAGGA	GATCAGTTGCAATGAGA	31	0	31	5	6.2	LOC_Os03g44530	expressed protein	5
9240	GATCTTTAAGCGCAAGAAGA	GATCTTTAAGCGCAAGA	8	0	8	0	8	LOC_Os07g02270	hypothetical protein	1
9256	GATCATATTTGTACAGAACC	GATCATATTTGTACAGA	11	0	11	0	11	LOC_Os08g20580	zinc-finger protein 1, putative	2
9259	GATCAAAGCATGTCAGAACC	GATCAAAGCATGTCAGA	7	0	7	0	7	LOC_Os08g44380	60S ribosomal protein L10a-1, putative, expressed	2
9279	GATCAACGAAAGATAGACAT	GATCAACGAAAGATAGA	13	0	13	0	13	LOC_Os02g02620	sialyltransferase-like protein, putative, expressed	1
9286	GATCTGTTGTATTTAGATTA	GATCTGTTGTATTTAGA	13	0	13	0	13	LOC_Os07g41250	peptide transporter PTR2, putative, expressed	2
9289	GATCAAGGCCAGCACGATGT	GATCAAGGCCAGCACGA	6	0	6	0	6	LOC_Os02g33630	protein phosphatase type 2A regulator/ signal transducer, putative	1
9305	GATCATTGTTAGTAAGAGTT	GATCATTGTTAGTAAGA	5	0	5	0	5	LOC_Os05g49520	CTP synthase, putative	2
9313	GATCAAATCAAACCAGACCA	GATCAAATCAAACCAGA	37	0	37	7	5.28571	LOC_Os02g47410	ATP binding protein, putative, expressed	2
9314	GATCTGTGTGTCGCAGATGT	GATCTGTGTGTCGCAGA	8	0	8	0	8	LOC_Os03g50530	3-deoxy-D-arabino-heptulosonate 7-phosphate, putative, expressed	2
9315	GATCATTGGCAGGCAGATGC	GATCATTGGCAGGCAGA	9	0	9	0	9	LOC_Os06g51270	CALS1, putative, expressed	2
9320	GATCGGCATCTGAGAGAATT	GATCGGCATCTGAGAGA	10	0	10	0	10	LOC_Os12g41820	S-locus protein 5, putative, expressed	2
9331	GATCGATCAAGATGAGAATC	GATCGATCAAGATGAGA	29	0	29	0	29	LOC_Os01g74580	dnaJ homolog subfamily C member 7, putative, expressed	2
9337	GATCAAAGTGGAGTAGATGA	GATCAAAGTGGAGTAGA	34	0	34	5	6.8	LOC_Os04g32070	steroleosin, putative, expressed	1
9354	GATCCCAGGTGGCAAGAATC	GATCCCAGGTGGCAAGA	12	0	12	0	12	LOC_Os02g10160	expressed protein	3
9355	GATCAAACCATGCAAGAAAA	GATCAAACCATGCAAGA	13	1	13	0	13	LOC_Os09g19750	expressed protein	3
9356	GATCTAAGACTGCAAGAGTG	GATCTAAGACTGCAAGA	8	0	8	0	8	LOC_Os04g33060	3-beta hydroxysteroid dehydrogenase/isomerase family protein, expressed	3
9369	GATCTCATCAGGGCAGACCA	GATCTCATCAGGGCAGA	73	0	73	9	8.11111	LOC_Os06g49050	protein dimerization, putative, expressed	1
9381	GATCTTGCTTGATGAGAGCT	GATCTTGCTTGATGAGA	20	0	20	0	20	LOC_Os11g22396	expressed protein	1
9402	GATCTGGTCACATCCGAGAG	GATCTGGTCACATCCGA	17	0	17	0	17	LOC_Os05g48280	expressed protein	3
9413	GATCATGTCCCGGAAGAAAA	GATCATGTCCCGGAAGA	6	0	6	0	6	LOC_Os01g07610	expressed protein	1
9432	GATCAATTATGTTCAGATAT	GATCAATTATGTTCAGA	8	0	8	0	8	LOC_Os03g21850	expressed protein	3
9442	GATCCTACATTTAGAGAAGT	GATCCTACATTTAGAGA	8	0	8	0	8	LOC_Os02g07800	expressed protein	6
9448	GATCTCCGCCACGGAGAGCT	GATCTCCGCCACGGAGA	18	0	18	0	18	LOC_Os11g14220	tubulin alpha-3 chain, putative, expressed	3
9460	GATCTCGCTTTGATAGAATC	GATCTCGCTTTGATAGA	32	0	32	0	32	LOC_Os04g48710	expressed protein	3
9462	GATCGATATGGCGTAGAGGG	GATCGATATGGCGTAGA	6	0	6	0	6	LOC_Os01g60200	expressed protein	5
9485	GATCAAAATAACCCAGAACA	GATCAAAATAACCCAGA	10	0	10	0	10	LOC_Os07g01870	60S ribosomal protein L13a-2, putative, expressed	3
9489	GATCAAGATGACCCAGAAAG	GATCAAGATGACCCAGA	18	0	18	1	18	LOC_Os02g57410	cysteine-type peptidase, putative, expressed	2
9491	GATCCTGTTAATGCAGATGC	GATCCTGTTAATGCAGA	7	0	7	0	7	LOC_Os04g43360	beta-glucosidase, chloroplast precursor, putative, expressed	1
9493	GATCCACAGCATGCAGATTT	GATCCACAGCATGCAGA	11	0	11	0	11	LOC_Os07g13530	ras-related protein ARA-3, putative, expressed	3
9502	GATCCATATGTTTCAGATGA	GATCCATATGTTTCAGA	8	0	8	0	8	LOC_Os01g41360	expressed protein	2
9524	GATCTTCACGAGGTAGAGCT	GATCTTCACGAGGTAGA	7	0	7	0	7	LOC_Os06g01650	expressed protein	2
9527	GATCCACCACCGGTAGAATC	GATCCACCACCGGTAGA	7	0	7	0	7	LOC_Os12g07550	expressed protein	1
9532	GATCATTTCTGCTACGAATA	GATCATTTCTGCTACGA	9	0	9	0	9	LOC_Os02g43860	yfnA, putative, expressed	2
9539	GATCGTTCCATATCCGAAGT	GATCGTTCCATATCCGA	9	0	9	0	9	LOC_Os06g21600	selenoprotein O, putative, expressed	5
9547	GATCAATGCTGGGAAGATTG	GATCAATGCTGGGAAGA	17	0	17	0	17	LOC_Os02g19200	F-box domain containing protein, expressed	3
9560	GATCTAAGGTATGCAGAAAG	GATCTAAGGTATGCAGA	10	0	10	0	10	LOC_Os03g01790	transposon protein, putative, unclassified	1
9564	GATCAATGTACTGCAGAGTA	GATCAATGTACTGCAGA	6	0	6	1	6	LOC_Os02g12380	histone deacetylase, putative, expressed	2
9566	GATCGCTGGAAAAGAGACTA	GATCGCTGGAAAAGAGA	10	0	10	0	10	LOC_Os02g39520	transposon protein, putative, unclassified, expressed	1
9573	GATCGAAGGCGACGAGATCG	GATCGAAGGCGACGAGA	11	0	11	0	11	LOC_Os06g04200	granule-bound starch synthase 1, chloroplast precursor, putative, expressed	1
9580	GATCTTTTTTTCTGAGATAA	GATCTTTTTTTCTGAGA	8	0	8	0	8	LOC_Os04g51710	cysteine-type endopeptidase/ ubiquitin thiolesterase, putative, expressed	5
9581	GATCTCAACCAGTGAGAGAA	GATCTCAACCAGTGAGA	6	0	6	0	6	LOC_Os06g40330	myb-like DNA-binding domain containing protein, expressed	2
9596	GATCTCATTAGAGACGAGAG	GATCTCATTAGAGACGA	6	0	6	0	6	LOC_Os11g31680	retrotransposon protein, putative, unclassified	1
9632	GATCTCAACGAAACAGAGAA	GATCTCAACGAAACAGA	20	0	20	0	20	LOC_Os11g31190	mtN3-like protein, putative, expressed	3
9633	GATCAGAGTGAAACAGAAAG	GATCAGAGTGAAACAGA	5	0	5	0	5	LOC_Os07g17160	conserved hypothetical protein	1
9640	GATCACACCCGTGCAGAAGC	GATCACACCCGTGCAGA	8	0	8	0	8	LOC_Os03g59310	40S ribosomal protein S2, putative, expressed	1
9645	GATCGATATGCAAGAGAATG	GATCGATATGCAAGAGA	9	0	9	0	9	LOC_Os12g42044	OsWAK127b - OsWAK short gene, expressed	5
9672	GATCCTAGAAACGACGAGTT	GATCCTAGAAACGACGA	8	0	8	0	8	LOC_Os12g39420	solute carrier family 23 member 2, putative, expressed	1
9682	GATCGCCTCGTCTCCGACTC	GATCGCCTCGTCTCCGA	7	0	7	0	7	LOC_Os03g05290	aquaporin TIP1.1, putative, expressed	2
9696	GATCCATATCATGAAGAGAG	GATCCATATCATGAAGA	11	0	11	0	11	LOC_Os02g48060	DNA binding protein, putative, expressed	3
9697	GATCAGTTTCATGAAGACCT	GATCAGTTTCATGAAGA	10	0	10	0	10	LOC_Os03g25720	hepatocellular carcinoma-associated antigen 59 family protein, expressed	3
9698	GATCAATGAGATGAAGAAGG	GATCAATGAGATGAAGA	9	0	9	0	9	LOC_Os06g12390	transferase, transferring glycosyl groups, putative, expressed	1
9709	GATCTATTATGTGCAGATGG	GATCTATTATGTGCAGA	12	0	12	0	12	LOC_Os06g05860	6-phosphofructokinase, putative, expressed	2
9730	GATCACTCCATGTGAGAATC	GATCACTCCATGTGAGA	7	0	7	0	7	LOC_Os07g18154	aldehyde oxidase 1, putative, expressed	1
9735	GATCCCAAAACTGTAGACCA	GATCCCAAAACTGTAGA	36	0	36	0	36	LOC_Os03g59880	expressed protein	2
9777	GATCCGGCGGCAGCCGAGGG	GATCCGGCGGCAGCCGA	10	0	10	0	10	LOC_Os09g34340	expressed protein	2
9810	GATCAGCAATGAAGAGAAAG	GATCAGCAATGAAGAGA	10	0	10	0	10	LOC_Os11g30484	zinc finger protein 511, putative, expressed	3
9813	GATCAATAGCACCAGGAGTC	GATCAATAGCACCAGGA	12	0	12	0	12	LOC_Os09g03610	flowering time control protein FCA, putative, expressed	3
9815	GATCCGCGACCCGAGGAAGG	GATCCGCGACCCGAGGA	8	0	8	0	8	LOC_Os05g29810	ethylene responsive element binding protein 2, putative, expressed	1
9818	GATCAAATGGCATAGGAAGT	GATCAAATGGCATAGGA	5	0	5	0	5	LOC_Os07g41650	pectinesterase VGDH2 precursor, putative, expressed	5
9832	GATCTTGGTGATTGGGAAGC	GATCTTGGTGATTGGGA	8	0	8	0	8	LOC_Os03g29910	expressed protein	1
9834	GATCAGTTTTGGATGGATGG	GATCAGTTTTGGATGGA	10	0	10	0	10	LOC_Os04g35130	expressed protein	6
9839	GATCCTCCCTGTCTGGAAGG	GATCCTCCCTGTCTGGA	6	0	6	0	6	LOC_Os07g41694	acidic leucine-rich nuclear phosphoprotein 32 family member B, putative, expressed	1
9883	GATCTGTGGAGTTGGGAGAG	GATCTGTGGAGTTGGGA	31	0	31	2	15.5	LOC_Os03g21040	expressed protein	1
9885	GATCTTTTTGGTTGGGATTC	GATCTTTTTGGTTGGGA	8	0	8	0	8	LOC_Os10g17280	ATP synthase gamma chain, mitochondrial precursor, putative, expressed	2
9915	GATCCGGCGGCAGGCGAGAG	GATCCGGCGGCAGGCGA	10	0	10	0	10	LOC_Os09g04460	retrotransposon, putative, centromere-specific	2
9936	GATCTCCGCAACAAGGAGAT	GATCTCCGCAACAAGGA	8	0	8	0	8	LOC_Os04g49660	expressed protein	2
9946	GATCCATTGACCTAGGAGAT	GATCCATTGACCTAGGA	10	0	10	0	10	LOC_Os10g21810	histidine kinase 3, putative, expressed	5
9967	GATCCGAGATTCGGGGAGGT	GATCCGAGATTCGGGGA	17	0	17	0	17	LOC_Os03g46730	expressed protein	1
9968	GATCCTGATTTCGGGGAGGC	GATCCTGATTTCGGGGA	5	0	5	0	5	LOC_Os04g33490	alkaline/neutral invertase, putative, expressed	1
9980	GATCTCTGCAATATGGATGC	GATCTCTGCAATATGGA	10	1	10	0	10	LOC_Os01g40820	peptidase family M41 containing protein, expressed	2
9983	GATCGTCTCGCAGTGGAACA	GATCGTCTCGCAGTGGA	8	0	8	0	8	LOC_Os01g05080	uncharacterized low-complexity proteins, putative, expressed	3
10003	GATCCATCAGAGCAGGAGCA	GATCCATCAGAGCAGGA	9	0	9	0	9	LOC_Os07g01860	expressed protein	1
10020	GATCTGAGGGAGCCGGATGT	GATCTGAGGGAGCCGGA	8	0	8	0	8	LOC_Os05g30730	expressed protein	1
10041	GATCTGGGAGGAGTGGATGT	GATCTGGGAGGAGTGGA	6	0	6	0	6	LOC_Os12g44130	expressed protein	2
10042	GATCATCTAATAAGCGAGAT	GATCATCTAATAAGCGA	8	0	8	0	8	LOC_Os06g07230	protein kinase APK1B, chloroplast precursor, putative, expressed	3
10043	GATCTCAACAACAGCGAAGA	GATCTCAACAACAGCGA	6	0	6	0	6	LOC_Os04g58000	B3 DNA binding domain containing protein, expressed	1
10052	GATCATAGCAGTTGCGACAT	GATCATAGCAGTTGCGA	6	0	6	1	6	LOC_Os01g43250	seh1-like protein, putative, expressed	1
10055	GATCTGTGCGCTGTCGAACG	GATCTGTGCGCTGTCGA	13	0	13	0	13	LOC_Os07g38490	GDP-fucose protein-O-fucosyltransferase 2, putative, expressed	1
10066	GATCCCGGCGAGGAGGAGGC	GATCCCGGCGAGGAGGA	8	0	8	0	8	LOC_Os12g07120	basic proline-rich protein, putative, expressed	1
10099	GATCAAATGCTTATGGACTG	GATCAAATGCTTATGGA	11	0	11	0	11	LOC_Os08g04130	copine-6, putative, expressed	2
10104	GATCCTGGAAGCGGCGATGG	GATCCTGGAAGCGGCGA	6	0	6	0	6	LOC_Os12g34900	expressed protein	2
10106	GATCAGCTCAAAATCGAATC	GATCAGCTCAAAATCGA	8	0	8	0	8	LOC_Os08g13910	hypothetical protein	2
10123	GATCGGAGGGAGGAGGAGGA	GATCGGAGGGAGGAGGA	6	0	6	0	6	LOC_Os02g35860	expressed protein	1
10125	GATCGCTCTGAGGAGGATTC	GATCGCTCTGAGGAGGA	13	0	13	0	13	LOC_Os12g38780	diacylglycerol kinase 1, putative, expressed	1
10140	GATCTTTGTTGGTCGGACCA	GATCTTTGTTGGTCGGA	17	0	17	0	17	LOC_Os06g44380	ubiquitin carboxyl-terminal hydrolase family protein, expressed	2
10144	GATCAATTCGGCCGGGATTG	GATCAATTCGGCCGGGA	6	0	6	0	6	LOC_Os10g41534	ICE-like protease p20 domain containing protein, expressed	3
10158	GATCAGTAAACACTGGAATC	GATCAGTAAACACTGGA	8	0	8	0	8	LOC_Os12g38920	heparanase-like protein 2 precursor, putative, expressed	3
10206	GATCTTGATGCGGAGGAAGA	GATCTTGATGCGGAGGA	6	0	6	0	6	LOC_Os02g21080	DC2 protein, putative, expressed	3
10210	GATCCTTGTCATTAGGACAA	GATCCTTGTCATTAGGA	8	0	8	0	8	LOC_Os01g61430	HIT zinc finger family protein, expressed	3
10220	GATCTTCATAATCCGGAAGA	GATCTTCATAATCCGGA	22	0	22	0	22	LOC_Os10g33730	pentatricopeptide repeat protein PPR986-12, putative, expressed	3
10221	GATCTGCACAAAAGGGAGTC	GATCTGCACAAAAGGGA	9	0	9	0	9	LOC_Os02g37030	expressed protein	1
10227	GATCAGCGTCAGCGGGATAC	GATCAGCGTCAGCGGGA	8	0	8	0	8	LOC_Os07g43870	heat shock protein binding protein, putative, expressed	3
10232	GATCATGTTAGTGGGGACTA	GATCATGTTAGTGGGGA	11	0	11	0	11	LOC_Os04g34090	expressed protein	2
10233	GATCCAGCTCGAATGGAACT	GATCCAGCTCGAATGGA	11	0	11	0	11	LOC_Os10g41960	eukaryotic translation initiation factor 3 subunit 9, putative, expressed	3
10254	GATCTCGACGAGCTCGAGGG	GATCTCGACGAGCTCGA	5	0	5	0	5	LOC_Os07g09800	expressed protein	1
10255	GATCTGTGTTAGCTCGACGG	GATCTGTGTTAGCTCGA	8	0	8	0	8	LOC_Os02g10630	C2 domain containing protein, expressed	2
10257	GATCTCCTCGCGCTCGAGCC	GATCTCCTCGCGCTCGA	11	0	11	0	11	LOC_Os06g05080	cytochrome c oxidase polypeptide Vb, mitochondrial precursor, putative, expressed	3
10260	GATCATAGCATATTCGAGTT	GATCATAGCATATTCGA	11	0	11	0	11	LOC_Os05g35410	potassium channel AKT2/3, putative, expressed	1
10262	GATCTGCTCCAGAAGGAACG	GATCTGCTCCAGAAGGA	6	0	6	0	6	LOC_Os07g04440	expressed protein	3
10270	GATCTTCAACGGGAGGAAAA	GATCTTCAACGGGAGGA	8	0	8	0	8	LOC_Os10g32810	beta-amylase, putative, expressed	3
10271	GATCGAGCGCGGGAGGAGGA	GATCGAGCGCGGGAGGA	8	0	8	0	8	LOC_Os06g39600	protein phosphatase 2C homolog 2, putative, expressed	3
10292	GATCAACCAGTTGGGGACAA	GATCAACCAGTTGGGGA	8	0	8	0	8	LOC_Os04g42000	6,7-dimethyl-8-ribityllumazine synthase, chloroplast precursor, putative, expressed	3
10313	GATCGTCGCCAGGTGGACCA	GATCGTCGCCAGGTGGA	8	0	8	0	8	LOC_Os07g26690	aquaporin PIP2.1, putative, expressed	3
10324	GATCAAGAGGACTTCGAGAC	GATCAAGAGGACTTCGA	8	0	8	0	8	LOC_Os08g45110	dehydration-responsive element-binding protein 2D, putative, expressed	1
10346	GATCTTTCACAAACGGATGA	GATCTTTCACAAACGGA	6	0	6	0	6	LOC_Os03g36790	tobamovirus multiplication 1, putative, expressed	2
10357	GATCTTCGCGTGCGGGAATG	GATCTTCGCGTGCGGGA	8	0	8	0	8	LOC_Os09g30462	expressed protein	3
10389	GATCTGTTAGGGAAGGAACG	GATCTGTTAGGGAAGGA	15	0	15	1	15	LOC_Os03g14900	disease resistance protein RPS2, putative, expressed	2
10440	GATCACAACACACGCGAACA	GATCACAACACACGCGA	8	0	8	0	8	LOC_Os07g09310	thioredoxin H-type, putative, expressed	3
10452	GATCACGACATGAAGGAGAG	GATCACGACATGAAGGA	6	0	6	0	6	LOC_Os07g36600	USP family protein, putative, expressed	1
10453	GATCGCGTCATGAAGGAGCG	GATCGCGTCATGAAGGA	6	0	6	0	6	LOC_Os09g31466	expressed protein	1
10455	GATCAAAATAAAGAGGATGA	GATCAAAATAAAGAGGA	7	0	7	0	7	LOC_Os02g50640	microtubule-associated protein TORTIFOLIA1, putative, expressed	5
10464	GATCTTCTTAATGAGGAGCT	GATCTTCTTAATGAGGA	7	0	7	0	7	LOC_Os04g42340	expressed protein	1
10475	GATCATCAAACCAGGGAAGA	GATCATCAAACCAGGGA	8	0	8	0	8	LOC_Os03g61050	DEX1, putative, expressed	1
10481	GATCAGAGGTTTCGGGAAAA	GATCAGAGGTTTCGGGA	20	0	20	0	20	LOC_Os03g44800	expressed protein	1
10504	GATCAACTGCTGGTGGAGTT	GATCAACTGCTGGTGGA	12	0	12	0	12	LOC_Os05g04180	RNA binding protein, putative, expressed	6
10533	GATCCCATTGGCAGGGAGCG	GATCCCATTGGCAGGGA	15	0	15	0	15	LOC_Os03g18940	DNA polymerase III subunit epsilon, putative, expressed	1
10537	GATCAAGAAGAAGGGGAGAG	GATCAAGAAGAAGGGGA	6	0	6	0	6	LOC_Os08g31940	expressed protein	1
10545	GATCAGGTCGACTGGGACTT	GATCAGGTCGACTGGGA	11	0	11	0	11	LOC_Os05g35000	conserved hypothetical protein	1
10549	GATCTATCTGTCATGGAACT	GATCTATCTGTCATGGA	8	0	8	0	8	LOC_Os06g40710	MYB-CC type transfactor, putative, expressed	2
10591	GATCGATCGAGAGAGGACGA	GATCGATCGAGAGAGGA	56	0	56	7	8	LOC_Os09g31390	DNA binding protein, putative, expressed	2
10592	GATCATCAACGAGAGGATGC	GATCATCAACGAGAGGA	18	0	18	0	18	LOC_Os09g37540	carboxy-lyase, putative, expressed	2
10597	GATCTTGGTTCTGAGGAAGT	GATCTTGGTTCTGAGGA	8	0	8	0	8	LOC_Os04g32590	expressed protein	2
10599	GATCCAGGGGCGGCGGATGC	GATCCAGGGGCGGCGGA	6	0	6	0	6	LOC_Os01g68840	expressed protein	1
10603	GATCATAACAAGAGGGAACG	GATCATAACAAGAGGGA	21	0	21	4	5.25	LOC_Os08g22149	IMP dehydrogenase, putative, expressed	1
10614	GATCACATCAAGATGGAATC	GATCACATCAAGATGGA	10	0	10	0	10	LOC_Os01g56260	expressed protein	2
10630	GATCACAGGTTGCGCGAGCC	GATCACAGGTTGCGCGA	6	0	6	0	6	LOC_Os01g43050	CENP-C1, putative, expressed	3
10637	GATCTGACAAAACAGGAACA	GATCTGACAAAACAGGA	26	0	26	0	26	LOC_Os12g13670	expressed protein	3
10674	GATCAGTCGTTCTGGGAGCT	GATCAGTCGTTCTGGGA	6	0	6	0	6	LOC_Os10g31770	lipid binding protein, putative, expressed	3
10704	GATCTTAGTGAACAGGAGAG	GATCTTAGTGAACAGGA	38	0	38	0	38	LOC_Os01g55730	expressed protein	1
10711	GATCAGGAGGTTGAGGAAGA	GATCAGGAGGTTGAGGA	11	0	11	0	11	LOC_Os12g15400	esterase, putative, expressed	5
10712	GATCCTCCTGTTGAGGAGTA	GATCCTCCTGTTGAGGA	22	0	22	0	22	LOC_Os02g39160	hydroxymethylbutenyl 4-diphosphate synthase, putative, expressed	1
10713	GATCTCATTGTTGAGGAACA	GATCTCATTGTTGAGGA	32	0	32	4	8	LOC_Os01g56470	mal d 1-associated protein, putative, expressed	3
10762	GATCAGGATGGTGTGGAGTC	GATCAGGATGGTGTGGA	6	0	6	0	6	LOC_Os01g16354	rab proteins geranylgeranyltransferase component A, putative, expressed	1
10771	GATCTCAAGGAAAAGGAGTC	GATCTCAAGGAAAAGGA	6	0	6	0	6	LOC_Os08g01320	maternal Effect Lethal family member, putative, expressed	1
10782	GATCTGTTGAACGAGGAACG	GATCTGTTGAACGAGGA	10	0	10	0	10	LOC_Os07g27300	cisplatin resistance-associated overexpressed protein, putative, expressed	2
10802	GATCTTCACCTTGCGGATGA	GATCTTCACCTTGCGGA	8	0	8	0	8	LOC_Os02g18550	40S ribosomal protein S3a, putative, expressed	3
10820	GATCTTGATACTCTGGAGCA	GATCTTGATACTCTGGA	15	0	15	0	15	LOC_Os03g07840	adenylosuccinate synthetase, chloroplast precursor, putative, expressed	1
10837	GATCCCTGCGACTGCGAGTG	GATCCCTGCGACTGCGA	8	0	8	0	8	LOC_Os10g39470	expressed protein	3
10858	GATCTCGTGGTGACTGAGTA	GATCTCGTGGTGACTGA	25	0	25	0	25	LOC_Os09g29080	threonine endopeptidase, putative, expressed	1
10868	GATCGCCTGAGCAGTGAGCA	GATCGCCTGAGCAGTGA	5	0	5	0	5	LOC_Os11g09280	OsPDIL1-1 - Oryza sativa protein disulfide isomerase, expressed	5
10881	GATCATTTACGAATTGATTA	GATCATTTACGAATTGA	18	0	18	0	18	LOC_Os03g21030	GRAB2 protein, putative, expressed	2
10890	GATCGCTTTTCAGTTGAAAG	GATCGCTTTTCAGTTGA	9	0	9	0	9	LOC_Os05g33550	methyl-binding domain protein MBD101, putative, expressed	1
10897	GATCAATCAGGATTTGAAGC	GATCAATCAGGATTTGA	10	0	10	0	10	LOC_Os02g50860	rac-like GTP-binding protein 3, putative, expressed	3
10900	GATCTCTATGAACATGAGAT	GATCTCTATGAACATGA	22	4	5.5	0	22	LOC_Os01g48310	expressed protein	2
10906	GATCCTCCACTTCATGAGTT	GATCCTCCACTTCATGA	11	0	11	0	11	LOC_Os05g33570	pyruvate, phosphate dikinase, chloroplast precursor, putative, expressed	1
10908	GATCTTGGAGTTCATGATGC	GATCTTGGAGTTCATGA	43	1	43	7	6.14286	LOC_Os02g34360	hypothetical protein	2
10924	GATCGGGGTTTATCTGAGGA	GATCGGGGTTTATCTGA	19	0	19	0	19	LOC_Os04g44870	elicitor-responsive protein 3, putative, expressed	1
10941	GATCCTGTAATAATTGAGCC	GATCCTGTAATAATTGA	22	0	22	0	22	LOC_Os01g59530	calmodulin-related protein, putative, expressed	1
10951	GATCAAGCCGTAGTTGAGAA	GATCAAGCCGTAGTTGA	8	0	8	0	8	LOC_Os07g37270	major sperm protein, putative, expressed	1
10967	GATCAGACTAGACATGAGTG	GATCAGACTAGACATGA	13	0	13	0	13	LOC_Os04g32560	ATP-dependent Clp protease ATP-binding subunit clpA homolog CD4B,chloroplast precursor, putative, expressed	1
11008	GATCTTCAGGGATGTGATGG	GATCTTCAGGGATGTGA	30	2	15	0	30	LOC_Os05g06160	trehalose-phosphatase, putative, expressed	1
11020	GATCCAATCGCCCTTGAGCC	GATCCAATCGCCCTTGA	18	0	18	0	18	LOC_Os07g47150	expressed protein	2
11049	GATCAAATTATATTGGAATG	GATCAAATTATATTGGA	12	0	12	0	12	LOC_Os11g47710	charged multivesicular body protein 2a, putative, expressed	2
11054	GATCCAGCCAACTTGGATGC	GATCCAGCCAACTTGGA	7	0	7	0	7	LOC_Os07g38270	insulin-degrading enzyme, putative, expressed	1
11064	GATCGTATTCAAGATGACAA	GATCGTATTCAAGATGA	10	0	10	0	10	LOC_Os02g12490	expressed protein	1
11065	GATCTCGGCGAAGATGATGG	GATCTCGGCGAAGATGA	24	4	6	4	6	LOC_Os02g09530	expressed protein	1
11067	GATCAATATGAAGATGAAGA	GATCAATATGAAGATGA	6	0	6	0	6	LOC_Os03g32420	expressed protein	2
11073	GATCATCTTGATGATGAAGG	GATCATCTTGATGATGA	13	0	13	0	13	LOC_Os02g52230	transport inhibitor response 1 protein, putative, expressed	1
11084	GATCAAGAGAAACCTGAAAC	GATCAAGAGAAACCTGA	8	0	8	0	8	LOC_Os07g43010	expressed protein	6
11086	GATCAAACTGAACCTGAATG	GATCAAACTGAACCTGA	8	0	8	0	8	LOC_Os05g08820	expressed protein	2
11092	GATCCAGCCATCTCTGAGTA	GATCCAGCCATCTCTGA	8	0	8	0	8	LOC_Os12g24550	expressed protein	1
11093	GATCTCTCCAGGAGTGACCC	GATCTCTCCAGGAGTGA	18	0	18	0	18	LOC_Os01g41260	ribosomal RNA apurinic site specific lyase, putative	1
11117	GATCAATCCCACTTTGATGT	GATCAATCCCACTTTGA	8	0	8	0	8	LOC_Os03g09280	chitin-inducible gibberellin-responsive protein 2, putative, expressed	1
11128	GATCTGTTAATATTGGAAAA	GATCTGTTAATATTGGA	21	0	21	0	21	LOC_Os01g61680	expressed protein	2
11136	GATCCCGGAGGAAATGAAGA	GATCCCGGAGGAAATGA	45	0	45	0	45	LOC_Os02g40784	CER1, putative, expressed	1
11142	GATCCTGGCACAGATGAGGA	GATCCTGGCACAGATGA	11	0	11	0	11	LOC_Os04g51100	nuclear WD protein, putative, expressed	3
11149	GATCGACTAGCTGATGAGAT	GATCGACTAGCTGATGA	15	0	15	0	15	LOC_Os02g56610	expressed protein	5
11158	GATCTTCCACCACCTGAAAT	GATCTTCCACCACCTGA	6	0	6	0	6	LOC_Os04g25784	expressed protein	2
11159	GATCGAACAGCACCTGAACT	GATCGAACAGCACCTGA	8	0	8	0	8	LOC_Os10g31856	ATP binding protein, putative, expressed	1
11192	GATCTTTGATGCATTGATTG	GATCTTTGATGCATTGA	6	0	6	0	6	LOC_Os01g70090	delta3,5-delta2,4-dienoyl-CoA isomerase, mitochondrial precursor, putative, expressed	3
11200	GATCTTGAAAAGGTTGATTC	GATCTTGAAAAGGTTGA	15	0	15	0	15	LOC_Os02g53450	expressed protein	1
11206	GATCCTGCCTGCTTGGAAAC	GATCCTGCCTGCTTGGA	10	0	10	0	10	LOC_Os01g40840	serine/threonine-protein kinase AFC3, putative, expressed	5
11216	GATCAGGGGGACCATGAACA	GATCAGGGGGACCATGA	6	0	6	0	6	LOC_Os07g48410	nucleic acid binding protein, putative, expressed	3
11233	GATCAGGGAGGTTATGATAT	GATCAGGGAGGTTATGA	8	0	8	0	8	LOC_Os07g37700	expressed protein	2
11248	GATCCTCTTGATAGTGAGAG	GATCCTCTTGATAGTGA	6	0	6	0	6	LOC_Os03g39407	expressed protein	1
11270	GATCTGCGCGGCTTTGACCA	GATCTGCGCGGCTTTGA	23	2	11.5	0	23	LOC_Os03g08330	ZIM motif family protein, expressed	1
11276	GATCAGGCTGCCTTGGACTG	GATCAGGCTGCCTTGGA	5	0	5	0	5	LOC_Os04g44750	arabinose-proton symporter, putative, expressed	2
11289	GATCTTTTTGGAGATGATAT	GATCTTTTTGGAGATGA	10	0	10	0	10	LOC_Os05g01540	serine/arginine repetitive matrix protein 1, putative, expressed	3
11294	GATCCGCTCGGTGATGACCC	GATCCGCTCGGTGATGA	15	0	15	0	15	LOC_Os11g14990	expressed protein	3
11297	GATCGTCGTGGTGATGATGC	GATCGTCGTGGTGATGA	8	0	8	0	8	LOC_Os03g37984	cationic amino acid transporter, putative, expressed	1
11306	GATCTCATCGACCCTGAGAA	GATCTCATCGACCCTGA	8	0	8	0	8	LOC_Os05g48290	T-complex protein 1 subunit beta, putative, expressed	3
11311	GATCTAAGCTAGGCTGATTC	GATCTAAGCTAGGCTGA	8	0	8	0	8	LOC_Os05g01760	lysine ketoglutarate reductase trans-splicing related 1, putative, expressed	1
11342	GATCGCATTTAGCTTGATTT	GATCGCATTTAGCTTGA	9	0	9	0	9	LOC_Os06g37080	L-ascorbate oxidase precursor, putative, expressed	3
11348	GATCATTGCATGGTTGAATT	GATCATTGCATGGTTGA	15	0	15	0	15	LOC_Os02g38350	HECT domain and RCC1-like domain-containing protein 2, putative, expressed	2
11351	GATCCTTTTATGGTTGAAAT	GATCCTTTTATGGTTGA	6	0	6	0	6	LOC_Os03g52150	metalloendopeptidase, putative, expressed	5
11361	GATCTATTAAAGTTGGATTG	GATCTATTAAAGTTGGA	9	0	9	0	9	LOC_Os01g08380	10-deacetylbaccatin III 10-O-acetyltransferase, putative, expressed	2
11366	GATCTTCCCACCAATGAGTT	GATCTTCCCACCAATGA	15	0	15	0	15	LOC_Os02g29190	ankyrin-like protein, putative, expressed	2
11372	GATCCGGACATAGATGAGGG	GATCCGGACATAGATGA	8	0	8	0	8	LOC_Os04g50660	U3 small nucleolar RNA-associated protein 13, putative, expressed	1
11382	GATCCCTTTCTTGATGAGGA	GATCCCTTTCTTGATGA	8	0	8	1	8	LOC_Os04g52670	OsSAUR21 - Auxin-responsive SAUR gene family member, expressed	2
11385	GATCAGCTTAAAACTGATGG	GATCAGCTTAAAACTGA	9	0	9	0	9	LOC_Os11g16560	expressed protein	2
11399	GATCCACGAGAACGTGACCA	GATCCACGAGAACGTGA	8	0	8	0	8	LOC_Os08g36420	zinc transporter SLC39A7, putative, expressed	3
11402	GATCCAGATGCACGTGACTA	GATCCAGATGCACGTGA	8	0	8	0	8	LOC_Os01g64770	retrotransposon protein, putative, unclassified, expressed	1
11405	GATCTCGCAACGGGTGAGTG	GATCTCGCAACGGGTGA	5	0	5	0	5	LOC_Os01g08510	MAR binding filament-like protein 1, putative, expressed	1
11407	GATCGTACAGAGTGTGATGA	GATCGTACAGAGTGTGA	11	0	11	0	11	LOC_Os07g06090	expressed protein	2
11409	GATCATGCCTAGTGTGACCT	GATCATGCCTAGTGTGA	10	0	10	0	10	LOC_Os02g35590	glutathione S-transferase zeta class, putative, expressed	5
11434	GATCCAATGAATGTTGAGTT	GATCCAATGAATGTTGA	28	0	28	0	28	LOC_Os05g39380	zinc finger, C3HC4 type family protein, expressed	2
11447	GATCAAGTATAGTTTGAAAA	GATCAAGTATAGTTTGA	25	0	25	5	5	LOC_Os04g21660	26S protease regulatory subunit 6A, putative, expressed	2
11448	GATCGCCTCTAGTTTGATGG	GATCGCCTCTAGTTTGA	10	0	10	0	10	LOC_Os10g42520	hypothetical protein	5
11451	GATCTGTATTTCTTGGAAAG	GATCTGTATTTCTTGGA	10	0	10	1	10	LOC_Os03g21520	expressed protein	2
11482	GATCTGACGGTGGCTGATAA	GATCTGACGGTGGCTGA	8	0	8	0	8	LOC_Os08g04280	actin-like protein 6A, putative, expressed	3
11494	GATCCACCGCTACGTGATGG	GATCCACCGCTACGTGA	127	0	127	22	5.77273	LOC_Os06g30370	OsMFT1 - Rice MFT-Like1 homogous to Arabidopsis Mother of FT and TFL1 gene, expressed	1
11500	GATCACCGAGGGGGTGAGGA	GATCACCGAGGGGGTGA	31	0	31	5	6.2	LOC_Os01g07810	expressed protein	1
11514	GATCTGGTGTGGTTGGATGG	GATCTGGTGTGGTTGGA	28	0	28	4	7	LOC_Os11g34460	adagio protein 1, putative, expressed	5
11515	GATCTGCACATGTTGGATGT	GATCTGCACATGTTGGA	10	0	10	0	10	LOC_Os06g06320	OsFTL2 - Rice FT-Like2 homogous to Arabidopsis Flowering Locus T gene, expressed	2
11522	GATCTGATACAGCATGAGCT	GATCTGATACAGCATGA	7	0	7	0	7	LOC_Os03g21600	expressed protein	5
11523	GATCTTGGGGAGCATGAAGA	GATCTTGGGGAGCATGA	17	0	17	3	5.66667	LOC_Os07g45310	BSD domain containing protein, expressed	1
11535	GATCGATCGGGAACTGAGAA	GATCGATCGGGAACTGA	8	0	8	0	8	LOC_Os01g35580	expressed protein	3
11536	GATCAGAGATGAACTGATTT	GATCAGAGATGAACTGA	7	0	7	0	7	LOC_Os01g25440	thiamin pyrophosphokinase 1, putative, expressed	2
11553	GATCTGCTCCGTTCTGACCA	GATCTGCTCCGTTCTGA	14	0	14	0	14	LOC_Os02g30910	MTN3, putative, expressed	3
11579	GATCAGCTTCATTGTGAAGT	GATCAGCTTCATTGTGA	11	0	11	0	11	LOC_Os05g37330	60S acidic ribosomal protein P2B, putative, expressed	3
11583	GATCTGCCGCTGATTGATGA	GATCTGCCGCTGATTGA	6	0	6	0	6	LOC_Os11g05870	harpin-induced protein, putative, expressed	2
11586	GATCATATAACTCTTGAGGA	GATCATATAACTCTTGA	6	0	6	0	6	LOC_Os01g16230	protein kinase APK1A, chloroplast precursor, putative	2
11610	GATCTCGCCGCGTTGGAGAA	GATCTCGCCGCGTTGGA	7	0	7	0	7	LOC_Os03g51600	tubulin alpha-3 chain, putative, expressed	5
11615	GATCGACATCCGCATGAACC	GATCGACATCCGCATGA	8	0	8	0	8	LOC_Os03g02420	partner of Nob1, putative, expressed	1
11633	GATCGATGATGAACTGATAG	GATCGATGATGAACTGA	11	0	11	0	11	LOC_Os09g26620	auxin-repressed protein, putative, expressed	2
11653	GATCCTGAGATGCCTGAGGT	GATCCTGAGATGCCTGA	11	0	11	0	11	LOC_Os04g34100	expressed protein	3
11686	GATCACGACAGTCTTGAGTA	GATCACGACAGTCTTGA	6	0	6	0	6	LOC_Os03g19420	nicotianamine synthase 2, putative, expressed	2
11712	GATCCATCTAACACTGATGT	GATCCATCTAACACTGA	7	0	7	0	7	LOC_Os11g35240	transposon protein, putative, unclassified	1
11736	GATCTTCTGTATGGTGAAAT	GATCTTCTGTATGGTGA	10	0	10	0	10	LOC_Os04g48870	nitrilase-associated protein, putative, expressed	2
11775	GATCTATAGATGCATGACAG	GATCTATAGATGCATGA	18	0	18	0	18	LOC_Os07g44790	trafficking protein particle complex subunit 3, putative, expressed	5
11779	GATCGATCTGTCGATGACGG	GATCGATCTGTCGATGA	6	0	6	0	6	LOC_Os05g28040	expressed protein	3
11784	GATCAAAATATTGCTGATGA	GATCAAAATATTGCTGA	23	0	23	0	23	LOC_Os07g06820	serine/threonine-protein kinase RIO1, putative, expressed	1
11797	GATCCTTCACGTGGTGACCG	GATCCTTCACGTGGTGA	20	0	20	0	20	LOC_Os03g19452	expressed protein	6
11809	GATCGCACTGTTTGTGACTA	GATCGCACTGTTTGTGA	7	1	7	0	7	LOC_Os05g01994	RAB5-interacting protein isoform a, putative, expressed	7
11815	GATCGATACTGTATTGACAA	GATCGATACTGTATTGA	8	0	8	0	8	LOC_Os05g10630	O-sialoglycoprotein endopeptidase, putative, expressed	1
11818	GATCTTTGTGTTCTTGACAG	GATCTTTGTGTTCTTGA	17	0	17	0	17	LOC_Os03g17960	expressed protein	2
11820	GATCCGTTTGTTCTTGACGG	GATCCGTTTGTTCTTGA	33	0	33	0	33	LOC_Os03g19500	ubiquitinating enzyme, putative, expressed	2
11843	GATCAAAATTTGCATGAAAC	GATCAAAATTTGCATGA	9	0	9	0	9	LOC_Os02g35870	avr9 elicitor response protein, putative, expressed	3
11853	GATCACCAGGTCACTGAAGA	GATCACCAGGTCACTGA	12	0	12	0	12	LOC_Os08g02330	CID11, putative, expressed	7
11854	GATCATGGCAAGACTGAAGA	GATCATGGCAAGACTGA	11	0	11	0	11	LOC_Os12g32330	mpv17 / PMP22 family protein, expressed	1
11905	GATCGACTCACTTTTGAGAA	GATCGACTCACTTTTGA	11	0	11	0	11	LOC_Os03g12739	hypothetical protein	2
11910	GATCCCTATCCTTTTGAGAA	GATCCCTATCCTTTTGA	10	0	10	0	10	LOC_Os05g26040	pumilio-family RNA binding repeat containing protein, expressed	3
11914	GATCCATCAGCTTTGGACTC	GATCCATCAGCTTTGGA	24	0	24	1	24	LOC_Os06g50300	endoplasmin homolog precursor, putative, expressed	3
11922	GATCGACGAGGGGATGAGGT	GATCGACGAGGGGATGA	8	0	8	0	8	LOC_Os05g31910	ABC transporter family protein, expressed	2
11926	GATCAGCAAGCCTATGAGAT	GATCAGCAAGCCTATGA	24	0	24	0	24	LOC_Os03g55050	cytokinin-O-glucosyltransferase 2, putative, expressed	3
11927	GATCCATGGAAGACTGAACT	GATCCATGGAAGACTGA	7	0	7	0	7	LOC_Os01g43680	expressed protein	3
11959	GATCCAATTGCTCGTGAAAT	GATCCAATTGCTCGTGA	17	0	17	0	17	LOC_Os01g12870	eukaryotic translation initiation factor 3 subunit 6-interacting protein, putative, expressed	2
11960	GATCCTGTATCTCGTGAAAA	GATCCTGTATCTCGTGA	38	5	7.6	3	12.6667	LOC_Os04g24180	heat shock protein binding protein, putative, expressed	1
11962	GATCGACAGTGTCGTGATGT	GATCGACAGTGTCGTGA	9	0	9	0	9	LOC_Os05g48422	structural constituent of ribosome, putative, expressed	2
11969	GATCCAGCACAACTTGAGAG	GATCCAGCACAACTTGA	13	0	13	0	13	LOC_Os07g15440	alanyl-tRNA synthetase family protein, expressed	7
11972	GATCCAGCTGAACTTGACCT	GATCCAGCTGAACTTGA	10	0	10	0	10	LOC_Os01g65830	acyl-desaturase, chloroplast precursor, putative, expressed	3
11980	GATCTCTCTGAATTTGATGA	GATCTCTCTGAATTTGA	10	0	10	0	10	LOC_Os05g06450	tubulin gamma-2 chain, putative, expressed	1
11999	GATCTCATGTTTTTGGAACT	GATCTCATGTTTTTGGA	11	0	11	0	11	LOC_Os03g53770	RNA-binding region RNP-1, putative, expressed	2
12000	GATCTGCCCCGTAATGAAAC	GATCTGCCCCGTAATGA	13	0	13	0	13	LOC_Os01g56870	expressed protein	1
12003	GATCCCTTTCTTAATGAAAT	GATCCCTTTCTTAATGA	15	0	15	0	15	LOC_Os10g11310	expressed protein	1
12008	GATCATTTCTGTCATGACCG	GATCATTTCTGTCATGA	7	0	7	0	7	LOC_Os11g10180	F-box domain containing protein, expressed	1
12011	GATCATCCCATTCATGATTC	GATCATCCCATTCATGA	8	0	8	0	8	LOC_Os02g15540	expressed protein	3
12014	GATCCATGGATGGATGATGA	GATCCATGGATGGATGA	28	0	28	3	9.33333	LOC_Os05g06710	esterase precursor, putative, expressed	2
12021	GATCGCAGCTGCTATGAAAA	GATCGCAGCTGCTATGA	11	0	11	0	11	LOC_Os12g09089	myosin-like protein, putative, expressed	1
12032	GATCATTCTTCATCTGAACT	GATCATTCTTCATCTGA	13	0	13	0	13	LOC_Os02g42540	expressed protein	3
12033	GATCGTTGTTACAGTGAAGT	GATCGTTGTTACAGTGA	10	0	10	0	10	LOC_Os03g10990	retinoblastoma-binding protein-like, putative, expressed	2
12055	GATCCTGCAGCAATTGAGGC	GATCCTGCAGCAATTGA	5	0	5	0	5	LOC_Os11g34210	aspartyl/glutamyl-tRNA amidotransferase subunit B, putative, expressed	1
12059	GATCCTAATTAACTTGACTC	GATCCTAATTAACTTGA	10	0	10	0	10	LOC_Os11g05050	stem-specific protein TSJT1, putative, expressed	5
12073	GATCAGAACATTTTTGAATG	GATCAGAACATTTTTGA	6	0	6	0	6	LOC_Os05g51119	expressed protein	5
12094	GATCTTGATTATATATATAC	GATCTTGATTATATATA	8	0	8	0	8	LOC_Os02g30320	drought-induced protein 1, putative, expressed	2
12097	GATCCTCATAAAGTATATTA	GATCCTCATAAAGTATA	11	0	11	0	11	LOC_Os02g44780	geranylgeranyl pyrophosphate synthetase, chloroplast precursor, putative, expressed	5
12098	GATCTTGAAAGCTTATATAA	GATCTTGAAAGCTTATA	9	0	9	0	9	LOC_Os03g60910	ATP binding protein, putative, expressed	2
12104	GATCAAAACTGCAACTATAT	GATCAAAACTGCAACTA	8	0	8	0	8	LOC_Os01g57910	chaperone, putative	6
12105	GATCACTAGTGCAACTACAG	GATCACTAGTGCAACTA	11	0	11	0	11	LOC_Os07g15880	mitochondrial prohibitin complex protein 2, putative, expressed	3
12127	GATCTTGATGTGCAATAAGA	GATCTTGATGTGCAATA	26	0	26	4	6.5	LOC_Os09g36710	proteasome subunit alpha type 7, putative, expressed	3
12148	GATCATCTGGATAGATATTG	GATCATCTGGATAGATA	9	0	9	0	9	LOC_Os03g30000	transferase, transferring glycosyl groups, putative, expressed	2
12153	GATCAAAATCGAATATATAT	GATCAAAATCGAATATA	33	0	33	6	5.5	LOC_Os10g42720	glycerol-3-phosphate acyltransferase, chloroplast precursor, putative, expressed	3
12155	GATCAGATGTGAATATACTT	GATCAGATGTGAATATA	10	0	10	0	10	LOC_Os05g35480	phosphoribosylanthranilate transferase, putative, expressed	2
12164	GATCTTTCTTTCAACTAATA	GATCTTTCTTTCAACTA	17	0	17	0	17	LOC_Os03g31310	circadian clock coupling factor ZGT, putative, expressed	2
12180	GATCGATTATCGAAATATAC	GATCGATTATCGAAATA	22	0	22	0	22	LOC_Os01g13000	helix-loop-helix DNA-binding, putative, expressed	2
12182	GATCCTTTGCATCAATAACT	GATCCTTTGCATCAATA	47	0	47	0	47	LOC_Os06g41010	zinc finger A20 and AN1 domains-containing protein, putative, expressed	1
12192	GATCTAAGTTGCACATAGTT	GATCTAAGTTGCACATA	13	0	13	0	13	LOC_Os04g53670	expressed protein	1
12202	GATCATCTTTAATGATAGGT	GATCATCTTTAATGATA	17	0	17	0	17	LOC_Os10g24094	expressed protein	1
12209	GATCACCTGTCTATATATAT	GATCACCTGTCTATATA	10	0	10	0	10	LOC_Os04g33880	pathogenicity protein PATH531-like protein, putative, expressed	3
12213	GATCATGCAAAGTTATAGAA	GATCATGCAAAGTTATA	22	0	22	0	22	LOC_Os03g18264	expressed protein	2
12230	GATCAACTTGGTCAATAAGA	GATCAACTTGGTCAATA	8	0	8	0	8	LOC_Os01g08200	ubiquitin carboxyl-terminal hydrolase 14, putative, expressed	3
12235	GATCTACAGCTATAATACTT	GATCTACAGCTATAATA	11	0	11	0	11	LOC_Os08g36774	protein binding protein, putative, expressed	2
12256	GATCCATCGAATTCATACCC	GATCCATCGAATTCATA	8	0	8	0	8	LOC_Os07g06710	TPR Domain containing protein, expressed	3
12264	GATCGACATGTAATATATTT	GATCGACATGTAATATA	19	0	19	0	19	LOC_Os02g56520	expressed protein	2
12271	GATCAAGAGTGTATATATCA	GATCAAGAGTGTATATA	27	0	27	0	27	LOC_Os09g08680	expressed protein	2
12299	GATCTGTGGAACACCTATTT	GATCTGTGGAACACCTA	7	0	7	0	7	LOC_Os05g32630	peroxisomal carrier protein, putative, expressed	3
12344	GATCATGGAGTATGATATTG	GATCATGGAGTATGATA	7	0	7	0	7	LOC_Os03g62270	antiporter/ drug transporter/ transporter, putative, expressed	2
12345	GATCATTGATTATGATACAA	GATCATTGATTATGATA	8	0	8	0	8	LOC_Os10g01650	10-deacetylbaccatin III 10-O-acetyltransferase, putative, expressed	5
12383	GATCAGGTAAAAGAATAGCC	GATCAGGTAAAAGAATA	10	0	10	0	10	LOC_Os12g04990	AMP-binding protein, putative, expressed	2
12396	GATCGGTTTTTGACATACAG	GATCGGTTTTTGACATA	9	0	9	0	9	LOC_Os11g04720	OsRR9 - Rice type-A response regulator, expressed	2
12397	GATCCTCAGAATACATAGTC	GATCCTCAGAATACATA	10	0	10	0	10	LOC_Os09g23160	annexin A4, putative, expressed	3
12409	GATCAATGGCCCATATATTT	GATCAATGGCCCATATA	26	0	26	0	26	LOC_Os07g48570	expressed protein	2
12414	GATCAACCTTTGTTATACAA	GATCAACCTTTGTTATA	11	0	11	0	11	LOC_Os04g40980	acid phosphatase/vanadium-dependent haloperoxidase related, putative, expressed	2
12427	GATCAAGATACAAAATAAGC	GATCAAGATACAAAATA	7	0	7	0	7	LOC_Os10g32710	nucleotide binding protein, putative, expressed	3
12433	GATCTAAAAACAGAATATTC	GATCTAAAAACAGAATA	24	0	24	0	24	LOC_Os03g27003	expressed protein	3
12454	GATCGATTGATTTCATATCA	GATCGATTGATTTCATA	10	0	10	0	10	LOC_Os04g33260	expressed protein	6
12467	GATCGCAATACACTATACTC	GATCGCAATACACTATA	8	0	8	0	8	LOC_Os05g42330	SC3 protein, putative, expressed	2
12469	GATCTTGCATGGGTATAGTT	GATCTTGCATGGGTATA	20	1	20	0	20	LOC_Os09g02650	chromosome-associated kinesin KLP1, putative, expressed	2
12495	GATCCTGCGTGTAAATAGAA	GATCCTGCGTGTAAATA	23	0	23	0	23	LOC_Os03g60650	catalytic/ protein phosphatase type 2C, putative, expressed	1
12509	GATCTGATGAGTACATAGAA	GATCTGATGAGTACATA	8	1	8	0	8	LOC_Os06g10160	protein kinase APK1A, chloroplast precursor, putative, expressed	1
12510	GATCAAATGCCGGCATATGC	GATCAAATGCCGGCATA	6	0	6	0	6	LOC_Os05g33710	LEC14B, putative, expressed	2
12524	GATCTTTAGCAGTGATAGCA	GATCTTTAGCAGTGATA	10	0	10	0	10	LOC_Os04g02870	arginine/serine-rich splicing factor RSP41, putative, expressed	2
12534	GATCTACTGGATGTATATAT	GATCTACTGGATGTATA	10	0	10	0	10	LOC_Os06g37420	histone deacetylase 11, putative, expressed	2
12561	GATCTGTACGGAAAATAAGT	GATCTGTACGGAAAATA	86	0	86	8	10.75	LOC_Os11g04409	expressed protein	2
12562	GATCGCCGCGGAAAATATGG	GATCGCCGCGGAAAATA	8	0	8	0	8	LOC_Os10g36490	tubulin folding cofactor D, putative, expressed	1
12564	GATCATATGGTTAAATATTA	GATCATATGGTTAAATA	11	0	11	0	11	LOC_Os07g23120	expressed protein	2
12569	GATCTTGGAAAACAATAAAC	GATCTTGGAAAACAATA	18	0	18	0	18	LOC_Os01g63240	seed maturation protein, putative, expressed	1
12572	GATCAAAAGATGTAATAATT	GATCAAAAGATGTAATA	8	0	8	0	8	LOC_Os02g04040	chromosome segregation protein sudA, putative, expressed	2
12575	GATCCCTCTGTGTAATAGGG	GATCCCTCTGTGTAATA	8	0	8	0	8	LOC_Os07g27120	expressed protein	5
12594	GATCGGTCTGTTCGATAAAC	GATCGGTCTGTTCGATA	8	0	8	0	8	LOC_Os01g65890	DNA repair metallo-beta-lactamase family protein, expressed	2
12606	GATCTCTGTACTGTATATTA	GATCTCTGTACTGTATA	15	0	15	3	5	LOC_Os04g52770	protein SPATULA, putative, expressed	2
12615	GATCGGATTTGTTTATATTC	GATCGGATTTGTTTATA	10	0	10	0	10	LOC_Os03g64260	ethylene responsive element binding protein, putative, expressed	3
12617	GATCAAGGAAACCACTAGAA	GATCAAGGAAACCACTA	11	0	11	0	11	LOC_Os03g49464	pentatricopeptide repeat protein PPR868-14, putative, expressed	3
12618	GATCTGCTAGACCACTAGGG	GATCTGCTAGACCACTA	15	0	15	0	15	LOC_Os03g18830	programmed cell death protein 2, putative, expressed	2
12625	GATCTTCCAGTATACTACTA	GATCTTCCAGTATACTA	15	0	15	0	15	LOC_Os09g39390	aldo-keto reductase/ oxidoreductase, putative, expressed	2
12626	GATCTCAAGCACTACTACTT	GATCTCAAGCACTACTA	13	0	13	0	13	LOC_Os03g49730	histone-lysine N-methyltransferase ASHR1, putative, expressed	1
12636	GATCAAATTGAACAATAGTT	GATCAAATTGAACAATA	40	8	5	7	5.71429	LOC_Os09g35800	UDP-glucose 4-epimerase, putative, expressed	2
12637	GATCTTAGTTAACAATATTC	GATCTTAGTTAACAATA	64	0	64	0	64	LOC_Os04g48060	replication factor C subunit 4, putative, expressed	2
12666	GATCATGCCAAGATATATAT	GATCATGCCAAGATATA	11	0	11	0	11	LOC_Os01g65520	membrane protein-like, putative, expressed	3
12677	GATCACTGAATTGTATAGAG	GATCACTGAATTGTATA	13	0	13	0	13	LOC_Os02g17534	fucosyltransferase 8, putative, expressed	2
12679	GATCATCACATTGTATACGA	GATCATCACATTGTATA	7	0	7	0	7	LOC_Os09g19940	nucleic acid binding protein, putative, expressed	3
12692	GATCAGAGAGTTACCTAGCT	GATCAGAGAGTTACCTA	7	0	7	0	7	LOC_Os06g49840	MADS-box transcription factor 16, putative, expressed	2
12698	GATCTTCGAACACAATAATT	GATCTTCGAACACAATA	8	0	8	0	8	LOC_Os08g27140	expressed protein	2
12722	GATCCAGCGAATTGATATCC	GATCCAGCGAATTGATA	11	0	11	0	11	LOC_Os07g05470	AIR9, putative, expressed	1
12728	GATCGATTGTCGATATAGTT	GATCGATTGTCGATATA	11	0	11	0	11	LOC_Os01g04490	Ser/Thr protein kinase, putative, expressed	6
12729	GATCCACAAAGGATATATAT	GATCCACAAAGGATATA	8	0	8	0	8	LOC_Os04g38950	anthranilate synthase component II, putative, expressed	3
12742	GATCCAATTAAAAACTAAAA	GATCCAATTAAAAACTA	22	1	22	0	22	LOC_Os10g25770	transcription initiation factor IIE beta subunit, putative, expressed	6
12744	GATCGGAACCAAAACTAAAT	GATCGGAACCAAAACTA	10	0	10	0	10	LOC_Os05g05580	expressed protein	2
12745	GATCGATTTCTCCACTAAAT	GATCGATTTCTCCACTA	14	0	14	0	14	LOC_Os07g26440	CIP7, putative, expressed	3
12746	GATCAAAATGCCTACTAGTA	GATCAAAATGCCTACTA	15	0	15	1	15	LOC_Os04g50990	60S ribosomal protein L12, putative, expressed	2
12757	GATCCTGGTTGACAATACTT	GATCCTGGTTGACAATA	10	0	10	0	10	LOC_Os01g52460	regulator of ribonuclease activity A, putative, expressed	2
12761	GATCTTAAAATGGAATAAGA	GATCTTAAAATGGAATA	11	0	11	0	11	LOC_Os03g21730	receptor-like protein kinase precursor, putative, expressed	3
12774	GATCAAGAAATTGCATAGTG	GATCAAGAAATTGCATA	12	0	12	0	12	LOC_Os12g40560	KH domain containing protein, expressed	6
12793	GATCACATTATGATATATCA	GATCACATTATGATATA	37	0	37	6	6.16667	LOC_Os02g32120	ubiquinol-cytochrome c reductase iron-sulfur subunit, mitochondrial precursor, putative, expressed	1
12798	GATCATAAGCAGCTATACAG	GATCATAAGCAGCTATA	17	0	17	0	17	LOC_Os10g38700	glutathione S-transferase GSTU6, putative, expressed	2
12831	GATCAGAGCTATGAATAAAG	GATCAGAGCTATGAATA	11	0	11	0	11	LOC_Os08g21350	cig3, putative, expressed	2
12838	GATCTCCTTAGCAGATAAGA	GATCTCCTTAGCAGATA	11	0	11	0	11	LOC_Os05g25840	ubiquinone biosynthesis protein ubiB, putative, expressed	2
12839	GATCAAAATGGCAGATACTC	GATCAAAATGGCAGATA	7	0	7	0	7	LOC_Os06g30970	ubiquitin-conjugating enzyme E2-17 kDa, putative, expressed	2
12849	GATCTCAAAAATATATATAA	GATCTCAAAAATATATA	14	0	14	0	14	LOC_Os09g14510	lysine and histidine specific transporter, putative, expressed	3
12858	GATCATCATCATCACTAGTA	GATCATCATCATCACTA	12	0	12	0	12	LOC_Os01g69080	acyl-desaturase, chloroplast precursor, putative, expressed	2
12861	GATCTTATATAGTACTAGTA	GATCTTATATAGTACTA	27	0	27	0	27	LOC_Os06g22330	expressed protein	2
12889	GATCTACTGTCCCCATATAT	GATCTACTGTCCCCATA	17	0	17	0	17	LOC_Os02g47760	ATPase family AAA domain-containing protein 3, putative, expressed	2
12926	GATCCTCAGCGTCACTAATA	GATCCTCAGCGTCACTA	17	0	17	0	17	LOC_Os05g04180	RNA binding protein, putative, expressed	5
12928	GATCATCCATGGTACTACTC	GATCATCCATGGTACTA	10	0	10	0	10	LOC_Os02g02120	OsWAK11 - OsWAK receptor-like protein kinase, expressed	3
12932	GATCACTACATCCAATATTT	GATCACTACATCCAATA	9	0	9	0	9	LOC_Os01g07700	expressed protein	2
12945	GATCTTCTTCAGCCATATAA	GATCTTCTTCAGCCATA	12	0	12	0	12	LOC_Os07g14090	expressed protein	1
12958	GATCATAGTTATGGATAATG	GATCATAGTTATGGATA	6	0	6	0	6	LOC_Os05g12474	expressed protein	3
12961	GATCAGTTCCAAATATACCT	GATCAGTTCCAAATATA	12	0	12	0	12	LOC_Os05g43840	CBL-interacting serine/threonine-protein kinase 11, putative, expressed	1
12968	GATCGTACCCTATTATATTA	GATCGTACCCTATTATA	26	0	26	0	26	LOC_Os02g57820	DNA binding protein, putative, expressed	2
12969	GATCAGTTCCTATTATATTC	GATCAGTTCCTATTATA	11	0	11	0	11	LOC_Os04g11660	F-box protein interaction domain containing protein, expressed	5
12978	GATCTTACCTTTCACTAGTC	GATCTTACCTTTCACTA	8	0	8	0	8	LOC_Os04g42500	trafficking protein particle complex protein 2, putative, expressed	5
12988	GATCCGAAAAAATAATAAGA	GATCCGAAAAAATAATA	18	0	18	0	18	LOC_Os02g53890	hypothetical protein	2
13002	GATCGGCGACCGAGATAAAA	GATCGGCGACCGAGATA	6	0	6	0	6	LOC_Os11g29390	bifunctional dihydrofolate reductase-thymidylate synthase, putative, expressed	3
13007	GATCGCATGCCTGGATAATT	GATCGCATGCCTGGATA	9	0	9	0	9	LOC_Os01g13860	hypothetical protein	2
13023	GATCCCATATATATATATGG	GATCCCATATATATATA	8	0	8	0	8	LOC_Os02g45440	conserved hypothetical protein	6
13034	GATCAACTTGCCAACTAAAA	GATCAACTTGCCAACTA	7	0	7	0	7	LOC_Os01g45990	potassium channel AKT1, putative, expressed	3
13044	GATCTTTTAAGGCAATATGG	GATCTTTTAAGGCAATA	10	0	10	0	10	LOC_Os07g45250	SWIM zinc finger family protein	2
13092	GATCATGAATTGAATTATAT	GATCATGAATTGAATTA	11	0	11	0	11	LOC_Os10g25110	RNA binding protein, putative, expressed	1
13093	GATCAGATGTTGAATTACGG	GATCAGATGTTGAATTA	8	0	8	0	8	LOC_Os06g04370	ATP binding protein, putative, expressed	2
13095	GATCACACGGTGCATTACCA	GATCACACGGTGCATTA	11	2	5.5	0	11	LOC_Os09g15480	Ser/Thr-rich protein T10 in DGCR region, putative, expressed	1
13096	GATCATGATGTGCATTAGCA	GATCATGATGTGCATTA	59	6	9.83333	7	8.42857	LOC_Os05g42150	indole-3-acetic acid-amido synthetase GH3.4, putative, expressed	3
13105	GATCCAAAACTTTCCTATCT	GATCCAAAACTTTCCTA	8	0	8	0	8	LOC_Os11g29690	alkylated DNA repair protein alkB, putative, expressed	3
13114	GATCGCGCGTGCTGCTAAGA	GATCGCGCGTGCTGCTA	9	0	9	0	9	LOC_Os06g02144	6-phosphogluconate dehydrogenase, decarboxylating, putative, expressed	1
13132	GATCATAATACCTAGTATGT	GATCATAATACCTAGTA	20	0	20	0	20	LOC_Os08g30634	resistance protein, putative, expressed	5
13139	GATCCAAAATATAGGTAAAC	GATCCAAAATATAGGTA	10	0	10	0	10	LOC_Os05g39670	prenylated Rab receptor 2, putative, expressed	3
13147	GATCAGGCCCATATGTAAAT	GATCAGGCCCATATGTA	8	0	8	0	8	LOC_Os07g08420	regulatory protein opaque-2, putative, expressed	1
13153	GATCTGACAATGGTGTAGTT	GATCTGACAATGGTGTA	11	0	11	0	11	LOC_Os11g07600	ATPase, coupled to transmembrane movement of substances, putative, expressed	2
13185	GATCAGCCTGATGTCTATGC	GATCAGCCTGATGTCTA	11	0	11	0	11	LOC_Os01g03110	expressed protein	2
13195	GATCAATATCTGCAGTATAC	GATCAATATCTGCAGTA	15	0	15	0	15	LOC_Os05g25840	ubiquinone biosynthesis protein ubiB, putative, expressed	5
13199	GATCAGGAGCAGTAGTACGT	GATCAGGAGCAGTAGTA	10	0	10	0	10	LOC_Os12g35010	ribosome inactivating protein	2
13200	GATCAGCTTAGTCCGTACAA	GATCAGCTTAGTCCGTA	11	0	11	0	11	LOC_Os01g70300	lysine-sensitive aspartokinase 3, putative, expressed	2
13203	GATCACATTGGTAGGTAAGT	GATCACATTGGTAGGTA	11	0	11	0	11	LOC_Os03g31760	expressed protein	5
13205	GATCGCATTTCGTGGTAAGA	GATCGCATTTCGTGGTA	20	0	20	0	20	LOC_Os12g42860	cupin, RmlC-type, putative, expressed	3
13218	GATCACTATCATGTGTAGTT	GATCACTATCATGTGTA	5	0	5	0	5	LOC_Os03g62950	expressed protein	2
13225	GATCAAATTACTAATTACTC	GATCAAATTACTAATTA	8	0	8	0	8	LOC_Os02g43940	transcriptional factor TINY, putative, expressed	2
13241	GATCGTGTTATTGTCTAAAA	GATCGTGTTATTGTCTA	11	0	11	0	11	LOC_Os06g50180	non-imprinted in Prader-Willi/Angelman syndrome region protein 1, putative, expressed	5
13242	GATCTGCTGCTTGTCTAAGC	GATCTGCTGCTTGTCTA	20	0	20	0	20	LOC_Os02g57400	expressed protein	2
13257	GATCCACGAGAACGGTAGAT	GATCCACGAGAACGGTA	7	0	7	0	7	LOC_Os02g10740	calcium-binding mitochondrial carrier F55A11.4, putative, expressed	3
13258	GATCAACTTTCACGGTAGAC	GATCAACTTTCACGGTA	14	0	14	0	14	LOC_Os02g17500	metabolite transport protein csbC, putative, expressed	3
13267	GATCCCTTTGGTATGTACAA	GATCCCTTTGGTATGTA	8	0	8	1	8	LOC_Os01g28790	PRAS-rich protein, putative, expressed	2
13283	GATCAAAAGAAAAATTAATG	GATCAAAAGAAAAATTA	7	0	7	0	7	LOC_Os04g32620	DNA binding protein, putative, expressed	3
13290	GATCGCACAACAAGCTATGA	GATCGCACAACAAGCTA	8	0	8	0	8	LOC_Os03g60590	actin-depolymerizing factor 3, putative, expressed	1
13294	GATCATTGTGTGTGCTACTG	GATCATTGTGTGTGCTA	17	0	17	0	17	LOC_Os03g25950	hypothetical protein	5
13314	GATCTGGGCGAGGCGTATAC	GATCTGGGCGAGGCGTA	10	0	10	0	10	LOC_Os03g55670	expressed protein	3
13332	GATCAGTAGGGTAATTAAGT	GATCAGTAGGGTAATTA	9	0	9	0	9	LOC_Os02g45054	INDETERMINATE-related protein 9, putative, expressed	3
13333	GATCCTGATTGTAATTATAA	GATCCTGATTGTAATTA	10	0	10	0	10	LOC_Os12g18200	expressed protein	2
13339	GATCCATCAGGAAGCTATCA	GATCCATCAGGAAGCTA	9	0	9	0	9	LOC_Os09g37520	expressed protein	1
13356	GATCAAATGTGACTCTACTA	GATCAAATGTGACTCTA	10	0	10	0	10	LOC_Os01g08690	holocarboxylase synthetase, putative, expressed	5
13361	GATCTACTATGATTCTAGTA	GATCTACTATGATTCTA	10	0	10	0	10	LOC_Os09g32330	MTD1, putative, expressed	2
13382	GATCAATGCGGCCGGTATCT	GATCAATGCGGCCGGTA	16	0	16	0	16	LOC_Os04g54620	expressed protein	1
13383	GATCAAGAAGAGCGGTACCA	GATCAAGAAGAGCGGTA	7	0	7	0	7	LOC_Os04g58210	N-acetylglucosaminyl-phosphatidylinositol de-N-acetylase, putative, expressed	2
13393	GATCATCTGTCACTGTACAT	GATCATCTGTCACTGTA	16	0	16	0	16	LOC_Os04g55690	expressed protein	2
13417	GATCACAAATTAAGCTAGTA	GATCACAAATTAAGCTA	10	0	10	0	10	LOC_Os08g33440	dihydrolipoyllysine-residue acetyltransferase component of pyruvatedehydrogenase complex, putative, expressed	2
13420	GATCTGTGTTCAGGCTACTA	GATCTGTGTTCAGGCTA	11	0	11	0	11	LOC_Os12g39630	serine/threonine-protein kinase SAPK9, putative, expressed	2
13442	GATCTTACCTAATCGTAGAT	GATCTTACCTAATCGTA	11	0	11	0	11	LOC_Os01g65900	chitin-inducible gibberellin-responsive protein 2, putative, expressed	2
13449	GATCCCTTTTTTTGGTATAC	GATCCCTTTTTTTGGTA	13	0	13	0	13	LOC_Os01g51770	outer mitochondrial membrane protein porin, putative, expressed	2
13451	GATCCATCGTGACTGTAAAG	GATCCATCGTGACTGTA	7	0	7	0	7	LOC_Os02g55910	MGD2, putative, expressed	2
13452	GATCGACCTATACTGTACAC	GATCGACCTATACTGTA	10	0	10	0	10	LOC_Os10g29540	EDR1, putative, expressed	3
13458	GATCGACTATTACTGTATTG	GATCGACTATTACTGTA	6	0	6	0	6	LOC_Os12g04720	expressed protein	1
13486	GATCAAAAGAAAATCTATGA	GATCAAAAGAAAATCTA	24	0	24	0	24	LOC_Os06g15550	expressed protein	2
13492	GATCCTTCGGCCTTCTAGGT	GATCCTTCGGCCTTCTA	6	0	6	0	6	LOC_Os08g43400	ATP binding protein, putative, expressed	1
13505	GATCATCGTATTTAGTAGGA	GATCATCGTATTTAGTA	11	0	11	0	11	LOC_Os02g39180	expressed protein	3
13510	GATCCAATTAACTCGTATGC	GATCCAATTAACTCGTA	20	0	20	0	20	LOC_Os10g26660	brain protein 16, putative, expressed	3
13516	GATCCAGTAGAAATGTACAG	GATCCAGTAGAAATGTA	8	0	8	0	8	LOC_Os03g52880	transposon protein, putative, Mutator sub-class, expressed	2
13533	GATCTTCAGTTTAATTAATT	GATCTTCAGTTTAATTA	14	0	14	0	14	LOC_Os07g46700	RNA-binding protein, putative, expressed	5
13557	GATCCCGAGATGAAGTATTT	GATCCCGAGATGAAGTA	93	13	7.15385	10	9.3	LOC_Os09g26420	ethylene response factor, putative, expressed	1
13561	GATCATTGCAAGGAGTATAG	GATCATTGCAAGGAGTA	8	0	8	0	8	LOC_Os02g18450	GTP-binding protein TypA/BipA, putative, expressed	3
13564	GATCCCATTGGAACGTATTA	GATCCCATTGGAACGTA	6	0	6	0	6	LOC_Os05g45810	calcineurin B-like protein 4, putative, expressed	2
13567	GATCGAAAGGCAGGGTAACA	GATCGAAAGGCAGGGTA	11	0	11	0	11	LOC_Os08g41710	transcriptional activator FHA1, putative, expressed	1
13568	GATCGCTTCTCAGGGTAGTC	GATCGCTTCTCAGGGTA	5	0	5	0	5	LOC_Os01g56670	ER degradation-enhancing alpha-mannosidase-like 1, putative, expressed	2
13569	GATCAGTATTGAGGGTACTC	GATCAGTATTGAGGGTA	6	0	6	0	6	LOC_Os01g52864	uncharacterized conserved membrane protein, putative, expressed	2
13570	GATCAACAGATAGGGTAGTG	GATCAACAGATAGGGTA	21	0	21	4	5.25	LOC_Os02g17380	expressed protein	3
13575	GATCACATAAGAATGTAGAG	GATCACATAAGAATGTA	18	0	18	0	18	LOC_Os03g13550	oxidoreductase, putative, expressed	2
13586	GATCTCCAAAAGCTGTACAG	GATCTCCAAAAGCTGTA	48	0	48	3	16	LOC_Os07g26440	CIP7, putative, expressed	2
13590	GATCGTACTATATTGTATAC	GATCGTACTATATTGTA	10	0	10	2	5	LOC_Os03g64070	carboxy-lyase, putative, expressed	2
13596	GATCAGGATTAACATTACAC	GATCAGGATTAACATTA	12	0	12	0	12	LOC_Os07g31420	transposon protein, putative, unclassified, expressed	3
13597	GATCATTTTTAACATTACTA	GATCATTTTTAACATTA	8	0	8	0	8	LOC_Os02g29464	DNA repair protein RAD50, putative, expressed	2
13599	GATCATCCACCATCCTAACT	GATCATCCACCATCCTA	22	0	22	0	22	LOC_Os10g21540	conserved hypothetical protein	5
13601	GATCATGACCAGAGCTATCA	GATCATGACCAGAGCTA	11	0	11	0	11	LOC_Os03g47670	ankyrin-like protein, putative	3
13604	GATCCTTAATCGGGCTATTG	GATCCTTAATCGGGCTA	6	0	6	1	6	LOC_Os02g47590	ornithine carbamoyltransferase, chloroplast precursor, putative, expressed	1
13654	GATCATAGGTCCTTGTATTG	GATCATAGGTCCTTGTA	11	0	11	0	11	LOC_Os03g38230	expressed protein	2
13657	GATCTGTATGTAAATTATAT	GATCTGTATGTAAATTA	26	0	26	0	26	LOC_Os05g11990	electron transporter, putative, expressed	2
13659	GATCGTCACAACAATTAGTT	GATCGTCACAACAATTA	33	0	33	5	6.6	LOC_Os05g30950	MSP domain containing protein, expressed	2
13673	GATCTTCAGTTTGCCTAACA	GATCTTCAGTTTGCCTA	8	0	8	0	8	LOC_Os03g43800	always early protein 3, putative, expressed	3
13677	GATCCCGTGTCGAGCTAGCG	GATCCCGTGTCGAGCTA	7	0	7	0	7	LOC_Os07g12260	retrotransposon protein, putative, unclassified	2
13686	GATCGACTAGTGGGCTAGAG	GATCGACTAGTGGGCTA	15	2	7.5	0	15	LOC_Os11g38130	F-box domain containing protein, expressed	2
13738	GATCAGGCATACATGTACAC	GATCAGGCATACATGTA	7	0	7	0	7	LOC_Os11g36960	dnaJ domain containing protein, expressed	3
13740	GATCAGCTATACATGTATGC	GATCAGCTATACATGTA	7	0	7	0	7	LOC_Os09g33970	expressed protein	3
13749	GATCTTGTTTTGCTGTAGTT	GATCTTGTTTTGCTGTA	10	0	10	0	10	LOC_Os05g34510	expressed protein	2
13766	GATCGGTTGATACATTAGTG	GATCGGTTGATACATTA	8	0	8	0	8	LOC_Os08g25090	grpE1, putative, expressed	3
13768	GATCATCTGCTATCCTATTT	GATCATCTGCTATCCTA	6	0	6	0	6	LOC_Os05g32850	hemolysin, putative, expressed	1
13772	GATCGGTTAAACTCCTACTC	GATCGGTTAAACTCCTA	8	0	8	0	8	LOC_Os07g33850	septum-promoting GTP-binding protein 1, putative, expressed	3
13777	GATCGGCAAATGAGCTACTA	GATCGGCAAATGAGCTA	15	0	15	0	15	LOC_Os03g16780	protein binding protein, putative, expressed	2
13791	GATCTCGAGCACATCTACAT	GATCTCGAGCACATCTA	10	0	10	0	10	LOC_Os10g39910	expressed protein	1
13795	GATCGATTCGCCATCTACTT	GATCGATTCGCCATCTA	11	0	11	0	11	LOC_Os01g57650	nucleic acid binding protein, putative, expressed	2
13808	GATCCTAGCGAACAGTACAA	GATCCTAGCGAACAGTA	9	0	9	0	9	LOC_Os02g52340	MADS-box transcription factor 22, putative, expressed	3
13813	GATCAAATTGTCACGTAAGC	GATCAAATTGTCACGTA	27	0	27	0	27	LOC_Os05g40540	conserved hypothetical protein	2
13821	GATCTAACACCTGGGTAAAA	GATCTAACACCTGGGTA	11	0	11	0	11	LOC_Os08g41500	UBA/UBX 33.3 kDa protein, putative, expressed	2
13843	GATCGCTCAAACCATTAACA	GATCGCTCAAACCATTA	14	0	14	0	14	LOC_Os03g39020	kinesin heavy chain, putative, expressed	3
13845	GATCCTACACTATCCTAGTC	GATCCTACACTATCCTA	9	0	9	0	9	LOC_Os01g32439	expressed protein	1
13857	GATCGAGTTGTGTTCTATTG	GATCGAGTTGTGTTCTA	14	0	14	1	14	LOC_Os06g40090	VQ motif family protein, expressed	2
13863	GATCTCATGACACAGTAAAT	GATCTCATGACACAGTA	7	0	7	0	7	LOC_Os04g38740	DNA binding protein, putative, expressed	2
13868	GATCAATTTGGTGAGTACCT	GATCAATTTGGTGAGTA	10	0	10	0	10	LOC_Os11g23060	retrotransposon protein, putative, unclassified	5
13907	GATCAAAGATGCCATTATAG	GATCAAAGATGCCATTA	7	0	7	0	7	LOC_Os01g72630	expressed protein	1
13920	GATCCCAAAGCTAGCTAGCT	GATCCCAAAGCTAGCTA	13	0	13	0	13	LOC_Os04g09390	lectin precursor, putative, expressed	3
13945	GATCCAATTTAATGGTATGT	GATCCAATTTAATGGTA	13	0	13	0	13	LOC_Os03g63370	polyphosphoinositide binding protein Ssh2p, putative, expressed	2
13946	GATCTTATTTAATGGTATAT	GATCTTATTTAATGGTA	24	0	24	0	24	LOC_Os03g37878	expressed protein	2
13949	GATCATATACTCATGTACCA	GATCATATACTCATGTA	17	0	17	2	8.5	LOC_Os03g42880	nucleotide-binding protein-like, putative, expressed	2
13965	GATCATTTTCTGTTGTAGCC	GATCATTTTCTGTTGTA	8	0	8	0	8	LOC_Os11g19864	transposon protein, putative, Pong sub-class, expressed	1
13971	GATCTGCAGCTCCATTAGGA	GATCTGCAGCTCCATTA	12	0	12	0	12	LOC_Os01g58290	cucumisin precursor, putative, expressed	3
13979	GATCATCTAGCTAGCTAATT	GATCATCTAGCTAGCTA	24	0	24	0	24	LOC_Os10g36420	axial regulator YABBY1, putative	2
14000	GATCAAGCTGTACAGTATGG	GATCAAGCTGTACAGTA	20	0	20	0	20	LOC_Os07g42280	von Willebrand factor type A domain containing protein, expressed	3
14001	GATCATGATTTACAGTAGCT	GATCATGATTTACAGTA	12	0	12	0	12	LOC_Os03g55090	alpha-1,4 glucan phosphorylase, L isozyme, chloroplast precursor, putative, expressed	3
14002	GATCCATGTCACCAGTATTG	GATCCATGTCACCAGTA	5	0	5	0	5	LOC_Os02g52160	LMBR1-like conserved region family protein, expressed	3
14041	GATCTAGACTAGAATTAGTA	GATCTAGACTAGAATTA	15	0	15	0	15	LOC_Os05g29010	DNA primase small subunit, putative, expressed	2
14050	GATCTGACTCTGTCCTAGAT	GATCTGACTCTGTCCTA	8	0	8	0	8	LOC_Os08g40620	microtubule-associated protein, putative, expressed	3
14053	GATCGGCAAATTAGCTAGTA	GATCGGCAAATTAGCTA	10	0	10	0	10	LOC_Os01g12150	hypothetical protein	6
14081	GATCATGTGCTACCGTACTG	GATCATGTGCTACCGTA	13	0	13	0	13	LOC_Os02g12480	expressed protein	5
14107	GATCCCTCCGGCGTGTACAG	GATCCCTCCGGCGTGTA	8	0	8	0	8	LOC_Os01g09580	serine/threonine-protein kinase Eg2-like, putative, expressed	1
14113	GATCATAGTACTTTGTAAGG	GATCATAGTACTTTGTA	24	0	24	4	6	LOC_Os03g53100	two-component response regulator ARR22, putative, expressed	6
14133	GATCCAGGTGAGTCCTATGG	GATCCAGGTGAGTCCTA	6	0	6	0	6	LOC_Os12g27520	serine/threonine-protein kinase AFC2, putative, expressed	1
14137	GATCGAGACCTTAGCTAGCT	GATCGAGACCTTAGCTA	8	0	8	0	8	LOC_Os12g02320	nonspecific lipid-transfer protein 1 precursor, putative, expressed	3
14140	GATCTAAATTCCTGCTATCC	GATCTAAATTCCTGCTA	11	0	11	0	11	LOC_Os11g37330	tetratricopeptide-like helical, putative, expressed	2
14141	GATCAGCTCAGCTGCTAGGG	GATCAGCTCAGCTGCTA	20	0	20	4	5	LOC_Os07g49230	ubiquitin-activating enzyme E1 3, putative, expressed	3
14157	GATCCATGTACAGTTTATGT	GATCCATGTACAGTTTA	11	0	11	0	11	LOC_Os02g41954	gibberellin 2-beta-dioxygenase 7, putative, expressed	2
14172	GATCCCGCAGTTCAAACTCA	GATCCCGCAGTTCAAAC	10	0	10	0	10	LOC_Os05g39110	selT-like protein precursor, putative, expressed	3
14174	GATCTTGCAGTTCAAACAGG	GATCTTGCAGTTCAAAC	8	0	8	0	8	LOC_Os12g36194	nucleoside diphosphate kinase 2, chloroplast precursor, putative, expressed	1
14203	GATCAATGGTATTCTTATGG	GATCAATGGTATTCTTA	5	0	5	0	5	LOC_Os10g33830	MATH domain containing protein	5
14210	GATCTGATTGAAGGTTATGG	GATCTGATTGAAGGTTA	59	2	29.5	8	7.375	LOC_Os07g07350	zinc finger A20 and AN1 domains-containing protein, putative, expressed	1
14263	GATCATATAGAAGCTTAAGT	GATCATATAGAAGCTTA	8	0	8	0	8	LOC_Os07g38940	ubiquitin-conjugating enzyme E2 E3, putative, expressed	5
14268	GATCTCTCAGGTTCTTAAAT	GATCTCTCAGGTTCTTA	8	0	8	0	8	LOC_Os04g44890	tRNA-dihydrouridine synthase 2-like, putative, expressed	1
14290	GATCTACTGTTAGTTTACTT	GATCTACTGTTAGTTTA	9	0	9	0	9	LOC_Os11g40120	hypothetical protein	2
14317	GATCTTATCCCAGAAACACA	GATCTTATCCCAGAAAC	9	0	9	0	9	LOC_Os06g07190	expressed protein	2
14339	GATCTCCATTGAACTTAACC	GATCTCCATTGAACTTA	10	0	10	0	10	LOC_Os01g44990	SNF2 family N-terminal domain containing protein, expressed	3
14343	GATCACTGTGTAACTTATTT	GATCACTGTGTAACTTA	7	0	7	0	7	LOC_Os03g30934	UDP-N-acetylglucosamine transferase subunit ALG14, putative, expressed	5
14355	GATCTGGGATTAGGTTAGGT	GATCTGGGATTAGGTTA	7	0	7	1	7	LOC_Os06g19630	steroid nuclear receptor, ligand-binding, putative, expressed	2
14356	GATCAAATTTTAGGTTAGAC	GATCAAATTTTAGGTTA	10	0	10	0	10	LOC_Os04g31090	expressed protein	5
14385	GATCTAGATGAGTTTTACCA	GATCTAGATGAGTTTTA	10	0	10	0	10	LOC_Os08g33420	agenet domain containing protein, expressed	2
14421	GATCAACCAAGTCATTAGGT	GATCAACCAAGTCATTA	12	0	12	0	12	LOC_Os09g28354	heat shock factor protein 4, putative, expressed	2
14426	GATCATTGCATATATTAGTA	GATCATTGCATATATTA	18	0	18	0	18	LOC_Os07g43050	splicing factor, arginine/serine-rich 2, putative, expressed	2
14449	GATCCACATCCACTTTATCT	GATCCACATCCACTTTA	11	0	11	1	11	LOC_Os03g43360	protein binding protein, putative, expressed	3
14456	GATCAAGACCGACAAACAGC	GATCAAGACCGACAAAC	11	0	11	0	11	LOC_Os02g42220	transposon protein, putative, unclassified, expressed	2
14476	GATCAAAGTATATATTACTC	GATCAAAGTATATATTA	15	0	15	0	15	LOC_Os08g01530	expressed protein	2
14478	GATCCGTGTTTATATTAATT	GATCCGTGTTTATATTA	14	0	14	0	14	LOC_Os01g33450	expressed protein	5
14485	GATCCTGTCGTCGCTTACAG	GATCCTGTCGTCGCTTA	16	0	16	0	16	LOC_Os12g39090	expressed protein	2
14515	GATCTGGCTATGTTTTAGAA	GATCTGGCTATGTTTTA	24	0	24	0	24	LOC_Os11g03734	arabinoxylan arabinofuranohydrolase isoenzyme AXAH-I, putative, expressed	1
14551	GATCAGGAAATCGCAACTTT	GATCAGGAAATCGCAAC	6	0	6	0	6	LOC_Os01g33550	hypothetical protein	1
14573	GATCAAGAATATGGTTATAT	GATCAAGAATATGGTTA	7	0	7	0	7	LOC_Os09g02260	pentatricopeptide repeat-containing protein, putative, expressed	1
14577	GATCAAAATAACCTTTAATG	GATCAAAATAACCTTTA	15	0	15	0	15	LOC_Os06g30310	alpha-glucan water dikinase, chloroplast precursor, putative, expressed	6
14581	GATCGTCATCATGTTTAGTG	GATCGTCATCATGTTTA	11	0	11	0	11	LOC_Os06g17480	nuclear transcription factor Y subunit B-9, putative, expressed	2
14592	GATCTCTCAAATTTTTACTA	GATCTCTCAAATTTTTA	10	0	10	0	10	LOC_Os09g02360	cyclin delta-3, putative, expressed	2
14611	GATCCTGTGAAGGCAACGCT	GATCCTGTGAAGGCAAC	9	0	9	0	9	LOC_Os10g40260	expressed protein	3
14632	GATCTTTTTTATGCTTAGTT	GATCTTTTTTATGCTTA	13	0	13	0	13	LOC_Os01g52180	triacylglycerol lipase, putative, expressed	3
14643	GATCACCTTAGCCTTTAATC	GATCACCTTAGCCTTTA	6	0	6	0	6	LOC_Os06g03700	oligopeptide transporter 9, putative, expressed	2
14651	GATCAGGGCAATTTTTATCC	GATCAGGGCAATTTTTA	15	1	15	3	5	LOC_Os05g35580	amidophosphoribosyltransferase, chloroplast precursor, putative, expressed	2
14652	GATCCAGCGGCCAAAACTTA	GATCCAGCGGCCAAAAC	8	0	8	0	8	LOC_Os08g07400	cullin-4B, putative, expressed	3
14658	GATCTGGAGGAGGAAACCCT	GATCTGGAGGAGGAAAC	9	0	9	0	9	LOC_Os03g25400	protein kinase isozyme 4, mitochondrial precursor, putative, expressed	2
14661	GATCCATGGACGGAAACAAG	GATCCATGGACGGAAAC	7	0	7	0	7	LOC_Os02g10650	SEC14-like protein 1, putative, expressed	5
14677	GATCAGAATAAGTATTAGAA	GATCAGAATAAGTATTA	23	0	23	0	23	LOC_Os08g01360	RING finger protein 13, putative, expressed	3
14697	GATCCCGTTGTTGGTTATAC	GATCCCGTTGTTGGTTA	9	0	9	0	9	LOC_Os06g11280	12-oxophytodienoate reductase 2, putative, expressed	5
14699	GATCATGTCTTTGGTTACAA	GATCATGTCTTTGGTTA	8	0	8	0	8	LOC_Os07g39780	ubiquitin-like 1-activating enzyme E1B, putative, expressed	1
14705	GATCGACTCAACATTTAGCA	GATCGACTCAACATTTA	10	0	10	0	10	LOC_Os03g62750	protein ARTEMIS, chloroplast precursor, putative, expressed	2
14713	GATCTTGCCATTGTTTAAGT	GATCTTGCCATTGTTTA	8	0	8	0	8	LOC_Os10g41430	nuc-1 negative regulatory protein preg, putative, expressed	2
14725	GATCAATCCCTCCAAACACA	GATCAATCCCTCCAAAC	6	0	6	0	6	LOC_Os01g47410	aspartic proteinase oryzasin-1 precursor, putative, expressed	3
14729	GATCTCAGTGTGGAAACTTG	GATCTCAGTGTGGAAAC	5	0	5	0	5	LOC_Os03g52760	carbohydrate kinase, PfkB, putative, expressed	3
14730	GATCCAGCTAAAACAACCAC	GATCCAGCTAAAACAAC	7	0	7	0	7	LOC_Os03g06240	YT521-B-like family protein, expressed	1
14736	GATCAGGTAAATGCAACTGG	GATCAGGTAAATGCAAC	16	0	16	0	16	LOC_Os08g39370	tonoplast dicarboxylate transporter, putative, expressed	6
14759	GATCTACTATTTGCTTATGT	GATCTACTATTTGCTTA	18	0	18	0	18	LOC_Os11g45710	SFR2, putative, expressed	6
14772	GATCTCTGGGAATGTTATAT	GATCTCTGGGAATGTTA	7	0	7	0	7	LOC_Os03g47240	expressed protein	1
14775	GATCATCTGACATGTTAGAT	GATCATCTGACATGTTA	8	0	8	0	8	LOC_Os01g18810	hypothetical protein	2
14800	GATCTGGAAAAGAAAACGAG	GATCTGGAAAAGAAAAC	6	0	6	0	6	LOC_Os10g40260	expressed protein	1
14809	GATCATGTCGATGAAACGCC	GATCATGTCGATGAAAC	8	0	8	0	8	LOC_Os10g38890	expressed protein	1
14810	GATCAAATTGATGAAACATC	GATCAAATTGATGAAAC	8	0	8	0	8	LOC_Os04g33280	expressed protein	1
14824	GATCGTGGCCGCGATTACAC	GATCGTGGCCGCGATTA	7	0	7	0	7	LOC_Os02g19510	lysine ketoglutarate reductase trans-splicing related 1, putative, expressed	3
14826	GATCCATGATGCGATTACTT	GATCCATGATGCGATTA	53	0	53	0	53	LOC_Os07g13969	expressed protein	2
14829	GATCGTCCTATGTATTACAT	GATCGTCCTATGTATTA	8	0	8	0	8	LOC_Os03g44580	expressed protein	2
14856	GATCCATTATTCATTTACTG	GATCCATTATTCATTTA	18	0	18	0	18	LOC_Os04g35260	ATP binding protein, putative, expressed	1
14862	GATCTAACCAAATTTTACGG	GATCTAACCAAATTTTA	6	0	6	0	6	LOC_Os01g19724	hypothetical protein	3
14871	GATCCTACTGAGAAAACATA	GATCCTACTGAGAAAAC	26	0	26	0	26	LOC_Os08g14600	expressed protein	1
14872	GATCAGAGCTAGAAAACCTG	GATCAGAGCTAGAAAAC	7	0	7	0	7	LOC_Os02g36990	microtubule motor, putative, expressed	2
14897	GATCTATTACATTATTATAT	GATCTATTACATTATTA	15	0	15	0	15	LOC_Os05g05680	1-aminocyclopropane-1-carboxylate oxidase, putative, expressed	3
14904	GATCCCCGCCGACCTTAACG	GATCCCCGCCGACCTTA	10	0	10	0	10	LOC_Os02g46460	peptide transporter PTR2, putative, expressed	1
14910	GATCTACTTTGATGTTATCT	GATCTACTTTGATGTTA	8	0	8	0	8	LOC_Os10g38850	amine oxidase, flavin-containing family protein, expressed	3
14932	GATCATCTTTCTGAAACCAA	GATCATCTTTCTGAAAC	6	0	6	0	6	LOC_Os01g03520	ubiquitin conjugating enzyme/ ubiquitin-like activating enzyme, putative, expressed	3
14940	GATCCTATAGAGGATTAGCA	GATCCTATAGAGGATTA	36	5	7.2	4	9	LOC_Os08g35700	Leucine Rich Repeat family protein, expressed	2
14945	GATCATAGAACTTATTATTT	GATCATAGAACTTATTA	13	0	13	0	13	LOC_Os03g55730	seven transmembrane domain protein, putative, expressed	2
14946	GATCCTCTAACTTATTACCC	GATCCTCTAACTTATTA	10	0	10	0	10	LOC_Os04g21110	expressed protein	1
14950	GATCTATATATATCTTACAG	GATCTATATATATCTTA	28	0	28	1	28	LOC_Os02g55430	alginate regulatory protein AlgP, putative, expressed	3
14952	GATCGATTTGCTAGTTAGTT	GATCGATTTGCTAGTTA	16	0	16	0	16	LOC_Os12g02240	hypothetical protein	2
14957	GATCCGGTATACTGTTAGGA	GATCCGGTATACTGTTA	8	0	8	0	8	LOC_Os02g05510	GATA transcription factor 25, putative, expressed	1
14961	GATCTGATTCCGATTTAGAA	GATCTGATTCCGATTTA	12	0	12	0	12	LOC_Os03g15380	expressed protein	5
14978	GATCTTCCTTGTGAAACTGA	GATCTTCCTTGTGAAAC	22	0	22	0	22	LOC_Os03g20340	SNF1-related protein kinase regulatory subunit beta-1, putative, expressed	1
14994	GATCACTGAACTGATTACAG	GATCACTGAACTGATTA	6	0	6	0	6	LOC_Os10g41460	expressed protein	3
15036	GATCTGTGTTCATTTTATAG	GATCTGTGTTCATTTTA	15	0	15	0	15	LOC_Os07g37270	major sperm protein, putative, expressed	2
15044	GATCAGATAAATCAAACCGA	GATCAGATAAATCAAAC	9	0	9	0	9	LOC_Os09g39980	expressed protein	2
15059	GATCATTTCAATGATTACTT	GATCATTTCAATGATTA	22	0	22	0	22	LOC_Os10g42620	dihydroflavonol-4-reductase, putative, expressed	2
15080	GATCCAACTTGACGTTATTG	GATCCAACTTGACGTTA	6	0	6	0	6	LOC_Os04g34270	serine/threonine-protein kinase receptor precursor, putative, expressed	3
15082	GATCTGTATAACCGTTACCT	GATCTGTATAACCGTTA	6	0	6	0	6	LOC_Os07g42632	folic acid synthesis protein, putative, expressed	3
15090	GATCTTATGATTCTTTAATA	GATCTTATGATTCTTTA	12	0	12	0	12	LOC_Os01g50120	expressed protein	5
15091	GATCGTACTATTCTTTATGC	GATCGTACTATTCTTTA	11	0	11	0	11	LOC_Os05g48820	DDT domain containing protein, expressed	2
15099	GATCGTATTGATAAAACAGT	GATCGTATTGATAAAAC	18	0	18	0	18	LOC_Os02g45880	expressed protein	2
15102	GATCAGTGCTATCAAACTGG	GATCAGTGCTATCAAAC	5	0	5	0	5	LOC_Os10g02260	peptide transporter PTR2, putative, expressed	3
15124	GATCCATTCCTGCCTTATTG	GATCCATTCCTGCCTTA	10	0	10	0	10	LOC_Os03g62090	CESA5 - cellulose synthase, expressed	3
15129	GATCAAAGAGGCCGTTATAA	GATCAAAGAGGCCGTTA	11	0	11	0	11	LOC_Os05g08090	expressed protein	1
15153	GATCGATTTTTTTTTTATAA	GATCGATTTTTTTTTTA	8	0	8	0	8	LOC_Os07g48100	CBL-interacting serine/threonine-protein kinase 15, putative, expressed	3
15189	GATCGTGTCATTCCAACTTT	GATCGTGTCATTCCAAC	34	0	34	0	34	LOC_Os06g09570	nucleolar GTP-binding protein 1, putative, expressed	1
15199	GATCATGTATTGTCTTAAAC	GATCATGTATTGTCTTA	27	0	27	0	27	LOC_Os12g12360	RNA binding protein, putative, expressed	5
15224	GATCCCTCTCATGACACCAC	GATCCCTCTCATGACAC	11	0	11	0	11	LOC_Os09g17670	hypothetical protein	2
15255	GATCGTTTCGTCTGCACCAC	GATCGTTTCGTCTGCAC	22	0	22	0	22	LOC_Os03g54050	circumsporozoite protein precursor, putative, expressed	2
15259	GATCTATCTACTATCACTCA	GATCTATCTACTATCAC	10	0	10	0	10	LOC_Os02g50480	histidine kinase 1, putative, expressed	3
15261	GATCTAGCAAATGTCACCCA	GATCTAGCAAATGTCAC	22	0	22	0	22	LOC_Os09g21340	permease I, putative, expressed	2
15262	GATCACCACAATGTCACCAC	GATCACCACAATGTCAC	11	0	11	0	11	LOC_Os06g40020	ATP-dependent RNA helicase ded-1, putative, expressed	3
15278	GATCACAAAAAAATAACCCT	GATCACAAAAAAATAAC	28	0	28	0	28	LOC_Os07g36940	eukaryotic translation initiation factor 4G, putative, expressed	3
15284	GATCCACTCCATCTAACCAT	GATCCACTCCATCTAAC	37	0	37	0	37	LOC_Os05g08960	ubiquitin-conjugating enzyme E2-17 kDa, putative, expressed	2
15289	GATCACAGAAGACACACTTC	GATCACAGAAGACACAC	8	0	8	0	8	LOC_Os02g32660	1,4-alpha-glucan branching enzyme IIB, chloroplast precursor, putative, expressed	5
15300	GATCAGATTCAGACCACCAC	GATCAGATTCAGACCAC	10	0	10	0	10	LOC_Os04g52670	OsSAUR21 - Auxin-responsive SAUR gene family member, expressed	3
15301	GATCTTTCTGAGACCACATA	GATCTTTCTGAGACCAC	13	0	13	0	13	LOC_Os01g48990	protein Kinase C630.09c, putative, expressed	2
15324	GATCATTTTCGTGTCACGTC	GATCATTTTCGTGTCAC	10	0	10	0	10	LOC_Os05g41120	serologically defined breast cancer antigen NY-BR-84, putative, expressed	2
15337	GATCACTGATAAATAACATC	GATCACTGATAAATAAC	11	0	11	0	11	LOC_Os07g07194	MAC/Perforin domain containing protein, expressed	5
15348	GATCTCCTGAACCACACTAA	GATCTCCTGAACCACAC	10	0	10	0	10	LOC_Os01g58080	membrane-associated salt-inducible protein, putative, expressed	3
15358	GATCTAACGTGCGCCACCTT	GATCTAACGTGCGCCAC	6	0	6	0	6	LOC_Os03g14850	DNA binding protein, putative, expressed	2
15360	GATCAAGATTATTCCACATT	GATCAAGATTATTCCAC	6	0	6	0	6	LOC_Os11g33100	dedA, putative, expressed	2
15361	GATCTCATCTCTTCCACCGC	GATCTCATCTCTTCCAC	8	0	8	0	8	LOC_Os02g26700	cation transport protein chaC, putative, expressed	3
15363	GATCATGGAAATCGCACGGT	GATCATGGAAATCGCAC	6	0	6	0	6	LOC_Os03g12236	chaperone protein dnaJ, putative, expressed	5
15378	GATCTTGGCCATAGAACTGC	GATCTTGGCCATAGAAC	7	0	7	0	7	LOC_Os01g68770	selenium-binding protein, putative, expressed	3
15402	GATCAAATGCAAAACACGCA	GATCAAATGCAAAACAC	12	0	12	0	12	LOC_Os08g21590	phosphatidylinositol 3-kinase, root isoform, putative, expressed	6
15423	GATCTCGAGGAGGCCACAGT	GATCTCGAGGAGGCCAC	13	0	13	0	13	LOC_Os10g06710	amidase, putative, expressed	1
15432	GATCGGCGTAATTGCACAGG	GATCGGCGTAATTGCAC	6	0	6	0	6	LOC_Os05g37500	expressed protein	3
15433	GATCTTGTGCATTGCACTAC	GATCTTGTGCATTGCAC	9	0	9	0	9	LOC_Os03g31594	zinc finger, RING-type, putative, expressed	5
15438	GATCTTCTGCTACTCACAAG	GATCTTCTGCTACTCAC	13	0	13	0	13	LOC_Os04g40920	expressed protein	2
15503	GATCGTTGTCTGTCAACGGC	GATCGTTGTCTGTCAAC	10	0	10	0	10	LOC_Os07g46060	expressed protein	3
15506	GATCTCAACTTGTCAACACT	GATCTCAACTTGTCAAC	9	0	9	0	9	LOC_Os03g62270	antiporter/ drug transporter/ transporter, putative, expressed	3
15509	GATCAGAAGAATTCAACCTC	GATCAGAAGAATTCAAC	7	0	7	0	7	LOC_Os03g63010	plastid terminal oxidase, putative, expressed	3
15511	GATCTGAACAAACGAACAAC	GATCTGAACAAACGAAC	10	0	10	0	10	LOC_Os03g04710	expressed protein	2
15513	GATCATTGAGAACGAACAAG	GATCATTGAGAACGAAC	8	1	8	0	8	LOC_Os03g12140	glucan endo-1,3-beta-glucosidase 3 precursor, putative, expressed	2
15519	GATCGGGTGTCATGAACTTT	GATCGGGTGTCATGAAC	6	0	6	0	6	LOC_Os01g32660	OsMKK6 - putative MAPKK based on amino acid sequence homology, expressed	5
15523	GATCAGGAAAGCATAACCAG	GATCAGGAAAGCATAAC	7	0	7	0	7	LOC_Os01g55170	RNA binding protein, putative, expressed	1
15526	GATCACATGGGCATAACCCC	GATCACATGGGCATAAC	10	0	10	0	10	LOC_Os05g51700	nucleoside diphosphate kinase 4, chloroplast precursor, putative, expressed	3
15545	GATCGATACGAACCCACAGC	GATCGATACGAACCCAC	17	0	17	0	17	LOC_Os03g59330	polygalacturonase precursor, putative, expressed	2
15549	GATCTCATCTTGGCCACCCG	GATCTCATCTTGGCCAC	5	0	5	0	5	LOC_Os04g20774	pumilio-family RNA binding repeat containing protein, expressed	5
15552	GATCGAGAGGGAAGCACAAA	GATCGAGAGGGAAGCAC	9	0	9	0	9	LOC_Os09g39580	calmodulin binding protein, putative, expressed	2
15554	GATCAAGGTAGTTGCACCGC	GATCAAGGTAGTTGCAC	8	0	8	0	8	LOC_Os01g64630	actin-7, putative, expressed	5
15576	GATCCTGCCACGTCAACCTG	GATCCTGCCACGTCAAC	6	0	6	0	6	LOC_Os02g52010	phi-1-like phosphate-induced protein, putative, expressed	1
15579	GATCAGGTTCGGTCAACTAG	GATCAGGTTCGGTCAAC	10	0	10	0	10	LOC_Os11g29850	cobalt import ATP-binding protein cbiO 1, putative, expressed	5
15620	GATCCAAATACTGCCACCAC	GATCCAAATACTGCCAC	6	0	6	0	6	LOC_Os01g62980	lipid binding protein, putative, expressed	2
15631	GATCTGGTTGCCTTCACTTC	GATCTGGTTGCCTTCAC	10	0	10	0	10	LOC_Os12g19549	telomerase reverse transcriptase, putative, expressed	5
15655	GATCTACAGCACTGAACTGC	GATCTACAGCACTGAAC	10	0	10	0	10	LOC_Os05g51390	carboxy-lyase, putative, expressed	3
15658	GATCAAGTGGTGGTAACCTC	GATCAAGTGGTGGTAAC	5	0	5	0	5	LOC_Os09g07294	zinc finger in N-recognin, putative, expressed	1
15667	GATCTCCTTCTGCACACAAC	GATCTCCTTCTGCACAC	15	0	15	0	15	LOC_Os10g41200	ZmMybst1, putative, expressed	1
15671	GATCAGAAAATGTACACCAA	GATCAGAAAATGTACAC	10	0	10	0	10	LOC_Os06g46372	3-hydroxyisobutyrate dehydrogenase, mitochondrial precursor, putative, expressed	2
15673	GATCGATCGATGTACACGGA	GATCGATCGATGTACAC	14	0	14	0	14	LOC_Os03g63950	plastid-specific 30S ribosomal protein 1, chloroplast precursor, putative, expressed	3
15689	GATCGTTCACGGGGCACGGG	GATCGTTCACGGGGCAC	8	0	8	0	8	LOC_Os03g37570	expressed protein	3
15756	GATCCATTAGAGTTCACCCC	GATCCATTAGAGTTCAC	11	0	11	0	11	LOC_Os03g59700	peptidyl-prolyl cis-trans isomerase H, putative, expressed	3
15765	GATCCACCGTTTTCAACAGG	GATCCACCGTTTTCAAC	8	0	8	0	8	LOC_Os03g31360	glutelin type-A 3 precursor, putative, expressed	1
15769	GATCTCATTGAAAGAACTGC	GATCTCATTGAAAGAAC	7	0	7	0	7	LOC_Os04g48310	RING-H2 finger protein ATL2M, putative, expressed	1
15785	GATCAAAACATTCACACAAA	GATCAAAACATTCACAC	11	0	11	0	11	LOC_Os12g09089	myosin-like protein, putative, expressed	6
15791	GATCACAGAAAATCCACGGA	GATCACAGAAAATCCAC	11	0	11	0	11	LOC_Os02g02890	peptidyl-prolyl cis-trans isomerase, putative, expressed	3
15797	GATCAATTGTAGAGCACATA	GATCAATTGTAGAGCAC	6	0	6	0	6	LOC_Os02g30060	3-oxoacyl-reductase, chloroplast precursor, putative, expressed	2
15826	GATCACACCAATCGAACTGT	GATCACACCAATCGAAC	8	0	8	0	8	LOC_Os05g10940	zinc transporter 4, chloroplast precursor, putative, expressed	3
15838	GATCACTAATAATTAACCAC	GATCACTAATAATTAAC	40	0	40	3	13.3333	LOC_Os01g58380	3-hydroxybutyryl-CoA dehydrogenase, putative, expressed	2
15843	GATCCTTGCTAGAACACTAC	GATCCTTGCTAGAACAC	7	0	7	0	7	LOC_Os09g27650	zinc finger, C2H2 type family protein, expressed	2
15854	GATCATTCATAGCCCACCCT	GATCATTCATAGCCCAC	9	0	9	0	9	LOC_Os02g57450	serine/threonine-protein phosphatase PP1, putative, expressed	3
15861	GATCAGGTGATTGGCACATT	GATCAGGTGATTGGCAC	18	0	18	0	18	LOC_Os01g02200	ubiquitin-protein ligase, putative, expressed	1
15872	GATCACTTTAATTTCACCCA	GATCACTTTAATTTCAC	10	0	10	0	10	LOC_Os01g15320	rapid alkalinization factor 1 precursor, putative, expressed	3
15879	GATCCAGCTAGGCAGACGAA	GATCCAGCTAGGCAGAC	8	0	8	0	8	LOC_Os09g27960	transmembrane protein 50A, putative, expressed	3
15899	GATCTAAGTTCAGACACTTT	GATCTAAGTTCAGACAC	22	0	22	0	22	LOC_Os10g35140	permeases of the drug/metabolite transporter, putative, expressed	2
15908	GATCCTCGTCGGCCCACAGG	GATCCTCGTCGGCCCAC	10	0	10	0	10	LOC_Os01g73540	YGGT family protein, expressed	1
15923	GATCGAGGTGAAGTCACACT	GATCGAGGTGAAGTCAC	10	0	10	0	10	LOC_Os02g36360	zinc finger, C2H2 type family protein, expressed	2
15925	GATCCATCATCAGTCACCTT	GATCCATCATCAGTCAC	8	0	8	0	8	LOC_Os04g01290	PCI domain containing protein, expressed	3
15931	GATCATCATCTGCAGACTCT	GATCATCATCTGCAGAC	6	0	6	0	6	LOC_Os02g01170	thyroid receptor-interacting protein 12, putative, expressed	3
15940	GATCAGATATTGTGAACGAA	GATCAGATATTGTGAAC	15	0	15	0	15	LOC_Os08g05550	expressed protein	2
15941	GATCATGATTTGTGAACGAT	GATCATGATTTGTGAAC	6	0	6	0	6	LOC_Os06g35650	reticuline oxidase precursor, putative, expressed	2
15950	GATCTTTCCTTGAACACAAG	GATCTTTCCTTGAACAC	6	0	6	0	6	LOC_Os02g34560	neutral/alkaline invertase, putative, expressed	3
15956	GATCAGAAACTAACCACTTT	GATCAGAAACTAACCAC	11	0	11	0	11	LOC_Os04g54800	shikimate kinase, chloroplast precursor, putative, expressed	1
15964	GATCTCATTCTTAGCACTTC	GATCTCATTCTTAGCAC	27	0	27	0	27	LOC_Os08g37600	2-oxoglutarate/malate translocator, chloroplast precursor, putative, expressed	6
15970	GATCCAAGCAGATGCACCCA	GATCCAAGCAGATGCAC	6	0	6	0	6	LOC_Os06g01680	expressed protein	2
15993	GATCAGCAAGGCTTAACGAA	GATCAGCAAGGCTTAAC	12	0	12	0	12	LOC_Os07g42800	AT hook-containing MAR binding 1-like protein, putative, expressed	2
15995	GATCAAGGAGTCTTAACACC	GATCAAGGAGTCTTAAC	13	0	13	0	13	LOC_Os03g17710	splicing factor, arginine/serine-rich 6, putative, expressed	2
16009	GATCCTTTGGACACCACAAG	GATCCTTTGGACACCAC	13	0	13	0	13	LOC_Os07g30840	COP9 signalosome complex subunit 7, putative, expressed	2
16012	GATCAGTTACAACGCACTGG	GATCAGTTACAACGCAC	7	0	7	0	7	LOC_Os05g39350	expressed protein	2
16016	GATCATCAGTTCATCACCAA	GATCATCAGTTCATCAC	11	0	11	0	11	LOC_Os08g36560	golgi-associated membrane trafficking protein, putative	6
16023	GATCGTAAACAAAAGACTGA	GATCGTAAACAAAAGAC	10	0	10	0	10	LOC_Os01g58114	expressed protein	2
16026	GATCAATAGATTCAGACACA	GATCAATAGATTCAGAC	9	0	9	0	9	LOC_Os11g03430	cell division control protein 45, putative, expressed	2
16029	GATCCACCGTTTCAGACAAG	GATCCACCGTTTCAGAC	32	0	32	1	32	LOC_Os01g55690	glutelin type-A 1 precursor, putative, expressed	1
16030	GATCCCTCGTTTCAGACACG	GATCCCTCGTTTCAGAC	15	0	15	0	15	LOC_Os05g36070	minor histocompatibility antigen H13, putative, expressed	3
16031	GATCCGCTTAGAAGAACTTC	GATCCGCTTAGAAGAAC	7	0	7	0	7	LOC_Os01g69970	periodic tryptophan protein 1, putative, expressed	3
16034	GATCTGGAAGGAGGAACATG	GATCTGGAAGGAGGAAC	11	0	11	0	11	LOC_Os08g36380	expressed protein	2
16047	GATCCATCCGAGCTAACACT	GATCCATCCGAGCTAAC	11	0	11	0	11	LOC_Os04g54240	wound induced protein, putative, expressed	3
16049	GATCTTGGCTAGCTAACCCG	GATCTTGGCTAGCTAAC	7	0	7	0	7	LOC_Os10g35330	hypothetical protein	5
16063	GATCATTTGCAAGCCACAGT	GATCATTTGCAAGCCAC	13	0	13	0	13	LOC_Os01g13200	KOB1, putative, expressed	1
16078	GATCAGACCGCAGAGACGAG	GATCAGACCGCAGAGAC	8	0	8	0	8	LOC_Os12g25090	expressed protein	7
16107	GATCAGGTGGTGTTAACCAC	GATCAGGTGGTGTTAAC	19	0	19	0	19	LOC_Os03g53540	expressed protein	2
16121	GATCTAGCAGTCTCCACAGG	GATCTAGCAGTCTCCAC	24	0	24	3	8	LOC_Os01g31610	tyrosyl-tRNA synthetase, putative, expressed	1
16126	GATCTTCGCAGCTGCACATG	GATCTTCGCAGCTGCAC	17	0	17	0	17	LOC_Os04g42370	expressed protein	3
16129	GATCTCATCATGGTCACGCA	GATCTCATCATGGTCAC	8	0	8	0	8	LOC_Os06g04460	hypersensitive-induced reaction protein 4, putative, expressed	1
16139	GATCAGAAATGAGAGACCTG	GATCAGAAATGAGAGAC	6	0	6	0	6	LOC_Os07g40250	sex determination protein tasselseed-2, putative, expressed	6
16145	GATCTGCACATCAGAACATT	GATCTGCACATCAGAAC	6	0	6	0	6	LOC_Os11g36160	receptor-like protein kinase precursor, putative, expressed	2
16151	GATCACTTTGCATTGACATG	GATCACTTTGCATTGAC	9	0	9	0	9	LOC_Os04g06790	cupin, RmlC-type, putative, expressed	3
16165	GATCAACAAGAGGATACAAG	GATCAACAAGAGGATAC	26	0	26	0	26	LOC_Os09g02700	polyadenylate-binding protein 2, putative, expressed	3
16166	GATCTGGTGGAGGATACTGA	GATCTGGTGGAGGATAC	9	0	9	0	9	LOC_Os09g34980	zinc knuckle family protein, expressed	5
16172	GATCGATGTGCAGCTACCGG	GATCGATGTGCAGCTAC	16	0	16	0	16	LOC_Os03g15050	phosphoenolpyruvate carboxykinase, putative, expressed	2
16173	GATCCTGAGAGAGCTACCAG	GATCCTGAGAGAGCTAC	7	0	7	0	7	LOC_Os01g62650	nucleic acid binding NABP, putative, expressed	2
16181	GATCGTAGTCTTTGTACACA	GATCGTAGTCTTTGTAC	7	0	7	0	7	LOC_Os05g32544	glycosyltransferase, putative, expressed	6
16193	GATCACTCGATGACGACGCA	GATCACTCGATGACGAC	8	0	8	0	8	LOC_Os11g02860	conserved hypothetical protein	2
16207	GATCCATAACCGTGGACGGC	GATCCATAACCGTGGAC	10	0	10	0	10	LOC_Os01g64360	DNA binding protein, putative, expressed	2
16212	GATCGGATGGGACTGACTGG	GATCGGATGGGACTGAC	131	0	131	17	7.70588	LOC_Os08g36320	glutamate decarboxylase, putative, expressed	1
16222	GATCGCCCAATGGATACACA	GATCGCCCAATGGATAC	7	0	7	0	7	LOC_Os02g42540	expressed protein	2
16225	GATCATCAATTGGATACACC	GATCATCAATTGGATAC	8	0	8	0	8	LOC_Os05g38770	protein kinase APK1B, chloroplast precursor, putative, expressed	2
16232	GATCAGCTGCAAATTACCTG	GATCAGCTGCAAATTAC	8	0	8	0	8	LOC_Os01g73430	DNA-directed RNA polymerase alpha subunit, putative	6
16245	GATCTCCCAAAGGAGACTGC	GATCTCCCAAAGGAGAC	8	0	8	0	8	LOC_Os09g32320	expressed protein	1
16248	GATCACATTTCGACGACGAA	GATCACATTTCGACGAC	17	0	17	0	17	LOC_Os06g08840	splicing factor, arginine/serine-rich 7, putative, expressed	3
16249	GATCTTTAACGGACGACCTA	GATCTTTAACGGACGAC	7	0	7	0	7	LOC_Os03g33590	interferon-related developmental regulator 2, putative, expressed	5
16270	GATCTATAGCTTAATACGTA	GATCTATAGCTTAATAC	15	0	15	0	15	LOC_Os01g01150	nucleic acid binding protein, putative, expressed	2
16280	GATCGTACTCGCACTACTAC	GATCGTACTCGCACTAC	18	0	18	0	18	LOC_Os04g55620	receptor kinase, putative, expressed	2
16287	GATCAATGTAACAGTACAAA	GATCAATGTAACAGTAC	11	0	11	0	11	LOC_Os06g51170	serine/threonine-protein kinase Cx32, chloroplast precursor, putative, expressed	2
16298	GATCTGAAACTGGGTACTCA	GATCTGAAACTGGGTAC	16	0	16	0	16	LOC_Os01g08460	TMS membrane protein/tumour differentially expressed protein containing protein, expressed	2
16301	GATCTCAATCGAATTACGCA	GATCTCAATCGAATTAC	9	0	9	0	9	LOC_Os08g14900	expressed protein	2
16339	GATCGTCAGAGTGATACTAC	GATCGTCAGAGTGATAC	20	0	20	0	20	LOC_Os12g02390	vacuolar sorting receptor 1 precursor, putative, expressed	3
16346	GATCAAAAGCTCAGTACTCT	GATCAAAAGCTCAGTAC	20	0	20	0	20	LOC_Os03g27310	histone H3, putative, expressed	3
16347	GATCGTGGAGTGGGTACATA	GATCGTGGAGTGGGTAC	9	0	9	0	9	LOC_Os04g59620	TATA-binding protein-associated factor MOT1, putative, expressed	2
16349	GATCTTTACAATGGTACTTC	GATCTTTACAATGGTAC	23	0	23	0	23	LOC_Os03g44620	dnaJ protein, putative, expressed	1
16352	GATCTATCTTATGGTACACC	GATCTATCTTATGGTAC	14	0	14	0	14	LOC_Os04g32490	poly, putative, expressed	1
16355	GATCCATTATTAATTACGGC	GATCCATTATTAATTAC	40	0	40	8	5	LOC_Os08g01530	expressed protein	2
16390	GATCCCGGGCGTTGGACGAA	GATCCCGGGCGTTGGAC	17	0	17	0	17	LOC_Os04g47250	cytochrome P450 86A2, putative, expressed	2
16412	GATCACTGCAGGTTGACTAT	GATCACTGCAGGTTGAC	8	0	8	0	8	LOC_Os06g11620	polyadenylate-binding protein 2, putative, expressed	5
16426	GATCTTTCTATGACTACTGT	GATCTTTCTATGACTAC	9	0	9	0	9	LOC_Os10g01550	transposon protein, putative, Mutator sub-class, expressed	1
16446	GATCTTGATGTCATTACTCT	GATCTTGATGTCATTAC	7	0	7	0	7	LOC_Os07g07620	pentatricopeptide repeat protein PPR868-14, putative, expressed	2
16450	GATCAGGTTCCTGTTACTGT	GATCAGGTTCCTGTTAC	8	0	8	0	8	LOC_Os04g44580	expressed protein	3
16467	GATCAGGCCACCAAACCACC	GATCAGGCCACCAAACC	9	0	9	0	9	LOC_Os07g36130	histone H2A.2, putative, expressed	3
16468	GATCTTATTACCAAACCAAG	GATCTTATTACCAAACC	9	0	9	0	9	LOC_Os01g34870	condensin complex subunit 2, putative, expressed	1
16512	GATCGTTTGTTGTTGACAAG	GATCGTTTGTTGTTGAC	12	0	12	0	12	LOC_Os07g27320	hydrolase, hydrolyzing O-glycosyl compounds, putative, expressed	1
16515	GATCAGAAGTGACATACACT	GATCAGAAGTGACATAC	13	0	13	0	13	LOC_Os10g04620	catalytic/ hydrolase, putative, expressed	2
16517	GATCGCTCTGTACATACCAC	GATCGCTCTGTACATAC	20	0	20	0	20	LOC_Os01g47280	expressed protein	2
16521	GATCATATATATACTACATT	GATCATATATATACTAC	11	0	11	0	11	LOC_Os01g42270	transcriptional corepressor LEUNIG, putative	5
16527	GATCGATAAGCTGCTACCGA	GATCGATAAGCTGCTAC	10	0	10	0	10	LOC_Os02g22480	glycosyltransferase, putative, expressed	2
16550	GATCAGAATAAGATTACTTG	GATCAGAATAAGATTAC	11	0	11	0	11	LOC_Os01g47780	fasciclin-like arabinogalactan protein 7 precursor, putative, expressed	2
16559	GATCCTCTCAGCAAACCCCC	GATCCTCTCAGCAAACC	18	0	18	0	18	LOC_Os02g01490	expressed protein	2
16592	GATCAAACACATTTGACTCC	GATCAAACACATTTGAC	10	0	10	0	10	LOC_Os09g29830	DNA binding protein, putative, expressed	2
16597	GATCGTATAGCATATACTTC	GATCGTATAGCATATAC	8	0	8	0	8	LOC_Os08g44810	malate dehydrogenase 1, chloroplast precursor, putative, expressed	2
16610	GATCGTTCGATTGCTACGCA	GATCGTTCGATTGCTAC	12	0	12	0	12	LOC_Os02g33380	pectinesterase inhibitor domain containing protein, expressed	2
16630	GATCTACATTTTGTTACAAA	GATCTACATTTTGTTAC	11	0	11	0	11	LOC_Os03g60100	50S ribosomal protein L17, putative, expressed	3
16653	GATCTGCCAAGTCTGACACC	GATCTGCCAAGTCTGAC	6	0	6	0	6	LOC_Os12g19370	DNA polymerase I family protein, expressed	5
16655	GATCGACGGAGTTTGACATC	GATCGACGGAGTTTGAC	9	0	9	0	9	LOC_Os02g25870	eukaryotic peptide chain release factor GTP-binding subunit, putative, expressed	3
16663	GATCTGTTCATATATACTGC	GATCTGTTCATATATAC	21	0	21	4	5.25	LOC_Os07g07450	versicolorin reductase, putative, expressed	2
16664	GATCTGACGGAACCTACTTC	GATCTGACGGAACCTAC	6	0	6	0	6	LOC_Os12g41250	methylcrotonoyl-CoA carboxylase subunit alpha, mitochondrial precursor, putative, expressed	1
16688	GATCAGTGTACATTTACAGA	GATCAGTGTACATTTAC	11	2	5.5	0	11	LOC_Os12g07160	viral A-type inclusion protein repeat containing protein, expressed	2
16694	GATCCGTAATTCAAACCTGC	GATCCGTAATTCAAACC	6	0	6	0	6	LOC_Os06g30230	expressed protein	2
16698	GATCTGTCCTGATAGACACA	GATCTGTCCTGATAGAC	10	0	10	0	10	LOC_Os01g29390	expressed protein	3
16701	GATCCCTCGGCGCCGACGCC	GATCCCTCGGCGCCGAC	14	0	14	0	14	LOC_Os08g43190	sorbitol dehydrogenase, putative, expressed	1
16713	GATCCTGATGACATGACAAA	GATCCTGATGACATGAC	25	0	25	0	25	LOC_Os03g44650	electron transporter/ thiol-disulfide exchange intermediate, putative, expressed	3
16728	GATCCTCTATAGCATACAAA	GATCCTCTATAGCATAC	16	0	16	0	16	LOC_Os10g02920	cytochrome b561, putative, expressed	2
16747	GATCTACATATATGTACAAG	GATCTACATATATGTAC	10	0	10	0	10	LOC_Os02g55520	zinc finger, C3HC4 type family protein, expressed	3
16755	GATCATCGGTTATTTACAGC	GATCATCGGTTATTTAC	17	0	17	0	17	LOC_Os02g09480	MYB transcription factor TaMYB1, putative, expressed	3
16757	GATCGACCATGGAAACCCTA	GATCGACCATGGAAACC	10	0	10	0	10	LOC_Os11g37270	expressed protein	3
16768	GATCATTAGTCCATGACATA	GATCATTAGTCCATGAC	11	0	11	0	11	LOC_Os05g22990	expressed protein	3
16782	GATCCTTTTGGGCATACAGA	GATCCTTTTGGGCATAC	11	0	11	0	11	LOC_Os06g43790	HAF01, putative, expressed	1
16787	GATCTTCTCTACTATACATA	GATCTTCTCTACTATAC	61	0	61	9	6.77778	LOC_Os07g25690	Pi starvation-induced protein, putative, expressed	2
16843	GATCGCCTTCTCATGACTGG	GATCGCCTTCTCATGAC	16	0	16	3	5.33333	LOC_Os07g39510	protein yippee-like OJ1003C07.11, putative, expressed	1
16861	GATCACGGTTGCTATACAGT	GATCACGGTTGCTATAC	11	0	11	0	11	LOC_Os01g19160	receptor-like protein kinase 5 precursor, putative, expressed	1
16863	GATCTCCTGTTCTATACACT	GATCTCCTGTTCTATAC	17	0	17	0	17	LOC_Os02g27480	MAC/Perforin domain containing protein, expressed	3
16870	GATCCTGCGGCCTCTACCCC	GATCCTGCGGCCTCTAC	6	0	6	0	6	LOC_Os01g19230	conserved hypothetical protein	6
16886	GATCAGTCACTCTTTACTCA	GATCAGTCACTCTTTAC	11	0	11	0	11	LOC_Os04g57310	PBng143, putative, expressed	2
16890	GATCTTTACGAGTTTACGCA	GATCTTTACGAGTTTAC	8	0	8	0	8	LOC_Os01g12950	ubiquitin-conjugating enzyme, putative, expressed	3
16930	GATCTTCTAAGAAATACTCT	GATCTTCTAAGAAATAC	11	0	11	0	11	LOC_Os09g33960	expressed protein	5
16959	GATCAAACAATGTTTACAGT	GATCAAACAATGTTTAC	14	0	14	0	14	LOC_Os08g35948	expressed protein	2
16970	GATCTGGCGGCAGCGACTCC	GATCTGGCGGCAGCGAC	41	0	41	2	20.5	LOC_Os05g23630	hypothetical protein	5
16972	GATCGCGCATCAGCGACGAA	GATCGCGCATCAGCGAC	10	0	10	0	10	LOC_Os01g55500	solute carrier family 23 member 2, putative, expressed	3
16993	GATCAACCATATTATACGCT	GATCAACCATATTATAC	15	0	15	0	15	LOC_Os12g32210	autophagy-related protein 10, putative, expressed	5
17014	GATCGTGTAGTGTGTACACT	GATCGTGTAGTGTGTAC	19	0	19	0	19	LOC_Os01g07200	nuclease, putative, expressed	2
17025	GATCCTAATGAGCTTACTCC	GATCCTAATGAGCTTAC	5	0	5	0	5	LOC_Os09g27420	formate--tetrahydrofolate ligase, putative, expressed	1
17026	GATCTCGTCTTGTTTACTTG	GATCTCGTCTTGTTTAC	8	0	8	0	8	LOC_Os02g35080	T-complex protein 11 containing protein, expressed	2
17037	GATCCAGAACAACAACCCAA	GATCCAGAACAACAACC	8	0	8	0	8	LOC_Os07g08420	regulatory protein opaque-2, putative, expressed	1
17038	GATCTTGGATAACAACCTTC	GATCTTGGATAACAACC	11	0	11	0	11	LOC_Os07g48300	eukaryotic translation initiation factor 2 beta subunit, putative, expressed	3
17041	GATCTGACGGACGCGACTGC	GATCTGACGGACGCGAC	7	0	7	0	7	LOC_Os03g59350	cytokinin-O-glucosyltransferase 3, putative, expressed	1
17042	GATCTGGGCACCGCGACGTC	GATCTGGGCACCGCGAC	37	0	37	0	37	LOC_Os03g27250	transferase, transferring glycosyl groups, putative, expressed	1
17046	GATCAAACCAGCAGGACTAC	GATCAAACCAGCAGGAC	6	0	6	0	6	LOC_Os03g24030	electron transporter, putative, expressed	3
17086	GATCAGTGAGATTTTACCGT	GATCAGTGAGATTTTAC	10	0	10	0	10	LOC_Os05g15510	cellulase containing protein, expressed	5
17092	GATCCCGCCCGACAACCGCA	GATCCCGCCCGACAACC	9	0	9	0	9	LOC_Os02g55630	nuclear WD protein, putative, expressed	1
17109	GATCTACAAAATATGACATG	GATCTACAAAATATGAC	15	0	15	0	15	LOC_Os05g40780	keratinocytes-associated protein 2, putative, expressed	3
17143	GATCTGCCATCTTGTACGAG	GATCTGCCATCTTGTAC	7	0	7	0	7	LOC_Os01g57854	pectinesterase-1 precursor, putative, expressed	2
17149	GATCAGTGGTATCTTACCAG	GATCAGTGGTATCTTAC	7	0	7	0	7	LOC_Os03g42320	SEC1-family transport protein SLY1, putative, expressed	2
17164	GATCCGGCGACGACGACCCA	GATCCGGCGACGACGAC	6	0	6	0	6	LOC_Os08g30719	expressed protein	2
17180	GATCAACTTATTGTGACACA	GATCAACTTATTGTGAC	14	0	14	0	14	LOC_Os02g19040	anther-specific proline-rich protein APG precursor, putative, expressed	3
17182	GATCTCTGTGTTGTGACCTC	GATCTCTGTGTTGTGAC	16	0	16	0	16	LOC_Os03g36930	eukaryotic initiation factor 4A-3, putative, expressed	2
17185	GATCTAATTTAAACTACTAC	GATCTAATTTAAACTAC	11	0	11	0	11	LOC_Os01g03020	leucyl-tRNA synthetase, putative, expressed	5
17193	GATCCTTAATTTCCTACTGC	GATCCTTAATTTCCTAC	11	0	11	0	11	LOC_Os06g05080	cytochrome c oxidase polypeptide Vb, mitochondrial precursor, putative, expressed	2
17196	GATCCATAAGTTTCTACAAG	GATCCATAAGTTTCTAC	10	0	10	0	10	LOC_Os12g42760	RHL2, putative, expressed	2
17208	GATCACCTCTGTTGTACATA	GATCACCTCTGTTGTAC	11	0	11	0	11	LOC_Os12g30030	HESB-like domain-containing protein 2, mitochondrial precursor, putative, expressed	5
17226	GATCTTCCATTACAACCAAA	GATCTTCCATTACAACC	8	0	8	0	8	LOC_Os05g14170	expressed protein	3
17237	GATCACTTGGTGAGGACGTT	GATCACTTGGTGAGGAC	8	0	8	0	8	LOC_Os06g41030	secreted protein, putative, expressed	3
17248	GATCGTACATCACTGACCAA	GATCGTACATCACTGAC	6	0	6	0	6	LOC_Os06g34570	retrotransposon protein, putative, unclassified	5
17249	GATCGAATTAAATTGACAAC	GATCGAATTAAATTGAC	10	0	10	0	10	LOC_Os08g29600	seed maturation protein PM41, putative, expressed	2
17251	GATCCATCCACATTGACAAT	GATCCATCCACATTGAC	14	0	14	0	14	LOC_Os09g39870	expressed protein	3
17256	GATCCTCTGTAATGACCACC	GATCCTCTGTAATGACC	17	0	17	0	17	LOC_Os07g10130	squalene synthetase, putative, expressed	2
17263	GATCTTGCTTTTGTACCTTT	GATCTTGCTTTTGTACC	20	0	20	0	20	LOC_Os11g34390	glycosyltransferase 6, putative, expressed	2
17266	GATCAGGCTCCATTACCCAA	GATCAGGCTCCATTACC	6	0	6	0	6	LOC_Os06g37180	vacuolar ATP synthase subunit B isoform 1, putative, expressed	1
17270	GATCCTACTTTACACCCATA	GATCCTACTTTACACCC	24	0	24	0	24	LOC_Os05g39374	expressed protein	2
17271	GATCGGTACCCCTACCCGGT	GATCGGTACCCCTACCC	10	0	10	0	10	LOC_Os09g01360	expressed protein	1
17272	GATCATAGTTCCTACCCATA	GATCATAGTTCCTACCC	11	0	11	0	11	LOC_Os07g07150	expressed protein	2
17290	GATCGATACCATGAACCAAT	GATCGATACCATGAACC	10	0	10	0	10	LOC_Os06g04650	peptide methionine sulfoxide reductase, putative, expressed	5
17296	GATCCCAGACGGCCACCTCA	GATCCCAGACGGCCACC	7	0	7	0	7	LOC_Os03g12670	expressed protein	3
17301	GATCTAAAAATGCCACCACC	GATCTAAAAATGCCACC	13	0	13	0	13	LOC_Os03g64219	cysteine-type peptidase, putative, expressed	3
17307	GATCACCAGCCATCACCTTC	GATCACCAGCCATCACC	10	0	10	0	10	LOC_Os01g08430	expressed protein	5
17314	GATCAATAAGGATGACCTGA	GATCAATAAGGATGACC	5	0	5	0	5	LOC_Os05g40270	ATP binding protein, putative, expressed	2
17324	GATCAACGTGGATTACCATC	GATCAACGTGGATTACC	11	0	11	0	11	LOC_Os01g71256	expressed protein	5
17333	GATCTCTCATGCTCCCCTTT	GATCTCTCATGCTCCCC	29	0	29	0	29	LOC_Os01g53130	protein binding protein, putative, expressed	5
17346	GATCGCTGCGAGACACCACG	GATCGCTGCGAGACACC	7	0	7	0	7	LOC_Os06g10660	erwinia induced protein 1, putative, expressed	3
17348	GATCAGCCACTGCCACCCCC	GATCAGCCACTGCCACC	6	0	6	0	6	LOC_Os05g26110	transposon protein, putative, Mutator sub-class	6
17375	GATCCAATGAACTTACCTGA	GATCCAATGAACTTACC	19	0	19	0	19	LOC_Os03g07800	RNA-binding post-transcriptional regulator csx1, putative, expressed	1
17393	GATCCAGGTTGCTCCCCCCT	GATCCAGGTTGCTCCCC	8	0	8	0	8	LOC_Os06g44080	RUB1, putative, expressed	1
17394	GATCGGCGCCTCTCCCCTGT	GATCGGCGCCTCTCCCC	12	0	12	0	12	LOC_Os02g20940	cytochrome c oxidase assembly protein COX19, putative, expressed	3
17400	GATCTACTACTGTGCCCACC	GATCTACTACTGTGCCC	12	0	12	0	12	LOC_Os12g06260	VAMP protein SEC22, putative, expressed	2
17407	GATCAATCGAAGCAACCCCC	GATCAATCGAAGCAACC	6	0	6	0	6	LOC_Os03g07880	nuclear transcription factor Y subunit A-3, putative, expressed	3
17411	GATCACAAGGCTGAACCCCG	GATCACAAGGCTGAACC	15	0	15	0	15	LOC_Os09g10820	NAD-dependent dyhydrogenase, Gfo/Idh/MocA family, putative, expressed	1
17416	GATCACTAGATATCACCTAC	GATCACTAGATATCACC	8	0	8	0	8	LOC_Os12g41620	nucleotide binding protein, putative, expressed	3
17417	GATCAATTTTTATCACCTTC	GATCAATTTTTATCACC	10	0	10	0	10	LOC_Os02g29160	ankyrin-like protein, putative, expressed	2
17418	GATCACGGCCACTCACCGTT	GATCACGGCCACTCACC	14	0	14	0	14	LOC_Os12g31350	SSXT protein, putative, expressed	3
17459	GATCGTCAGCCGCGCCCTAC	GATCGTCAGCCGCGCCC	5	0	5	0	5	LOC_Os05g51400	protein kinase APK1B, chloroplast precursor, putative	2
17481	GATCGAGCTGCTACACCCCC	GATCGAGCTGCTACACC	10	0	10	0	10	LOC_Os06g22829	expressed protein	2
17482	GATCAAATTTACTCACCACC	GATCAAATTTACTCACC	12	0	12	2	6	LOC_Os11g05180	expressed protein	6
17501	GATCCTTGGTTCCACCCTGA	GATCCTTGGTTCCACCC	13	0	13	0	13	LOC_Os10g36229	mov34/MPN/PAD-1 family protein	5
17532	GATCTGAAGGTTTGCCCCAT	GATCTGAAGGTTTGCCC	10	0	10	0	10	LOC_Os08g38600	copine-6, putative, expressed	1
17537	GATCGTCGCCTCCTCCCCCG	GATCGTCGCCTCCTCCC	6	0	6	0	6	LOC_Os02g40500	OsGrx_C2.1 - glutaredoxin subgroup I, expressed	1
17549	GATCATTGTGTTGAACCAAT	GATCATTGTGTTGAACC	24	0	24	1	24	LOC_Os07g40550	transposon protein, putative, unclassified, expressed	2
17551	GATCTGTATTGTACACCGAG	GATCTGTATTGTACACC	7	0	7	0	7	LOC_Os12g41190	TPR Domain containing protein, expressed	2
17553	GATCCAGGCAAACCACCAAG	GATCCAGGCAAACCACC	9	0	9	0	9	LOC_Os02g56560	casein kinase I isoform delta-like, putative, expressed	3
17606	GATCTCCATGCTTCCCCGAG	GATCTCCATGCTTCCCC	6	0	6	0	6	LOC_Os10g27220	phospholipid-transporting ATPase 3, putative, expressed	1
17609	GATCCACCGCCTCGCCCGCT	GATCCACCGCCTCGCCC	16	0	16	1	16	LOC_Os08g02410	40S ribosomal protein S13, putative, expressed	1
17621	GATCCAGTCAAGCTCCCGCG	GATCCAGTCAAGCTCCC	5	0	5	0	5	LOC_Os10g25830	mitochondrial carrier-like protein, putative, expressed	3
17634	GATCTGAAGCAATAACCCAA	GATCTGAAGCAATAACC	9	0	9	0	9	LOC_Os02g08364	protein phosphatase 2C isoform gamma, putative, expressed	3
17646	GATCTAGACAAGTCACCTGA	GATCTAGACAAGTCACC	8	0	8	0	8	LOC_Os01g42250	expressed protein	1
17660	GATCCCCCATTGCACCCCTG	GATCCCCCATTGCACCC	6	0	6	0	6	LOC_Os04g50120	expressed protein	2
17663	GATCAGCGTCATCACCCTTG	GATCAGCGTCATCACCC	7	0	7	0	7	LOC_Os04g51610	calcium-transporting ATPase 9, plasma membrane-type, putative, expressed	3
17664	GATCCATATGCCACCCCATT	GATCCATATGCCACCCC	7	0	7	0	7	LOC_Os10g33790	expressed protein	3
17670	GATCAGAAGCTAGCCCCCCC	GATCAGAAGCTAGCCCC	6	1	6	0	6	LOC_Os03g51470	expressed protein	3
17683	GATCACCACAGAATCCCCCT	GATCACCACAGAATCCC	5	0	5	0	5	LOC_Os02g58550	chloroplast channel forming outer membrane protein, putative, expressed	6
17724	GATCTTTTTTTTTTACCTGT	GATCTTTTTTTTTTACC	8	0	8	0	8	LOC_Os08g43380	GTPase activator protein of Rab-like small GTPases-like protein, putative, expressed	2
17757	GATCTCAATTTAATCCCTCA	GATCTCAATTTAATCCC	6	0	6	0	6	LOC_Os08g30730	holocarboxylase synthetase, putative, expressed	5
17772	GATCCGAAACCCTAACCCTA	GATCCGAAACCCTAACC	10	0	10	0	10	LOC_Os09g38070	PRLI-interacting factor A, putative, expressed	3
17774	GATCCTCGGGGACCACCCGG	GATCCTCGGGGACCACC	6	0	6	0	6	LOC_Os08g23180	fasciclin-like arabinogalactan protein 8 precursor, putative, expressed	1
17822	GATCAACAACACCCACCATT	GATCAACAACACCCACC	29	0	29	5	5.8	LOC_Os11g06650	expressed protein	1
17827	GATCGCCCATTAGCACCCCC	GATCGCCCATTAGCACC	7	0	7	0	7	LOC_Os09g11890	expressed protein	5
17836	GATCCAAACAGTCGACCTGA	GATCCAAACAGTCGACC	5	0	5	0	5	LOC_Os03g10200	expressed protein	1
17842	GATCGTGCATGAAACCCAGC	GATCGTGCATGAAACCC	8	0	8	0	8	LOC_Os02g19210	WD-repeat protein 26, putative, expressed	3
17862	GATCCATGTTAGGCCCCAAG	GATCCATGTTAGGCCCC	12	0	12	0	12	LOC_Os02g03730	SWIb domain-containing protein, putative, expressed	2
17865	GATCATCATCACAGCCCACA	GATCATCATCACAGCCC	11	0	11	0	11	LOC_Os07g32560	peptidase S16, lon, putative, expressed	3
17872	GATCAGTTAGGCGGCCCATC	GATCAGTTAGGCGGCCC	6	0	6	0	6	LOC_Os09g31230	expressed protein	3
17874	GATCTAGGGGGCATCCCTTC	GATCTAGGGGGCATCCC	6	0	6	0	6	LOC_Os01g72780	expressed protein	2
17884	GATCCCCCCTCTCTCCCTTC	GATCCCCCCTCTCTCCC	7	0	7	0	7	LOC_Os06g30060	expressed protein	3
17898	GATCCTGAAAGCGCACCTGC	GATCCTGAAAGCGCACC	7	0	7	0	7	LOC_Os05g32760	expressed protein	1
17917	GATCAACGAGTAGTACCAAC	GATCAACGAGTAGTACC	10	0	10	0	10	LOC_Os01g41900	MCB2 protein, putative, expressed	2
17924	GATCCTATTCGCAGCCCAGC	GATCCTATTCGCAGCCC	8	0	8	0	8	LOC_Os12g41850	hypothetical protein	5
17926	GATCTACAATGCAGCCCTCT	GATCTACAATGCAGCCC	8	0	8	0	8	LOC_Os06g05550	anther-specific proline-rich protein APG precursor, putative, expressed	3
17964	GATCAAGGACGCGTACCGCC	GATCAAGGACGCGTACC	6	0	6	0	6	LOC_Os03g14110	hypothetical protein	3
18003	GATCGGGTAAGCCCACCACC	GATCGGGTAAGCCCACC	14	0	14	0	14	LOC_Os03g17710	splicing factor, arginine/serine-rich 6, putative, expressed	1
18005	GATCAAGGGGAGGCACCTCT	GATCAAGGGGAGGCACC	8	0	8	0	8	LOC_Os10g41160	expressed protein	1
18008	GATCAAGGTGCGGCACCAGA	GATCAAGGTGCGGCACC	6	0	6	0	6	LOC_Os04g31190	dynamin-related protein 3A, putative, expressed	3
18012	GATCGGTCCTCAAGACCATG	GATCGGTCCTCAAGACC	8	0	8	0	8	LOC_Os08g39380	beta-2-xylosyltransferase, putative, expressed	3
18052	GATCATGAGGGTGGCCCTCA	GATCATGAGGGTGGCCC	20	0	20	0	20	LOC_Os03g26200	ankyrin protein kinase-like, putative, expressed	1
18057	GATCCTTTGTTTTAACCATG	GATCCTTTGTTTTAACC	12	0	12	0	12	LOC_Os05g23440	solute carrier family 35, member F1, putative, expressed	5
18060	GATCCACGACAAACACCATC	GATCCACGACAAACACC	11	0	11	0	11	LOC_Os01g41280	ribosomal RNA apurinic site specific lyase, putative, expressed	3
18066	GATCCGGCGACAACACCTTC	GATCCGGCGACAACACC	13	0	13	0	13	LOC_Os11g35420	expressed protein	3
18067	GATCAAATTTGGGCACCTAA	GATCAAATTTGGGCACC	14	0	14	0	14	LOC_Os11g43610	oxidoreductase, 2OG-Fe oxygenase family protein, expressed	2
18072	GATCTAGCTTTGGCACCTTC	GATCTAGCTTTGGCACC	25	0	25	0	25	LOC_Os08g44350	histidine-containing phosphotransfer protein 5, putative, expressed	2
18079	GATCGATGCGGCGGACCACC	GATCGATGCGGCGGACC	7	0	7	0	7	LOC_Os01g57770	polyneuridine-aldehyde esterase precursor, putative, expressed	1
18091	GATCATCCCGTGAACCCCAA	GATCATCCCGTGAACCC	11	0	11	0	11	LOC_Os01g03070	eukaryotic translation initiation factor 3 subunit 10, putative, expressed	3
18147	GATCTCCATTAATCCCCTTT	GATCTCCATTAATCCCC	8	0	8	0	8	LOC_Os10g34602	csAtPR5, putative, expressed	5
18154	GATCTTGGCCTTATCCCTGC	GATCTTGGCCTTATCCC	7	0	7	0	7	LOC_Os07g46790	4-alpha-glucanotransferase, putative, expressed	1
18166	GATCGATATCTAGAACCGAA	GATCGATATCTAGAACC	29	0	29	0	29	LOC_Os05g07720	alliin lyase 2 precursor, putative, expressed	3
18171	GATCAACCTTTCCCACCTTC	GATCAACCTTTCCCACC	9	0	9	0	9	LOC_Os01g36860	ATP-dependent RNA helicase-like protein DB10, putative, expressed	3
18182	GATCAATGTTGGGGACCTAT	GATCAATGTTGGGGACC	8	0	8	0	8	LOC_Os06g14390	1-aminocyclopropane-1-carboxylate oxidase, putative, expressed	1
18215	GATCTGTTGTACGTCCCGAG	GATCTGTTGTACGTCCC	6	0	6	0	6	LOC_Os08g42310	expressed protein	3
18251	GATCTGAGCTTTGTACCAAT	GATCTGAGCTTTGTACC	13	0	13	0	13	LOC_Os05g02400	RNA binding protein, putative, expressed	2
18283	GATCTGAATCAGGTCCCAAG	GATCTGAATCAGGTCCC	17	0	17	0	17	LOC_Os03g12804	expressed protein	5
18286	GATCTTTTATGCGAACCTGG	GATCTTTTATGCGAACC	17	0	17	0	17	LOC_Os12g40790	protein binding protein, putative, expressed	1
18289	GATCTTGATGCCACACCCCA	GATCTTGATGCCACACC	11	0	11	0	11	LOC_Os01g10520	expressed protein	3
18301	GATCGGATATGGAGACCTTT	GATCGGATATGGAGACC	8	0	8	0	8	LOC_Os03g57940	ATP binding protein, putative, expressed	2
18302	GATCAAGCGATGAGACCTCC	GATCAAGCGATGAGACC	8	0	8	0	8	LOC_Os04g52500	lecithine cholesterol acyltransferase-like protein, putative, expressed	2
18317	GATCGTGGGCTTGGACCAAT	GATCGTGGGCTTGGACC	8	0	8	0	8	LOC_Os03g29570	mps one binder kinase activator-like 1A, putative, expressed	2
18351	GATCATCTTCTGGTGCCTGG	GATCATCTTCTGGTGCC	7	0	7	0	7	LOC_Os05g06360	expressed protein	1
18378	GATCGGTGCTAGTAGCCCGT	GATCGGTGCTAGTAGCC	8	0	8	0	8	LOC_Os01g48170	HB-1, putative	1
18403	GATCAAAGTGCTTATCCCGT	GATCAAAGTGCTTATCC	8	0	8	0	8	LOC_Os05g46770	arginine/serine-rich splicing factor 4 isoform 1, putative, expressed	3
18406	GATCCTGCTACCCCTCCCTG	GATCCTGCTACCCCTCC	8	0	8	0	8	LOC_Os02g50210	erwinia induced protein 2, putative, expressed	2
18414	GATCAGCAGACCAAGCCCTT	GATCAGCAGACCAAGCC	8	0	8	0	8	LOC_Os05g46240	expressed protein	3
18415	GATCTGTCCTCCAAGCCCTT	GATCTGTCCTCCAAGCC	10	0	10	0	10	LOC_Os10g41410	nucleoside diphosphate kinase 1, putative, expressed	1
18426	GATCACGGAGATTAGCCTGT	GATCACGGAGATTAGCC	8	0	8	0	8	LOC_Os05g04630	retrotransposon protein, putative, SINE subclass, expressed	2
18432	GATCCGTATGAGAGGCCAGC	GATCCGTATGAGAGGCC	5	0	5	0	5	LOC_Os10g28009	expressed protein	1
18451	GATCAAGCCTCCCTGCCACA	GATCAAGCCTCCCTGCC	11	0	11	0	11	LOC_Os02g02940	succinate dehydrogenase subunit 3, putative, expressed	1
18466	GATCCCACCTGTTATCCTAA	GATCCCACCTGTTATCC	10	0	10	0	10	LOC_Os10g40820	expressed protein	2
18505	GATCAATCTACTTGGCCTTG	GATCAATCTACTTGGCC	8	0	8	0	8	LOC_Os03g40270	alpha-1,4-glucan-protein synthase, putative, expressed	3
18511	GATCACCCATGCCTGCCTAT	GATCACCCATGCCTGCC	8	0	8	0	8	LOC_Os08g43490	chaperone protein dnaJ 11, chloroplast precursor, putative, expressed	2
18554	GATCAGGTTGCAGAGCCAAG	GATCAGGTTGCAGAGCC	8	0	8	0	8	LOC_Os07g12730	expressed protein	2
18556	GATCTCCCTGTTTAGCCCTT	GATCTCCCTGTTTAGCC	7	0	7	0	7	LOC_Os07g29290	expansin-like 3 precursor, putative, expressed	2
18569	GATCCATGATGGAGGCCTTA	GATCCATGATGGAGGCC	9	0	9	0	9	LOC_Os12g18150	jmjC domain containing protein, expressed	5
18571	GATCTATGGGTGAGGCCGCG	GATCTATGGGTGAGGCC	42	0	42	0	42	LOC_Os09g24440	expressed protein	1
18575	GATCTCCTCGACGGGCCTTC	GATCTCCTCGACGGGCC	10	0	10	0	10	LOC_Os04g45940	expressed protein	1
18591	GATCATAATACATTGCCGGT	GATCATAATACATTGCC	18	0	18	0	18	LOC_Os10g20630	vacuolar sorting receptor 3 precursor, putative, expressed	3
18601	GATCAGATTTCAACTCCCAG	GATCAGATTTCAACTCC	8	0	8	0	8	LOC_Os07g40790	dopamine responsive protein, putative, expressed	3
18620	GATCACCGCTCGCCGCCGCC	GATCACCGCTCGCCGCC	9	0	9	0	9	LOC_Os03g30290	expressed protein	6
18634	GATCTCTCCTGCAATCCTCA	GATCTCTCCTGCAATCC	10	0	10	0	10	LOC_Os09g31200	multiple stress-responsive zinc-finger protein ISAP1, putative, expressed	1
18647	GATCCTAAACACACTCCAGT	GATCCTAAACACACTCC	22	0	22	0	22	LOC_Os04g47580	cyclin B2, putative, expressed	1
18656	GATCCGCCAATTAAGCCGTT	GATCCGCCAATTAAGCC	8	0	8	0	8	LOC_Os11g13694	expressed protein	5
18671	GATCCGGATTAAATGCCAAG	GATCCGGATTAAATGCC	7	0	7	0	7	LOC_Os10g38954	hypothetical protein	2
18703	GATCAAATATGCTTCCCAGA	GATCAAATATGCTTCCC	11	0	11	0	11	LOC_Os06g45840	DNA binding protein, putative, expressed	3
18709	GATCCTAGGGTCTTCCCTTG	GATCCTAGGGTCTTCCC	9	0	9	0	9	LOC_Os06g39330	indole-3-acetate beta-glucosyltransferase, putative, expressed	2
18710	GATCATCTCCAACAGCCTTT	GATCATCTCCAACAGCC	11	0	11	0	11	LOC_Os03g55300	expressed protein	3
18720	GATCTAACCTTGGGGCCCAG	GATCTAACCTTGGGGCC	6	0	6	0	6	LOC_Os02g26860	membrane related protein-like, putative, expressed	1
18726	GATCAACTGCACATGCCTTG	GATCAACTGCACATGCC	8	0	8	0	8	LOC_Os01g59520	cupin, RmlC-type, putative, expressed	1
18727	GATCGAATGATGCTGCCCTA	GATCGAATGATGCTGCC	11	0	11	2	5.5	LOC_Os01g65600	PHD-finger family protein, expressed	5
18731	GATCAAACTTTGCTGCCAGA	GATCAAACTTTGCTGCC	8	0	8	0	8	LOC_Os10g41790	type II intron maturase family protein, expressed	2
18733	GATCTTGTGCCCTTGCCTAT	GATCTTGTGCCCTTGCC	9	0	9	0	9	LOC_Os07g09400	expressed protein	3
18748	GATCCTCAAATCACTCCTCC	GATCCTCAAATCACTCC	11	0	11	0	11	LOC_Os11g37130	HCF106C precursor protein, putative, expressed	3
18764	GATCGCCGGAGCTTCCCGGT	GATCGCCGGAGCTTCCC	17	0	17	0	17	LOC_Os09g37834	serine/threonine-protein kinase receptor precursor, putative, expressed	3
18770	GATCGATGGCTCGAGCCAGA	GATCGATGGCTCGAGCC	8	0	8	0	8	LOC_Os03g15780	anthranilate synthase component I-1, chloroplast precursor, putative, expressed	3
18784	GATCGCCGTCACCGGCCATC	GATCGCCGTCACCGGCC	5	0	5	0	5	LOC_Os02g30910	MTN3, putative, expressed	3
18793	GATCGCTGTGCCATGCCCTT	GATCGCTGTGCCATGCC	17	0	17	0	17	LOC_Os01g39680	expressed protein	1
18820	GATCTCCTGCACCAGCCGCT	GATCTCCTGCACCAGCC	11	0	11	0	11	LOC_Os12g22680	histone H3, putative, expressed	3
18847	GATCTGCATCTGAATCCAAA	GATCTGCATCTGAATCC	15	0	15	0	15	LOC_Os02g32350	4SNc-Tudor domain protein, putative, expressed	1
18853	GATCGTTCTAATAATCCTCT	GATCGTTCTAATAATCC	13	0	13	0	13	LOC_Os07g17170	hypothetical protein	1
18864	GATCCTAATGGGACTCCTGT	GATCCTAATGGGACTCC	10	0	10	0	10	LOC_Os06g51270	CALS1, putative, expressed	1
18867	GATCAGCATTGGCCTCCATA	GATCAGCATTGGCCTCC	6	0	6	0	6	LOC_Os07g05040	cadmium-induced protein, putative, expressed	1
18883	GATCTCTTTTGTCCGCCCTT	GATCTCTTTTGTCCGCC	11	0	11	0	11	LOC_Os02g58460	beta-catenin-like protein 1, putative, expressed	3
18899	GATCATCGCGTTCTGCCGTG	GATCATCGCGTTCTGCC	6	0	6	0	6	LOC_Os03g04120	AMP binding protein, putative, expressed	1
18909	GATCCCTTCCATAATCCATT	GATCCCTTCCATAATCC	16	0	16	0	16	LOC_Os03g07080	CCR4-NOT transcription complex subunit 6, putative, expressed	2
18910	GATCAATCCTATAATCCACT	GATCAATCCTATAATCC	13	0	13	0	13	LOC_Os06g12260	expressed protein	3
18913	GATCCAGGGGCTAATCCCAG	GATCCAGGGGCTAATCC	12	0	12	0	12	LOC_Os09g35970	6-phosphogluconolactonase, putative, expressed	2
18925	GATCATCTATTGCCTCCTTG	GATCATCTATTGCCTCC	12	0	12	0	12	LOC_Os03g10050	serine acetyltransferase 1, putative, expressed	2
18930	GATCTCCGGCGCCAGCCTCG	GATCTCCGGCGCCAGCC	13	0	13	0	13	LOC_Os02g47590	ornithine carbamoyltransferase, chloroplast precursor, putative, expressed	1
18933	GATCCAGTTGATGAGCCTAT	GATCCAGTTGATGAGCC	9	0	9	0	9	LOC_Os03g26350	transposon protein, putative, CACTA, En/Spm sub-class	5
18946	GATCCTTTTTGCCGGCCACG	GATCCTTTTTGCCGGCC	8	0	8	0	8	LOC_Os06g46480	expressed protein	6
18948	GATCCAGGCTCATGGCCTAA	GATCCAGGCTCATGGCC	8	0	8	0	8	LOC_Os07g48810	isomerase, putative, expressed	2
18952	GATCCGCCAACAGTGCCATC	GATCCGCCAACAGTGCC	6	0	6	0	6	LOC_Os03g31690	N-acetyltransferase/ amino-acid N-acetyltransferase, putative, expressed	3
18982	GATCATGCAACTCCTCCGTG	GATCATGCAACTCCTCC	17	0	17	0	17	LOC_Os04g38870	14-3-3-like protein GF14-6, putative, expressed	1
18986	GATCTGGCGTGCCAGCCCAG	GATCTGGCGTGCCAGCC	9	0	9	0	9	LOC_Os02g26440	prefoldin subunit 1, putative, expressed	3
18990	GATCTGCAGCTTGAGCCGAT	GATCTGCAGCTTGAGCC	7	0	7	0	7	LOC_Os08g05820	monocopper oxidase-like protein SKS1 precursor, putative, expressed	3
19006	GATCCTTTCTGATGGCCGAC	GATCCTTTCTGATGGCC	6	0	6	0	6	LOC_Os07g39390	vegetative cell wall protein gp1 precursor, putative, expressed	3
19013	GATCAAAACCTGATGCCAGT	GATCAAAACCTGATGCC	18	0	18	0	18	LOC_Os12g37860	expressed protein	2
19014	GATCAGTTCTTGATGCCTAG	GATCAGTTCTTGATGCC	6	0	6	0	6	LOC_Os09g24820	ZF-HD homeobox protein, putative, expressed	2
19025	GATCTATGAACTTTGCCCCT	GATCTATGAACTTTGCC	15	0	15	0	15	LOC_Os06g22870	OsIAA21 - Auxin-responsive Aux/IAA gene family member, expressed	2
19039	GATCTGGGGGTTACTCCTGT	GATCTGGGGGTTACTCC	6	0	6	0	6	LOC_Os03g57290	cullin-4B, putative, expressed	3
19040	GATCGGGCACCTCCTCCACC	GATCGGGCACCTCCTCC	10	0	10	0	10	LOC_Os05g41440	cytochrome P450 98A1, putative, expressed	1
19042	GATCCCAGACAAAAGCCACA	GATCCCAGACAAAAGCC	7	0	7	0	7	LOC_Os07g05550	expressed protein	6
19045	GATCTCAGGTTCCAGCCAAG	GATCTCAGGTTCCAGCC	10	0	10	0	10	LOC_Os05g37060	DNA binding protein, putative, expressed	3
19047	GATCCATCATTTGAGCCTGT	GATCCATCATTTGAGCC	8	0	8	0	8	LOC_Os02g47640	tubby-like protein, putative, expressed	2
19094	GATCCTCCCAACTATCCCCC	GATCCTCCCAACTATCC	12	0	12	0	12	LOC_Os05g46020	OsWRKY7 - Superfamily of rice TFs having WRKY and zinc finger domains, expressed	2
19100	GATCCAGGGCCTCCTCCTGG	GATCCAGGGCCTCCTCC	8	0	8	0	8	LOC_Os03g64150	antiporter/ drug transporter/ transporter, putative, expressed	1
19114	GATCGGGTGGAGCAGCCAGG	GATCGGGTGGAGCAGCC	19	0	19	0	19	LOC_Os01g65790	pectinesterase PPE8B precursor, putative, expressed	1
19115	GATCAAGGGTCATAGCCCAC	GATCAAGGGTCATAGCC	16	0	16	0	16	LOC_Os12g04610	expressed protein	3
19122	GATCGCCCGGCCGCGCCGCG	GATCGCCCGGCCGCGCC	8	0	8	0	8	LOC_Os03g59380	nonspecific lipid-transfer protein 4 precursor, putative, expressed	3
19126	GATCGGATGGTTTCGCCGCG	GATCGGATGGTTTCGCC	14	0	14	0	14	LOC_Os02g46030	expressed protein	1
19135	GATCGCGAAATCGTGCCGAG	GATCGCGAAATCGTGCC	6	0	6	0	6	LOC_Os02g45310	ankyrin protein kinase-like, putative, expressed	2
19170	GATCGCCTCGCTCCTCCAAC	GATCGCCTCGCTCCTCC	8	0	8	0	8	LOC_Os12g03700	tetratricopeptide-like helical, putative, expressed	3
19174	GATCCCGCTGCTCCTCCACG	GATCCCGCTGCTCCTCC	6	0	6	0	6	LOC_Os03g02180	cytochrome P450 84A1, putative, expressed	1
19186	GATCCTTGTTCGCAGCCAGC	GATCCTTGTTCGCAGCC	15	0	15	0	15	LOC_Os03g21000	thioredoxin-like 1, putative, expressed	3
19188	GATCTGTTCCACTAGCCAGA	GATCTGTTCCACTAGCC	5	0	5	0	5	LOC_Os02g50480	histidine kinase 1, putative, expressed	3
19191	GATCTCCCCCGCCCGCCCGC	GATCTCCCCCGCCCGCC	7	0	7	0	7	LOC_Os05g19970	nucleic acid binding protein, putative, expressed	1
19202	GATCAAGCTTAACTGCCTTC	GATCAAGCTTAACTGCC	15	0	15	0	15	LOC_Os08g35090	subtilisin-like protease precursor, putative, expressed	2
19210	GATCAAACCAAAAATCCTCA	GATCAAACCAAAAATCC	11	0	11	0	11	LOC_Os05g49290	acyltransferase, putative, expressed	5
19217	GATCCAATCAGACCTCCAGG	GATCCAATCAGACCTCC	8	0	8	0	8	LOC_Os02g55010	expressed protein	1
19218	GATCCTCCGAGACCTCCCTG	GATCCTCCGAGACCTCC	9	0	9	0	9	LOC_Os11g28270	zinc finger CCCH type domain-containing protein ZFN-like, putative, expressed	3
19220	GATCACCATCGACCTCCCCG	GATCACCATCGACCTCC	9	0	9	0	9	LOC_Os01g43530	late embryogenesis abundant protein Lea14-A, putative, expressed	1
19258	GATCATAGTGTAAAAGCTCT	GATCATAGTGTAAAAGC	7	0	7	0	7	LOC_Os06g01440	integral membrane protein, expressed	2
19262	GATCCTTATATCCAAGCCAT	GATCCTTATATCCAAGC	6	0	6	0	6	LOC_Os01g58890	cystatin-1 precursor, putative, expressed	3
19274	GATCCGGATGCGGCAGCAGG	GATCCGGATGCGGCAGC	8	0	8	0	8	LOC_Os06g06120	expressed protein	1
19292	GATCGAACATCATCTCCAAC	GATCGAACATCATCTCC	7	0	7	0	7	LOC_Os02g37080	ASC1-like protein 1, putative, expressed	3
19314	GATCAACAAATATTTCCTCC	GATCAACAAATATTTCC	10	0	10	0	10	LOC_Os01g25450	AIG1 family protein, expressed	3
19323	GATCCTGTACAGCAAGCATC	GATCCTGTACAGCAAGC	6	0	6	0	6	LOC_Os02g07780	squamosa promoter-binding-like protein 10, putative, expressed	2
19330	GATCCTCAAATAACAGCACT	GATCCTCAAATAACAGC	17	0	17	0	17	LOC_Os01g44050	siroheme synthase, putative, expressed	2
19345	GATCCCATACCATCTCCATT	GATCCCATACCATCTCC	10	0	10	0	10	LOC_Os02g02424	zinc finger X-linked protein ZXDA, putative, expressed	5
19354	GATCAAAGATTCTGTCCATT	GATCAAAGATTCTGTCC	10	0	10	0	10	LOC_Os03g08250	expressed protein	2
19359	GATCAAACACTTATTCCATT	GATCAAACACTTATTCC	21	0	21	0	21	LOC_Os08g06344	pre-mRNA-processing ATP-dependent RNA helicase prp5, putative, expressed	3
19363	GATCTACTCCTTCTTCCTCC	GATCTACTCCTTCTTCC	7	0	7	0	7	LOC_Os07g46540	condensin complex subunit 1, putative, expressed	1
19369	GATCTGGTATACTTTCCTGC	GATCTGGTATACTTTCC	20	0	20	0	20	LOC_Os09g36300	lon protease homolog 1, mitochondrial precursor, putative, expressed	2
19377	GATCTATGATGCAAAGCTAG	GATCTATGATGCAAAGC	8	0	8	0	8	LOC_Os08g06480	lissencephaly type-1-like homology motif, putative, expressed	1
19394	GATCTGCATAATCCAGCTTG	GATCTGCATAATCCAGC	23	0	23	0	23	LOC_Os06g15380	acylphosphatase, putative, expressed	2
19399	GATCGACATGTTTCAGCTCT	GATCGACATGTTTCAGC	27	0	27	0	27	LOC_Os04g47250	cytochrome P450 86A2, putative, expressed	3
19409	GATCGAAATCTATCTCCCCA	GATCGAAATCTATCTCC	13	0	13	0	13	LOC_Os04g56210	farnesyl pyrophosphate synthetase 1, mitochondrial precursor, putative, expressed	2
19412	GATCAACTGGACAGTCCTCT	GATCAACTGGACAGTCC	7	0	7	0	7	LOC_Os08g31750	S-adenosylmethionine-dependent methyltransferase, putative, expressed	2
19415	GATCGTAATCCTCGTCCGAT	GATCGTAATCCTCGTCC	8	0	8	0	8	LOC_Os12g36030	expressed protein	5
19449	GATCTGGAACTGGAAGCAAC	GATCTGGAACTGGAAGC	7	0	7	0	7	LOC_Os01g65520	membrane protein-like, putative, expressed	3
19469	GATCGGCATGGGCGAGCAAC	GATCGGCATGGGCGAGC	6	0	6	0	6	LOC_Os07g43316	expressed protein	3
19470	GATCCTCATTGGCGAGCATA	GATCCTCATTGGCGAGC	11	0	11	0	11	LOC_Os03g53860	periplasmic beta-glucosidase precursor, putative, expressed	2
19489	GATCCCTATCGTCGTCCTCC	GATCCCTATCGTCGTCC	6	0	6	0	6	LOC_Os09g05020	tyrosine specific protein phosphatase family protein, putative, expressed	3
19502	GATCCAACTTAAGTTCCAAC	GATCCAACTTAAGTTCC	11	0	11	0	11	LOC_Os11g45290	retrotransposon protein, putative, unclassified, expressed	3
19503	GATCCAACTACAGTTCCATC	GATCCAACTACAGTTCC	9	0	9	0	9	LOC_Os08g08000	DNA binding protein, putative, expressed	1
19508	GATCTCAACATCTTTCCTCC	GATCTCAACATCTTTCC	8	0	8	0	8	LOC_Os02g29140	ankyrin-like protein, putative, expressed	3
19530	GATCAGGAACTGCAAGCTGT	GATCAGGAACTGCAAGC	8	0	8	0	8	LOC_Os02g27490	bile acid sodium symporter, putative, expressed	2
19533	GATCCTCGTTTGGAAGCTTT	GATCCTCGTTTGGAAGC	8	0	8	0	8	LOC_Os03g49210	pescadillo, putative, expressed	1
19538	GATCATCATCATGAAGCAGA	GATCATCATCATGAAGC	6	0	6	0	6	LOC_Os02g58460	beta-catenin-like protein 1, putative, expressed	1
19546	GATCAAATATCTCCAGCACT	GATCAAATATCTCCAGC	18	0	18	0	18	LOC_Os02g29140	ankyrin-like protein, putative, expressed	5
19548	GATCAATGCCGTCCAGCCAC	GATCAATGCCGTCCAGC	8	0	8	0	8	LOC_Os03g49750	ATP binding protein, putative, expressed	1
19554	GATCAGGGGAGAAGAGCCCA	GATCAGGGGAGAAGAGC	6	0	6	0	6	LOC_Os03g64250	expressed protein	2
19567	GATCCTCCAGTAGCTCCTCT	GATCCTCCAGTAGCTCC	17	0	17	0	17	LOC_Os01g68830	expressed protein	1
19569	GATCTATACACCTCTCCATC	GATCTATACACCTCTCC	13	0	13	0	13	LOC_Os02g22260	fruit protein PKIWI502, putative, expressed	5
19570	GATCAATCCCCCTCTCCCTC	GATCAATCCCCCTCTCC	10	0	10	0	10	LOC_Os06g40750	expressed protein	2
19579	GATCCTCCACCAGGTCCTTG	GATCCTCCACCAGGTCC	23	0	23	0	23	LOC_Os03g24339	PWWP domain containing protein, expressed	1
19611	GATCTCGTTAGGAAAGCTAT	GATCTCGTTAGGAAAGC	17	0	17	1	17	LOC_Os08g03520	glycine-rich protein 2b, putative, expressed	2
19615	GATCAAATGGATGAAGCTCA	GATCAAATGGATGAAGC	7	0	7	0	7	LOC_Os01g10630	expressed protein	1
19626	GATCCAAAGCTTCCAGCTGC	GATCCAAAGCTTCCAGC	7	0	7	0	7	LOC_Os01g07280	disease resistance protein, putative, expressed	3
19630	GATCGACTTTCTGCAGCGCC	GATCGACTTTCTGCAGC	8	0	8	0	8	LOC_Os04g54474	transcription factor TGA4, putative, expressed	2
19631	GATCCCGAGGGTGCAGCAGC	GATCCCGAGGGTGCAGC	8	0	8	0	8	LOC_Os11g47760	heat shock cognate 70 kDa protein 2, putative, expressed	1
19648	GATCCTGCGGCGAGTCCGGG	GATCCTGCGGCGAGTCC	5	0	5	0	5	LOC_Os02g55920	expressed protein	1
19669	GATCGTGTTATTTGTCCAAG	GATCGTGTTATTTGTCC	11	0	11	0	11	LOC_Os11g18880	UBX domain containing protein, expressed	3
19674	GATCGGGGAGGGTTTCCTGC	GATCGGGGAGGGTTTCC	137	0	137	19	7.21053	LOC_Os04g45940	expressed protein	1
19682	GATCCTCAGTTGAAAGCTGT	GATCCTCAGTTGAAAGC	9	0	9	0	9	LOC_Os01g69080	acyl-desaturase, chloroplast precursor, putative, expressed	3
19690	GATCCTGCATCTGAAGCACC	GATCCTGCATCTGAAGC	8	0	8	0	8	LOC_Os02g43870	protein Kinase-like protein TMKL1 precursor, putative, expressed	3
19695	GATCGGAACGGTGAAGCATC	GATCGGAACGGTGAAGC	24	0	24	0	24	LOC_Os02g56550	ATP-dependent transporter YFL028C, putative, expressed	3
19701	GATCATTGGCAAGCAGCCAC	GATCATTGGCAAGCAGC	27	0	27	0	27	LOC_Os05g33570	pyruvate, phosphate dikinase, chloroplast precursor, putative, expressed	1
19716	GATCGCGCCGGCGCTCCAGC	GATCGCGCCGGCGCTCC	7	0	7	0	7	LOC_Os02g17470	Zn-finger, RanBP-type, containing protein, expressed	3
19718	GATCTCCACAGCTCTCCAGT	GATCTCCACAGCTCTCC	10	0	10	0	10	LOC_Os04g30790	expressed protein	2
19719	GATCTTCATAGCTCTCCTGA	GATCTTCATAGCTCTCC	23	0	23	2	11.5	LOC_Os03g53000	double strand break repair protein, putative, expressed	1
19745	GATCTTGCCATGTTTCCTTC	GATCTTGCCATGTTTCC	8	0	8	0	8	LOC_Os02g55470	alpha-1,6-mannosyl-glycoprotein 2-beta-N-acetylglucosaminyltransferase, putative, expressed	2
19747	GATCATTTGATGTTTCCACC	GATCATTTGATGTTTCC	13	0	13	0	13	LOC_Os02g47180	cell division cycle protein 20, putative, expressed	3
19764	GATCAGGCAGCAGCAGCAAA	GATCAGGCAGCAGCAGC	6	0	6	0	6	LOC_Os11g02440	chalcone--flavonone isomerase, putative, expressed	5
19768	GATCACAACCAATCAGCTTA	GATCACAACCAATCAGC	6	0	6	0	6	LOC_Os04g31950	small nuclear ribonucleoprotein F, putative, expressed	3
19779	GATCAGCTAGCTAGTCCCTA	GATCAGCTAGCTAGTCC	9	0	9	0	9	LOC_Os04g51680	expressed protein	3
19785	GATCGAACTCAGGGTCCCTG	GATCGAACTCAGGGTCC	15	0	15	0	15	LOC_Os02g46120	regulatory protein, putative, expressed	2
19794	GATCCGGCCAGCCTTCCCCC	GATCCGGCCAGCCTTCC	6	0	6	0	6	LOC_Os01g42830	adaptin ear-binding coat-associated protein 1, putative, expressed	1
19795	GATCCAAGTCGCCTTCCATG	GATCCAAGTCGCCTTCC	13	0	13	0	13	LOC_Os01g54870	60S ribosomal protein L18a, putative, expressed	1
19803	GATCATTTTTTGTTTCCATT	GATCATTTTTTGTTTCC	10	0	10	0	10	LOC_Os03g40070	transposon protein, putative, unclassified, expressed	2
19811	GATCTCTATGTTCAAGCACA	GATCTCTATGTTCAAGC	8	0	8	0	8	LOC_Os01g56590	HEAT repeat family protein, expressed	1
19824	GATCAGTAGGCAGCAGCAGC	GATCAGTAGGCAGCAGC	8	0	8	0	8	LOC_Os03g60850	peptide transporter PTR2, putative, expressed	3
19828	GATCGTGCTGCAGCAGCTCA	GATCGTGCTGCAGCAGC	8	0	8	0	8	LOC_Os05g40000	expressed protein	1
19832	GATCATGGCACATCAGCTTA	GATCATGGCACATCAGC	6	0	6	0	6	LOC_Os03g16760	protein phosphatase 2C containing protein, expressed	3
19838	GATCACAACCCATCAGCTAA	GATCACAACCCATCAGC	20	0	20	0	20	LOC_Os02g45180	ORM1-like protein 2, putative, expressed	3
19850	GATCAGTGGCGGGCTCCAAG	GATCAGTGGCGGGCTCC	6	0	6	0	6	LOC_Os11g05380	cytochrome P450 94A2, putative, expressed	1
19855	GATCCATTTTTCTCTCCTAC	GATCCATTTTTCTCTCC	13	0	13	0	13	LOC_Os01g46970	G-box-binding factor 1, putative, expressed	2
19874	GATCCATGAGCTTTTCCCTC	GATCCATGAGCTTTTCC	17	0	17	0	17	LOC_Os02g15140	retrotransposon protein, putative, unclassified, expressed	3
19876	GATCACCGTAAACAAGCAAA	GATCACCGTAAACAAGC	8	0	8	0	8	LOC_Os05g45420	SNF1-related protein kinase catalytic alpha subunit KIN10, putative, expressed	3
19883	GATCTTAGAAAAGAAGCTCA	GATCTTAGAAAAGAAGC	10	0	10	0	10	LOC_Os05g28440	hypothetical protein	1
19895	GATCCATGAGTATAAGCGAC	GATCCATGAGTATAAGC	19	0	19	0	19	LOC_Os03g55090	alpha-1,4 glucan phosphorylase, L isozyme, chloroplast precursor, putative, expressed	1
19907	GATCATGATGCATCAGCTAT	GATCATGATGCATCAGC	36	0	36	7	5.14286	LOC_Os02g04160	transcription elongation factor 1, putative, expressed	2
19926	GATCATAGGCCGTCTCCTCT	GATCATAGGCCGTCTCC	7	0	7	0	7	LOC_Os03g60820	sugar transporter family protein, putative, expressed	1
19937	GATCACACACACATTCCTTG	GATCACACACACATTCC	15	0	15	0	15	LOC_Os01g69960	expressed protein	3
19939	GATCAGTTCTTCCTTCCTTC	GATCAGTTCTTCCTTCC	12	0	12	0	12	LOC_Os09g24540	peptidyl-prolyl cis-trans isomerase NIMA-interacting 4, putative, expressed	3
19950	GATCCATTCGGTTTTCCTTG	GATCCATTCGGTTTTCC	10	0	10	0	10	LOC_Os10g39900	transferase, transferring glycosyl groups, putative, expressed	2
19953	GATCAGATGGCACAAGCTAT	GATCAGATGGCACAAGC	12	0	12	0	12	LOC_Os05g02710	retrotransposon protein, putative, unclassified	1
19981	GATCCCTAGGTAGCAGCAGC	GATCCCTAGGTAGCAGC	20	0	20	0	20	LOC_Os12g08720	transcription regulator, putative, expressed	5
20007	GATCTGTTAACGCTTCCGTC	GATCTGTTAACGCTTCC	10	0	10	0	10	LOC_Os03g57990	lipid binding protein, putative, expressed	3
20018	GATCAATCTGGTTTTCCAGA	GATCAATCTGGTTTTCC	10	0	10	0	10	LOC_Os03g60360	myosin-like protein, putative, expressed	5
20034	GATCTAAGGCTCTAAGCTGG	GATCTAAGGCTCTAAGC	10	0	10	0	10	LOC_Os07g48850	membrane-associated salt-inducible protein, putative, expressed	1
20047	GATCTACATGGACCAGCAGA	GATCTACATGGACCAGC	11	0	11	2	5.5	LOC_Os01g60660	methionyl-tRNA synthetase, putative, expressed	3
20068	GATCAGATTGTTGGTCCTGT	GATCAGATTGTTGGTCC	8	0	8	0	8	LOC_Os01g47530	OsMPK20-4 - putative MAPK based on amino acid sequence homology, expressed	3
20074	GATCGAGTGTGGCTTCCACC	GATCGAGTGTGGCTTCC	8	0	8	0	8	LOC_Os11g31770	expressed protein	5
20077	GATCTTTTGTCTGTTCCTGT	GATCTTTTGTCTGTTCC	6	0	6	0	6	LOC_Os08g30930	expressed protein	5
20100	GATCCTAACCTCTCAGCTTG	GATCCTAACCTCTCAGC	9	0	9	0	9	LOC_Os05g51390	carboxy-lyase, putative, expressed	2
20109	GATCATTTTCCCGGAGCTTG	GATCATTTTCCCGGAGC	5	0	5	0	5	LOC_Os08g42930	disease resistance protein RGA2, putative, expressed	2
20110	GATCTCGGCGCCGGAGCGGC	GATCTCGGCGCCGGAGC	10	0	10	0	10	LOC_Os08g27850	endothelial differentiation-related factor 1, putative, expressed	3
20118	GATCCCAGCGGTGCTCCTGT	GATCCCAGCGGTGCTCC	33	0	33	3	11	LOC_Os11g41820	splicing factor U2AF 65 kDa subunit, putative, expressed	1
20120	GATCCTTCGCCTTCTCCGCA	GATCCTTCGCCTTCTCC	7	0	7	0	7	LOC_Os01g13350	25.3 kDa vesicle transport protein, putative, expressed	3
20131	GATCGCCTTACATGTCCTTT	GATCGCCTTACATGTCC	7	0	7	0	7	LOC_Os08g08830	expressed protein	3
20132	GATCAGGGACCATGTCCAGA	GATCAGGGACCATGTCC	6	0	6	0	6	LOC_Os03g16440	protein TOC75, chloroplast precursor, putative, expressed	1
20133	GATCAGATACGATGTCCTCT	GATCAGATACGATGTCC	8	0	8	0	8	LOC_Os07g40700	rRNA methylase-like protein, putative, expressed	5
20137	GATCACTACAAGATTCCTAG	GATCACTACAAGATTCC	6	0	6	0	6	LOC_Os01g32750	TBP-associated 59 kDa subunit protein, putative, expressed	3
20138	GATCGTGCAGAGATTCCCGC	GATCGTGCAGAGATTCC	13	0	13	0	13	LOC_Os10g40100	protein kinase, putative, expressed	5
20142	GATCTTTCTGTGCTTCCGAA	GATCTTTCTGTGCTTCC	8	0	8	0	8	LOC_Os12g09550	expressed protein	1
20168	GATCGTGCCGACCAAGCGTC	GATCGTGCCGACCAAGC	14	0	14	0	14	LOC_Os05g51630	HYP1, putative, expressed	1
20171	GATCGAAAAATAGAAGCAGC	GATCGAAAAATAGAAGC	10	0	10	0	10	LOC_Os02g27940	calcineurin B-like protein 3, putative	2
20197	GATCTGCAACTCGCAGCTTG	GATCTGCAACTCGCAGC	9	0	9	0	9	LOC_Os07g48310	ATP binding protein, putative, expressed	3
20213	GATCATCGCCGACGAGCGGG	GATCATCGCCGACGAGC	6	0	6	0	6	LOC_Os09g11170	ubiquitin-protein ligase/ zinc ion binding protein, putative, expressed	1
20214	GATCATGTCATCGGAGCATC	GATCATGTCATCGGAGC	9	0	9	0	9	LOC_Os07g37350	armadillo/beta-catenin-like repeat family protein, expressed	1
20215	GATCGCAGAGTCGGAGCCCG	GATCGCAGAGTCGGAGC	13	0	13	0	13	LOC_Os08g01370	expressed protein	1
20218	GATCCGGTCCCTGCTCCCCC	GATCCGGTCCCTGCTCC	8	0	8	0	8	LOC_Os08g16350	expressed protein	1
20221	GATCCACACGCTTCTCCACT	GATCCACACGCTTCTCC	8	0	8	0	8	LOC_Os04g32760	retrotransposon protein, putative, unclassified, expressed	3
20235	GATCACCAACATCTTCCACT	GATCACCAACATCTTCC	22	0	22	3	7.33333	LOC_Os10g09930	expressed protein	3
20238	GATCTTGTGTTTGTTCCTGT	GATCTTGTGTTTGTTCC	34	0	34	6	5.66667	LOC_Os02g14600	glutelin type-B 4 precursor, putative, expressed	3
20241	GATCCATCTCAATTTCCTAT	GATCCATCTCAATTTCC	10	0	10	0	10	LOC_Os07g05950	expressed protein	2
20249	GATCCACCAAGCCAAGCCAA	GATCCACCAAGCCAAGC	8	0	8	0	8	LOC_Os04g44130	low-molecular-weight cysteine-rich protein LCR70 precursor, putative, expressed	2
20252	GATCTTTATGACGAAGCAAC	GATCTTTATGACGAAGC	6	0	6	0	6	LOC_Os07g15600	transcription regulator, putative, expressed	1
20267	GATCTGCTAATCCCAGCCCA	GATCTGCTAATCCCAGC	8	0	8	0	8	LOC_Os05g02754	expressed protein	1
20268	GATCTTTGGGTCCCAGCACT	GATCTTTGGGTCCCAGC	11	0	11	0	11	LOC_Os01g40570	outer plastidial membrane protein porin, putative, expressed	1
20278	GATCACAGAAGGTCAGCGAC	GATCACAGAAGGTCAGC	9	0	9	0	9	LOC_Os06g48750	eukaryotic initiation factor 4A, putative, expressed	3
20295	GATCGAAGCTGTTCTCCAGG	GATCGAAGCTGTTCTCC	13	0	13	0	13	LOC_Os02g36770	beta 1, 3 galactosyltransferase, putative, expressed	3
20306	GATCCACACACTCTTCCATC	GATCCACACACTCTTCC	13	0	13	0	13	LOC_Os05g29760	ferrochelatase-2, chloroplast precursor, putative, expressed	3
20313	GATCAGGTCAGAAAAGCTCC	GATCAGGTCAGAAAAGC	8	0	8	0	8	LOC_Os09g20480	carbohydrate transporter/ sugar porter/ transporter, putative, expressed	2
20314	GATCTATCTGGAAAAGCTCG	GATCTATCTGGAAAAGC	8	0	8	0	8	LOC_Os09g26830	TMEM87A protein, putative, expressed	1
20317	GATCCCGGCGGCGAAGCAGT	GATCCCGGCGGCGAAGC	13	0	13	0	13	LOC_Os03g33090	seed specific protein Bn15D17A, putative, expressed	2
20327	GATCATCCCAAGCCAGCAGT	GATCATCCCAAGCCAGC	12	0	12	0	12	LOC_Os06g51390	expressed protein	1
20345	GATCGCCCGCGCCGAGCCCA	GATCGCCCGCGCCGAGC	10	0	10	0	10	LOC_Os05g05940	stress-related protein, putative, expressed	1
20346	GATCCTTCGGCGGGAGCTTG	GATCCTTCGGCGGGAGC	6	0	6	0	6	LOC_Os01g67530	4-coumarate--CoA ligase 2, putative, expressed	1
20360	GATCAGCCTGACTCCGCGCG	GATCAGCCTGACTCCGC	26	0	26	0	26	LOC_Os03g07110	calmodulin binding protein, putative, expressed	1
20377	GATCAGATTTTGAAGGCCTT	GATCAGATTTTGAAGGC	6	0	6	0	6	LOC_Os07g07410	hyoscyamine 6-dioxygenase, putative, expressed	3
20378	GATCAATGCAATAAGGCTAG	GATCAATGCAATAAGGC	31	0	31	0	31	LOC_Os02g16630	tryptophan biosynthesis protein trpCF, putative, expressed	2
20389	GATCACACCAACACGGCCTG	GATCACACCAACACGGC	10	0	10	0	10	LOC_Os02g01560	40S ribosomal protein S4, putative, expressed	3
20410	GATCCTATTTATCTAGCACT	GATCCTATTTATCTAGC	7	0	7	0	7	LOC_Os01g21940	WD-40 repeat protein, putative, expressed	3
20443	GATCATGATCCTGTCGCTTA	GATCATGATCCTGTCGC	7	0	7	0	7	LOC_Os03g30430	NAP16kDa protein, putative, expressed	2
20445	GATCATAGTTTTAAGGCTTA	GATCATAGTTTTAAGGC	11	0	11	0	11	LOC_Os03g15770	serine/threonine-protein kinase receptor precursor, putative, expressed	2
20455	GATCGCGAGAATCCGGCATA	GATCGCGAGAATCCGGC	24	0	24	0	24	LOC_Os04g48160	calmodulin binding protein, putative, expressed	3
20465	GATCCCAAATTTCTAGCAAC	GATCCCAAATTTCTAGC	10	0	10	0	10	LOC_Os02g39070	golgi transport 1 protein B, putative, expressed	3
20468	GATCGGCCCGGTCACGCTAG	GATCGGCCCGGTCACGC	424	69	6.14493	33	12.8485	LOC_Os12g02320	nonspecific lipid-transfer protein 1 precursor, putative, expressed	2
20476	GATCCCCCGCCCGCCGCACG	GATCCCCCGCCCGCCGC	5	0	5	0	5	LOC_Os02g17470	Zn-finger, RanBP-type, containing protein, expressed	1
20482	GATCCACACGTGCGCGCACA	GATCCACACGTGCGCGC	12	0	12	0	12	LOC_Os04g28480	retrotransposon protein, putative, unclassified, expressed	3
20483	GATCGCCGGGTGCGCGCGCT	GATCGCCGGGTGCGCGC	17	0	17	3	5.66667	LOC_Os06g10710	hypothetical protein	1
20510	GATCGAGCCGGTGGAGCTGT	GATCGAGCCGGTGGAGC	7	0	7	0	7	LOC_Os09g30010	fasciclin-like arabinogalactan protein 8 precursor, putative, expressed	1
20524	GATCGAAAATGTTTAGCAAA	GATCGAAAATGTTTAGC	20	0	20	0	20	LOC_Os08g44330	peptidyl-prolyl cis-trans isomerase, putative, expressed	3
20525	GATCCATGATGTTTAGCATT	GATCCATGATGTTTAGC	9	0	9	0	9	LOC_Os10g35760	tetratricopeptide-like helical, putative, expressed	5
20526	GATCTTCGAATTTTAGCTTT	GATCTTCGAATTTTAGC	8	0	8	0	8	LOC_Os06g04340	expressed protein	2
20554	GATCTCTAGCTATTCGCATC	GATCTCTAGCTATTCGC	20	0	20	0	20	LOC_Os11g47970	ribulose bisphosphate carboxylase/oxygenase activase, chloroplast precursor, putative, expressed	5
20574	GATCTATCGTCAGTAGCCAA	GATCTATCGTCAGTAGC	8	0	8	0	8	LOC_Os02g33750	transposon protein, putative, unclassified, expressed	2
20586	GATCAAACATCTTCCGCCGA	GATCAAACATCTTCCGC	9	0	9	0	9	LOC_Os06g13220	growth regulator, putative, expressed	1
20588	GATCGCCGACGTCGCGCAGG	GATCGCCGACGTCGCGC	67	11	6.09091	9	7.44444	LOC_Os10g39640	expansin-like 3 precursor, putative, expressed	1
20590	GATCTCTATCGGTGCGCGCG	GATCTCTATCGGTGCGC	6	0	6	0	6	LOC_Os08g14770	BIO1, putative, expressed	1
20591	GATCTCATCGGGTGCGCATT	GATCTCATCGGGTGCGC	11	0	11	0	11	LOC_Os06g03676	nuclear protein SET, putative, expressed	2
20592	GATCTGTCTGCGCTCGCGTC	GATCTGTCTGCGCTCGC	6	0	6	0	6	LOC_Os08g09230	starch synthase III, putative, expressed	1
20600	GATCAATGGAGCCAGGCAGC	GATCAATGGAGCCAGGC	16	0	16	0	16	LOC_Os06g10200	uridylate kinase, putative, expressed	1
20603	GATCAAGAACGGGAGGCTCG	GATCAAGAACGGGAGGC	6	0	6	0	6	LOC_Os09g26810	chlorophyll a-b binding protein, chloroplast precursor, putative, expressed	1
20614	GATCTCCAAACAGCGGCAGT	GATCTCCAAACAGCGGC	10	0	10	0	10	LOC_Os02g16660	protein cbxX, chromosomal, putative, expressed	1
20626	GATCAAAGAGATATAGCTCA	GATCAAAGAGATATAGC	10	0	10	0	10	LOC_Os03g01930	paramyosin, putative, expressed	2
20627	GATCCTAAAATAGTAGCATT	GATCCTAAAATAGTAGC	9	0	9	0	9	LOC_Os12g02210	RING-H2 finger protein ATL3D, putative, expressed	3
20636	GATCTCGCTTCCAACGCAAG	GATCTCGCTTCCAACGC	9	0	9	0	9	LOC_Os02g52340	MADS-box transcription factor 22, putative, expressed	3
20641	GATCTCCAGCTGACCGCCAC	GATCTCCAGCTGACCGC	8	0	8	0	8	LOC_Os04g51400	zinc finger, C3HC4 type family protein, expressed	2
20657	GATCCTGAGCTTCGCGCTCA	GATCCTGAGCTTCGCGC	5	0	5	0	5	LOC_Os02g03900	metal transporter Nramp6, putative, expressed	1
20665	GATCCCCCGCATCTCGCCGC	GATCCCCCGCATCTCGC	8	0	8	0	8	LOC_Os01g23740	OsPDIL2-2 - Oryza sativa protein disulfide isomerase, expressed	1
20711	GATCCCCTAAACAGCGCAAG	GATCCCCTAAACAGCGC	11	0	11	0	11	LOC_Os01g42950	ATP binding protein, putative, expressed	3
20715	GATCAATGCCCAGGCGCCTA	GATCAATGCCCAGGCGC	8	0	8	0	8	LOC_Os03g19420	nicotianamine synthase 2, putative, expressed	3
20732	GATCATAAGATGTTCGCGTT	GATCATAAGATGTTCGC	10	0	10	0	10	LOC_Os07g49380	PWWP domain containing protein, expressed	2
20733	GATCTGTACGTGTTCGCTTC	GATCTGTACGTGTTCGC	22	1	22	4	5.5	LOC_Os01g49380	monoglyceride lipase, putative, expressed	2
20740	GATCGGTTATTGGAGGCCAT	GATCGGTTATTGGAGGC	8	0	8	0	8	LOC_Os01g20930	RING-H2 finger protein ATL3F, putative, expressed	6
20754	GATCCTATGAAACTAGCAAT	GATCCTATGAAACTAGC	85	0	85	8	10.625	LOC_Os06g30280	expressed protein	2
20761	GATCAAACTTAGAACGCATT	GATCAAACTTAGAACGC	7	0	7	0	7	LOC_Os04g44560	expressed protein	3
20769	GATCCTCCTCCACCCGCTCC	GATCCTCCTCCACCCGC	18	0	18	0	18	LOC_Os06g49480	peptidyl-prolyl cis-trans isomerase CYP19-4 precursor, putative, expressed	3
20772	GATCCCGCACGACCCGCTCC	GATCCCGCACGACCCGC	6	0	6	0	6	LOC_Os07g12080	trypsin/factor XIIA inhibitor precursor, putative, expressed	1
20784	GATCTATATGAAATCGCCTT	GATCTATATGAAATCGC	63	2	31.5	0	63	LOC_Os01g13180	expressed protein	2
20786	GATCATTTGTCAATCGCTAT	GATCATTTGTCAATCGC	11	0	11	0	11	LOC_Os02g46730	conserved hypothetical protein	5
20796	GATCCGCCCAATACGGCTGC	GATCCGCCCAATACGGC	22	0	22	0	22	LOC_Os05g19480	peroxisome assembly factor 1, putative, expressed	3
20799	GATCAATGACACGCGGCACA	GATCAATGACACGCGGC	8	0	8	0	8	LOC_Os01g43340	retrotransposon protein, putative, unclassified	2
20813	GATCAAAAGGCACTAGCTGG	GATCAAAAGGCACTAGC	7	0	7	0	7	LOC_Os11g01220	expressed protein	1
20818	GATCAAGACTCTAACGCTCC	GATCAAGACTCTAACGC	6	0	6	0	6	LOC_Os03g19570	fip1 motif family protein, expressed	2
20830	GATCGAACCGCCGGCGCCGC	GATCGAACCGCCGGCGC	6	0	6	0	6	LOC_Os03g38210	myb-like DNA-binding domain containing protein, expressed	1
20832	GATCCCGGCGACATCGCCGC	GATCCCGGCGACATCGC	8	0	8	0	8	LOC_Os07g07450	versicolorin reductase, putative, expressed	1
20842	GATCATCTAGTGCAGGCCTA	GATCATCTAGTGCAGGC	14	0	14	0	14	LOC_Os04g41200	lipase family protein, expressed	2
20851	GATCTGTGGAAATAGGCGGC	GATCTGTGGAAATAGGC	7	0	7	0	7	LOC_Os04g27750	expressed protein	2
20869	GATCCCTTAGTACTAGCCTA	GATCCCTTAGTACTAGC	8	0	8	0	8	LOC_Os09g25679	expressed protein	6
20873	GATCCTGATGATGTAGCTGT	GATCCTGATGATGTAGC	8	0	8	0	8	LOC_Os03g57560	piwi domain containing protein, expressed	2
20875	GATCTACAATCTGTAGCATA	GATCTACAATCTGTAGC	15	0	15	0	15	LOC_Os03g15890	arginine/serine-rich splicing factor RSP41, putative, expressed	2
20885	GATCAATTTGCCGGCGCCGG	GATCAATTTGCCGGCGC	11	0	11	0	11	LOC_Os03g53520	expressed protein	1
20887	GATCTGGGGAGAGTCGCCGG	GATCTGGGGAGAGTCGC	36	6	6	3	12	LOC_Os02g48780	protein binding protein, putative, expressed	1
20891	GATCGACTTGCAAAGGCTTT	GATCGACTTGCAAAGGC	6	0	6	1	6	LOC_Os05g49270	solute carrier family 2, facilitated glucose transporter member 8, putative, expressed	2
20893	GATCGCTCTTATCAGGCCAT	GATCGCTCTTATCAGGC	15	0	15	2	7.5	LOC_Os05g08414	expressed protein	2
20951	GATCTTAGTTCTCAGGCACA	GATCTTAGTTCTCAGGC	12	0	12	0	12	LOC_Os11g34230	expressed protein	3
20952	GATCTCCACGGTCAGGCCAT	GATCTCCACGGTCAGGC	6	0	6	0	6	LOC_Os04g51794	expressed protein	2
20958	GATCTCTTGCCCTAGGCCAG	GATCTCTTGCCCTAGGC	18	1	18	0	18	LOC_Os07g44004	expressed protein	3
20963	GATCCCCACAAGGCGGCCGT	GATCCCCACAAGGCGGC	7	0	7	0	7	LOC_Os02g09150	pyrophosphate-energized vacuolar membrane proton pump, putative, expressed	2
20965	GATCGGTATTGGTGAGCAGT	GATCGGTATTGGTGAGC	9	0	9	0	9	LOC_Os04g42520	adenine phosphoribosyltransferase 2, putative, expressed	2
20981	GATCTCCTTCACCACGCTCG	GATCTCCTTCACCACGC	6	0	6	0	6	LOC_Os12g37419	cytochrome c oxidase polypeptide Vc, putative, expressed	3
20982	GATCGCCGAGACCACGCTGC	GATCGCCGAGACCACGC	31	0	31	0	31	LOC_Os03g12290	glutamine synthetase root isozyme 5, putative, expressed	1
20986	GATCGCCGCGTTGACGCCGA	GATCGCCGCGTTGACGC	12	0	12	0	12	LOC_Os07g42390	expressed protein	6
20991	GATCTGGAGAAATACGCAGA	GATCTGGAGAAATACGC	12	0	12	0	12	LOC_Os01g09320	NADP-dependent malic enzyme, chloroplast precursor, putative, expressed	1
20996	GATCCAACCACGCCCGCTTT	GATCCAACCACGCCCGC	8	0	8	0	8	LOC_Os01g50934	fiber protein Fb11, putative, expressed	3
21001	GATCGTACCGGACGCGCTGT	GATCGTACCGGACGCGC	5	1	5	0	5	LOC_Os02g39710	CONSTANS-like protein CO5, putative, expressed	1
21027	GATCCAGAAGGCCACGCAGG	GATCCAGAAGGCCACGC	17	0	17	0	17	LOC_Os02g42700	thioredoxin M-type, chloroplast precursor, putative, expressed	3
21035	GATCAAGAAGGGCCCGCAGC	GATCAAGAAGGGCCCGC	13	0	13	0	13	LOC_Os05g48630	expressed protein	1
21041	GATCCACCTGCCCGCGCGGC	GATCCACCTGCCCGCGC	7	0	7	0	7	LOC_Os03g58130	thioredoxin-like protein 1, putative, expressed	3
21047	GATCTCATCTGCAAGGCTGC	GATCTCATCTGCAAGGC	8	0	8	0	8	LOC_Os07g37300	hypothetical protein	2
21086	GATCAATATCTCTACGCAAC	GATCAATATCTCTACGC	8	0	8	0	8	LOC_Os02g04680	squamosa promoter-binding-like protein 10, putative, expressed	2
21092	GATCGTCCTCCTCCCGCCCC	GATCGTCCTCCTCCCGC	5	0	5	1	5	LOC_Os09g12730	RNA binding protein, putative, expressed	5
21103	GATCAAATCAAACTCGCAGA	GATCAAATCAAACTCGC	6	0	6	0	6	LOC_Os03g17020	DNA binding protein, putative, expressed	2
21121	GATCCTGTTGAGCCGGCGAA	GATCCTGTTGAGCCGGC	20	0	20	0	20	LOC_Os09g39660	zinc finger, C2H2 type family protein, expressed	2
21127	GATCAACATCATTGAGCCGT	GATCAACATCATTGAGC	10	0	10	0	10	LOC_Os12g10200	SAM-dependent methyltransferase, putative, expressed	3
21137	GATCGAGGAGCTTGAGCGAG	GATCGAGGAGCTTGAGC	8	0	8	0	8	LOC_Os07g22390	expressed protein	5
21151	GATCGTTTCTTTCCCGCAAT	GATCGTTTCTTTCCCGC	20	0	20	0	20	LOC_Os08g43160	TCP family transcription factor containing protein, expressed	2
21180	GATCGGCCGGCGGCGGCGGC	GATCGGCCGGCGGCGGC	45	0	45	3	15	LOC_Os01g15270	expressed protein	1
21197	GATCCAGACATCTTAGCCTT	GATCCAGACATCTTAGC	8	0	8	0	8	LOC_Os08g41580	ubiquitin carboxyl-terminal hydrolase 1, putative, expressed	3
21200	GATCGTCGGCGGCACGCACG	GATCGTCGGCGGCACGC	7	0	7	0	7	LOC_Os01g07940	protein kinase PVPK-1, putative, expressed	3
21211	GATCTGGTCTTTTACGCAGA	GATCTGGTCTTTTACGC	10	0	10	0	10	LOC_Os06g13220	growth regulator, putative, expressed	3
21214	GATCGACGTGAAGCCGCTCA	GATCGACGTGAAGCCGC	16	0	16	0	16	LOC_Os08g43190	sorbitol dehydrogenase, putative, expressed	1
21219	GATCCGCCTGCGGTCGCCGC	GATCCGCCTGCGGTCGC	5	0	5	0	5	LOC_Os02g14800	expressed protein	5
21248	GATCATTGGTCAACCGCGTC	GATCATTGGTCAACCGC	10	0	10	0	10	LOC_Os01g51870	S-adenosylmethionine-dependent methyltransferase, putative, expressed	2
21256	GATCCTGTTTCAAATGCAAA	GATCCTGTTTCAAATGC	11	0	11	0	11	LOC_Os03g21370	expressed protein	5
21258	GATCGGGTACGCCATGCGCC	GATCGGGTACGCCATGC	7	0	7	0	7	LOC_Os01g59200	plant-specific domain TIGR01570 family protein, expressed	1
21264	GATCTGGAAGTAGATGCTAG	GATCTGGAAGTAGATGC	20	0	20	0	20	LOC_Os09g32690	ubiquitin-protein ligase/ zinc ion binding protein, putative, expressed	1
21265	GATCATTTTGTAGATGCCGT	GATCATTTTGTAGATGC	9	0	9	0	9	LOC_Os12g37160	expressed protein	1
21282	GATCCTTCTGCTACTGCACT	GATCCTTCTGCTACTGC	12	0	12	0	12	LOC_Os09g36720	hypothetical protein	1
21310	GATCATAAAGTAAGGGCGCT	GATCATAAAGTAAGGGC	26	0	26	0	26	LOC_Os06g05930	expressed protein	3
21312	GATCTAACAGACAGGGCTGC	GATCTAACAGACAGGGC	21	1	21	0	21	LOC_Os05g49140	OsMPK20-5 - putative MAPK based on amino acid sequence homology, expressed	1
21320	GATCCACCCGCAATGGCCTC	GATCCACCCGCAATGGC	23	0	23	0	23	LOC_Os12g14070	stromal 70 kDa heat shock-related protein, chloroplast precursor, putative, expressed	3
21323	GATCTCCAAAGAATGGCACC	GATCTCCAAAGAATGGC	8	1	8	0	8	LOC_Os08g13060	ATBPM1, putative, expressed	1
21331	GATCAAATATATGTGGCCAG	GATCAAATATATGTGGC	10	0	10	0	10	LOC_Os12g06020	dcp1-like decapping family protein, expressed	2
21347	GATCCATTCCTTACTGCGCC	GATCCATTCCTTACTGC	6	0	6	0	6	LOC_Os06g24594	histone mRNA exonuclease 1, putative, expressed	1
21378	GATCCAATTTGCTGTGCTAT	GATCCAATTTGCTGTGC	11	0	11	0	11	LOC_Os06g34070	esterase precursor, putative, expressed	3
21379	GATCTCATTCGGGCGGCGCG	GATCTCATTCGGGCGGC	6	0	6	0	6	LOC_Os03g06950	cysteine-type endopeptidase/ nucleic acid binding protein, putative, expressed	3
21380	GATCGACCATGGGCGGCCTC	GATCGACCATGGGCGGC	8	0	8	0	8	LOC_Os03g42130	gibberellin 20 oxidase 2, putative, expressed	1
21399	GATCTGATGCACAATGCCCC	GATCTGATGCACAATGC	9	0	9	0	9	LOC_Os02g38140	beta 1,4 N-acetylglucosaminyltransferase, putative, expressed	2
21400	GATCTCCTTGTCCATGCCGC	GATCTCCTTGTCCATGC	5	0	5	0	5	LOC_Os06g43760	ATP binding protein, putative, expressed	1
21406	GATCTCGGTGGCGATGCGGC	GATCTCGGTGGCGATGC	5	0	5	0	5	LOC_Os08g19114	expressed protein	1
21410	GATCTAGTTGTCTATGCTTT	GATCTAGTTGTCTATGC	10	0	10	0	10	LOC_Os08g24946	expressed protein	5
21434	GATCATGCAACAGGTGCAAT	GATCATGCAACAGGTGC	41	0	41	5	8.2	LOC_Os06g31060	prolamin PPROL 17 precursor, putative, expressed	1
21435	GATCAGTGCACAGGTGCTTG	GATCAGTGCACAGGTGC	9	0	9	0	9	LOC_Os06g37560	beta-galactosidase precursor, putative, expressed	2
21436	GATCATACTCCAGGTGCTGC	GATCATACTCCAGGTGC	9	0	9	0	9	LOC_Os03g16580	expressed protein	3
21442	GATCTGTCCTTGGCGGCGAA	GATCTGTCCTTGGCGGC	16	0	16	0	16	LOC_Os10g42860	ribosomal protein L35 containing protein, expressed	3
21446	GATCGAGCACCCATGGCGGC	GATCGAGCACCCATGGC	13	0	13	0	13	LOC_Os08g06640	expressed protein	2
21449	GATCGCTCTATGCTGGCTAC	GATCGCTCTATGCTGGC	8	0	8	1	8	LOC_Os11g34180	expressed protein	1
21464	GATCCCTCCCCACCTGCCGT	GATCCCTCCCCACCTGC	59	0	59	6	9.83333	LOC_Os02g32840	zinc finger A20 and AN1 domains-containing protein, putative, expressed	1
21470	GATCAACGACAGAGTGCAAG	GATCAACGACAGAGTGC	10	0	10	0	10	LOC_Os04g47870	PINHEAD protein, putative, expressed	3
21475	GATCGAAATGCAGGTGCGAG	GATCGAAATGCAGGTGC	6	0	6	0	6	LOC_Os04g23630	expressed protein	1
21476	GATCAAACTGCAGGTGCCAG	GATCAAACTGCAGGTGC	7	0	7	0	7	LOC_Os01g62830	expressed protein	5
21483	GATCCAATGCTGGCGGCGGC	GATCCAATGCTGGCGGC	5	0	5	1	5	LOC_Os01g36229	expressed protein	1
21494	GATCTGGGCCATCTGGCAGT	GATCTGGGCCATCTGGC	24	0	24	0	24	LOC_Os09g37949	serine/threonine-protein kinase SRPK1, putative, expressed	2
21507	GATCGTGTAGCGCATGCTTA	GATCGTGTAGCGCATGC	6	0	6	0	6	LOC_Os10g40420	36.4 kDa proline-rich protein, putative, expressed	2
21508	GATCCAACTGCGCATGCTGA	GATCCAACTGCGCATGC	23	0	23	0	23	LOC_Os03g61810	cytidine/deoxycytidylate deaminase family protein, putative, expressed	1
21509	GATCAAGGGAAGGATGCCTC	GATCAAGGGAAGGATGC	6	0	6	0	6	LOC_Os02g05420	expressed protein	3
21518	GATCTCATGTGGTATGCTGT	GATCTCATGTGGTATGC	6	0	6	0	6	LOC_Os04g51330	maltose excess protein 1-like, chloroplast precursor, putative, expressed	1
21519	GATCATAGAATGTATGCAGG	GATCATAGAATGTATGC	5	0	5	0	5	LOC_Os05g12300	expressed protein	2
21563	GATCAACACCGGAGGGCGCA	GATCAACACCGGAGGGC	7	0	7	0	7	LOC_Os03g38000	40S ribosomal protein S3, putative, expressed	3
21574	GATCAGAGAGCTCTGGCATC	GATCAGAGAGCTCTGGC	6	0	6	0	6	LOC_Os08g28980	RNA exonuclease 4, putative, expressed	3
21593	GATCTTTTGGAGGATGCTTG	GATCTTTTGGAGGATGC	24	0	24	4	6	LOC_Os07g34390	protein binding protein, putative, expressed	5
21597	GATCATAGGTCGGATGCCGG	GATCATAGGTCGGATGC	14	0	14	0	14	LOC_Os09g24850	retrotransposon protein, putative, unclassified	1
21607	GATCTTTGCATATCTGCTGC	GATCTTTGCATATCTGC	10	0	10	0	10	LOC_Os07g41370	MADS-box transcription factor 18, putative, expressed	2
21630	GATCTCCAACATAGGGCGCA	GATCTCCAACATAGGGC	8	0	8	0	8	LOC_Os02g53140	ubiquitin ligase protein COP1, putative, expressed	2
21685	GATCAGCATCTTAGTGCACA	GATCAGCATCTTAGTGC	9	0	9	0	9	LOC_Os08g08240	transposon protein, putative, unclassified, expressed	1
21699	GATCCTTTTGAACGGGCAGT	GATCCTTTTGAACGGGC	9	0	9	0	9	LOC_Os07g09670	galactosyltransferase/ transferase, transferring hexosyl groups, putative, expressed	2
21721	GATCAGGGGGTGAATGCGAT	GATCAGGGGGTGAATGC	14	0	14	0	14	LOC_Os08g41900	expressed protein	1
21723	GATCACCAACTGCATGCAGA	GATCACCAACTGCATGC	18	0	18	0	18	LOC_Os07g26900	alpha-galactosidase precursor, putative, expressed	3
21754	GATCCGATTGAATCGGCCTA	GATCCGATTGAATCGGC	24	0	24	0	24	LOC_Os09g03500	zinc finger, C2H2 type family protein, expressed	3
21778	GATCCTGTTGATAATGCCGA	GATCCTGTTGATAATGC	6	0	6	0	6	LOC_Os08g35880	F-box domain containing protein, expressed	1
21779	GATCAAATAACTAATGCACC	GATCAAATAACTAATGC	7	0	7	0	7	LOC_Os01g47350	naphthoate synthase, putative, expressed	3
21790	GATCTGCCAGAAACTGCCAG	GATCTGCCAGAAACTGC	6	0	6	0	6	LOC_Os04g41470	protein ariadne-1, putative, expressed	1
21798	GATCTTGCTGTCTCTGCCTT	GATCTTGCTGTCTCTGC	10	0	10	0	10	LOC_Os05g39390	outer membrane protein, OMP85 family protein, expressed	1
21799	GATCGACCCTGACGTGCTCG	GATCGACCCTGACGTGC	6	0	6	0	6	LOC_Os06g20610	ubiquitin-protein ligase/ zinc ion binding protein, putative, expressed	1
21845	GATCACTGATGTAATGCAAT	GATCACTGATGTAATGC	9	0	9	0	9	LOC_Os05g27920	PX domain containing protein, expressed	5
21855	GATCAAGCACATCATGCCCA	GATCAAGCACATCATGC	10	0	10	0	10	LOC_Os06g45340	FKBP-type peptidyl-prolyl cis-trans isomerase 4, chloroplast precursor, putative, expressed	2
21858	GATCCTTGTCATCATGCTTG	GATCCTTGTCATCATGC	11	0	11	0	11	LOC_Os05g05320	expressed protein	3
21884	GATCAATTCTCCCGTGCGAT	GATCAATTCTCCCGTGC	9	0	9	0	9	LOC_Os01g47280	expressed protein	2
21887	GATCAATCTAATGGTGCGAC	GATCAATCTAATGGTGC	14	0	14	0	14	LOC_Os09g32948	MADS-box transcription factor 8, putative, expressed	3
21899	GATCTTGAGAACTCGGCTGA	GATCTTGAGAACTCGGC	14	0	14	0	14	LOC_Os03g12300	HEAT repeat family protein, expressed	1
21916	GATCTTTGGGTGATGGCTGC	GATCTTTGGGTGATGGC	5	0	5	0	5	LOC_Os01g22600	expressed protein	1
21921	GATCGACCGGCCGTGGCTTA	GATCGACCGGCCGTGGC	11	0	11	0	11	LOC_Os09g29130	ZF-HD protein dimerisation region containing protein, expressed	2
21928	GATCAAATATAACATGCTTG	GATCAAATATAACATGC	8	0	8	0	8	LOC_Os04g31340	AKIN gamma, putative, expressed	6
21931	GATCATTGAGCTCATGCTGT	GATCATTGAGCTCATGC	15	0	15	0	15	LOC_Os11g48090	ATP-dependent DNA helicase Q1, putative, expressed	1
21941	GATCATATACACACTGCATC	GATCATATACACACTGC	22	0	22	0	22	LOC_Os04g20774	pumilio-family RNA binding repeat containing protein, expressed	3
21951	GATCCACTAGGGGCTGCGGG	GATCCACTAGGGGCTGC	6	0	6	0	6	LOC_Os06g23790	expressed protein	1
21957	GATCTGCTGGGCCGTGCGAA	GATCTGCTGGGCCGTGC	5	0	5	0	5	LOC_Os09g02700	polyadenylate-binding protein 2, putative, expressed	3
21960	GATCTAACTTATGGTGCCTA	GATCTAACTTATGGTGC	9	0	9	0	9	LOC_Os08g15030	aspartate carbamoyltransferase 1, chloroplast precursor, putative, expressed	3
21966	GATCGCCGACGGCGGGCGCC	GATCGCCGACGGCGGGC	7	0	7	0	7	LOC_Os08g44190	zinc finger protein 2, putative, expressed	1
21967	GATCCTCCGCGGCGGGCGGC	GATCCTCCGCGGCGGGC	9	0	9	0	9	LOC_Os05g50654	mitochondrial import receptor subunit TOM7-1, putative, expressed	3
21987	GATCCTGACTGTCATGCATC	GATCCTGACTGTCATGC	8	0	8	0	8	LOC_Os04g41100	PITSLRE serine/threonine-protein kinase CDC2L1, putative, expressed	2
22002	GATCATCTCCATCCTGCTCG	GATCATCTCCATCCTGC	17	0	17	0	17	LOC_Os03g55110	26S proteasome non-ATPase regulatory subunit 10, putative, expressed	1
22009	GATCCTTATGGAATTGCAAC	GATCCTTATGGAATTGC	18	0	18	0	18	LOC_Os02g09810	amino acid transporter-like protein, putative, expressed	1
22011	GATCGATCAATAATTGCCTC	GATCGATCAATAATTGC	19	0	19	0	19	LOC_Os03g49210	pescadillo, putative, expressed	3
22034	GATCACTTGGATTTGGCTGG	GATCACTTGGATTTGGC	5	0	5	0	5	LOC_Os06g03660	peroxisomal membrane protein PEX11-1, putative, expressed	3
22043	GATCAGATGTTTGATGCTTT	GATCAGATGTTTGATGC	9	0	9	0	9	LOC_Os06g48530	expressed protein	1
22045	GATCACTGTAGCACTGCTGG	GATCACTGTAGCACTGC	6	0	6	0	6	LOC_Os07g22220	F-box-like/WD-repeat-containing protein TBL1XR1-A, putative, expressed	5
22055	GATCATCACTCGCGTGCACC	GATCATCACTCGCGTGC	8	0	8	0	8	LOC_Os03g16260	BRASSINOSTEROID INSENSITIVE 1-associated receptor kinase 1 precursor, putative, expressed	1
22056	GATCTGATTTGTGGTGCACA	GATCTGATTTGTGGTGC	10	0	10	0	10	LOC_Os04g55090	rf1 protein, mitochondrial precursor, putative, expressed	2
22058	GATCATGGCATTGGTGCGGT	GATCATGGCATTGGTGC	8	0	8	0	8	LOC_Os04g33980	transposon protein, putative, Mutator sub-class, expressed	2
22068	GATCCCTGGGCTCGGGCGGT	GATCCCTGGGCTCGGGC	6	0	6	0	6	LOC_Os07g37850	expressed protein	1
22091	GATCTGTAAAATTGGGCAAC	GATCTGTAAAATTGGGC	6	0	6	0	6	LOC_Os05g39090	calcium-dependent protein kinase, isoform 2, putative, expressed	1
22099	GATCTGCAGCCTTTGGCTCT	GATCTGCAGCCTTTGGC	5	0	5	0	5	LOC_Os03g10600	expressed protein	2
22129	GATCATGTGGGTTCTGCAAC	GATCATGTGGGTTCTGC	7	0	7	0	7	LOC_Os09g26540	expressed protein	1
22143	GATCGCTTGCAATGTGCATA	GATCGCTTGCAATGTGC	80	0	80	13	6.15385	LOC_Os06g21910	protein LE25, putative, expressed	2
22162	GATCATCAATATTGGGCGCA	GATCATCAATATTGGGC	6	0	6	0	6	LOC_Os09g35000	single strand DNA repair-like protein, putative, expressed	3
22164	GATCACCATACTTGGGCTTC	GATCACCATACTTGGGC	6	0	6	0	6	LOC_Os02g01740	U5 small nuclear ribonucleoprotein 200 kDa helicase, putative, expressed	3
22174	GATCGAAGCAACCTGGCCTG	GATCGAAGCAACCTGGC	16	0	16	0	16	LOC_Os02g56920	CER1, putative, expressed	2
22191	GATCCATTGCCAGATGCAGA	GATCCATTGCCAGATGC	5	0	5	0	5	LOC_Os08g03390	pre-mRNA-splicing factor SLU7, putative, expressed	1
22192	GATCGGGAATCAGATGCCCT	GATCGGGAATCAGATGC	11	0	11	0	11	LOC_Os01g43320	amino acid permease-like protein, putative, expressed	5
22200	GATCCTGTTGGGACTGCAGC	GATCCTGTTGGGACTGC	6	0	6	0	6	LOC_Os11g09370	histone deacetylase, putative, expressed	2
22208	GATCAGCAAGCTGCTGCAGT	GATCAGCAAGCTGCTGC	8	0	8	0	8	LOC_Os02g15350	dof domain, zinc finger family protein, expressed	1
22239	GATCCAAGCTGTTGGGCTGA	GATCCAAGCTGTTGGGC	7	0	7	0	7	LOC_Os06g12060	mTERF family protein, expressed	2
22241	GATCGATACATTTGGGCACT	GATCGATACATTTGGGC	9	0	9	0	9	LOC_Os02g51880	amine oxidase/ oxidoreductase, putative, expressed	1
22242	GATCGGCGCGTTTGGGCTGA	GATCGGCGCGTTTGGGC	10	0	10	0	10	LOC_Os05g25840	ubiquinone biosynthesis protein ubiB, putative, expressed	1
22243	GATCCCTACTTTTGGGCACG	GATCCCTACTTTTGGGC	14	0	14	0	14	LOC_Os08g13460	hypothetical protein	6
22248	GATCCTGCCCTGGTGGCCTC	GATCCTGCCCTGGTGGC	11	0	11	0	11	LOC_Os09g15580	conserved hypothetical protein	3
22258	GATCCAGAGAGAGATGCTAA	GATCCAGAGAGAGATGC	8	0	8	0	8	LOC_Os02g14110	aspartate aminotransferase, mitochondrial precursor, putative, expressed	1
22262	GATCATTTTAGATATGCATT	GATCATTTTAGATATGC	13	0	13	0	13	LOC_Os11g04380	plastidic phosphate translocator-like protein1, putative, expressed	2
22264	GATCCCGCAGGATATGCAAA	GATCCCGCAGGATATGC	11	0	11	0	11	LOC_Os09g39680	sialin, putative, expressed	3
22265	GATCCCTTTGGATATGCTAG	GATCCCTTTGGATATGC	17	0	17	0	17	LOC_Os10g36710	CDPK-related protein kinase, putative, expressed	1
22283	GATCCATTATCTGCTGCTGA	GATCCATTATCTGCTGC	7	0	7	0	7	LOC_Os04g40040	copper methylamine oxidase precursor, putative, expressed	1
22287	GATCCTGAAGCAAGTGCACC	GATCCTGAAGCAAGTGC	8	0	8	0	8	LOC_Os05g28460	expressed protein	1
22309	GATCTAAAGGAAATGGCCAG	GATCTAAAGGAAATGGC	9	0	9	0	9	LOC_Os01g70020	dek protein, putative, expressed	1
22310	GATCCTATAACAATGGCATA	GATCCTATAACAATGGC	7	0	7	0	7	LOC_Os06g24730	hydrolase, alpha/beta fold family protein, expressed	3
22347	GATCTAGTCTGAGCATCAAA	GATCTAGTCTGAGCATC	13	0	13	0	13	LOC_Os03g21020	RNA-binding region, putative, expressed	1
22352	GATCATCTTTGCTCATCAGT	GATCATCTTTGCTCATC	33	0	33	0	33	LOC_Os05g28840	expressed protein	2
22357	GATCAGTGTACTATATCTAA	GATCAGTGTACTATATC	5	0	5	0	5	LOC_Os12g12740	protein binding protein, putative, expressed	2
22388	GATCGAGTACTTGTTGCGTC	GATCGAGTACTTGTTGC	7	0	7	0	7	LOC_Os09g38610	zinc finger protein 2, putative, expressed	2
22395	GATCCAAGGGCTAAATCCAT	GATCCAAGGGCTAAATC	26	0	26	0	26	LOC_Os08g17370	transmembrane 9 superfamily protein member 2 precursor, putative, expressed	3
22398	GATCTGTCTAGTAAATCTAT	GATCTGTCTAGTAAATC	8	0	8	0	8	LOC_Os05g32640	expressed protein	2
22399	GATCGAACGGATTAATCCAC	GATCGAACGGATTAATC	10	0	10	0	10	LOC_Os09g19650	expressed protein	2
22411	GATCTAGCCTTCTCATCTTC	GATCTAGCCTTCTCATC	12	0	12	0	12	LOC_Os03g51930	expressed protein	3
22413	GATCCATCTGTTGTATCGGT	GATCCATCTGTTGTATC	29	5	5.8	5	5.8	LOC_Os03g06200	phosphoserine aminotransferase, chloroplast precursor, putative, expressed	2
22414	GATCTGGACTTTGTATCGCT	GATCTGGACTTTGTATC	13	0	13	0	13	LOC_Os05g02040	DNA binding protein, putative, expressed	2
22430	GATCGATCGGTTTTTGCATC	GATCGATCGGTTTTTGC	10	0	10	0	10	LOC_Os04g08250	expressed protein	2
22431	GATCTCAAATTTTTTGCTGC	GATCTCAAATTTTTTGC	8	0	8	0	8	LOC_Os02g04540	vegetative cell wall protein gp1 precursor, putative, expressed	2
22447	GATCCTGAGTTTAAATCTTC	GATCCTGAGTTTAAATC	8	0	8	0	8	LOC_Os04g39270	indole-3-glycerol phosphate synthase, chloroplast precursor, putative, expressed	2
22460	GATCGGCCATCCGCATCCGG	GATCGGCCATCCGCATC	7	0	7	0	7	LOC_Os11g45790	MLA6 protein, putative, expressed	1
22461	GATCCCGCTTCCGCATCTCG	GATCCCGCTTCCGCATC	6	0	6	0	6	LOC_Os02g01070	FG-GAP repeat family protein, expressed	3
22464	GATCCTGTGCCGTCATCTAT	GATCCTGTGCCGTCATC	11	0	11	0	11	LOC_Os03g44900	CCR4-NOT transcription complex subunit 3, putative, expressed	3
22471	GATCTCTTTTAATTATCCTT	GATCTCTTTTAATTATC	6	0	6	0	6	LOC_Os01g50700	dehydrin family protein, expressed	2
22475	GATCAATTGCCATTATCTGA	GATCAATTGCCATTATC	11	0	11	0	11	LOC_Os05g02040	DNA binding protein, putative, expressed	3
22494	GATCCAACGCATATTGCATT	GATCCAACGCATATTGC	8	0	8	0	8	LOC_Os01g56570	xylosyltransferase 2, putative, expressed	2
22496	GATCAGGCTGATATTGCCTC	GATCAGGCTGATATTGC	11	0	11	0	11	LOC_Os11g17600	roothairless 1, putative, expressed	5
22506	GATCCCTAACTTCTTGCGTT	GATCCCTAACTTCTTGC	11	0	11	0	11	LOC_Os01g16110	la domain containing protein, expressed	3
22537	GATCGATCGTGGTCATCGAT	GATCGATCGTGGTCATC	26	0	26	0	26	LOC_Os01g41660	phosphoethanolamine/phosphocholine phosphatase, putative, expressed	3
22558	GATCTTAATCTGATTGCAGA	GATCTTAATCTGATTGC	12	0	12	0	12	LOC_Os07g08140	heat shock factor protein HSF30, putative, expressed	2
22564	GATCAAAGAGTTCTTGCTCA	GATCAAAGAGTTCTTGC	10	0	10	0	10	LOC_Os01g43040	expressed protein	1
22594	GATCAGTGTTAGGCATCACA	GATCAGTGTTAGGCATC	9	0	9	0	9	LOC_Os04g37690	nucleic acid binding protein, putative, expressed	3
22595	GATCGACCGTCGGCATCAGT	GATCGACCGTCGGCATC	6	0	6	0	6	LOC_Os06g13810	pyrophosphate--fructose 6-phosphate 1-phosphotransferase beta subunit, putative, expressed	2
22596	GATCCAGATTCGGCATCGGC	GATCCAGATTCGGCATC	8	0	8	0	8	LOC_Os02g46380	ATPUP11, putative, expressed	1
22600	GATCATGTTTTGTCATCCAT	GATCATGTTTTGTCATC	10	0	10	0	10	LOC_Os02g15750	expressed protein	3
22604	GATCGATGACATTCATCCGA	GATCGATGACATTCATC	11	0	11	0	11	LOC_Os05g39760	protein transporter, putative, expressed	2
22614	GATCAAATGATATTATCATA	GATCAAATGATATTATC	18	0	18	0	18	LOC_Os06g05700	cysteine synthase, putative, expressed	2
22655	GATCAGAACAGGGAATCTGC	GATCAGAACAGGGAATC	8	0	8	0	8	LOC_Os01g10850	peroxidase 68 precursor, putative, expressed	2
22660	GATCCTGGAGTGGAATCGAC	GATCCTGGAGTGGAATC	31	1	31	0	31	LOC_Os02g54890	expressed protein	3
22670	GATCTGCCCCAGCCATCAGC	GATCTGCCCCAGCCATC	8	0	8	0	8	LOC_Os05g11990	electron transporter, putative, expressed	1
[truncated: 2,567 more rows]

## Sheet: Milling_SummaryRedunda5foldDown
ID	tag20	tag17	PSC01	PSL01	RatioPSC01/PSL01	PSN02	RatioPSC01/PLN02	gene	title	class
104	GATCAAAAAAAAAAAAACCC	GATCAAAAAAAAAAAAA	0	31	-31	5	-5	LOC_Os08g43210	dehydration-responsive element-binding protein 1B, putative, expressed	3
170	GATCTGAGAAAAAAAAACTT	GATCTGAGAAAAAAAAA	0	121	-121	11	-11	LOC_Os02g21269	expressed protein	2
560	GATCGGAGAAGGAAAAAGTC	GATCGGAGAAGGAAAAA	0	6	-6	5	-5	LOC_Os04g57590	YLS5, putative, expressed	2
691	GATCTTATCATACAAAATTT	GATCTTATCATACAAAA	0	52	-52	25	-25	LOC_Os12g13380	adenylate kinase A, putative, expressed	1
693	GATCTTGCCAACCAAAAAAA	GATCTTGCCAACCAAAA	0	26	-26	6	-6	LOC_Os03g30530	expressed protein	2
732	GATCTTTCAATCCAAAATAC	GATCTTTCAATCCAAAA	0	56	-56	5	-5	LOC_Os05g39374	expressed protein	2
795	GATCGGTGCACTCAAAACAT	GATCGGTGCACTCAAAA	0	26	-26	11	-11	LOC_Os08g03990	expressed protein	2
811	GATCAGTGCATTCAAAAGAA	GATCAGTGCATTCAAAA	0	61	-61	7	-7	LOC_Os12g42210	protease Do-like 5, chloroplast precursor, putative, expressed	2
869	GATCATTGGTTAGAAAATCT	GATCATTGGTTAGAAAA	0	7	-7	5	-5	LOC_Os02g03560	expressed protein	3
1039	GATCTAATCCCTTAAAACTA	GATCTAATCCCTTAAAA	0	87	-87	5	-5	LOC_Os03g42770	expressed protein	2
1052	GATCTCCCGTGTTAAAAAGG	GATCTCCCGTGTTAAAA	0	49	-49	28	-28	LOC_Os08g02130	squamous cell carcinoma antigen recognized by T-cells 3, putative, expressed	2
1084	GATCATCTGTAAACAAAGCT	GATCATCTGTAAACAAA	0	43	-43	30	-30	LOC_Os02g33790	expressed protein	2
1093	GATCAGAGGAGAACAAAAAA	GATCAGAGGAGAACAAA	0	20	-20	46	-46	LOC_Os07g49230	ubiquitin-activating enzyme E1 3, putative, expressed	2
1113	GATCATGACAACACAAACCA	GATCATGACAACACAAA	0	39	-39	7	-7	LOC_Os09g17930	transposon protein, putative, unclassified, expressed	1
1170	GATCCATCGAGTACAAATTA	GATCCATCGAGTACAAA	0	25	-25	7	-7	LOC_Os03g01320	NT16 polypeptide, putative, expressed	3
1180	GATCAACAGCTTACAAAATC	GATCAACAGCTTACAAA	0	26	-26	7	-7	LOC_Os12g41190	TPR Domain containing protein, expressed	3
1219	GATCTTCTTATACCAAATAG	GATCTTCTTATACCAAA	0	52	-52	15	-15	LOC_Os02g06300	GTP-binding protein LepA containing protein, expressed	2
1360	GATCTTAGGTCATCAAAAGT	GATCTTAGGTCATCAAA	0	42	-42	5	-5	LOC_Os04g51166	expressed protein	1
1364	GATCCGGTGCCATCAAACCT	GATCCGGTGCCATCAAA	0	24	-24	8	-8	LOC_Os08g01900	ubiquitin-protein ligase, putative, expressed	1
1483	GATCCCTCTTTAAGAAATTA	GATCCCTCTTTAAGAAA	0	17	-17	58	-58	LOC_Os11g47830	serine/arginine-rich protein, putative, expressed	2
1486	GATCAATGCTACAGAAAGCT	GATCAATGCTACAGAAA	0	23	-23	13	-13	LOC_Os10g38980	expressed protein	1
1511	GATCAGAAACTCAGAAAGTT	GATCAGAAACTCAGAAA	0	20	-20	10	-10	LOC_Os11g16280	F-box-like protein, putative, expressed	1
1516	GATCACTTCCAGAGAAATAT	GATCACTTCCAGAGAAA	0	14	-14	27	-27	LOC_Os07g42180	PAUSED, putative, expressed	3
1524	GATCCGACGATGAGAAATTT	GATCCGACGATGAGAAA	0	14	-14	16	-16	LOC_Os08g31240	cell division control protein 68, putative, expressed	2
1573	GATCCATGTATACGAAATTA	GATCCATGTATACGAAA	0	27	-27	5	-5	LOC_Os01g22550	beta 1, 3 galactosyltransferase, putative, expressed	2
1597	GATCAAAGGAAAGGAAAATG	GATCAAAGGAAAGGAAA	0	12	-12	7	-7	LOC_Os09g34060	transcription factor RF2a, putative, expressed	1
1654	GATCACAAATAATGAAATAA	GATCACAAATAATGAAA	0	26	-26	8	-8	LOC_Os10g40990	flavonol synthase/flavanone 3-hydroxylase, putative, expressed	2
1660	GATCAGACATCATGAAAATC	GATCAGACATCATGAAA	0	44	-44	27	-27	LOC_Os08g37690	expressed protein	2
1688	GATCTATTAAACTGAAAATA	GATCTATTAAACTGAAA	0	8	-8	9	-9	LOC_Os03g61260	50S ribosomal protein L18, chloroplast precursor, putative, expressed	3
1732	GATCTCCTCCTCTGAAATAT	GATCTCCTCCTCTGAAA	0	43	-43	5	-5	LOC_Os01g02940	glycosyltransferase, putative, expressed	3
1734	GATCTGTTGTTCTGAAATGC	GATCTGTTGTTCTGAAA	1	23	-23	13	-13	LOC_Os10g27380	expressed protein	2
1745	GATCCTGACAAGGACAAGTC	GATCCTGACAAGGACAA	0	18	-18	13	-13	LOC_Os04g38850	expressed protein	1
1822	GATCCCATTTTGTACAAACC	GATCCCATTTTGTACAA	0	14	-14	5	-5	LOC_Os10g06540	vesicle-associated membrane protein 714, putative, expressed	3
1850	GATCAGAATCACATCAAGAA	GATCAGAATCACATCAA	0	21	-21	6	-6	LOC_Os03g58410	prenylated Rab receptor 2, putative, expressed	3
1854	GATCAGAAGACCATAAACCA	GATCAGAAGACCATAAA	0	14	-14	5	-5	LOC_Os11g47730	expressed protein	3
1914	GATCAAATGTACATCAATCA	GATCAAATGTACATCAA	0	20	-20	10	-10	LOC_Os10g34480	cytochrome P450 86A2, putative, expressed	2
1983	GATCCTTGTTTCAGCAAGGA	GATCCTTGTTTCAGCAA	0	7	-7	7	-7	LOC_Os02g47150	DNA topoisomerase 2, putative, expressed	2
2015	GATCAGAACAATCTAAAGGA	GATCAGAACAATCTAAA	0	14	-14	9	-9	LOC_Os03g10990	retinoblastoma-binding protein-like, putative, expressed	3
2033	GATCAAAGCTGGCACAATCT	GATCAAAGCTGGCACAA	0	13	-13	9	-9	LOC_Os08g06230	nucleolar GTP-binding protein 1, putative, expressed	1
2078	GATCACTCTCCTTGAAAAGA	GATCACTCTCCTTGAAA	0	61	-61	7	-7	LOC_Os08g30634	resistance protein, putative, expressed	2
2119	GATCACGGAGCACCCAAAAG	GATCACGGAGCACCCAA	0	21	-21	7	-7	LOC_Os10g37640	HIT zinc finger family protein, expressed	1
2129	GATCGCCGGCGGAGCAAGAT	GATCGCCGGCGGAGCAA	0	15	-15	5	-5	LOC_Os06g48200	xyloglucan endotransglucosylase/hydrolase protein 23 precursor, putative, expressed	2
2132	GATCGAGACATGAGCAAAGC	GATCGAGACATGAGCAA	0	27	-27	13	-13	LOC_Os01g52970	ribosomal RNA apurinic site specific lyase, putative, expressed	2
2162	GATCTTCAAATTCTAAATTC	GATCTTCAAATTCTAAA	0	25	-25	5	-5	LOC_Os10g22980	protein binding protein, putative, expressed	3
2173	GATCACTTGAGATTAAAAGC	GATCACTTGAGATTAAA	0	25	-25	13	-13	LOC_Os07g31850	protein binding protein, putative, expressed	3
2184	GATCAAAATACAAACAACAC	GATCAAAATACAAACAA	0	25	-25	8	-8	LOC_Os05g43360	NADH-ubiquinone oxidoreductase 24 kDa subunit, mitochondrial precursor, putative, expressed	3
2187	GATCTCTTACTGAACAATAC	GATCTCTTACTGAACAA	1	44	-44	21	-21	LOC_Os09g34850	delta DNA polymerase, putative, expressed	1
2193	GATCTTGCTTTGAACAAAAC	GATCTTGCTTTGAACAA	0	23	-23	10	-10	LOC_Os01g27520	asparaginyl-tRNA synthetase, cytoplasmic 3, putative, expressed	3
2341	GATCGTCTCAGAAACAAAAG	GATCGTCTCAGAAACAA	0	21	-21	5	-5	LOC_Os08g36774	protein binding protein, putative, expressed	3
2347	GATCGTTACGGAAACAACTA	GATCGTTACGGAAACAA	0	6	-6	32	-32	LOC_Os11g38949	40S ribosomal protein S9, putative, expressed	3
2350	GATCATAACTATAACAAGTA	GATCATAACTATAACAA	0	20	-20	15	-15	LOC_Os05g05780	chromatin remodelling complex ATPase chain, putative, expressed	2
2428	GATCATATCTGTAACAACTG	GATCATATCTGTAACAA	0	15	-15	31	-31	LOC_Os05g25210	expressed protein	2
2540	GATCTCCCATATATCAATTT	GATCTCCCATATATCAA	0	17	-17	8	-8	LOC_Os04g51786	expressed protein	2
2545	GATCAGTGACCAATAAAATA	GATCAGTGACCAATAAA	0	30	-30	18	-18	LOC_Os11g19810	PWWP domain containing protein, expressed	2
2582	GATCAGCCCATGCCCAATAT	GATCAGCCCATGCCCAA	0	23	-23	7	-7	LOC_Os01g56490	ubiquitin carboxyl-terminal hydrolase 21, putative, expressed	3
2589	GATCACTTGTGACGCAAGGT	GATCACTTGTGACGCAA	0	11	-11	7	-7	LOC_Os01g72820	CFM6, putative, expressed	2
2678	GATCCTTCTTAATCCAACGC	GATCCTTCTTAATCCAA	0	13	-13	7	-7	LOC_Os03g06410	EDR1, putative, expressed	3
2701	GATCGGAGTTGAATAAAAAT	GATCGGAGTTGAATAAA	0	27	-27	35	-35	LOC_Os02g41580	calcium-dependent protein kinase 2, putative, expressed	2
2719	GATCAGGGACCCAACAAGAC	GATCAGGGACCCAACAA	0	30	-30	9	-9	LOC_Os07g40030	set1 complex component swd2, putative, expressed	3
2866	GATCTAATTTAGTACAATCA	GATCTAATTTAGTACAA	0	25	-25	6	-6	LOC_Os06g50840	zinc ion binding protein, putative, expressed	2
2886	GATCCATTGATATGCAAACT	GATCCATTGATATGCAA	0	48	-48	52	-52	LOC_Os10g37480	protein kinase domain containing protein, expressed	3
2919	GATCTGGATTTACGGAATAA	GATCTGGATTTACGGAA	0	14	-14	16	-16	LOC_Os02g48350	diacylglycerol O-acyltransferase 1, putative, expressed	2
2927	GATCAATCAAGAATGAACAA	GATCAATCAAGAATGAA	0	17	-17	14	-14	LOC_Os09g12310	baculoviral IAP repeat-containing protein 6, putative, expressed	6
2936	GATCTTATTTAACTGAACAG	GATCTTATTTAACTGAA	0	13	-13	14	-14	LOC_Os08g40890	expressed protein	2
3001	GATCTTCATTGAATGAACTA	GATCTTCATTGAATGAA	0	27	-27	9	-9	LOC_Os01g60230	auxin hydrogen symporter, putative, expressed	5
3018	GATCCATGGTGACTGAAGTT	GATCCATGGTGACTGAA	0	21	-21	8	-8	LOC_Os03g41100	cyclin-A2, putative, expressed	2
3086	GATCTCCGTTGCAATAAATT	GATCTCCGTTGCAATAA	0	32	-32	15	-15	LOC_Os01g45914	expressed protein	2
3117	GATCAGTTGAAGGAGAACAT	GATCAGTTGAAGGAGAA	0	12	-12	21	-21	LOC_Os03g41510	aldo/keto reductase, putative, expressed	2
3121	GATCATTCAAGTCCGAATTC	GATCATTCAAGTCCGAA	0	8	-8	8	-8	LOC_Os12g39860	adenine phosphoribosyltransferase 1, putative, expressed	3
3189	GATCAGATTTTCAAGAATTG	GATCAGATTTTCAAGAA	0	25	-25	5	-5	LOC_Os12g35620	expressed protein	7
3197	GATCCGCAGAAGCAGAACCT	GATCCGCAGAAGCAGAA	0	19	-19	5	-5	LOC_Os09g23380	cleavage and polyadenylation specificity factor, 73 kDa subunit, putative, expressed	1
3290	GATCCTCCCCAAGGGAAGAG	GATCCTCCCCAAGGGAA	0	6	-6	7	-7	LOC_Os10g11060	ACI13, putative, expressed	1
3306	GATCGCGACATCTGGAAATT	GATCGCGACATCTGGAA	0	33	-33	7	-7	LOC_Os05g34670	nucleic acid binding protein, putative, expressed	2
3321	GATCTCCTTAAGCTGAAATT	GATCTCCTTAAGCTGAA	0	15	-15	6	-6	LOC_Os01g68700	BHLH transcription factor, putative, expressed	2
3356	GATCATTATGTTTTCAATTT	GATCATTATGTTTTCAA	0	10	-10	8	-8	LOC_Os06g36310	receptor-like protein kinase 5 precursor, putative, expressed	2
3441	GATCCCTCGTATCTCAAGAC	GATCCCTCGTATCTCAA	0	57	-57	12	-12	LOC_Os03g13450	expressed protein	1
3462	GATCTTGATAATCAGAATAA	GATCTTGATAATCAGAA	0	15	-15	5	-5	LOC_Os03g53580	expressed protein	3
3478	GATCAACAAAATGAGAAACG	GATCAACAAAATGAGAA	0	37	-37	19	-19	LOC_Os04g59610	expressed protein	2
3527	GATCGAATTAATAATAATTA	GATCGAATTAATAATAA	21	362	-17.2381	143	-6.80952	LOC_Os02g49870	expressed protein	2
3529	GATCTGTGGCATAATAATAA	GATCTGTGGCATAATAA	0	56	-56	6	-6	LOC_Os10g38030	per1-like family protein, expressed	2
3530	GATCATTATCATAATAAACG	GATCATTATCATAATAA	0	23	-23	11	-11	LOC_Os03g11060	MFP1 attachment factor 1, putative, expressed	3
3534	GATCTTTATATGCTCAAGGG	GATCTTTATATGCTCAA	0	42	-42	23	-23	LOC_Os05g03020	transcription factor IIIA, putative, expressed	2
3687	GATCATTCTTCAAAGAAGGA	GATCATTCTTCAAAGAA	0	18	-18	13	-13	LOC_Os04g42700	receptor-like protein kinase precursor, putative, expressed	1
3689	GATCTCATTTCAAAGAAATC	GATCTCATTTCAAAGAA	0	20	-20	22	-22	LOC_Os07g20580	ATP-dependent RNA helicase DBP3, putative, expressed	1
3694	GATCCAAAAAATAAGAAAAA	GATCCAAAAAATAAGAA	0	13	-13	8	-8	LOC_Os12g16690	ubiquitin-protein ligase/ zinc ion binding protein, putative, expressed	1
3769	GATCCCAAATATAAGAATAG	GATCCCAAATATAAGAA	6	45	-7.5	32	-5.33333	LOC_Os02g18780	hypothetical protein	2
3816	GATCTGTTGCTTCTGAACTT	GATCTGTTGCTTCTGAA	0	18	-18	6	-6	LOC_Os01g66230	csAtPR5, putative, expressed	5
3919	GATCCGAAAAGAAATAAAGG	GATCCGAAAAGAAATAA	0	29	-29	7	-7	LOC_Os01g11700	esterase precursor, putative, expressed	2
3941	GATCAACATCTTAAGAACTA	GATCAACATCTTAAGAA	1	18	-18	17	-17	LOC_Os02g49780	expressed protein	1
3950	GATCGACTGTAATAGAATGG	GATCGACTGTAATAGAA	0	68	-68	31	-31	LOC_Os11g37130	HCF106C precursor protein, putative, expressed	2
4013	GATCTCCTTTTCTTCAACCT	GATCTCCTTTTCTTCAA	0	37	-37	7	-7	LOC_Os04g40190	circumsporozoite protein precursor, putative, expressed	1
4048	GATCGAAGCAGTAGGAAAGC	GATCGAAGCAGTAGGAA	0	11	-11	18	-18	LOC_Os09g07900	ubiquitin-protein ligase 1, putative, expressed	3
4053	GATCCTTTTTGTGGGAAGCT	GATCCTTTTTGTGGGAA	0	42	-42	9	-9	LOC_Os04g50860	expressed protein	1
4179	GATCCCGTAATGTTCAATTG	GATCCCGTAATGTTCAA	0	42	-42	22	-22	LOC_Os03g11840	expressed protein	2
4191	GATCTGTCCATACAGAATTT	GATCTGTCCATACAGAA	0	18	-18	12	-12	LOC_Os09g10960	SWP, putative, expressed	2
4211	GATCGCTTTCCCATTAATTG	GATCGCTTTCCCATTAA	0	19	-19	13	-13	LOC_Os03g52970	deoxyhypusine synthase, putative, expressed	1
4268	GATCACAGCAGTAGTAACCA	GATCACAGCAGTAGTAA	0	40	-40	30	-30	LOC_Os03g51470	expressed protein	3
4283	GATCGAGCTTGCATTAAGGC	GATCGAGCTTGCATTAA	0	23	-23	17	-17	LOC_Os09g25420	zinc finger, C2H2 type family protein, expressed	2
4384	GATCGACCAAACAAACATAC	GATCGACCAAACAAACA	0	33	-33	8	-8	LOC_Os02g27620	inositol 1,4,5-trisphosphate 5-phosphatase, putative, expressed	2
4408	GATCTATACAGGCCACAGTA	GATCTATACAGGCCACA	0	21	-21	10	-10	LOC_Os04g12480	pumilio-family RNA binding repeat containing protein, expressed	3
4412	GATCCAGTCCTTGATAAGTT	GATCCAGTCCTTGATAA	0	32	-32	6	-6	LOC_Os11g36070	expressed protein	2
4419	GATCCTGACCAAACTAAGAA	GATCCTGACCAAACTAA	0	27	-27	6	-6	LOC_Os09g32300	nucleic acid binding protein, putative, expressed	1
4480	GATCGTGTCGTGCCACAGTT	GATCGTGTCGTGCCACA	0	10	-10	16	-16	LOC_Os02g50940	expressed protein	2
4501	GATCACTAGATGTCTAATGC	GATCACTAGATGTCTAA	0	12	-12	9	-9	LOC_Os03g28130	F-box protein, putative, expressed	3
4502	GATCCTAGTATGTCTAATAG	GATCCTAGTATGTCTAA	0	49	-49	5	-5	LOC_Os06g29400	surp module family protein, expressed	3
4508	GATCTGCTGCATTGTAAAAT	GATCTGCTGCATTGTAA	0	86	-86	5	-5	LOC_Os01g51230	calmodulin binding protein, putative, expressed	2
4537	GATCAGCCTATACAACATTT	GATCAGCCTATACAACA	0	21	-21	11	-11	LOC_Os01g22450	hypothetical protein	2
4573	GATCGGTTCACTTGTAAGTT	GATCGGTTCACTTGTAA	0	34	-34	19	-19	LOC_Os04g14510	PHD-finger family protein, expressed	2
4670	GATCTGTTTCAGACACAAGG	GATCTGTTTCAGACACA	0	90	-90	16	-16	LOC_Os03g55640	peptidase/ serine-type peptidase, putative, expressed	2
4683	GATCGAATTCCCACTAAACT	GATCGAATTCCCACTAA	0	17	-17	33	-33	LOC_Os07g26930	expressed protein	2
4702	GATCTTCTCTCTATTAATCT	GATCTTCTCTCTATTAA	0	51	-51	115	-115	LOC_Os06g29400	surp module family protein, expressed	2
4723	GATCTTCTGATAGAACATAG	GATCTTCTGATAGAACA	0	54	-54	13	-13	LOC_Os10g21560	no apical meristem protein, expressed	2
4733	GATCCTACCCGGACACAACA	GATCCTACCCGGACACA	0	15	-15	5	-5	LOC_Os06g44200	expressed protein	3
4818	GATCGATCGAAGGCTAAGTG	GATCGATCGAAGGCTAA	7	106	-15.1429	42	-6	LOC_Os02g33730	ubiquinol-cytochrome C reductase hinge protein, expressed	1
4826	GATCATCATAGGGGTAACGA	GATCATCATAGGGGTAA	0	8	-8	26	-26	LOC_Os06g34440	heat shock protein binding protein, putative, expressed	2
4868	GATCACAACACTACACACCT	GATCACAACACTACACA	0	30	-30	18	-18	LOC_Os09g26390	DNA binding protein, putative, expressed	3
4889	GATCATTTATGGGCTAAGAA	GATCATTTATGGGCTAA	0	23	-23	6	-6	LOC_Os07g36860	conserved hypothetical protein	1
4899	GATCAGAGATGGGGTAATTA	GATCAGAGATGGGGTAA	0	13	-13	5	-5	LOC_Os01g69090	CBS domain containing protein, expressed	2
4915	GATCCAGTTTGTGTTAAGAA	GATCCAGTTTGTGTTAA	0	13	-13	6	-6	LOC_Os04g40950	glyceraldehyde-3-phosphate dehydrogenase, cytosolic 3, putative, expressed	6
4938	GATCTTCAGTTGTAACATGC	GATCTTCAGTTGTAACA	0	13	-13	26	-26	LOC_Os08g15500	expressed protein	2
4971	GATCTTTATACTGGTAACCT	GATCTTTATACTGGTAA	0	19	-19	20	-20	LOC_Os11g32470	NEF1, putative, expressed	2
4981	GATCTCTTCATTGTTAAGTT	GATCTCTTCATTGTTAA	11	86	-7.81818	81	-7.36364	LOC_Os05g47980	ATP synthase beta chain, mitochondrial precursor, putative, expressed	2
5017	GATCTTGTATATTAACATTG	GATCTTGTATATTAACA	0	38	-38	8	-8	LOC_Os02g16620	reticulon, putative, expressed	3
5047	GATCCTGATACCCTTAATGA	GATCCTGATACCCTTAA	0	33	-33	20	-20	LOC_Os04g43300	ATBRCA1, putative, expressed	1
5064	GATCCTTTAAAAAAACATCA	GATCCTTTAAAAAAACA	0	26	-26	10	-10	LOC_Os05g15370	50S ribosomal protein L13, putative, expressed	3
5139	GATCTTCCTGAATTTAATTT	GATCTTCCTGAATTTAA	0	15	-15	7	-7	LOC_Os02g11780	transcription factor S-II, central domain containing protein, expressed	1
5144	GATCAGATTCAAAAACATTA	GATCAGATTCAAAAACA	1	133	-133	38	-38	LOC_Os03g02110	expressed protein	2
5148	GATCCATCTACTAAACAGTT	GATCCATCTACTAAACA	0	24	-24	7	-7	LOC_Os03g06710	expressed protein	2
5159	GATCTGTGCCTGCAACATAG	GATCTGTGCCTGCAACA	0	11	-11	5	-5	LOC_Os09g33992	expressed protein	2
5166	GATCAATGAAAAACACAGTA	GATCAATGAAAAACACA	0	19	-19	19	-19	LOC_Os07g39980	expressed protein	3
5195	GATCGCAAGAAATCTAATCC	GATCGCAAGAAATCTAA	0	37	-37	15	-15	LOC_Os01g58320	expressed protein	2
5212	GATCGTCGTCTAATTAATGC	GATCGTCGTCTAATTAA	0	17	-17	9	-9	LOC_Os05g20020	polygalacturonase precursor, putative, expressed	2
5218	GATCATCCATTAATTAATTA	GATCATCCATTAATTAA	0	26	-26	7	-7	LOC_Os03g63970	gibberellin 20 oxidase 1, putative, expressed	2
5222	GATCAATTGTAAAAACAAAA	GATCAATTGTAAAAACA	0	5	-5	6	-6	LOC_Os01g19630	expressed protein	1
5233	GATCATCTGTTGCAACACAC	GATCATCTGTTGCAACA	0	48	-48	9	-9	LOC_Os08g37940	HAD-superfamily hydrolase subfamily IA, variant 3, putative, expressed	2
5297	GATCTTTCTTGATGTAAACC	GATCTTTCTTGATGTAA	0	17	-17	8	-8	LOC_Os01g07590	universal stress protein family protein, expressed	2
5309	GATCTTGTACTGCTTAATTA	GATCTTGTACTGCTTAA	0	18	-18	12	-12	LOC_Os08g13990	tetratricopeptide-like helical, putative, expressed	2
5321	GATCAAACAAATCTTAATCC	GATCAAACAAATCTTAA	0	49	-49	16	-16	LOC_Os07g13460	expressed protein	1
5334	GATCGAGTGTATGAACAGTG	GATCGAGTGTATGAACA	0	18	-18	38	-38	LOC_Os12g05260	phytosulfokines 5 precursor, putative, expressed	2
5340	GATCATTCTACCCCACAGTA	GATCATTCTACCCCACA	0	27	-27	7	-7	LOC_Os05g10980	REX1 DNA Repair family protein	2
5353	GATCCAGCACCTTATAAGAG	GATCCAGCACCTTATAA	0	11	-11	7	-7	LOC_Os06g05804	trafficking protein particle complex subunit 4, putative, expressed	3
5369	GATCTGTCCAATAGTAATGT	GATCTGTCCAATAGTAA	0	12	-12	18	-18	LOC_Os01g51300	WD-40 repeat protein MSI4, putative, expressed	2
5409	GATCACGTAAAGTGCCATTC	GATCACGTAAAGTGCCA	0	6	-6	7	-7	LOC_Os05g40270	ATP binding protein, putative, expressed	3
5419	GATCTTGACTCGCGACACTA	GATCTTGACTCGCGACA	0	12	-12	11	-11	LOC_Os04g59010	F-box domain containing protein, expressed	2
5421	GATCTCCACAGGCGACAGCG	GATCTCCACAGGCGACA	0	6	-6	12	-12	LOC_Os07g08710	histone H1, putative, expressed	2
5497	GATCATACGAGCATACATGT	GATCATACGAGCATACA	0	57	-57	9	-9	LOC_Os01g67590	neurolysin, mitochondrial precursor, putative, expressed	2
5527	GATCGACATTGAGCCCACTG	GATCGACATTGAGCCCA	0	37	-37	6	-6	LOC_Os06g44080	RUB1, putative, expressed	1
5543	GATCGAATTATAAGACATGT	GATCGAATTATAAGACA	0	11	-11	8	-8	LOC_Os11g07912	MLO-like protein 4, putative, expressed	2
5636	GATCAACATCAGTTACAGAA	GATCAACATCAGTTACA	0	14	-14	7	-7	LOC_Os01g61150	PX domain containing protein, expressed	2
5645	GATCAATATCGGAACCATTT	GATCAATATCGGAACCA	0	12	-12	9	-9	LOC_Os07g17160	conserved hypothetical protein	5
5726	GATCCAACTCCATACCATTA	GATCCAACTCCATACCA	0	8	-8	15	-15	LOC_Os06g01370	OB-fold nucleic acid binding domain containing protein, expressed	3
5751	GATCAAAAGAAATCACACAC	GATCAAAAGAAATCACA	0	34	-34	14	-14	LOC_Os02g35100	DDT domain containing protein, expressed	1
5763	GATCTAATGTAAGGACAAGC	GATCTAATGTAAGGACA	0	24	-24	16	-16	LOC_Os08g44380	60S ribosomal protein L10a-1, putative, expressed	3
5766	GATCTGCATTTCTGACAGCA	GATCTGCATTTCTGACA	0	51	-51	35	-35	LOC_Os09g12710	THO complex subunit 3, putative, expressed	2
5769	GATCCGACTTTGATACAGAC	GATCCGACTTTGATACA	0	39	-39	9	-9	LOC_Os03g64080	retrotransposon protein, putative, unclassified	6
5890	GATCGCAGCAACAGCCACAG	GATCGCAGCAACAGCCA	0	18	-18	11	-11	LOC_Os07g38360	expressed protein	2
5906	GATCTTTTGCCTGGCCAGGG	GATCTTTTGCCTGGCCA	0	6	-6	5	-5	LOC_Os06g06290	alpha-L-fucosidase 2 precursor, putative, expressed	5
5966	GATCATTTCTGGCGCCATTG	GATCATTTCTGGCGCCA	0	15	-15	9	-9	LOC_Os03g31370	circumsporozoite protein precursor, putative	2
5984	GATCAACCAATGAGACATCG	GATCAACCAATGAGACA	0	18	-18	14	-14	LOC_Os11g09960	expressed protein	2
6010	GATCTCAGTCTCGTACAATT	GATCTCAGTCTCGTACA	0	18	-18	18	-18	LOC_Os02g18660	expressed protein	1
6037	GATCAGTATCAGTACCATGT	GATCAGTATCAGTACCA	6	75	-12.5	60	-10	LOC_Os02g48150	expressed protein	2
6063	GATCGGTTTGCAATCCATTG	GATCGGTTTGCAATCCA	0	29	-29	28	-28	LOC_Os08g20270	expressed protein	2
6066	GATCACTCTCGCTCACACTC	GATCACTCTCGCTCACA	0	36	-36	11	-11	LOC_Os07g41600	expressed protein	2
6114	GATCATATGCAATCCCACTC	GATCATATGCAATCCCA	0	59	-59	26	-26	LOC_Os05g05150	SLD5, putative, expressed	2
6144	GATCAAATTCTGTCACACCA	GATCAAATTCTGTCACA	0	18	-18	8	-8	LOC_Os08g10570	bifunctional purine biosynthesis protein purH, putative, expressed	3
6150	GATCTACAGTTTAGACAATC	GATCTACAGTTTAGACA	0	11	-11	46	-46	LOC_Os12g35320	RING finger and CHY zinc finger domain-containing protein 1, putative, expressed	2
6176	GATCACTTCAATGTACATGT	GATCACTTCAATGTACA	0	29	-29	6	-6	LOC_Os10g40250	expressed protein	2
6274	GATCCTAGATAGCCCCAAAA	GATCCTAGATAGCCCCA	0	15	-15	16	-16	LOC_Os10g37730	pollen ankyrin-like protein, putative, expressed	2
6362	GATCCTCAGCAAGGCCAATC	GATCCTCAGCAAGGCCA	0	6	-6	6	-6	LOC_Os02g43280	aldehyde dehydrogenase 3B1, putative, expressed	2
6380	GATCTTGAGACCATCCAGCA	GATCTTGAGACCATCCA	0	55	-55	10	-10	LOC_Os07g09340	plasma membrane ATPase 1, putative, expressed	1
6395	GATCAGTGAAGTGGACACAT	GATCAGTGAAGTGGACA	7	119	-17	131	-18.7143	LOC_Os01g49290	guanine nucleotide-binding protein beta subunit-like protein, putative, expressed	2
6412	GATCAGTGACAGCTACAATG	GATCAGTGACAGCTACA	0	15	-15	7	-7	LOC_Os12g43560	ubiquitin-protein ligase/ zinc ion binding protein, putative, expressed	1
6418	GATCGAACAAACAACCAATA	GATCGAACAAACAACCA	0	50	-50	11	-11	LOC_Os03g53520	expressed protein	3
6429	GATCGCTGTTTTTACCACCC	GATCGCTGTTTTTACCA	0	21	-21	10	-10	LOC_Os02g58540	RING-H2 finger protein ATL2A, putative, expressed	2
6481	GATCATATATTTGTACAGTG	GATCATATATTTGTACA	0	24	-24	9	-9	LOC_Os02g42530	expressed protein	3
6537	GATCATTTGTTTGGACAATA	GATCATTTGTTTGGACA	0	20	-20	32	-32	LOC_Os12g42730	mov34/MPN/PAD-1 family protein, expressed	5
6545	GATCCTCGGAACATACATGC	GATCCTCGGAACATACA	0	25	-25	8	-8	LOC_Os06g12250	protein SUR2, putative, expressed	1
6569	GATCGACACACTCCGCAGTG	GATCGACACACTCCGCA	0	15	-15	14	-14	LOC_Os05g27870	expressed protein	1
6596	GATCTGTTGTCATTGCAAAA	GATCTGTTGTCATTGCA	0	36	-36	9	-9	LOC_Os07g19460	mitochondrial carrier protein PET8, putative, expressed	2
6605	GATCCTATACAAAATCAAAG	GATCCTATACAAAATCA	0	44	-44	10	-10	LOC_Os05g38250	expressed protein	3
6686	GATCACTCGTTCCTCCAGTG	GATCACTCGTTCCTCCA	0	23	-23	7	-7	LOC_Os03g16580	expressed protein	2
6764	GATCCTTCGAATAAGCAATG	GATCCTTCGAATAAGCA	0	13	-13	8	-8	LOC_Os08g25900	chloroplast oxygen-evolving complex/thylakoid lumenal 25.6kDa protein, putative, expressed	2
6779	GATCAGACCAGCAGGCACAC	GATCAGACCAGCAGGCA	0	17	-17	28	-28	LOC_Os10g33800	malate dehydrogenase, cytoplasmic, putative, expressed	3
6795	GATCCTGTCTCCCTGCATGA	GATCCTGTCTCCCTGCA	0	15	-15	20	-20	LOC_Os12g44090	ATP binding protein, putative, expressed	1
6870	GATCTGCTTTGCTTGCATAT	GATCTGCTTTGCTTGCA	0	23	-23	5	-5	LOC_Os03g16070	expressed protein	3
6882	GATCATTATTTTTTCCACTA	GATCATTATTTTTTCCA	0	24	-24	13	-13	LOC_Os02g07060	tubulin beta-5 chain, putative, expressed	2
6983	GATCTTGCATAGTTGCATAT	GATCTTGCATAGTTGCA	0	12	-12	8	-8	LOC_Os06g50080	expressed protein	2
7037	GATCAACCATCGGTGCACCA	GATCAACCATCGGTGCA	3	33	-11	35	-11.6667	LOC_Os06g38470	histone deacetylase, putative, expressed	1
7122	GATCATGGATAACTCCAGCT	GATCATGGATAACTCCA	0	68	-68	7	-7	LOC_Os05g11060	transferase, transferring glycosyl groups, putative, expressed	2
7155	GATCAACAAATGACGCATTT	GATCAACAAATGACGCA	0	8	-8	47	-47	LOC_Os12g07490	protein transport protein Sec61 beta subunit, putative, expressed	3
7173	GATCAATGTCGTTGGCAAAC	GATCAATGTCGTTGGCA	0	21	-21	7	-7	LOC_Os12g39180	metal transporter Nramp2, putative, expressed	2
7240	GATCTATTGATTTGGCATCA	GATCTATTGATTTGGCA	0	25	-25	20	-20	LOC_Os08g39960	3-oxoacyl-reductase, chloroplast precursor, putative, expressed	2
7280	GATCTAATATAAGTCCATGT	GATCTAATATAAGTCCA	0	18	-18	8	-8	LOC_Os08g40100	expressed protein	3
7319	GATCATTTTCCTGGGCAATT	GATCATTTTCCTGGGCA	0	11	-11	23	-23	LOC_Os03g05820	PAK, putative, expressed	2
7330	GATCAACTTAAAATGCATTT	GATCAACTTAAAATGCA	0	15	-15	22	-22	LOC_Os12g03070	FHA domain containing protein, expressed	2
7341	GATCTTTTGTATCTGCACAT	GATCTTTTGTATCTGCA	0	58	-58	20	-20	LOC_Os10g37690	inner membrane protein OXA1, mitochondrial precursor, putative, expressed	2
7435	GATCCAAACAGCTAGCAGCA	GATCCAAACAGCTAGCA	0	11	-11	15	-15	LOC_Os03g52470	expressed protein	2
7478	GATCTTCCTCTTGTGCATGA	GATCTTCCTCTTGTGCA	0	17	-17	5	-5	LOC_Os09g20390	expressed protein	3
7481	GATCACACGTTTGTGCATTC	GATCACACGTTTGTGCA	0	61	-61	26	-26	LOC_Os08g17294	TTN10, putative, expressed	2
7502	GATCCAAACAGGTTCCAACA	GATCCAAACAGGTTCCA	0	12	-12	11	-11	LOC_Os08g06250	tetraspanin family protein, expressed	1
7512	GATCATTCACAGCAGCAAAC	GATCATTCACAGCAGCA	0	19	-19	8	-8	LOC_Os04g31320	SWI/SNF-related matrix-associated actin-dependent regulator of chromatin subfamily D member 3, putative, expressed	3
7534	GATCATCTCACATGGCAATC	GATCATCTCACATGGCA	0	24	-24	8	-8	LOC_Os06g51520	lysine ketoglutarate reductase trans-splicing related 1, putative, expressed	2
7579	GATCTTCCCCAGTAGCACAA	GATCTTCCCCAGTAGCA	0	43	-43	9	-9	LOC_Os03g14890	expressed protein	2
7693	GATCATCAATCAGCTCAAAC	GATCATCAATCAGCTCA	0	29	-29	7	-7	LOC_Os03g51240	glucan endo-1,3-beta-glucosidase 7 precursor, putative, expressed	2
7698	GATCCATCTCACTCTCATTC	GATCCATCTCACTCTCA	0	19	-19	5	-5	LOC_Os01g38620	3-5 exonuclease/ nucleic acid binding protein, putative, expressed	2
7719	GATCCCTTCTTGCTTCATCA	GATCCCTTCTTGCTTCA	0	21	-21	18	-18	LOC_Os02g13890	zinc ion binding protein, putative, expressed	2
7750	GATCCCAGGAGCTATCAAAT	GATCCCAGGAGCTATCA	0	23	-23	6	-6	LOC_Os01g01070	expressed protein	1
7802	GATCATCGCCCTGTTCAGTT	GATCATCGCCCTGTTCA	0	20	-20	19	-19	LOC_Os02g27400	F-box protein interaction domain containing protein, expressed	2
7805	GATCGGTTGCCTGTTCATCG	GATCGGTTGCCTGTTCA	0	8	-8	12	-12	LOC_Os02g53860	subtilisin-like protease precursor, putative, expressed	2
7817	GATCGTGATGGAAATCATTC	GATCGTGATGGAAATCA	0	5	-5	5	-5	LOC_Os04g48800	anther-specific proline-rich protein APG precursor, putative, expressed	1
7867	GATCATCCTTCTGTTCAATC	GATCATCCTTCTGTTCA	0	18	-18	18	-18	LOC_Os02g07220	FK506 binding protein, putative, expressed	2
7870	GATCGCTTGAATTTTCAGTA	GATCGCTTGAATTTTCA	0	37	-37	20	-20	LOC_Os02g49570	protease 4, putative, expressed	3
7885	GATCACCAAAAGAAAGAAAA	GATCACCAAAAGAAAGA	0	10	-10	14	-14	LOC_Os08g13350	cysteine-type endopeptidase/ ubiquitin thiolesterase, putative, expressed	3
7924	GATCTCCAATGTTGTCATGA	GATCTCCAATGTTGTCA	0	12	-12	13	-13	LOC_Os02g58460	beta-catenin-like protein 1, putative, expressed	3
7979	GATCTTACCCAGGCTCAACT	GATCTTACCCAGGCTCA	1	13	-13	11	-11	LOC_Os05g02410	expressed protein	2
7989	GATCACATGCGGTCTCAAGA	GATCACATGCGGTCTCA	0	15	-15	6	-6	LOC_Os12g19090	ku70-binding protein, putative, expressed	1
7990	GATCTTTGTATGTCTCATGC	GATCTTTGTATGTCTCA	0	76	-76	14	-14	LOC_Os02g38340	actin-like protein 3, putative, expressed	2
8030	GATCTGTTCTTTGTTCATGG	GATCTGTTCTTTGTTCA	0	48	-48	16	-16	LOC_Os04g31820	expressed protein	2
8160	GATCTCATTTTACCTCAATT	GATCTCATTTTACCTCA	0	25	-25	34	-34	LOC_Os06g04280	3-phosphoshikimate 1-carboxyvinyltransferase, chloroplast precursor, putative, expressed	3
8196	GATCTTCACCCTTCTCACCT	GATCTTCACCCTTCTCA	0	40	-40	12	-12	LOC_Os03g54240	expressed protein	2
8207	GATCTAGGCTTTGGTCACTG	GATCTAGGCTTTGGTCA	0	13	-13	6	-6	LOC_Os08g41840	expressed protein	2
8374	GATCTTGTACCATGTCATGT	GATCTTGTACCATGTCA	0	18	-18	5	-5	LOC_Os03g08500	ethylene-responsive element binding protein 2, putative, expressed	2
8652	GATCAGAAAACACAAGAATT	GATCAGAAAACACAAGA	0	20	-20	7	-7	LOC_Os02g26440	prefoldin subunit 1, putative, expressed	3
8666	GATCTACCTGCCACTCAGAC	GATCTACCTGCCACTCA	0	24	-24	5	-5	LOC_Os01g61800	ZmEBE-1 protein, putative	1
8687	GATCACAAATTCATTCAGAA	GATCACAAATTCATTCA	0	24	-24	16	-16	LOC_Os03g22190	expressed protein	2
8689	GATCAAGAATAGCTTCAGAA	GATCAAGAATAGCTTCA	0	15	-15	13	-13	LOC_Os07g03230	eukaryotic translation initiation factor 3 subunit 8, putative, expressed	3
8736	GATCGGCTCTTCAGTCAGAT	GATCGGCTCTTCAGTCA	0	32	-32	7	-7	LOC_Os07g46750	elongation factor 1-beta, putative, expressed	3
8757	GATCCCTTCAGGCTTCAAGA	GATCCCTTCAGGCTTCA	0	39	-39	9	-9	LOC_Os11g26030	GTPase family protein, putative, expressed	2
8762	GATCCTACAAAGTTTCATCC	GATCCTACAAAGTTTCA	0	18	-18	15	-15	LOC_Os03g50870	expressed protein	2
8795	GATCAACTATCGACTCAGAC	GATCAACTATCGACTCA	0	19	-19	15	-15	LOC_Os03g52720	magnesium-dependent phosphatase 1, putative, expressed	2
8879	GATCTGAATTTTGTAGAACT	GATCTGAATTTTGTAGA	0	20	-20	18	-18	LOC_Os08g44010	protein TSSC1, putative, expressed	2
8883	GATCATGGACGGAACGATGT	GATCATGGACGGAACGA	0	20	-20	6	-6	LOC_Os02g45120	expressed protein	5
8912	GATCACCTCGGTCCAGAGAG	GATCACCTCGGTCCAGA	0	7	-7	5	-5	LOC_Os01g07630	BRASSINOSTEROID INSENSITIVE 1-associated receptor kinase 1 precursor, putative, expressed	3
8918	GATCGATCATGGCGAGAGCA	GATCGATCATGGCGAGA	0	12	-12	5	-5	LOC_Os05g06480	pyrophosphate-energized vacuolar membrane proton pump, putative, expressed	3
8972	GATCTAGCATTCACAGAATT	GATCTAGCATTCACAGA	0	10	-10	27	-27	LOC_Os10g21000	hydrolase, putative, expressed	2
8980	GATCGAAGAATATCAGAAAG	GATCGAAGAATATCAGA	0	12	-12	27	-27	LOC_Os09g38790	zinc finger protein 207, putative, expressed	2
8990	GATCATCACACTCGAGAAGA	GATCATCACACTCGAGA	0	26	-26	5	-5	LOC_Os10g37520	major Facilitator Superfamily protein, expressed	3
9016	GATCTGGTTTCCCAAGAATC	GATCTGGTTTCCCAAGA	0	29	-29	5	-5	LOC_Os02g48740	fimbrin 1, putative, expressed	2
9064	GATCTAGATTCTGGAGACAT	GATCTAGATTCTGGAGA	0	17	-17	14	-14	LOC_Os06g38550	expressed protein	2
9101	GATCGCGGGACATAAGACTT	GATCGCGGGACATAAGA	0	20	-20	10	-10	LOC_Os03g57500	CIC7E11, putative, expressed	2
9110	GATCGAAAAATCTCAGAGCA	GATCGAAAAATCTCAGA	0	15	-15	33	-33	LOC_Os02g43480	expressed protein	1
9120	GATCTAAGTTCAATAGAATT	GATCTAAGTTCAATAGA	0	17	-17	17	-17	LOC_Os12g04290	PP2A regulatory subunit TAP46, putative, expressed	3
9192	GATCTCACCAACGCAGAACC	GATCTCACCAACGCAGA	0	6	-6	8	-8	LOC_Os05g45740	hydrogen-transporting ATP synthase, rotational mechanism, putative, expressed	3
9217	GATCGTTGCATGTTAGATTC	GATCGTTGCATGTTAGA	0	7	-7	35	-35	LOC_Os06g04930	expressed protein	5
9239	GATCACATACCGCAAGATAT	GATCACATACCGCAAGA	0	12	-12	10	-10	LOC_Os01g59520	cupin, RmlC-type, putative, expressed	2
9251	GATCATCAGTGCTAAGATAG	GATCATCAGTGCTAAGA	0	21	-21	14	-14	LOC_Os09g35540	expressed protein	3
9278	GATCATAAGTTCATAGAGCC	GATCATAAGTTCATAGA	0	14	-14	15	-15	LOC_Os11g43620	small nuclear ribonucleoprotein F, putative, expressed	2
9297	GATCCTTGATTCGAAGAGGC	GATCCTTGATTCGAAGA	0	19	-19	8	-8	LOC_Os09g36760	bZIP-like protein, putative, expressed	1
9303	GATCACATGTTCTAAGATTG	GATCACATGTTCTAAGA	0	14	-14	15	-15	LOC_Os04g32550	defender against cell death 1, putative, expressed	3
9408	GATCAAGCTGAGGAAGAAAC	GATCAAGCTGAGGAAGA	0	12	-12	8	-8	LOC_Os10g33660	charged multivesicular body protein 2b, putative, expressed	1
9458	GATCAGCTATCCTGAGATGT	GATCAGCTATCCTGAGA	0	38	-38	5	-5	LOC_Os07g29360	TPR repeat nuclear phosphoprotein, putative, expressed	3
9459	GATCATCATCTGATAGACTT	GATCATCATCTGATAGA	0	48	-48	51	-51	LOC_Os08g15080	cell wall integrity protein scw1, putative, expressed	2
9543	GATCTTATTCTTCAAGAGTT	GATCTTATTCTTCAAGA	0	21	-21	16	-16	LOC_Os06g11130	gibberellin receptor GID1L2, putative, expressed	2
9550	GATCTGGAGATGGAAGAGGA	GATCTGGAGATGGAAGA	0	13	-13	13	-13	LOC_Os07g07560	ATP binding protein, putative, expressed	2
9554	GATCCGCAACTTTAAGAAGT	GATCCGCAACTTTAAGA	0	15	-15	7	-7	LOC_Os03g52980	CWF19L2 protein, putative, expressed	1
9562	GATCTGACCACTGCAGATTA	GATCTGACCACTGCAGA	0	14	-14	21	-21	LOC_Os10g29514	expressed protein	2
9600	GATCTGGCCTCCTCCGAATG	GATCTGGCCTCCTCCGA	0	36	-36	35	-35	LOC_Os08g05830	transaldolase, putative, expressed	1
9634	GATCTCATTCTCCCAGATGC	GATCTCATTCTCCCAGA	0	19	-19	7	-7	LOC_Os05g36120	retrotransposon protein, putative, unclassified, expressed	1
9707	GATCAGGAAAGGCCAGAAGC	GATCAGGAAAGGCCAGA	0	18	-18	14	-14	LOC_Os02g38804	protein phosphatase type-2C, putative, expressed	5
9734	GATCATATTTGACTAGAAAC	GATCATATTTGACTAGA	1	17	-17	6	-6	LOC_Os06g09390	ethylene-responsive element binding protein 1, putative, expressed	2
9763	GATCACTGTTCTGTAGAACT	GATCACTGTTCTGTAGA	6	30	-5	32	-5.33333	LOC_Os02g49360	tRNA (guanine-N(1)-)-methyltransferase, putative, expressed	2
9764	GATCTACTCAGTGTAGAGGA	GATCTACTCAGTGTAGA	0	14	-14	6	-6	LOC_Os01g45960	hydrolase, putative, expressed	3
9811	GATCAGAGGTGAAGAGAGAG	GATCAGAGGTGAAGAGA	0	6	-6	10	-10	LOC_Os01g11400	hypothetical protein	6
9836	GATCGATCGATGATGGAACA	GATCGATCGATGATGGA	0	89	-89	22	-22	LOC_Os12g23200	photosystem I reaction center subunit XI, chloroplast precursor, putative, expressed	2
9852	GATCGGAGCTCCTGCGATGG	GATCGGAGCTCCTGCGA	5	67	-13.4	50	-10	LOC_Os05g40790	VIP2, putative, expressed	5
9855	GATCCTTGCAGCTGCGAGTG	GATCCTTGCAGCTGCGA	0	11	-11	26	-26	LOC_Os03g03460	angustifolia, putative, expressed	1
9860	GATCTGAAGTTTATCGAATC	GATCTGAAGTTTATCGA	0	23	-23	18	-18	LOC_Os12g23190	expressed protein	1
10009	GATCGATGCAAGGAGGATGG	GATCGATGCAAGGAGGA	0	6	-6	13	-13	LOC_Os03g59330	polygalacturonase precursor, putative, expressed	2
10033	GATCATGTACAAATGGAACT	GATCATGTACAAATGGA	0	29	-29	7	-7	LOC_Os05g06420	expressed protein	2
10050	GATCCATTCGCCGGCGAACT	GATCCATTCGCCGGCGA	0	5	-5	5	-5	LOC_Os02g16909	dynein light chain LC6, flagellar outer arm, putative, expressed	2
10229	GATCCTTTGTATGGGGATAA	GATCCTTTGTATGGGGA	0	23	-23	7	-7	LOC_Os09g02130	expressed protein	3
10239	GATCATCCAATACTGGATTT	GATCATCCAATACTGGA	0	11	-11	20	-20	LOC_Os03g36790	tobamovirus multiplication 1, putative, expressed	2
10264	GATCTTGGCGAGAAGGAATG	GATCTTGGCGAGAAGGA	0	7	-7	9	-9	LOC_Os03g51760	F-box domain containing protein, expressed	1
10497	GATCTTGAGCGCATGGAACA	GATCTTGAGCGCATGGA	0	14	-14	25	-25	LOC_Os01g39250	OsFtsH4 - Oryza sativa FtsH protease, homologue of AtFtsH4, expressed	1
10529	GATCCATCCTCCAGGGAGGT	GATCCATCCTCCAGGGA	0	46	-46	6	-6	LOC_Os02g40510	two-component response regulator-like PRR1, putative, expressed	2
10631	GATCAGCAACATCGCGACTC	GATCAGCAACATCGCGA	0	10	-10	6	-6	LOC_Os06g40050	protein brittle-1, chloroplast precursor, putative, expressed	1
10777	GATCGAAGCAGACAGGAACT	GATCGAAGCAGACAGGA	0	11	-11	11	-11	LOC_Os10g30280	F-box domain containing protein, expressed	1
10781	GATCAGTACAACGAGGACCT	GATCAGTACAACGAGGA	0	7	-7	7	-7	LOC_Os06g43930	lysosomal Pro-X carboxypeptidase precursor, putative, expressed	1
10896	GATCTTCCCCGATTTGAAGG	GATCTTCCCCGATTTGA	0	17	-17	9	-9	LOC_Os01g23680	cysteine sulfinate desulfinase/cysteine desulfurase and related enzymes, putative, expressed	3
10915	GATCAGAGTTTCTATGATTT	GATCAGAGTTTCTATGA	0	27	-27	5	-5	LOC_Os08g25080	expressed protein	2
10929	GATCTTCTGTTCAGTGATTG	GATCTTCTGTTCAGTGA	0	18	-18	19	-19	LOC_Os04g41020	kelch motif family protein, expressed	2
10942	GATCTGTTTATAATTGAAAG	GATCTGTTTATAATTGA	1	13	-13	5	-5	LOC_Os07g49030	PHD-finger family protein, expressed	3
10956	GATCGTTATGCATTGGAGAG	GATCGTTATGCATTGGA	0	17	-17	39	-39	LOC_Os07g46160	speckle-type POZ protein, putative, expressed	1
10986	GATCGGCGGCCGTATGATAT	GATCGGCGGCCGTATGA	0	23	-23	7	-7	LOC_Os01g08020	boron transporter-like protein 2, putative, expressed	2
10988	GATCAAACAAGGTATGAATC	GATCAAACAAGGTATGA	0	12	-12	7	-7	LOC_Os08g25460	RNA polymerase II transcription factor/ transcription initiation factor, putative, expressed	1
10996	GATCATTTTTGAGCTGAGGT	GATCATTTTTGAGCTGA	0	20	-20	12	-12	LOC_Os01g07390	zinc finger, C3HC4 type family protein, expressed	2
11048	GATCCTGTCAACTTTGACAG	GATCCTGTCAACTTTGA	0	19	-19	8	-8	LOC_Os10g38080	subtilisin-like protease precursor, putative, expressed	2
11057	GATCGATACTCAAATGAAGT	GATCGATACTCAAATGA	1	14	-14	7	-7	LOC_Os07g11300	expressed protein	1
11131	GATCACCTGTCAAATGATTC	GATCACCTGTCAAATGA	0	87	-87	18	-18	LOC_Os01g55890	archaeal kinase, putative, expressed	2
11135	GATCCACCTCGAAATGAAAA	GATCCACCTCGAAATGA	0	25	-25	7	-7	LOC_Os03g45770	expressed protein	1
11143	GATCGTCCACCAGATGAAGC	GATCGTCCACCAGATGA	0	6	-6	58	-58	LOC_Os06g49770	lipid binding protein, putative, expressed	3
11239	GATCAGCTCAAGGCTGATGC	GATCAGCTCAAGGCTGA	0	19	-19	15	-15	LOC_Os03g04750	60S ribosomal protein L21, putative, expressed	1
11257	GATCTCCTATGCTGTGAGAG	GATCTCCTATGCTGTGA	0	40	-40	6	-6	LOC_Os06g49450	expressed protein	1
11290	GATCAAGCCTGAGATGATTG	GATCAAGCCTGAGATGA	0	45	-45	10	-10	LOC_Os03g58430	40S ribosomal protein S15, putative, expressed	1
11323	GATCTGCAATTTAGTGAGTA	GATCTGCAATTTAGTGA	0	7	-7	25	-25	LOC_Os09g21340	permease I, putative, expressed	2
11360	GATCTTGGAAAGTTGGAATT	GATCTTGGAAAGTTGGA	0	37	-37	12	-12	LOC_Os05g33030	kinesin-4, putative, expressed	2
11370	GATCCATTGTGAGATGAGCC	GATCCATTGTGAGATGA	0	89	-89	34	-34	LOC_Os08g33940	MYB96, putative, expressed	2
11379	GATCTCCCCATTGATGATTC	GATCTCCCCATTGATGA	0	17	-17	13	-13	LOC_Os02g03620	ubiquitin ligase SINAT2, putative, expressed	2
11386	GATCGACTGAGCCCTGAACA	GATCGACTGAGCCCTGA	0	18	-18	7	-7	LOC_Os02g52744	DCL protein, chloroplast precursor, putative, expressed	1
11450	GATCAACGATTCTTGGATTG	GATCAACGATTCTTGGA	0	17	-17	5	-5	LOC_Os04g41120	selenium-binding protein-like, putative, expressed	2
11485	GATCATGGAAATGCTGAGGA	GATCATGGAAATGCTGA	0	11	-11	8	-8	LOC_Os01g60190	2,3-bisphosphoglycerate-independent phosphoglycerate mutase, putative, expressed	1
11601	GATCACCTCTGGTTTGAGGC	GATCACCTCTGGTTTGA	0	19	-19	18	-18	LOC_Os08g06010	glycerol 3-phosphate permease, putative, expressed	2
11631	GATCATGTAACATATGAGAT	GATCATGTAACATATGA	0	34	-34	9	-9	LOC_Os03g21970	DNA binding protein, putative, expressed	2
11681	GATCCAATATTGATTGATAA	GATCCAATATTGATTGA	0	33	-33	14	-14	LOC_Os06g44080	RUB1, putative, expressed	2
11682	GATCCCGGTTTGATTGATGA	GATCCCGGTTTGATTGA	0	44	-44	19	-19	LOC_Os06g06750	MADS-box transcription factor 5, putative, expressed	2
11702	GATCCTCTTAATTTGGAGAT	GATCCTCTTAATTTGGA	0	15	-15	6	-6	LOC_Os07g45384	expressed protein	2
11963	GATCCTCAGATTGGTGATGT	GATCCTCAGATTGGTGA	3	38	-12.6667	26	-8.66667	LOC_Os04g51360	nucleic acid binding protein, putative	2
11975	GATCTCTGTCAATTTGATAA	GATCTCTGTCAATTTGA	0	24	-24	7	-7	LOC_Os02g50570	actin binding protein, putative, expressed	2
11984	GATCTTACTTAATTTGATGA	GATCTTACTTAATTTGA	0	52	-52	40	-40	LOC_Os01g11240	expressed protein	2
12009	GATCTCATGTGTCATGAGTT	GATCTCATGTGTCATGA	0	54	-54	8	-8	LOC_Os02g12870	expressed protein	2
12010	GATCGAATAATTCATGAAAC	GATCGAATAATTCATGA	0	86	-86	13	-13	LOC_Os02g44680	allantoin permease, putative, expressed	2
12023	GATCAGCGTAGGACTGAAAC	GATCAGCGTAGGACTGA	0	15	-15	7	-7	LOC_Os06g02460	expressed protein	3
12056	GATCAACACGCAATTGACAC	GATCAACACGCAATTGA	0	6	-6	8	-8	LOC_Os03g16790	DHHC zinc finger domain containing protein, expressed	2
12060	GATCGCGTCACACTTGACCG	GATCGCGTCACACTTGA	0	18	-18	15	-15	LOC_Os07g26940	ORMDL family protein, expressed	1
12069	GATCTATATTGTTTTGAAGG	GATCTATATTGTTTTGA	0	15	-15	13	-13	LOC_Os04g52370	UDP-N-acetylglucosamine pyrophosphorylase, putative, expressed	3
12085	GATCTTGCATGCTCATATAT	GATCTTGCATGCTCATA	0	25	-25	6	-6	LOC_Os02g15690	polygalacturonase, putative, expressed	3
12091	GATCGACATGCAATATATCA	GATCGACATGCAATATA	0	10	-10	9	-9	LOC_Os09g23160	annexin A4, putative, expressed	1
12118	GATCACAAGAGTTACTAACT	GATCACAAGAGTTACTA	0	34	-34	54	-54	LOC_Os03g22350	suppressor of SWI4 1, putative, expressed	2
12129	GATCGACAGTTGCAATACAG	GATCGACAGTTGCAATA	0	20	-20	13	-13	LOC_Os02g07060	tubulin beta-5 chain, putative, expressed	3
12175	GATCTGATTTAAACCTATTA	GATCTGATTTAAACCTA	0	25	-25	10	-10	LOC_Os03g08630	dihydroflavonol-4-reductase, putative, expressed	2
12188	GATCTCACACGATAATATGG	GATCTCACACGATAATA	1	11	-11	20	-20	LOC_Os01g58890	cystatin-1 precursor, putative, expressed	2
12190	GATCCAAACAGCACATATAT	GATCCAAACAGCACATA	0	20	-20	22	-22	LOC_Os02g57040	alcohol dehydrogenase class 3, putative, expressed	3
12224	GATCGCAACAATAAATACCT	GATCGCAACAATAAATA	0	54	-54	13	-13	LOC_Os03g35340	expressed protein	3
12231	GATCAATATTGTCAATATAA	GATCAATATTGTCAATA	0	51	-51	18	-18	LOC_Os12g35630	elongation factor TS family protein, expressed	2
12324	GATCTATGGAGGACATAATA	GATCTATGGAGGACATA	0	10	-10	17	-17	LOC_Os01g33350	expressed protein	3
12329	GATCTTACAGGAGCATATGG	GATCTTACAGGAGCATA	0	6	-6	7	-7	LOC_Os09g16260	expressed protein	3
12343	GATCGATTGATATGATATGA	GATCGATTGATATGATA	0	43	-43	8	-8	LOC_Os11g01550	LOB domain protein 12, putative, expressed	2
12371	GATCTTATTTCTAACTATGT	GATCTTATTTCTAACTA	0	29	-29	6	-6	LOC_Os06g43640	purple acid phosphatase precursor, putative, expressed	2
12386	GATCATTTTCAAGAATATGT	GATCATTTTCAAGAATA	0	45	-45	35	-35	LOC_Os05g38250	expressed protein	2
12393	GATCGTCATTGCTAATAGCC	GATCGTCATTGCTAATA	0	14	-14	13	-13	LOC_Os07g16130	histone acetyltransferase HPA2 and related acetyltransferases, putative, expressed	3
12445	GATCAACGACATACATAGGA	GATCAACGACATACATA	0	18	-18	7	-7	LOC_Os07g32406	expressed protein	3
12446	GATCAATAATATACATAATT	GATCAATAATATACATA	6	83	-13.8333	34	-5.66667	LOC_Os02g04420	expressed protein	2
12516	GATCAAAACAAAAGATACTC	GATCAAAACAAAAGATA	0	17	-17	8	-8	LOC_Os11g13880	expressed protein	1
12535	GATCGAACTGATGTATACTA	GATCGAACTGATGTATA	0	6	-6	9	-9	LOC_Os03g29750	expressed protein	3
12571	GATCGAGGTTCCGAATACTT	GATCGAGGTTCCGAATA	0	15	-15	9	-9	LOC_Os05g48040	transparent testa 12 protein, putative, expressed	1
12685	GATCAAGCCGCCCACTAAAC	GATCAAGCCGCCCACTA	0	14	-14	5	-5	LOC_Os01g58750	expressed protein	1
12686	GATCCATCTGCCCACTAGCA	GATCCATCTGCCCACTA	0	32	-32	12	-12	LOC_Os03g30830	glucan endo-1,3-beta-glucosidase 4 precursor, putative, expressed	2
12705	GATCATCTATAACCATATCA	GATCATCTATAACCATA	0	27	-27	12	-12	LOC_Os05g41180	proteasome subunit alpha type 3, putative, expressed	2
12719	GATCTTTTTTGAGGATAAGT	GATCTTTTTTGAGGATA	0	21	-21	6	-6	LOC_Os05g06650	expressed protein	1
12727	GATCTACTACCGATATAAAT	GATCTACTACCGATATA	0	20	-20	23	-23	LOC_Os08g33320	expressed protein	3
12741	GATCAAATCAAAAACTAATG	GATCAAATCAAAAACTA	16	193	-12.0625	99	-6.1875	LOC_Os05g40780	keratinocytes-associated protein 2, putative, expressed	2
12753	GATCAAAGTACCAAATATTC	GATCAAAGTACCAAATA	0	25	-25	52	-52	LOC_Os04g39440	ras-related protein Rab-2-B, putative, expressed	3
12758	GATCTGTAACTACAATATTG	GATCTGTAACTACAATA	0	10	-10	8	-8	LOC_Os05g04530	plant IF-like protein, putative, expressed	3
12767	GATCAATCTCTGGAATATTA	GATCAATCTCTGGAATA	0	26	-26	5	-5	LOC_Os05g07050	pre-mRNA-processing-splicing factor 8, putative, expressed	2
12786	GATCCCCTTTCTTGATAAAT	GATCCCCTTTCTTGATA	0	34	-34	14	-14	LOC_Os07g42250	strictosidine synthase 1 precursor, putative, expressed	2
12852	GATCTTCTTGGGCTATATGA	GATCTTCTTGGGCTATA	0	34	-34	17	-17	LOC_Os08g06020	VAP27, putative, expressed	1
12903	GATCAGCATTGGGGATATCA	GATCAGCATTGGGGATA	0	21	-21	24	-24	LOC_Os04g53760	kinesin-1, putative, expressed	2
12934	GATCTTCACTGTGAATATAG	GATCTTCACTGTGAATA	0	14	-14	12	-12	LOC_Os07g46420	expressed protein	2
12964	GATCATAGGCATATATATAC	GATCATAGGCATATATA	0	43	-43	14	-14	LOC_Os03g55380	prolyl 4-hydroxylase, putative, expressed	2
13077	GATCATTACGTGATGTATCC	GATCATTACGTGATGTA	0	6	-6	13	-13	LOC_Os01g31360	expressed protein	2
13091	GATCATCGCCGTTTGTACAA	GATCATCGCCGTTTGTA	0	21	-21	5	-5	LOC_Os02g38060	cerebral protein 1, putative, expressed	3
13175	GATCATAATAAGTGCTACGG	GATCATAATAAGTGCTA	0	19	-19	50	-50	LOC_Os08g30480	AP-4 complex subunit sigma-1, putative, expressed	2
13182	GATCCTTGAATTATCTAGGG	GATCCTTGAATTATCTA	1	18	-18	16	-16	LOC_Os09g27990	fiber annexin, putative, expressed	2
13221	GATCTAAATTTTTTGTAGTT	GATCTAAATTTTTTGTA	0	25	-25	14	-14	LOC_Os07g09020	argonaute-like protein, putative, expressed	2
13248	GATCATGTTAACAAGTAACA	GATCATGTTAACAAGTA	0	31	-31	9	-9	LOC_Os08g43130	protein NAP1, putative, expressed	2
13297	GATCCAAAGAATTGCTACCC	GATCCAAAGAATTGCTA	0	21	-21	13	-13	LOC_Os03g12460	conserved oligomeric complex COG6 family protein, expressed	1
13301	GATCTGTAACCACTCTAAAA	GATCTGTAACCACTCTA	0	48	-48	7	-7	LOC_Os02g10790	expressed protein	1
13305	GATCTGTTGTAATTCTAGTA	GATCTGTTGTAATTCTA	0	33	-33	6	-6	LOC_Os10g39870	ATG1, putative, expressed	2
13391	GATCTTTTTTAACTGTAGAT	GATCTTTTTTAACTGTA	0	14	-14	11	-11	LOC_Os01g13950	OsGrx_A1 - glutaredoxin subgroup III, expressed	2
13408	GATCAATTAATTAATTAATC	GATCAATTAATTAATTA	0	83	-83	14	-14	LOC_Os02g34650	expressed protein	2
13429	GATCATTATATATTCTATAT	GATCATTATATATTCTA	0	29	-29	8	-8	LOC_Os03g18880	retrotransposon protein, putative, unclassified, expressed	2
13642	GATCATCCATAGCTGTACTC	GATCATCCATAGCTGTA	1	25	-25	9	-9	LOC_Os08g32980	expressed protein	3
13725	GATCGAGTTAATTCGTAAGA	GATCGAGTTAATTCGTA	10	112	-11.2	50	-5	LOC_Os07g48910	collagen-like protein 2, putative, expressed	2
13747	GATCGTTACTTGCTGTAAGC	GATCGTTACTTGCTGTA	0	19	-19	7	-7	LOC_Os03g16120	t-snare, putative, expressed	3
13793	GATCTGAATTACATCTATTC	GATCTGAATTACATCTA	0	31	-31	10	-10	LOC_Os09g35850	nucleic acid binding protein, putative, expressed	2
13828	GATCGTTTCAGCATGTATTC	GATCGTTTCAGCATGTA	0	32	-32	7	-7	LOC_Os01g43760	cytochrome P450 72A1, putative, expressed	2
13846	GATCGCCATCATAGCTAAGG	GATCGCCATCATAGCTA	0	7	-7	16	-16	LOC_Os03g01020	pectinesterase inhibitor domain containing protein, expressed	1
13883	GATCGATCATGCATGTAGAA	GATCGATCATGCATGTA	0	21	-21	5	-5	LOC_Os06g03520	expressed protein	2
13976	GATCCTTCTCCCTCCTATCC	GATCCTTCTCCCTCCTA	0	23	-23	5	-5	LOC_Os06g05080	cytochrome c oxidase polypeptide Vb, mitochondrial precursor, putative, expressed	2
14017	GATCAACTTTGATGGTACTC	GATCAACTTTGATGGTA	1	40	-40	10	-10	LOC_Os07g43460	protein SUR2, putative, expressed	2
14048	GATCACATTTAGCATTATTC	GATCACATTTAGCATTA	0	18	-18	14	-14	LOC_Os01g14850	MFS18 protein precursor, putative, expressed	3
14059	GATCTTTCACTAGTCTACCT	GATCTTTCACTAGTCTA	0	11	-11	7	-7	LOC_Os08g33120	THO complex subunit 4, putative, expressed	2
14112	GATCCCTGAACTTTGTATGG	GATCCCTGAACTTTGTA	0	21	-21	15	-15	LOC_Os01g35170	tRNA (guanine-N(1)-)-methyltransferase, putative, expressed	2
14132	GATCAATACAAGTCCTAACT	GATCAATACAAGTCCTA	0	15	-15	10	-10	LOC_Os02g05199	expressed protein	2
14148	GATCCGTCATCTTGTTAATT	GATCCGTCATCTTGTTA	0	61	-61	10	-10	LOC_Os06g51430	signal peptide peptidase-like 2B, putative, expressed	1
14239	GATCTGTCCAATACAACGCT	GATCTGTCCAATACAAC	0	39	-39	5	-5	LOC_Os05g01510	cytoplasmic membrane protein, putative, expressed	2
14267	GATCTTTTTAGTTCTTACGG	GATCTTTTTAGTTCTTA	0	14	-14	8	-8	LOC_Os06g51500	expressed protein	5
14283	GATCGTGCTCTTTGTTATCT	GATCGTGCTCTTTGTTA	0	25	-25	11	-11	LOC_Os08g37904	zinc finger, C2H2 type family protein, expressed	1
14287	GATCTCCAGTTTTGTTAGGG	GATCTCCAGTTTTGTTA	0	25	-25	27	-27	LOC_Os08g29720	mitochondrial carrier protein CGI-69, putative, expressed	2
14307	GATCAACAAGAACAAACGCT	GATCAACAAGAACAAAC	1	18	-18	35	-35	LOC_Os02g46510	AP-2 complex subunit mu, putative, expressed	3
14335	GATCTTCATTTTCATTAAAA	GATCTTCATTTTCATTA	0	21	-21	5	-5	LOC_Os03g17010	THO complex subunit 4, putative, expressed	2
14345	GATCAACTTTCAGCTTACAT	GATCAACTTTCAGCTTA	0	8	-8	5	-5	LOC_Os06g05650	expressed protein	2
14346	GATCCCACCAGAGCTTATCC	GATCCCACCAGAGCTTA	0	25	-25	23	-23	LOC_Os07g44840	protein yrdA, putative, expressed	1
14384	GATCCAATGCAGTTTTAAAG	GATCCAATGCAGTTTTA	0	13	-13	22	-22	LOC_Os02g09380	expressed protein	1
14403	GATCAATACAGGTAAACAAA	GATCAATACAGGTAAAC	0	8	-8	7	-7	LOC_Os04g59430	B3 DNA binding domain containing protein, expressed	3
14442	GATCATGTTACAATTTATCT	GATCATGTTACAATTTA	0	27	-27	18	-18	LOC_Os06g21900	hypothetical protein	3
14445	GATCGCTCATAACTTTAAGT	GATCGCTCATAACTTTA	0	26	-26	8	-8	LOC_Os02g20380	expressed protein	2
14513	GATCCATCAATGTTTTACCC	GATCCATCAATGTTTTA	0	14	-14	15	-15	LOC_Os08g28080	coatomer subunit delta, putative, expressed	1
14564	GATCCCTCTATGGCTTATGT	GATCCCTCTATGGCTTA	0	7	-7	8	-8	LOC_Os11g14010	PHD finger protein, putative, expressed	2
14627	GATCCAATATATACTTAGCT	GATCCAATATATACTTA	0	19	-19	19	-19	LOC_Os12g32980	potyvirus VPg interacting protein, putative, expressed	2
14675	GATCTGTTTTGAGATTACTT	GATCTGTTTTGAGATTA	0	31	-31	9	-9	LOC_Os09g25570	aspartic proteinase nepenthesin-2 precursor, putative, expressed	2
14684	GATCGGAATAGCAGTTAAGA	GATCGGAATAGCAGTTA	0	19	-19	5	-5	LOC_Os04g36570	expressed protein	2
14691	GATCTTTCTGTCAGTTACTG	GATCTTTCTGTCAGTTA	1	7	-7	16	-16	LOC_Os09g31970	3-hydroxy-3-methylglutaryl-coenzyme A reductase 3, putative, expressed	2
14701	GATCGAGTAAAATGTTAGTT	GATCGAGTAAAATGTTA	0	14	-14	11	-11	LOC_Os03g08870	expressed protein	2
14733	GATCGGGATGACCCAACTTT	GATCGGGATGACCCAAC	0	6	-6	32	-32	LOC_Os04g20990	tRNA-dihydrouridine synthase A, putative, expressed	5
14739	GATCCAAAAAAGGATTACAT	GATCCAAAAAAGGATTA	0	14	-14	8	-8	LOC_Os07g45050	hypothetical protein	2
14746	GATCAATTATAGTATTATAC	GATCAATTATAGTATTA	0	38	-38	41	-41	LOC_Os02g46980	pentatricopeptide repeat-containing protein, putative, expressed	2
14749	GATCCATCATGGTATTAATA	GATCCATCATGGTATTA	0	25	-25	9	-9	LOC_Os08g02210	expressed protein	2
14763	GATCATCTTAAGAGTTAGCT	GATCATCTTAAGAGTTA	0	18	-18	14	-14	LOC_Os03g59090	pheophorbide a oxygenase, chloroplast precursor, putative, expressed	2
14768	GATCCTAAACAATGTTAGCT	GATCCTAAACAATGTTA	0	11	-11	12	-12	LOC_Os06g05390	expressed protein	2
14786	GATCTTGCACTTGTTTAGGG	GATCTTGCACTTGTTTA	0	40	-40	8	-8	LOC_Os04g59570	expressed protein	2
14844	GATCTTCAATTGAGTTATAT	GATCTTCAATTGAGTTA	0	23	-23	11	-11	LOC_Os03g11260	RING zinc finger protein-like, putative, expressed	1
14915	GATCGTGAGCAGATTTATCC	GATCGTGAGCAGATTTA	1	13	-13	7	-7	LOC_Os04g46610	PAP fibrillin family protein, expressed	2
15013	GATCTGAGCTTTAGTTAACC	GATCTGAGCTTTAGTTA	0	20	-20	8	-8	LOC_Os01g49890	threonine synthase, chloroplast precursor, putative, expressed	1
15081	GATCTGTTGTTACGTTATGG	GATCTGTTGTTACGTTA	0	13	-13	7	-7	LOC_Os07g08760	membrane related protein-like, putative, expressed	3
15096	GATCATTTCTTTTTTTAAGA	GATCATTTCTTTTTTTA	0	36	-36	22	-22	LOC_Os06g41050	expressed protein	2
15108	GATCCAAATGCATCAACAGT	GATCCAAATGCATCAAC	0	7	-7	5	-5	LOC_Os02g09910	PHD-finger family protein, expressed	3
15143	GATCATAGTCATATTTACTG	GATCATAGTCATATTTA	0	21	-21	14	-14	LOC_Os05g05346	expressed protein	1
15203	GATCTTGTTTCTCGTTAATT	GATCTTGTTTCTCGTTA	0	29	-29	13	-13	LOC_Os03g44660	cytosolic 5-nucleotidase III, putative, expressed	2
15288	GATCCCAACAGTTTAACACC	GATCCCAACAGTTTAAC	0	11	-11	10	-10	LOC_Os02g27960	expressed protein	3
15294	GATCGGATGTGACACACCTT	GATCGGATGTGACACAC	0	17	-17	14	-14	LOC_Os05g07940	lactoylglutathione lyase, putative, expressed	2
15297	GATCTTGGTATTGACACACT	GATCTTGGTATTGACAC	0	34	-34	7	-7	LOC_Os08g37960	splicing factor, arginine/serine-rich 2, putative, expressed	2
15379	GATCTTGCTCGTGGAACCAA	GATCTTGCTCGTGGAAC	1	10	-10	5	-5	LOC_Os07g23550	expressed protein	2
15441	GATCTTTGTTAATTCACTTG	GATCTTTGTTAATTCAC	0	23	-23	54	-54	LOC_Os12g31640	vacuolar protein sorting 26, putative, expressed	2
15485	GATCTTATCAGAGGCACAAC	GATCTTATCAGAGGCAC	0	15	-15	5	-5	LOC_Os09g32274	30S ribosomal protein S16, putative, expressed	3
15571	GATCGGTTGTACTTCACCAC	GATCGGTTGTACTTCAC	0	23	-23	7	-7	LOC_Os08g44010	protein TSSC1, putative, expressed	3
15608	GATCAAAACAACAACACACA	GATCAAAACAACAACAC	0	30	-30	11	-11	LOC_Os09g31080	induced stolen tip protein TUB8, putative, expressed	3
15629	GATCAAAACCAAATCACCAA	GATCAAAACCAAATCAC	0	26	-26	24	-24	LOC_Os02g38340	actin-like protein 3, putative, expressed	3
15752	GATCTTCCGATAATCACCCA	GATCTTCCGATAATCAC	0	25	-25	16	-16	LOC_Os06g40940	glycine dehydrogenase 2, mitochondrial precursor, putative, expressed	2
15781	GATCCTGTGATTGTAACTAT	GATCCTGTGATTGTAAC	0	38	-38	5	-5	LOC_Os03g04050	ATP binding protein, putative, expressed	2
15812	GATCTCATGTGGTTCACTGG	GATCTCATGTGGTTCAC	0	13	-13	7	-7	LOC_Os04g51330	maltose excess protein 1-like, chloroplast precursor, putative, expressed	7
15845	GATCAATAAACGAACACTTT	GATCAATAAACGAACAC	0	19	-19	9	-9	LOC_Os04g36050	cleft lip and palate transmembrane 1 protein, putative, expressed	3
15880	GATCATCAGTCAAGAACGGT	GATCATCAGTCAAGAAC	0	11	-11	12	-12	LOC_Os05g32420	expressed protein	2
15895	GATCTAAAAGCATTAACTCT	GATCTAAAAGCATTAAC	0	11	-11	21	-21	LOC_Os05g02300	histone H2A, putative, expressed	2
15918	GATCATTTGCAATGCACTCA	GATCATTTGCAATGCAC	0	21	-21	15	-15	LOC_Os03g57090	ARV2, putative	2
15946	GATCTTTTATTATTAACTAA	GATCTTTTATTATTAAC	0	71	-71	9	-9	LOC_Os02g16550	vacuolar protein sorting 29, putative, expressed	3
15974	GATCACTTAATTTTCACTCT	GATCACTTAATTTTCAC	0	25	-25	6	-6	LOC_Os04g42100	peroxidase 18 precursor, putative, expressed	3
15986	GATCCTCTTCCAGGAACTGA	GATCCTCTTCCAGGAAC	0	8	-8	10	-10	LOC_Os03g16690	oxysterol-binding protein homolog C2F12.05c, putative, expressed	1
16007	GATCTGCCGCACACCACTCC	GATCTGCCGCACACCAC	0	18	-18	6	-6	LOC_Os01g58459	expressed protein	1
16104	GATCAAACAAATCTAACCCT	GATCAAACAAATCTAAC	0	34	-34	7	-7	LOC_Os04g33110	expressed protein	3
16136	GATCGATCGAACAAGACGAC	GATCGATCGAACAAGAC	0	14	-14	15	-15	LOC_Os11g03270	nucleoside-triphosphatase, putative	5
16168	GATCAAATGCTAACTACTTC	GATCAAATGCTAACTAC	0	83	-83	9	-9	LOC_Os03g05760	transcription factor Dp-1, putative, expressed	6
16175	GATCCTTTTTGAGCTACTGT	GATCCTTTTTGAGCTAC	0	48	-48	19	-19	LOC_Os07g11070	expressed protein	2
16260	GATCACTTCCCCTTGACGAC	GATCACTTCCCCTTGAC	0	12	-12	31	-31	LOC_Os05g37970	USP family protein, putative, expressed	3
16318	GATCTCTCAACATCGACGAG	GATCTCTCAACATCGAC	0	17	-17	7	-7	LOC_Os06g06030	proteasome subunit beta type 5 precursor, putative, expressed	3
16330	GATCTTTGCCTCTTGACATT	GATCTTTGCCTCTTGAC	0	20	-20	9	-9	LOC_Os07g48350	expressed protein	1
16333	GATCATCAGTTTAATACCAA	GATCATCAGTTTAATAC	0	61	-61	15	-15	LOC_Os12g42970	GATA zinc finger family protein, expressed	2
16335	GATCGAGTGCAACATACTAC	GATCGAGTGCAACATAC	0	21	-21	6	-6	LOC_Os03g51520	fip1 motif family protein, expressed	5
16353	GATCATTTTTATGGTACCCT	GATCATTTTTATGGTAC	0	19	-19	11	-11	LOC_Os03g40410	expressed protein	2
16354	GATCAGATTACTGGTACCAG	GATCAGATTACTGGTAC	0	19	-19	10	-10	LOC_Os03g07880	nuclear transcription factor Y subunit A-3, putative, expressed	3
16488	GATCGATACAAAATGACCAC	GATCGATACAAAATGAC	0	10	-10	15	-15	LOC_Os02g06840	beta-1,3-galactosyltransferase sqv-2, putative, expressed	3
16519	GATCTTGATGAATATACTAG	GATCTTGATGAATATAC	1	5	-5	22	-22	LOC_Os05g09708	hypothetical protein	1
16543	GATCTATAAAAATGTACTCA	GATCTATAAAAATGTAC	0	30	-30	7	-7	LOC_Os01g01150	nucleic acid binding protein, putative, expressed	2
16623	GATCATTGTAGGATTACATG	GATCATTGTAGGATTAC	0	13	-13	18	-18	LOC_Os03g52120	expressed protein	2
16636	GATCTATAATCCTAGACAGC	GATCTATAATCCTAGAC	0	42	-42	16	-16	LOC_Os01g71262	expressed protein	2
16658	GATCCTTTTGGCCATACAAA	GATCCTTTTGGCCATAC	0	23	-23	9	-9	LOC_Os03g47070	RXW8, putative, expressed	2
16677	GATCAGGAATGATGTACGGT	GATCAGGAATGATGTAC	0	7	-7	8	-8	LOC_Os02g07450	nuclear transcription factor Y subunit C-2, putative, expressed	1
16692	GATCAGTGTTCATTTACCAG	GATCAGTGTTCATTTAC	0	24	-24	7	-7	LOC_Os02g10050	mediator of RNA polymerase II transcription, subunit 18, putative, expressed	3
16706	GATCAAAGCCGGCCGACGGT	GATCAAAGCCGGCCGAC	0	26	-26	7	-7	LOC_Os01g68500	expressed protein	2
16752	GATCCTATGATTATTACTGA	GATCCTATGATTATTAC	0	21	-21	21	-21	LOC_Os11g34460	adagio protein 1, putative, expressed	2
16837	GATCATGGACAGTAGACATT	GATCATGGACAGTAGAC	0	11	-11	7	-7	LOC_Os01g48980	GPI-anchor transamidase, putative, expressed	1
16864	GATCCATCACAGTATACCGA	GATCCATCACAGTATAC	0	18	-18	10	-10	LOC_Os06g09610	peroxiredoxin bcp, putative, expressed	2
16875	GATCACACTGGCTGTACATG	GATCACACTGGCTGTAC	1	7	-7	7	-7	LOC_Os09g36820	MCM10 minichromosome maintenance deficient 10, putative, expressed	2
16922	GATCGCTTTCCTGGGACTTC	GATCGCTTTCCTGGGAC	0	37	-37	8	-8	LOC_Os04g36840	ATP binding protein, putative, expressed	2
16923	GATCAAACAGCTGGGACCTC	GATCAAACAGCTGGGAC	1	18	-18	5	-5	LOC_Os05g44130	gamma-glutamyl hydrolase precursor, putative, expressed	3
16947	GATCAATTGTTCTCTACAAT	GATCAATTGTTCTCTAC	0	31	-31	15	-15	LOC_Os03g42770	expressed protein	2
16958	GATCAGTCCAGGTTTACAGC	GATCAGTCCAGGTTTAC	0	29	-29	7	-7	LOC_Os07g33360	expressed protein	1
16992	GATCTCCTTTTGTATACTGT	GATCTCCTTTTGTATAC	0	8	-8	5	-5	LOC_Os06g37140	retrotransposon protein, putative, Ty3-gypsy subclass, expressed	2
17023	GATCATATGAAGCTTACAGG	GATCATATGAAGCTTAC	0	12	-12	5	-5	LOC_Os03g42820	zinc ion binding protein, putative, expressed	1
17081	GATCGTGTGTCGCTTACTGT	GATCGTGTGTCGCTTAC	0	37	-37	17	-17	LOC_Os03g45210	cupin, RmlC-type, putative, expressed	2
17102	GATCACCGTTCATGGACAAA	GATCACCGTTCATGGAC	0	17	-17	11	-11	LOC_Os05g45730	NADH-ubiquinone oxidoreductase 20 kDa subunit, mitochondrial precursor, putative, expressed	2
17113	GATCTTGGGTATGTGACCTG	GATCTTGGGTATGTGAC	0	7	-7	15	-15	LOC_Os02g54710	expressed protein	1
17130	GATCTGTTCTGTTCTACAGA	GATCTGTTCTGTTCTAC	0	30	-30	7	-7	LOC_Os06g46390	sm protein, expressed	3
17136	GATCCTCTTGCTCGTACTTC	GATCCTCTTGCTCGTAC	0	30	-30	11	-11	LOC_Os10g41960	eukaryotic translation initiation factor 3 subunit 9, putative, expressed	3
17138	GATCGATGCTATTGTACAGT	GATCGATGCTATTGTAC	0	11	-11	27	-27	LOC_Os08g06250	tetraspanin family protein, expressed	3
17142	GATCAATCAGCTTGTACATG	GATCAATCAGCTTGTAC	0	11	-11	7	-7	LOC_Os04g37880	expressed protein	2
17146	GATCATCTGCATCTTACCAC	GATCATCTGCATCTTAC	0	32	-32	8	-8	LOC_Os04g20810	receptor protein kinase-like protein, putative, expressed	1
17203	GATCTATTAACAGGTACATA	GATCTATTAACAGGTAC	0	6	-6	21	-21	LOC_Os12g29580	protein kinase PVPK-1, putative, expressed	3
17286	GATCGGGCTGTGGAACCCGT	GATCGGGCTGTGGAACC	0	8	-8	22	-22	LOC_Os03g60120	DNA binding protein, putative, expressed	1
17352	GATCATGATACACGACCGTA	GATCATGATACACGACC	0	20	-20	8	-8	LOC_Os08g23170	expressed protein	3
17382	GATCTTTGCTTGTACCCCAT	GATCTTTGCTTGTACCC	0	23	-23	10	-10	LOC_Os05g51790	ATP binding protein, putative, expressed	2
17520	GATCTTCAACTGTCCCCAGG	GATCTTCAACTGTCCCC	0	8	-8	19	-19	LOC_Os02g05480	OsMPK14 - putative MAPK based on amino acid sequence homology, expressed	1
17533	GATCATCAGTTTTGCCCTGT	GATCATCAGTTTTGCCC	0	14	-14	19	-19	LOC_Os05g01240	AML6, putative, expressed	2
17563	GATCAGATGCGGTGACCTTA	GATCAGATGCGGTGACC	3	15	-5	28	-9.33333	LOC_Os03g01570	expressed protein	2
17620	GATCTGTTTTTCCTCCCTTG	GATCTGTTTTTCCTCCC	0	30	-30	20	-20	LOC_Os01g70780	WD-repeat domain phosphoinositide-interacting protein 3, putative, expressed	2
17665	GATCTTGTAAGCACCCCCTT	GATCTTGTAAGCACCCC	0	19	-19	9	-9	LOC_Os09g34130	GRAM domain containing protein, expressed	3
17727	GATCATTGTCAAAACCCAAA	GATCATTGTCAAAACCC	5	88	-17.6	69	-13.8	LOC_Os07g34740	pre-rRNA processing protein ESF1, putative, expressed	3
17771	GATCAAACGACCTAACCCAC	GATCAAACGACCTAACC	0	25	-25	9	-9	LOC_Os07g25590	tyrosine decarboxylase 1, putative, expressed	3
17787	GATCGAGCTTTGTCACCTCG	GATCGAGCTTTGTCACC	0	11	-11	9	-9	LOC_Os03g44650	electron transporter/ thiol-disulfide exchange intermediate, putative, expressed	2
17830	GATCATGCACCTTCACCTTT	GATCATGCACCTTCACC	0	23	-23	5	-5	LOC_Os07g29750	xyloglucan endotransglucosylase/hydrolase protein 32 precursor, putative, expressed	3
17838	GATCGATGGAGAATACCTCA	GATCGATGGAGAATACC	0	20	-20	8	-8	LOC_Os03g49750	ATP binding protein, putative, expressed	1
17886	GATCCAGTCTGTCAACCCTG	GATCCAGTCTGTCAACC	0	19	-19	21	-21	LOC_Os02g02050	SNF2 family N-terminal domain containing protein, expressed	2
17902	GATCGGCTAATTCGACCAAA	GATCGGCTAATTCGACC	0	15	-15	27	-27	LOC_Os03g25970	nucleic acid binding protein, putative, expressed	3
18047	GATCGCTCCTTTGCCCCCGT	GATCGCTCCTTTGCCCC	0	21	-21	16	-16	LOC_Os02g56014	40S ribosomal protein S30, putative, expressed	2
18059	GATCAAATTAAAACACCGCA	GATCAAATTAAAACACC	0	42	-42	7	-7	LOC_Os06g50970	expressed protein	2
18064	GATCAGACATAAACACCACT	GATCAGACATAAACACC	0	29	-29	8	-8	LOC_Os06g37070	expressed protein	3
18150	GATCATTTCTTTAGCCCACC	GATCATTTCTTTAGCCC	0	34	-34	19	-19	LOC_Os03g17510	methyltransferase small domain, putative, expressed	2
18216	GATCTAATAATAACACCAAC	GATCTAATAATAACACC	4	56	-14	20	-5	LOC_Os06g06510	histone H3, putative, expressed	3
18220	GATCTTGATGCTGCACCTGT	GATCTTGATGCTGCACC	0	17	-17	9	-9	LOC_Os12g40500	expressed protein	1
18235	GATCATTGAATTATACCTGC	GATCATTGAATTATACC	1	14	-14	6	-6	LOC_Os02g42290	ATP-dependent Clp protease proteolytic subunit, putative, expressed	2
18453	GATCACGTCCGCCTGCCCCG	GATCACGTCCGCCTGCC	0	25	-25	7	-7	LOC_Os03g55120	blue copper protein precursor, putative, expressed	3
18488	GATCCGCCGCCGCCGCCGGC	GATCCGCCGCCGCCGCC	0	24	-24	7	-7	LOC_Os02g07930	B-box zinc finger family protein, expressed	1
18548	GATCACTTTTGTGTCCCTGT	GATCACTTTTGTGTCCC	0	13	-13	11	-11	LOC_Os03g10090	polyol transporter protein 4, putative, expressed	2
18568	GATCATCTGTTTGCGCCAAT	GATCATCTGTTTGCGCC	0	12	-12	10	-10	LOC_Os03g06880	protein kinase, putative, expressed	2
18633	GATCAACTGATATTGCCTCC	GATCAACTGATATTGCC	1	54	-54	34	-34	LOC_Os08g01300	metal ion binding protein, putative, expressed	2
18658	GATCCGACCCACGAGCCTAA	GATCCGACCCACGAGCC	0	27	-27	13	-13	LOC_Os01g04730	60S ribosomal protein L26-1, putative, expressed	6
18701	GATCCAGTGTTCCCTCCCAT	GATCCAGTGTTCCCTCC	0	23	-23	22	-22	LOC_Os06g42430	expressed protein	5
18760	GATCGGTCGCCGCCTCCTCG	GATCGGTCGCCGCCTCC	0	8	-8	15	-15	LOC_Os06g49100	LRX2, putative, expressed	2
18826	GATCAACCTATGACGCCAAG	GATCAACCTATGACGCC	0	21	-21	7	-7	LOC_Os02g30140	expressed protein	3
18844	GATCAGGATAAGTTGCCAAC	GATCAGGATAAGTTGCC	0	15	-15	11	-11	LOC_Os06g39870	26S protease regulatory subunit 8, putative, expressed	2
18896	GATCCGGAATAGATGCCGTT	GATCCGGAATAGATGCC	0	13	-13	10	-10	LOC_Os03g48110	expressed protein	7
18962	GATCTTCAATGTAATCCTGA	GATCTTCAATGTAATCC	0	24	-24	11	-11	LOC_Os02g40680	mis12 protein, expressed	2
18998	GATCTTTCTAATTCGCCTTA	GATCTTTCTAATTCGCC	0	18	-18	17	-17	LOC_Os03g59750	DNA gyrase subunit A, putative, expressed	2
19026	GATCATAACACTTTGCCTAC	GATCATAACACTTTGCC	0	14	-14	5	-5	LOC_Os05g08820	expressed protein	3
19030	GATCATGTTCAACATCCAGA	GATCATGTTCAACATCC	0	30	-30	5	-5	LOC_Os07g34730	1-acyl-sn-glycerol-3-phosphate acyltransferase zeta precursor, putative, expressed	1
19035	GATCCTTGCTGATATCCATG	GATCCTTGCTGATATCC	0	15	-15	7	-7	LOC_Os03g15740	calcium ion binding protein, putative, expressed	2
19125	GATCAAAGGCTTTCGCCCAG	GATCAAAGGCTTTCGCC	0	18	-18	11	-11	LOC_Os11g43610	oxidoreductase, 2OG-Fe oxygenase family protein, expressed	3
19162	GATCTTTTGTGACATCCTGT	GATCTTTTGTGACATCC	0	23	-23	117	-117	LOC_Os06g16050	transposon protein, putative, CACTA, En/Spm sub-class, expressed	2
19197	GATCAATAGCTGCGGCCCCA	GATCAATAGCTGCGGCC	0	23	-23	13	-13	LOC_Os12g25710	bifunctional aminoacyl-tRNA synthetase, putative, expressed	3
19263	GATCATAAGCTCCAAGCAAG	GATCATAAGCTCCAAGC	0	5	-5	9	-9	LOC_Os05g02530	chloride intracellular channel 6, putative, expressed	3
19348	GATCACCCTGCATCTCCCAG	GATCACCCTGCATCTCC	0	14	-14	21	-21	LOC_Os01g57890	ATML1, putative, expressed	2
19355	GATCACTCGTCTATTCCCAT	GATCACTCGTCTATTCC	0	84	-84	46	-46	LOC_Os08g35710	expressed protein	2
19435	GATCTAAAAAAGAAAGCTCT	GATCTAAAAAAGAAAGC	0	13	-13	10	-10	LOC_Os12g10720	glutathione S-transferase, putative, expressed	1
19556	GATCTTGACTGAAGAGCATC	GATCTTGACTGAAGAGC	0	23	-23	13	-13	LOC_Os06g01200	RHC1A, putative, expressed	1
19618	GATCGTCCTACTGAAGCTAA	GATCGTCCTACTGAAGC	0	18	-18	10	-10	LOC_Os03g12236	chaperone protein dnaJ, putative, expressed	1
19791	GATCCTGTGTAAATTCCAAA	GATCCTGTGTAAATTCC	0	25	-25	11	-11	LOC_Os03g09310	ABI3-interacting protein 2, putative, expressed	2
19792	GATCTCACAACAATTCCCTC	GATCTCACAACAATTCC	0	29	-29	8	-8	LOC_Os06g05890	zinc finger B-box protein, putative, expressed	3
19808	GATCTTCCTGATTTTCCTTT	GATCTTCCTGATTTTCC	0	18	-18	31	-31	LOC_Os05g31920	ran GTPase binding protein, putative, expressed	2
19833	GATCAGCTCACATCAGCTAT	GATCAGCTCACATCAGC	0	25	-25	6	-6	LOC_Os10g25450	subtilisin-like protease precursor, putative, expressed	2
19846	GATCTTTTTGAAGGAGCTCA	GATCTTTTTGAAGGAGC	0	14	-14	17	-17	LOC_Os01g55799	protein binding protein, putative, expressed	1
19858	GATCTCTTTTTTAGTCCAAC	GATCTCTTTTTTAGTCC	0	23	-23	11	-11	LOC_Os06g23370	expressed protein	2
19890	GATCATTGTTCATAAGCCTA	GATCATTGTTCATAAGC	0	15	-15	11	-11	LOC_Os10g35470	oxidoreductase, putative, expressed	3
19927	GATCAGATGCCGTCTCCAAA	GATCAGATGCCGTCTCC	0	6	-6	26	-26	LOC_Os07g22534	WD-repeat protein 18, putative, expressed	1
19933	GATCGAGAAATAATTCCCTA	GATCGAGAAATAATTCC	0	21	-21	20	-20	LOC_Os04g45610	expressed protein	2
20064	GATCTTGTTTCCCGTCCAAG	GATCTTGTTTCCCGTCC	0	29	-29	16	-16	LOC_Os05g43570	serine/threonine-protein kinase 38-like, putative, expressed	2
20076	GATCCAGCCTCTGTTCCTGA	GATCCAGCCTCTGTTCC	0	17	-17	11	-11	LOC_Os11g36960	dnaJ domain containing protein, expressed	1
20079	GATCATACCTTTTTTCCAAA	GATCATACCTTTTTTCC	0	24	-24	37	-37	LOC_Os03g06520	sulfate transporter 3.1, putative, expressed	2
20084	GATCCACCACGAGAAGCGCA	GATCCACCACGAGAAGC	0	17	-17	13	-13	LOC_Os02g52460	nucleic acid binding protein, putative, expressed	1
20086	GATCAGTCTCGAGAAGCCTG	GATCAGTCTCGAGAAGC	0	12	-12	6	-6	LOC_Os05g24550	cathepsin B-like cysteine proteinase 3 precursor, putative, expressed	3
20134	GATCATTTTCTCATTCCTCT	GATCATTTTCTCATTCC	0	37	-37	10	-10	LOC_Os10g39750	inducer of CBF expression 2, putative, expressed	2
20191	GATCACCTCACCCCAGCTGA	GATCACCTCACCCCAGC	0	32	-32	27	-27	LOC_Os02g49530	expressed protein	1
20251	GATCGTTCCGACGAAGCCTG	GATCGTTCCGACGAAGC	0	6	-6	13	-13	LOC_Os01g48280	ubiquitin-conjugating enzyme E2 N, putative, expressed	2
20275	GATCGCGTCCAGGCAGCTGG	GATCGCGTCCAGGCAGC	0	14	-14	7	-7	LOC_Os04g33190	acetyl-coenzyme A synthetase 2, putative, expressed	1
20366	GATCCGGCAAGCCTCGCGTG	GATCCGGCAAGCCTCGC	1	18	-18	6	-6	LOC_Os07g48820	transcription factor HBP-1b, putative, expressed	1
20368	GATCCTGTACGCCTCGCTCC	GATCCTGTACGCCTCGC	0	48	-48	5	-5	LOC_Os01g46340	pherophorin like protein, putative, expressed	3
20437	GATCGTCGCTAATGCGCACC	GATCGTCGCTAATGCGC	0	14	-14	6	-6	LOC_Os10g37330	aldo-keto reductase/ oxidoreductase, putative, expressed	2
20621	GATCCGCAGACATGAGCTTA	GATCCGCAGACATGAGC	0	26	-26	22	-22	LOC_Os06g19650	expressed protein	1
20632	GATCAGGTCAACAACGCGAG	GATCAGGTCAACAACGC	3	30	-10	33	-11	LOC_Os04g40950	glyceraldehyde-3-phosphate dehydrogenase, cytosolic 3, putative, expressed	3
20712	GATCACAGCCACAGCGCCTG	GATCACAGCCACAGCGC	0	8	-8	26	-26	LOC_Os03g48220	expressed protein	1
20759	GATCCCAAGTAGGTAGCCTC	GATCCCAAGTAGGTAGC	0	11	-11	7	-7	LOC_Os06g04350	expressed protein	3
20785	GATCGATCGTAAATCGCAAA	GATCGATCGTAAATCGC	0	7	-7	10	-10	LOC_Os01g45860	DELLA protein RGA, putative, expressed	2
20837	GATCTGAACTTTCTCGCTCA	GATCTGAACTTTCTCGC	0	11	-11	12	-12	LOC_Os03g64190	la domain containing protein, expressed	2
21007	GATCAAGCTCACAAGGCTAA	GATCAAGCTCACAAGGC	0	8	-8	7	-7	LOC_Os01g39000	expressed protein	3
21067	GATCACGGCCCGGCGGCGAG	GATCACGGCCCGGCGGC	3	21	-7	15	-5	LOC_Os02g38080	mitogen-activated protein kinase kinase kinase 7, putative, expressed	2
21082	GATCCCACTGGATTAGCCAT	GATCCCACTGGATTAGC	0	7	-7	14	-14	LOC_Os12g04030	proteasome-associated protein ECM29, putative, expressed	1
21114	GATCATTTCATAGAGGCTTC	GATCATTTCATAGAGGC	0	11	-11	16	-16	LOC_Os06g48650	SLP3, putative, expressed	3
21168	GATCACAAACCGAAGGCTCG	GATCACAAACCGAAGGC	0	21	-21	6	-6	LOC_Os03g16030	17.4 kDa class I heat shock protein 3, putative, expressed	3
21289	GATCCTGCTAGTGCTGCTGG	GATCCTGCTAGTGCTGC	0	30	-30	5	-5	LOC_Os08g02840	ribosome-like protein, putative, expressed	2
21346	GATCTGTTTATTACTGCATA	GATCTGTTTATTACTGC	0	29	-29	20	-20	LOC_Os06g47830	OB-fold nucleic acid binding domain containing protein, expressed	2
21458	GATCAATTGCCCAATGCTTC	GATCAATTGCCCAATGC	0	32	-32	14	-14	LOC_Os03g13790	TKI1, putative, expressed	2
21516	GATCATAACTGGTATGCCAT	GATCATAACTGGTATGC	0	68	-68	15	-15	LOC_Os01g71300	esterase D, putative, expressed	5
21537	GATCCCGTTTTGAGTGCTGT	GATCCCGTTTTGAGTGC	0	30	-30	77	-77	LOC_Os03g42220	T-complex protein 1 subunit beta, putative, expressed	2
21556	GATCTTTGATGGTGTGCCTT	GATCTTTGATGGTGTGC	0	13	-13	10	-10	LOC_Os06g09240	anthocyanidin 3-O-glucosyltransferase, putative, expressed	2
21566	GATCGTCACTGGAGGGCTTG	GATCGTCACTGGAGGGC	0	33	-33	8	-8	LOC_Os01g56460	mitochondrial glycoprotein, expressed	2
21571	GATCTGCTGTATGGGGCTTA	GATCTGCTGTATGGGGC	0	14	-14	5	-5	LOC_Os05g48620	tropomyosin, putative, expressed	3
21594	GATCATTATTAGGATGCATG	GATCATTATTAGGATGC	0	15	-15	7	-7	LOC_Os08g41880	nucleotide pyrophosphatase/phosphodiesterase, putative, expressed	2
21598	GATCCACACAGGGATGCTTT	GATCCACACAGGGATGC	0	12	-12	20	-20	LOC_Os01g32184	tetratricopeptide repeat protein 5, putative, expressed	2
21610	GATCTTATGACTAGTGCTTG	GATCTTATGACTAGTGC	0	13	-13	7	-7	LOC_Os05g19630	peptide chain release factor 1, putative, expressed	5
21621	GATCAGTGGTTGTGTGCGCC	GATCAGTGGTTGTGTGC	0	10	-10	8	-8	LOC_Os11g03670	peroxisomal membrane protein 2, putative, expressed	2
21730	GATCATCCCTTGGATGCGGC	GATCATCCCTTGGATGC	0	34	-34	22	-22	LOC_Os03g39610	chlorophyll a-b binding protein, chloroplast precursor, putative, expressed	3
21740	GATCTGGCGTCCTCTGCTTG	GATCTGGCGTCCTCTGC	0	38	-38	10	-10	LOC_Os10g33855	expressed protein	1
21751	GATCCTGCCCGTTGTGCCGG	GATCCTGCCCGTTGTGC	0	23	-23	10	-10	LOC_Os06g50370	RING-H2 finger protein ATL2B, putative, expressed	1
21782	GATCTGATTAATGATGCTTT	GATCTGATTAATGATGC	0	13	-13	20	-20	LOC_Os08g02420	calmodulin, putative, expressed	2
21904	GATCCAAATAAGCGGGCGGG	GATCCAAATAAGCGGGC	0	5	-5	10	-10	LOC_Os02g56850	glutathione reductase, cytosolic, putative, expressed	2
21936	GATCGCTACATAACTGCTTA	GATCGCTACATAACTGC	0	19	-19	13	-13	LOC_Os10g35760	tetratricopeptide-like helical, putative, expressed	5
21989	GATCACAAAATTGATGCGAA	GATCACAAAATTGATGC	0	11	-11	5	-5	LOC_Os05g48422	structural constituent of ribosome, putative, expressed	3
22005	GATCAGCGTCTCCGTGCTGT	GATCAGCGTCTCCGTGC	0	18	-18	8	-8	LOC_Os02g02390	RNA binding protein, putative, expressed	2
22033	GATCTTCGTCATTTGGCCTG	GATCTTCGTCATTTGGC	0	12	-12	10	-10	LOC_Os05g50110	oleosin Bn-V, putative, expressed	2
22163	GATCTGGTGTATTGGGCTGT	GATCTGGTGTATTGGGC	0	7	-7	11	-11	LOC_Os07g17490	hypothetical protein	2
22187	GATCTGCGTCACCATGCCCA	GATCTGCGTCACCATGC	0	33	-33	7	-7	LOC_Os02g37060	expressed protein	1
22213	GATCACCTCAAAAGTGCAAA	GATCACCTCAAAAGTGC	0	13	-13	9	-9	LOC_Os01g40120	expressed protein	1
22250	GATCTTGTGATTTTGGCTGG	GATCTTGTGATTTTGGC	0	12	-12	6	-6	LOC_Os04g51310	polyamine ABC transporter, periplasmic polyamine-binding protein, putative, expressed	2
22311	GATCAAATTCTCCTGGCTCT	GATCAAATTCTCCTGGC	0	15	-15	6	-6	LOC_Os01g37210	expressed protein	2
22315	GATCACATATTCCTGGCTGT	GATCACATATTCCTGGC	0	15	-15	11	-11	LOC_Os06g15690	ANAC008, putative, expressed	2
22409	GATCCCAGCAACGCATCCTC	GATCCCAGCAACGCATC	0	43	-43	23	-23	LOC_Os03g57190	TCP family transcription factor containing protein, expressed	2
22455	GATCACCATGACGCATCCTC	GATCACCATGACGCATC	0	5	-5	7	-7	LOC_Os02g51500	NTGP5, putative, expressed	3
22467	GATCAAGCGCAATTATCTTG	GATCAAGCGCAATTATC	0	32	-32	10	-10	LOC_Os12g42700	expressed protein	3
22538	GATCACCAGTCACTATCGCA	GATCACCAGTCACTATC	0	44	-44	7	-7	LOC_Os10g25780	cell elongation protein diminuto, putative, expressed	2
22587	GATCAATCGACAACATCCTT	GATCAATCGACAACATC	3	45	-15	20	-6.66667	LOC_Os07g16960	phosphatidylinositol N-acetylglucosaminyltransferase subunit A, putative, expressed	2
22743	GATCCTTTTGAGCCATCTGT	GATCCTTTTGAGCCATC	0	7	-7	5	-5	LOC_Os09g25922	expressed protein	2
22760	GATCACACTATCTTATCTTA	GATCACACTATCTTATC	0	27	-27	40	-40	LOC_Os02g58720	peroxidase 64 precursor, putative, expressed	2
22769	GATCTGGTGAAGTTATCAAC	GATCTGGTGAAGTTATC	0	32	-32	7	-7	LOC_Os02g21280	expressed protein	1
22834	GATCGTCCAAGACTTGCCCC	GATCGTCCAAGACTTGC	0	50	-50	6	-6	LOC_Os06g45310	squamosa promoter-binding-like protein 11, putative, expressed	2
22977	GATCTTGGTTTCTTTGCCAT	GATCTTGGTTTCTTTGC	0	34	-34	20	-20	LOC_Os06g40950	DNA-directed RNA polymerase I largest subunit, putative, expressed	2
22984	GATCACATCTGGCAATCCCC	GATCACATCTGGCAATC	0	29	-29	14	-14	LOC_Os03g05220	expressed protein	3
22992	GATCTGATTCCATAATCATA	GATCTGATTCCATAATC	0	14	-14	8	-8	LOC_Os11g38170	notchless homolog 1, putative, expressed	2
23044	GATCAAGTGTGCAAATCACA	GATCAAGTGTGCAAATC	0	26	-26	15	-15	LOC_Os06g41440	expressed protein	2
23112	GATCAGAACTTATAATCATG	GATCAGAACTTATAATC	0	43	-43	17	-17	LOC_Os03g10460	expressed protein	2
23139	GATCTTAAGATTCACTCTGA	GATCTTAAGATTCACTC	0	43	-43	40	-40	LOC_Os05g35760	serine/threonine-protein kinase SAPK4, putative	2
23156	GATCAAAACAAGAAATCTCA	GATCAAAACAAGAAATC	0	44	-44	22	-22	LOC_Os04g33470	ACI14, putative, expressed	5
23159	GATCTTTACCAGAAATCTTG	GATCTTTACCAGAAATC	0	15	-15	10	-10	LOC_Os02g52960	PHD-finger family protein, expressed	2
23178	GATCATCGAACGATATCCAT	GATCATCGAACGATATC	0	18	-18	12	-12	LOC_Os08g36860	ent-kaurenoic acid oxidase 1, putative, expressed	3
23199	GATCGGTTACATGTTGCCTG	GATCGGTTACATGTTGC	0	14	-14	7	-7	LOC_Os02g03370	hypothetical protein	5
23230	GATCATGACAACTCATCTAT	GATCATGACAACTCATC	0	25	-25	7	-7	LOC_Os03g44710	axial regulator YABBY2, putative, expressed	3
23236	GATCATCAAAATATATCCAG	GATCATCAAAATATATC	0	26	-26	12	-12	LOC_Os09g23650	hsc70-interacting protein, putative, expressed	3
23238	GATCATCAGTTGGTATCGTA	GATCATCAGTTGGTATC	0	43	-43	17	-17	LOC_Os07g42250	strictosidine synthase 1 precursor, putative, expressed	2
23329	GATCGAGACTATAAATCCAA	GATCGAGACTATAAATC	0	27	-27	20	-20	LOC_Os11g31770	expressed protein	3
23384	GATCAAAAATTGCTGTCGTC	GATCAAAAATTGCTGTC	0	23	-23	26	-26	LOC_Os09g02700	polyadenylate-binding protein 2, putative, expressed	3
23410	GATCAATTGTTGACCTCACT	GATCAATTGTTGACCTC	0	48	-48	5	-5	LOC_Os04g42270	60S ribosomal protein L23a, putative, expressed	2
23418	GATCTTTTCAATAGCTCTTT	GATCTTTTCAATAGCTC	0	42	-42	9	-9	LOC_Os09g25640	5-nucleotidase, putative, expressed	1
23426	GATCAACATACCATCTCAGT	GATCAACATACCATCTC	1	33	-33	980	-980	LOC_Os02g13530	40S ribosomal protein S24, putative, expressed	2
23506	GATCAGCTCAGCAAGTCTGG	GATCAGCTCAGCAAGTC	0	49	-49	8	-8	LOC_Os09g12720	protein binding protein, putative, expressed	2
23558	GATCAGCTCCATCTCTCTCT	GATCAGCTCCATCTCTC	0	56	-56	28	-28	LOC_Os08g45110	dehydration-responsive element-binding protein 2D, putative, expressed	2
23703	GATCTTTCTCTATGCTCATG	GATCTTTCTCTATGCTC	8	74	-9.25	40	-5	LOC_Os09g30340	photosystem I reaction center subunit V, chloroplast precursor, putative, expressed	2
23735	GATCTATTAAGCATGTCTGG	GATCTATTAAGCATGTC	8	74	-9.25	52	-6.5	LOC_Os04g39444	small nuclear ribonucleoprotein Sm D1, putative, expressed	2
23745	GATCATGAATGATACTCGGA	GATCATGAATGATACTC	0	94	-94	17	-17	LOC_Os08g32080	homeodomain leucine zipper protein CPHB-5, putative, expressed	2
23751	GATCACTCTCGGGCCTCACT	GATCACTCTCGGGCCTC	0	25	-25	18	-18	LOC_Os09g29840	endoplasmin precursor, putative, expressed	3
23777	GATCCAAGGTGCTTCTCGGG	GATCCAAGGTGCTTCTC	0	34	-34	11	-11	LOC_Os03g60800	transposon protein, putative, unclassified, expressed	1
23850	GATCAATGAAAACAGTCGCC	GATCAATGAAAACAGTC	0	17	-17	10	-10	LOC_Os09g12780	expressed protein	2
23903	GATCAAGAACCTATCTCGAA	GATCAAGAACCTATCTC	0	25	-25	20	-20	LOC_Os02g17190	myb-like DNA-binding domain containing protein, expressed	2
23904	GATCAACCTGCTATCTCTCT	GATCAACCTGCTATCTC	6	64	-10.6667	37	-6.16667	LOC_Os03g14540	expressed protein	2
23932	GATCGCGCTGTTGGGTCTTA	GATCGCGCTGTTGGGTC	0	5	-5	35	-35	LOC_Os05g05950	TOC159, putative, expressed	1
23970	GATCATCTTAAAAGCTCTCT	GATCATCTTAAAAGCTC	0	17	-17	9	-9	LOC_Os01g03660	expressed protein	5
23974	GATCAAGGTTGTCGCTCCAC	GATCAAGGTTGTCGCTC	0	24	-24	53	-53	LOC_Os01g73310	actin-1, putative, expressed	1
24018	GATCCTGGGTAGTACTCCGT	GATCCTGGGTAGTACTC	0	63	-63	28	-28	LOC_Os01g32080	2-hydroxyphytanoyl-CoA lyase, putative, expressed	2
24056	GATCTTAATGGAGTCTCACA	GATCTTAATGGAGTCTC	0	7	-7	8	-8	LOC_Os11g32320	expressed protein	3
24061	GATCCTAATTTAGTCTCATT	GATCCTAATTTAGTCTC	0	45	-45	6	-6	LOC_Os12g42810	mov34/MPN/PAD-1 family protein, expressed	3
24066	GATCTTATTAAGCAGTCTAT	GATCTTATTAAGCAGTC	0	17	-17	9	-9	LOC_Os01g74280	ABC-type transport system involved in resistance to organic solvents, periplasmic component, putative, expressed	1
24085	GATCGACTCTGCAGGTCAAT	GATCGACTCTGCAGGTC	0	50	-50	9	-9	LOC_Os08g12850	expressed protein	2
24142	GATCAGGATGCCGTCTCCGC	GATCAGGATGCCGTCTC	0	17	-17	14	-14	LOC_Os06g34810	hypothetical protein	6
24197	GATCTCTAAGACCTCTCCTC	GATCTCTAAGACCTCTC	0	29	-29	16	-16	LOC_Os04g56300	expressed protein	2
24281	GATCATTGTAATGCGTCATG	GATCATTGTAATGCGTC	0	36	-36	9	-9	LOC_Os01g18210	peptidyl-prolyl cis-trans isomerase, chloroplast precursor, putative, expressed	2
24430	GATCCCCATCGCCGGTCTCT	GATCCCCATCGCCGGTC	0	8	-8	5	-5	LOC_Os11g01990	expressed protein	3
24475	GATCTGGGAAGCAGTTCTTA	GATCTGGGAAGCAGTTC	0	18	-18	16	-16	LOC_Os05g09400	PSRP4, putative, expressed	5
24480	GATCATCAATCTTGTTCATA	GATCATCAATCTTGTTC	11	70	-6.36364	69	-6.27273	LOC_Os06g20090	NUP155, putative, expressed	2
24534	GATCCTGATATCTCTTCTAC	GATCCTGATATCTCTTC	0	69	-69	6	-6	LOC_Os05g28840	expressed protein	2
24535	GATCTTGGTATCTCTTCTTT	GATCTTGGTATCTCTTC	0	19	-19	12	-12	LOC_Os08g41280	membrane protein, putative, expressed	2
24577	GATCACTGTTTTCTTTCAGT	GATCACTGTTTTCTTTC	0	29	-29	16	-16	LOC_Os01g11054	phosphoenolpyruvate carboxylase 1, putative, expressed	2
24587	GATCAGAATGGTTTTTCATT	GATCAGAATGGTTTTTC	0	10	-10	38	-38	LOC_Os05g02820	expressed protein	2
24615	GATCAAGTTTCAGATTCATG	GATCAAGTTTCAGATTC	3	69	-23	19	-6.33333	LOC_Os06g04990	early nodulin 93, putative, expressed	3
24727	GATCTGTTTTTTTGTTCTTC	GATCTGTTTTTTTGTTC	0	24	-24	5	-5	LOC_Os11g34700	expressed protein	2
24744	GATCTCCTTGGGAAAAGTCT	GATCTCCTTGGGAAAAG	0	5	-5	23	-23	LOC_Os04g24610	expressed protein	1
24753	GATCCTTGTCTGTTGTCACT	GATCCTTGTCTGTTGTC	0	11	-11	5	-5	LOC_Os04g58130	katanin p80 WD40-containing subunit B1 homolog 1, putative, expressed	2
24765	GATCATCTGTGTAATTCCAA	GATCATCTGTGTAATTC	0	46	-46	12	-12	LOC_Os08g42370	palmitoyltransferase ZDHHC9, putative, expressed	2
24770	GATCATGAAATGTATTCCTC	GATCATGAAATGTATTC	0	17	-17	11	-11	LOC_Os01g67750	expressed protein	2
24787	GATCTACGGTTGAGTTCTTG	GATCTACGGTTGAGTTC	0	6	-6	8	-8	LOC_Os03g43900	phosphatidylinositol N-acetylglucosaminyltransferase subunit P, putative, expressed	2
24970	GATCAAGGTAGAATTTCCCA	GATCAAGGTAGAATTTC	0	18	-18	8	-8	LOC_Os01g43010	transposon protein, putative, unclassified, expressed	2
24998	GATCGAAGTACGGATTCCAG	GATCGAAGTACGGATTC	0	20	-20	8	-8	LOC_Os02g22280	retrotransposon protein, putative, unclassified, expressed	1
25050	GATCTTTTAATCTTTTCTTC	GATCTTTTAATCTTTTC	0	43	-43	17	-17	LOC_Os01g02940	glycosyltransferase, putative, expressed	2
25082	GATCATTGATTGGATTCTGT	GATCATTGATTGGATTC	0	62	-62	28	-28	LOC_Os06g35900	brassinazole-resistant 1 protein, putative, expressed	2
25158	GATCACTTTGATGATTCCTA	GATCACTTTGATGATTC	0	25	-25	12	-12	LOC_Os05g49350	expressed protein	2
25160	GATCCTCATCAAACTTCGGC	GATCCTCATCAAACTTC	0	17	-17	15	-15	LOC_Os06g41730	ARID/BRIGHT DNA binding domain containing protein, expressed	1
25168	GATCTGAAGACGCCTTCTCG	GATCTGAAGACGCCTTC	0	13	-13	23	-23	LOC_Os02g32370	inositol hexaphosphate kinase, putative, expressed	3
25169	GATCATGTGACGCCTTCGCA	GATCATGTGACGCCTTC	0	27	-27	28	-28	LOC_Os07g45300	tim44-like domain containing protein, expressed	2
25178	GATCTGTGATGTTCTTCTGA	GATCTGTGATGTTCTTC	0	23	-23	25	-25	LOC_Os02g02840	rac-like GTP-binding protein 6, putative, expressed	1
25188	GATCTTGTGAACTGTTCTCA	GATCTTGTGAACTGTTC	0	15	-15	5	-5	LOC_Os04g53450	expressed protein	2
25308	GATCCAGAAACCAATTCAGT	GATCCAGAAACCAATTC	0	10	-10	10	-10	LOC_Os01g70470	expressed protein	3
25327	GATCCCTCGCTGCCTTCTGT	GATCCCTCGCTGCCTTC	0	15	-15	7	-7	LOC_Os01g67040	rhomboid family protein, expressed	1
25340	GATCTTGATTTTTCTTCTTG	GATCTTGATTTTTCTTC	0	34	-34	8	-8	LOC_Os03g01360	expressed protein	5
25401	GATCATCTGCCATCTTCTTC	GATCATCTGCCATCTTC	0	20	-20	8	-8	LOC_Os02g39290	prenyltransferase/ zinc ion binding protein, putative, expressed	2
25484	GATCGCCCATCTCCTTCGCC	GATCGCCCATCTCCTTC	0	17	-17	11	-11	LOC_Os08g03579	expressed protein	3
25552	GATCAAATTTGTCCTTCAAT	GATCAAATTTGTCCTTC	0	26	-26	5	-5	LOC_Os07g14530	expressed protein	2
25561	GATCATAGCCCAGGTTCAAT	GATCATAGCCCAGGTTC	0	92	-92	12	-12	LOC_Os10g35690	ribosomal protein S18 containing protein, expressed	2
25598	GATCGTAGGAGCAAAAGGGG	GATCGTAGGAGCAAAAG	0	14	-14	7	-7	LOC_Os08g44440	multiple myeloma tumor-associated protein 2, putative, expressed	1
25631	GATCTTGCTAGGACTTCAGA	GATCTTGCTAGGACTTC	0	43	-43	5	-5	LOC_Os09g30350	expressed protein	1
25681	GATCCATCCATCCAAAGTAG	GATCCATCCATCCAAAG	0	15	-15	13	-13	LOC_Os10g35480	lanC-like protein 2, putative, expressed	2
25700	GATCTCAAATACTATTCAAA	GATCTCAAATACTATTC	0	24	-24	8	-8	LOC_Os04g58130	katanin p80 WD40-containing subunit B1 homolog 1, putative, expressed	3
25701	GATCATCCATACTATTCATA	GATCATCCATACTATTC	0	10	-10	8	-8	LOC_Os02g07680	cytochrome P450 97B2, putative, expressed	6
25748	GATCATTCTGTAACCAGTAC	GATCATTCTGTAACCAG	0	24	-24	27	-27	LOC_Os06g48930	expressed protein	3
25775	GATCACTGAAAGGGAAGATT	GATCACTGAAAGGGAAG	0	13	-13	14	-14	LOC_Os06g08560	multidrug resistance-associated protein 11, putative, expressed	2
25783	GATCGGTACATGTGAAGTAC	GATCGGTACATGTGAAG	0	18	-18	7	-7	LOC_Os09g11480	callus-expressing factor, putative, expressed	2
25801	GATCGTGTGTATAACAGAAT	GATCGTGTGTATAACAG	0	14	-14	5	-5	LOC_Os06g29350	XIE, putative, expressed	2
25836	GATCTCTATTAAACAAGAGC	GATCTCTATTAAACAAG	0	17	-17	14	-14	LOC_Os03g15740	calcium ion binding protein, putative, expressed	3
25837	GATCAACAAACAACAAGTAC	GATCAACAAACAACAAG	0	32	-32	9	-9	LOC_Os10g34200	expressed protein	1
25867	GATCGACTCAAGTTAAGTTT	GATCGACTCAAGTTAAG	0	23	-23	5	-5	LOC_Os06g51410	protease 2, putative, expressed	3
25877	GATCAGAGAATTAACAGCAC	GATCAGAGAATTAACAG	0	14	-14	10	-10	LOC_Os08g35110	OsSAUR33 - Auxin-responsive SAUR gene family member, expressed	3
25961	GATCAATTACATGACAGTTG	GATCAATTACATGACAG	1	40	-40	57	-57	LOC_Os05g04000	expressed protein	2
25964	GATCTATTTTGCACCAGTTT	GATCTATTTTGCACCAG	0	68	-68	21	-21	LOC_Os09g32560	conserved hypothetical protein	2
25983	GATCAAGGAAGGCCAAGTGA	GATCAAGGAAGGCCAAG	0	6	-6	9	-9	LOC_Os02g48670	px19-like protein, putative, expressed	3
26029	GATCACCAGAAAGGCAGAGA	GATCACCAGAAAGGCAG	0	5	-5	31	-31	LOC_Os04g51280	DAG protein, chloroplast precursor, putative, expressed	1
26043	GATCAAAAGTCCACAAGTTA	GATCAAAAGTCCACAAG	0	21	-21	8	-8	LOC_Os04g24140	ribose-5-phosphate isomerase, putative, expressed	3
26067	GATCATCTTATTTGAAGAAA	GATCATCTTATTTGAAG	0	48	-48	30	-30	LOC_Os10g30860	nicotiana lesion-inducing like, putative, expressed	2
26090	GATCGTTTCTGTGCCAGTAA	GATCGTTTCTGTGCCAG	0	30	-30	21	-21	LOC_Os10g40060	protein kinase, putative, expressed	2
26112	GATCGCTCTTTTGCAAGCAT	GATCGCTCTTTTGCAAG	6	61	-10.1667	48	-8	LOC_Os01g11110	14-3-3-like protein, putative, expressed	2
26129	GATCAGAAGAAAATAAGTAC	GATCAGAAGAAAATAAG	0	15	-15	12	-12	LOC_Os05g45270	ribosomal protein L9, N-terminal domain containing protein, expressed	1
26144	GATCAAGGAGCTACCAGATT	GATCAAGGAGCTACCAG	0	48	-48	7	-7	LOC_Os07g15500	OB-fold nucleic acid binding domain containing protein, expressed	2
26155	GATCACTCACTCACAAGTTG	GATCACTCACTCACAAG	0	12	-12	34	-34	LOC_Os05g02450	expressed protein	3
26172	GATCGTCCCAGGCGAAGCCG	GATCGTCCCAGGCGAAG	0	18	-18	5	-5	LOC_Os06g23504	DTW domain containing protein, expressed	3
26200	GATCTTCCCTGTACCAGTAT	GATCTTCCCTGTACCAG	0	95	-95	45	-45	LOC_Os10g30750	appr-1-p processing enzyme family protein, expressed	2
26241	GATCTGAAGTGGCGAAGTTT	GATCTGAAGTGGCGAAG	0	13	-13	27	-27	LOC_Os01g52110	RING finger and CHY zinc finger domain-containing protein 1, putative, expressed	1
26269	GATCACCTTGTATCCAGTTA	GATCACCTTGTATCCAG	0	5	-5	5	-5	LOC_Os03g32590	transcription initiation factor, putative, expressed	5
26281	GATCAATTCATCTAAAGCTT	GATCAATTCATCTAAAG	0	52	-52	10	-10	LOC_Os03g34040	30S ribosomal protein S5, putative, expressed	3
26293	GATCTGGCCAACAGAAGGGA	GATCTGGCCAACAGAAG	0	17	-17	5	-5	LOC_Os05g06720	esterase precursor, putative, expressed	2
26309	GATCATTGAACATGAAGAAT	GATCATTGAACATGAAG	0	27	-27	16	-16	LOC_Os04g59560	tubulin-specific chaperone B, putative, expressed	2
26358	GATCTCACAGTTCCAAGGAA	GATCTCACAGTTCCAAG	0	8	-8	17	-17	LOC_Os02g02960	histone deacetylase complex subunit SAP18, putative, expressed	3
26390	GATCTACATAATCACAGCTA	GATCTACATAATCACAG	0	18	-18	20	-20	LOC_Os10g37480	protein kinase domain containing protein, expressed	3
26412	GATCACAAAGGGGGCAGACG	GATCACAAAGGGGGCAG	0	11	-11	27	-27	LOC_Os01g42294	atypical receptor-like kinase MARK, putative, expressed	3
26431	GATCAGAAGTCCTCAAGCAT	GATCAGAAGTCCTCAAG	0	11	-11	5	-5	LOC_Os03g50340	coatomer subunit alpha, putative, expressed	3
26446	GATCGTCCACAAGGAAGCTG	GATCGTCCACAAGGAAG	0	14	-14	11	-11	LOC_Os04g45070	remorin, putative, expressed	1
26466	GATCACAAATCTCACAGAAC	GATCACAAATCTCACAG	0	46	-46	11	-11	LOC_Os02g04460	50S ribosomal protein L3, chloroplast precursor, putative, expressed	3
26485	GATCTGCATCATAGCAGTGT	GATCTGCATCATAGCAG	0	20	-20	7	-7	LOC_Os02g32814	heavy metal-associated domain containing protein, expressed	2
26495	GATCTATCACAGTAAAGATG	GATCTATCACAGTAAAG	0	34	-34	34	-34	LOC_Os05g35650	peptide transporter PTR2-B, putative, expressed	5
26508	GATCCTTTCTTCAGAAGTAG	GATCCTTTCTTCAGAAG	0	20	-20	21	-21	LOC_Os06g41410	expressed protein	1
26509	GATCCTTATTTCAGAAGGGA	GATCCTTATTTCAGAAG	0	29	-29	13	-13	LOC_Os07g39300	expressed protein	2
26537	GATCGTCAAATTCACAGCCA	GATCGTCAAATTCACAG	0	17	-17	9	-9	LOC_Os02g51180	cullin-4B, putative, expressed	2
26551	GATCATCACTTGTACAGTTG	GATCATCACTTGTACAG	0	45	-45	9	-9	LOC_Os03g43990	transposon protein, putative, Mutator sub-class, expressed	3
26558	GATCAATTGAAGTCCAGTAT	GATCAATTGAAGTCCAG	0	13	-13	48	-48	LOC_Os02g30790	expressed protein	2
26569	GATCCATGCTATTAAAGGTC	GATCCATGCTATTAAAG	0	34	-34	8	-8	LOC_Os01g69040	ubiquitin-protein ligase/ zinc ion binding protein, putative, expressed	2
26648	GATCGACGCAATTAAAGATA	GATCGACGCAATTAAAG	0	19	-19	21	-21	LOC_Os01g13950	OsGrx_A1 - glutaredoxin subgroup III, expressed	3
26696	GATCACTACTGAGACAGACG	GATCACTACTGAGACAG	0	20	-20	7	-7	LOC_Os02g21640	expressed protein	3
26701	GATCAAATGTTTTACAGGTC	GATCAAATGTTTTACAG	0	101	-101	6	-6	LOC_Os01g42070	ATP binding protein, putative, expressed	3
26723	GATCCAATAATGTCAAGGAT	GATCCAATAATGTCAAG	0	12	-12	15	-15	LOC_Os12g06190	expressed protein	2
26768	GATCATATTTCTTCCAGTTC	GATCATATTTCTTCCAG	0	30	-30	12	-12	LOC_Os01g68680	UDP-N-acetylglucosamine--peptide N-acetylglucosaminyltransferase SEC, putative, expressed	2
26770	GATCTCCACTGTTCCAGTAC	GATCTCCACTGTTCCAG	0	21	-21	5	-5	LOC_Os05g25680	hypothetical protein	2
26773	GATCCCGACCGACGCAGCCG	GATCCCGACCGACGCAG	0	36	-36	10	-10	LOC_Os05g35970	expressed protein	1
26824	GATCCTAAGCCTTGGAGTAT	GATCCTAAGCCTTGGAG	1	21	-21	21	-21	LOC_Os10g41460	expressed protein	2
26826	GATCGCTGAAGTTGGAGCCG	GATCGCTGAAGTTGGAG	0	12	-12	5	-5	LOC_Os07g03160	ubiquitin homeostasis protein lub1, putative, expressed	1
26848	GATCGAATTCCAGATAGCCT	GATCGAATTCCAGATAG	0	10	-10	6	-6	LOC_Os08g28560	expressed protein	7
26850	GATCCAACGTCAGATAGACG	GATCCAACGTCAGATAG	0	12	-12	8	-8	LOC_Os08g23430	catalytic/ ribonuclease, putative, expressed	2
26860	GATCTGGAGCTCTTCAGCAA	GATCTGGAGCTCTTCAG	0	39	-39	6	-6	LOC_Os07g20150	expressed protein	5
26902	GATCCCTGTATCAATAGAGA	GATCCCTGTATCAATAG	4	34	-8.5	55	-13.75	LOC_Os06g12160	ATP binding protein, putative, expressed	2
26907	GATCACTTTGCTCTCAGCAG	GATCACTTTGCTCTCAG	0	52	-52	11	-11	LOC_Os10g38850	amine oxidase, flavin-containing family protein, expressed	3
27005	GATCGAGTTAGGTTCAGATA	GATCGAGTTAGGTTCAG	0	25	-25	5	-5	LOC_Os12g37980	senescence-induced receptor-like serine/threonine-protein kinase precursor, putative, expressed	2
27031	GATCATAGGTTTGGGAGATT	GATCATAGGTTTGGGAG	0	15	-15	5	-5	LOC_Os06g10650	tyrosine specific protein phosphatase family protein, putative, expressed	3
27063	GATCTGAATCTGTTCAGGTA	GATCTGAATCTGTTCAG	0	17	-17	12	-12	LOC_Os07g38110	tic20-like protein, putative, expressed	1
27144	GATCGTTCCTGAGAGAGAAT	GATCGTTCCTGAGAGAG	0	23	-23	6	-6	LOC_Os01g10930	peptide-N4-asparagine amidase A, putative, expressed	3
27202	GATCATATCTGGTAGAGCTG	GATCATATCTGGTAGAG	0	36	-36	7	-7	LOC_Os11g19250	expressed protein	3
27203	GATCTAGAGATGTAGAGTTG	GATCTAGAGATGTAGAG	0	23	-23	10	-10	LOC_Os01g07500	alliin lyase precursor, putative, expressed	2
27251	GATCTTTATTTCTGCAGGCG	GATCTTTATTTCTGCAG	0	19	-19	19	-19	LOC_Os01g73670	expressed protein	3
27312	GATCTTGTGATGTTGAGAAA	GATCTTGTGATGTTGAG	0	39	-39	9	-9	LOC_Os07g36600	USP family protein, putative, expressed	3
27330	GATCAGCCGCACCAGAGGCT	GATCAGCCGCACCAGAG	0	18	-18	7	-7	LOC_Os06g29464	expressed protein	1
27340	GATCTGTTCATTTAGAGATG	GATCTGTTCATTTAGAG	0	15	-15	6	-6	LOC_Os12g39200	seed maturation protein PM23, putative, expressed	5
27425	GATCTTACAGGCTGGAGCTG	GATCTTACAGGCTGGAG	0	13	-13	7	-7	LOC_Os08g36420	zinc transporter SLC39A7, putative, expressed	6
27482	GATCAGTTTGTTTCGAGAGG	GATCAGTTTGTTTCGAG	0	7	-7	29	-29	LOC_Os05g07050	pre-mRNA-processing-splicing factor 8, putative, expressed	2
27504	GATCAAGCATTCGTGAGAGG	GATCAAGCATTCGTGAG	0	27	-27	7	-7	LOC_Os01g16930	presenilin, putative, expressed	1
27536	GATCCGTTGTAGGAGAGCAA	GATCCGTTGTAGGAGAG	0	20	-20	5	-5	LOC_Os05g41480	plastidic phosphate translocator-like protein1, putative, expressed	5
27538	GATCAAATCGCCACGAGGGC	GATCAAATCGCCACGAG	0	8	-8	9	-9	LOC_Os01g50934	fiber protein Fb11, putative, expressed	3
27576	GATCATGCGTGACTCAGCAT	GATCATGCGTGACTCAG	0	19	-19	7	-7	LOC_Os07g09400	expressed protein	2
27588	GATCTCCTATCGCAGAGGCA	GATCTCCTATCGCAGAG	0	31	-31	22	-22	LOC_Os06g43550	CUE domain containing protein, expressed	3
27625	GATCACCAGATGCATAGTAA	GATCACCAGATGCATAG	0	49	-49	11	-11	LOC_Os06g45000	ubiquitin-conjugating enzyme E2S, putative, expressed	2
27806	GATCATCAGAGCTTCAGATA	GATCATCAGAGCTTCAG	1	19	-19	40	-40	LOC_Os09g17600	expressed protein	2
27846	GATCATCAGCATATACGTAC	GATCATCAGCATATACG	0	14	-14	6	-6	LOC_Os05g27010	peptide transporter PTR2, putative, expressed	2
27857	GATCACGTCAGGAGTAGAAA	GATCACGTCAGGAGTAG	0	36	-36	47	-47	LOC_Os01g19470	nodal modulator 1 precursor, putative, expressed	2
27864	GATCACACTTCTGGTAGTAC	GATCACACTTCTGGTAG	0	19	-19	10	-10	LOC_Os01g12860	myb, putative, expressed	2
27927	GATCGATCCCAGCAACGCAT	GATCGATCCCAGCAACG	0	23	-23	8	-8	LOC_Os03g57190	TCP family transcription factor containing protein, expressed	1
27931	GATCTAGAGTTGCCACGACC	GATCTAGAGTTGCCACG	0	31	-31	6	-6	LOC_Os04g53350	expressed protein	1
27942	GATCACATTCTCGATAGAGT	GATCACATTCTCGATAG	0	23	-23	8	-8	LOC_Os04g35540	amino acid permease, putative, expressed	2
27998	GATCAGTCTCCATGTAGTTC	GATCAGTCTCCATGTAG	0	14	-14	7	-7	LOC_Os02g21510	NOL1/NOP2/sun family protein, expressed	2
28091	GATCTGGAATCCACTAGGAC	GATCTGGAATCCACTAG	0	21	-21	16	-16	LOC_Os11g16540	TPR Domain containing protein, expressed	2
28134	GATCACCAATTGCTACGAGG	GATCACCAATTGCTACG	0	17	-17	8	-8	LOC_Os05g08440	F-box domain containing protein, expressed	2
28138	GATCAAAACCTTGATAGGCG	GATCAAAACCTTGATAG	0	31	-31	44	-44	LOC_Os12g21798	40S ribosomal protein S3a, putative, expressed	3
28155	GATCCTGTCTTCCGTAGAGA	GATCCTGTCTTCCGTAG	0	23	-23	17	-17	LOC_Os12g07060	chaperone protein dnaJ, putative, expressed	1
28203	GATCTGCCTTGTTCTAGGTG	GATCTGCCTTGTTCTAG	0	17	-17	8	-8	LOC_Os02g42660	dihydroceramide delta, putative, expressed	5
28231	GATCTCTCTATCTGACGGAT	GATCTCTCTATCTGACG	0	15	-15	7	-7	LOC_Os01g67970	jmjC domain containing protein, expressed	2
28264	GATCAACATAGGACACGGAC	GATCAACATAGGACACG	0	7	-7	27	-27	LOC_Os05g07060	fasciclin-like arabinogalactan protein 7 precursor, putative, expressed	3
28266	GATCACCGCCGCGCACGCCC	GATCACCGCCGCGCACG	0	13	-13	5	-5	LOC_Os05g45300	carnitine racemase/ catalytic, putative, expressed	1
28308	GATCATCCATAATTTAGTAA	GATCATCCATAATTTAG	0	29	-29	27	-27	LOC_Os02g18550	40S ribosomal protein S3a, putative, expressed	3
28325	GATCAGACAGCTCGACGGAC	GATCAGACAGCTCGACG	0	6	-6	12	-12	LOC_Os04g58330	expressed protein	3
28335	GATCCAAAATTATATAGAGT	GATCCAAAATTATATAG	0	31	-31	25	-25	LOC_Os05g07720	alliin lyase 2 precursor, putative, expressed	3
28371	GATCGAAATCCTAGACGGTC	GATCGAAATCCTAGACG	0	14	-14	9	-9	LOC_Os03g31730	expressed protein	5
28452	GATCACACAAAACAACGTCT	GATCACACAAAACAACG	0	21	-21	20	-20	LOC_Os01g58740	glycerol-3-phosphate dehydrogenase, putative, expressed	3
28530	GATCCACCCAACATACGGAA	GATCCACCCAACATACG	0	34	-34	16	-16	LOC_Os01g29230	expressed protein	2
28636	GATCACACTAAGCTCCGGCT	GATCACACTAAGCTCCG	0	15	-15	10	-10	LOC_Os11g03780	alpha-N-arabinofuranosidase 1 precursor, putative, expressed	2
28682	GATCTGCACAGTCAGCGTCT	GATCTGCACAGTCAGCG	0	42	-42	21	-21	LOC_Os09g31350	expressed protein	2
28744	GATCGCTCTCCAAGGCGCCG	GATCGCTCTCCAAGGCG	0	17	-17	20	-20	LOC_Os02g54770	splicing factor, arginine/serine-rich 7, putative, expressed	1
28770	GATCCTTCTGTTTGCCGCAA	GATCCTTCTGTTTGCCG	0	10	-10	6	-6	LOC_Os04g35480	expressed protein	2
28807	GATCTCACCTTAACCCGAGG	GATCTCACCTTAACCCG	0	54	-54	25	-25	LOC_Os04g45750	expressed protein	2
28929	GATCGAATTGCCGAGCGGAA	GATCGAATTGCCGAGCG	0	8	-8	8	-8	LOC_Os05g04720	conserved hypothetical protein	2
28979	GATCAAGTGATTAAGCGAAA	GATCAAGTGATTAAGCG	0	51	-51	25	-25	LOC_Os01g70380	serine palmitoyltransferase 2, putative, expressed	2
29134	GATCACCTCGACCACCGCTC	GATCACCTCGACCACCG	0	14	-14	15	-15	LOC_Os02g06190	phytosulfokine receptor precursor, putative, expressed	3
29177	GATCCCCCTTTACACCGACC	GATCCCCCTTTACACCG	0	24	-24	5	-5	LOC_Os06g51480	expressed protein	3
29352	GATCAGTATCTGCTGCGATT	GATCAGTATCTGCTGCG	0	7	-7	7	-7	LOC_Os02g03800	expressed protein	2
29353	GATCAAAAGATTTTGCGCAG	GATCAAAAGATTTTGCG	0	26	-26	7	-7	LOC_Os01g25189	delta(14)-sterol reductase, putative, expressed	2
29451	GATCGATCGTTGTTTCGGTT	GATCGATCGTTGTTTCG	0	23	-23	11	-11	LOC_Os02g50940	expressed protein	2
29582	GATCGGACAAGAGAAGGAAA	GATCGGACAAGAGAAGG	0	11	-11	6	-6	LOC_Os10g34710	myosin-2 heavy chain, non muscle, putative, expressed	3
29637	GATCGATGGTATTCTCGCAA	GATCGATGGTATTCTCG	1	49	-49	16	-16	LOC_Os01g71990	pyrroline-5-carboxylate reductase, putative, expressed	3
29677	GATCGAGTGCTAGAAGGGCA	GATCGAGTGCTAGAAGG	0	21	-21	15	-15	LOC_Os01g54370	dihydroorotase, mitochondrial precursor, putative, expressed	2
29786	GATCTCGCACTGGTTCGATG	GATCTCGCACTGGTTCG	6	65	-10.8333	31	-5.16667	LOC_Os02g03080	eukaryotic translation initiation factor 3 subunit 8, putative, expressed	1
29835	GATCTTTCTATATGTCGGAT	GATCTTTCTATATGTCG	0	32	-32	5	-5	LOC_Os01g40710	OHP2, putative, expressed	3
29852	GATCGAGTACAGCAAGGGCA	GATCGAGTACAGCAAGG	0	6	-6	13	-13	LOC_Os08g15170	ATP synthase epsilon chain, mitochondrial, putative, expressed	3
29879	GATCAAAGCCCATTGCGAGC	GATCAAAGCCCATTGCG	0	12	-12	11	-11	LOC_Os07g10730	polygalacturonase precursor, putative	2
29882	GATCATGCGTGACATCGCAG	GATCATGCGTGACATCG	0	37	-37	9	-9	LOC_Os02g07960	ATP binding protein, putative, expressed	2
29988	GATCAATATACATTTCGTCC	GATCAATATACATTTCG	0	26	-26	13	-13	LOC_Os10g03660	F-box domain containing protein, expressed	2
29991	GATCGTCAGAAGAAAGGAGG	GATCGTCAGAAGAAAGG	0	11	-11	27	-27	LOC_Os03g24020	50S ribosomal protein L6, putative, expressed	1
30085	GATCATGATTATGTAGGTTG	GATCATGATTATGTAGG	0	7	-7	12	-12	LOC_Os04g55360	ubiquitin carboxyl-terminal hydrolase 22, putative, expressed	5
30133	GATCATACTCTGATAGGTTG	GATCATACTCTGATAGG	0	12	-12	14	-14	LOC_Os01g64750	sterol 3-beta-glucosyltransferase, putative, expressed	1
30140	GATCAATGTATTGTAGGAAT	GATCAATGTATTGTAGG	4	38	-9.5	58	-14.5	LOC_Os03g24339	PWWP domain containing protein, expressed	2
30265	GATCACCCGCTGCTCGGTGA	GATCACCCGCTGCTCGG	0	40	-40	12	-12	LOC_Os08g03520	glycine-rich protein 2b, putative, expressed	3
30310	GATCGCTCGACTGCAGGCCG	GATCGCTCGACTGCAGG	0	7	-7	6	-6	LOC_Os03g63270	regulatory protein, putative, expressed	2
30337	GATCAACTTATCTTAGGGCT	GATCAACTTATCTTAGG	7	63	-9	37	-5.28571	LOC_Os03g18420	NADH-ubiquinone oxidoreductase 19 kDa subunit, putative, expressed	3
30352	GATCGAGGCATTTGCGGAGA	GATCGAGGCATTTGCGG	0	29	-29	7	-7	LOC_Os05g48690	6b-interacting protein 1, putative, expressed	1
30359	GATCAATTTAACCCAGGGAA	GATCAATTTAACCCAGG	0	15	-15	5	-5	LOC_Os10g04600	F-box domain containing protein, expressed	2
30421	GATCGCCTCTTCTACGGCGT	GATCGCCTCTTCTACGG	0	37	-37	10	-10	LOC_Os05g08414	expressed protein	1
30438	GATCCTAGGAGGCTAGGACT	GATCCTAGGAGGCTAGG	0	12	-12	30	-30	LOC_Os09g10600	enoyl-[acyl-carrier-protein] reductase [NADH], chloroplast precursor, expressed	3
30482	GATCTGCCAAAAACCGGTTT	GATCTGCCAAAAACCGG	0	8	-8	5	-5	LOC_Os03g15540	protein transporter, putative, expressed	2
30654	GATCGAGCCATAGCAGGCAG	GATCGAGCCATAGCAGG	1	11	-11	8	-8	LOC_Os03g55720	plastoquinol-plastocyanin reductase, putative, expressed	2
30698	GATCCAGATACAGCAGGGCC	GATCCAGATACAGCAGG	0	8	-8	15	-15	LOC_Os10g42724	protein transporter, putative, expressed	2
30758	GATCTGCGTCCACGAGGAGT	GATCTGCGTCCACGAGG	0	12	-12	8	-8	LOC_Os01g70680	gamma-thionins family protein, expressed	1
30777	GATCACCGGAGTACCGGCCG	GATCACCGGAGTACCGG	0	6	-6	8	-8	LOC_Os12g41790	gamma-thionins family protein	2
30811	GATCACCGGCCCATAGGAAC	GATCACCGGCCCATAGG	0	17	-17	14	-14	LOC_Os05g34510	expressed protein	3
30813	GATCCGTTCATCATAGGTTG	GATCCGTTCATCATAGG	0	15	-15	11	-11	LOC_Os05g49290	acyltransferase, putative, expressed	3
30909	GATCAACGATGATATGGATT	GATCAACGATGATATGG	0	39	-39	19	-19	LOC_Os06g04660	oxidoreductase, 2OG-Fe oxygenase family protein, expressed	1
30915	GATCAAGGGTGCTTCGGCGA	GATCAAGGGTGCTTCGG	2	36	-18	20	-10	LOC_Os04g43050	dicer-like protein 4, putative, expressed	1
30945	GATCCCGTTATAACGGGATA	GATCCCGTTATAACGGG	0	11	-11	11	-11	LOC_Os03g52300	conserved hypothetical protein	6
30964	GATCAGTAAAGCTTGGGATG	GATCAGTAAAGCTTGGG	0	7	-7	33	-33	LOC_Os07g01770	GTPase activating protein, putative, expressed	2
30982	GATCTGAATTGGTTCGGTTG	GATCTGAATTGGTTCGG	0	12	-12	6	-6	LOC_Os02g36974	14-3-3-like protein B, putative, expressed	5
31039	GATCTAAACATGCATGGGAA	GATCTAAACATGCATGG	0	65	-65	14	-14	LOC_Os09g23280	pyrrolidone-carboxylate peptidase, putative, expressed	2
31040	GATCGATACATGCATGGTAG	GATCGATACATGCATGG	0	37	-37	23	-23	LOC_Os07g49110	D-alanine-D-alanine ligase, putative, expressed	3
31077	GATCTATAGAGGGGGGGGGG	GATCTATAGAGGGGGGG	0	6	-6	5	-5	LOC_Os05g51110	expressed protein	3
31198	GATCCATGCAATTTGGGCCC	GATCCATGCAATTTGGG	0	17	-17	11	-11	LOC_Os12g36180	auxilin-like protein, putative, expressed	3
31210	GATCCTTGGCCTCATGGCTC	GATCCTTGGCCTCATGG	0	59	-59	17	-17	LOC_Os06g42990	AP2 domain containing protein	2
31229	GATCAGTATGCTGCTGGAGT	GATCAGTATGCTGCTGG	0	7	-7	7	-7	LOC_Os01g49510	esterase/lipase/thioesterase, putative, expressed	2
31232	GATCCAGAAAGAAAGGGAAA	GATCCAGAAAGAAAGGG	0	24	-24	6	-6	LOC_Os06g41030	secreted protein, putative, expressed	2
31263	GATCGTTGTTATTATGGAGC	GATCGTTGTTATTATGG	0	10	-10	6	-6	LOC_Os01g10010	prenylated rab acceptor family protein, putative, expressed	3
31316	GATCCAATCAGTTATGGAGA	GATCCAATCAGTTATGG	0	17	-17	19	-19	LOC_Os04g57150	tafazzin, putative, expressed	2
31360	GATCAGGAAAATGATGGGGG	GATCAGGAAAATGATGG	0	12	-12	9	-9	LOC_Os01g22640	alpha-L-fucosidase 2 precursor, putative, expressed	2
31386	GATCAGAAGAAATCTGGTGA	GATCAGAAGAAATCTGG	0	31	-31	27	-27	LOC_Os11g24570	EMB1796, putative, expressed	1
31416	GATCGACTTTTACATGGGTA	GATCGACTTTTACATGG	0	42	-42	20	-20	LOC_Os10g41770	expressed protein	2
31472	GATCCTTCGTCAAATGGCGC	GATCCTTCGTCAAATGG	0	10	-10	8	-8	LOC_Os03g08100	catalytic/ hydrolase, putative, expressed	2
31480	GATCATCTCGCTGATGGTTG	GATCATCTCGCTGATGG	0	17	-17	7	-7	LOC_Os01g70560	expressed protein	2
31574	GATCTTACTAGACTGGGTGT	GATCTTACTAGACTGGG	0	12	-12	5	-5	LOC_Os04g32310	serine/threonine-protein kinase NAK, putative, expressed	2
31637	GATCAGCCCTCCCTGGGTAT	GATCAGCCCTCCCTGGG	0	61	-61	20	-20	LOC_Os01g27520	asparaginyl-tRNA synthetase, cytoplasmic 3, putative, expressed	3
31714	GATCAATTCTTGACTGGTTA	GATCAATTCTTGACTGG	0	23	-23	22	-22	LOC_Os03g05750	metal ion binding protein, putative, expressed	2
31735	GATCTGCTGTGGAAATGCTC	GATCTGCTGTGGAAATG	0	13	-13	8	-8	LOC_Os02g53120	peptidase, putative, expressed	2
31777	GATCAGGACATGAAATGGAT	GATCAGGACATGAAATG	0	27	-27	31	-31	LOC_Os12g42876	5-methyltetrahydropteroyltriglutamate--homocysteine methyltransferase, putative, expressed	2
31782	GATCCAAATACATAATGAAA	GATCCAAATACATAATG	0	27	-27	9	-9	LOC_Os09g07820	exosome complex exonuclease RRP41, putative, expressed	5
31846	GATCACATATTCACATGATA	GATCACATATTCACATG	5	76	-15.2	28	-5.6	LOC_Os01g05990	histone H2B.1, putative, expressed	3
31848	GATCTAAAGTTCACATGTTC	GATCTAAAGTTCACATG	0	83	-83	11	-11	LOC_Os02g47744	SANT/MYB protein, putative, expressed	2
31869	GATCATATGCATGCATGCGA	GATCATATGCATGCATG	0	18	-18	15	-15	LOC_Os01g40590	protein kinase APK1A, chloroplast precursor, putative, expressed	2
32002	GATCTTCATTGTAAATGATT	GATCTTCATTGTAAATG	0	24	-24	7	-7	LOC_Os09g32680	cyclin-C, putative, expressed	3
32026	GATCAATTGCTTAGATGTTG	GATCAATTGCTTAGATG	0	21	-21	9	-9	LOC_Os05g49120	CTD-phosphatase-like protein, putative, expressed	2
32034	GATCTCCATTTAAGTGGCAG	GATCTCCATTTAAGTGG	0	11	-11	11	-11	LOC_Os01g17170	magnesium-protoporphyrin IX monomethyl ester cyclase,chloroplast precursor, putative, expressed	2
32072	GATCCTTGCAAACAATGAAA	GATCCTTGCAAACAATG	0	29	-29	22	-22	LOC_Os01g58400	protein binding protein, putative, expressed	3
32104	GATCTACATACTCCATGTTA	GATCTACATACTCCATG	0	36	-36	6	-6	LOC_Os01g15780	transferase, transferring glycosyl groups, putative, expressed	3
32243	GATCCATTTGGAGTTGGATT	GATCCATTTGGAGTTGG	0	6	-6	5	-5	LOC_Os02g05440	expressed protein	3
32251	GATCCTGGAACAAAATGAAC	GATCCTGGAACAAAATG	0	36	-36	8	-8	LOC_Os02g48010	nuclear matrix constituent protein 1, putative, expressed	3
32259	GATCTGCAACTAGAATGGTG	GATCTGCAACTAGAATG	0	18	-18	9	-9	LOC_Os01g33540	transposon protein, putative, unclassified, expressed	2
32294	GATCTCTCGCGTCGTGGTCA	GATCTCTCGCGTCGTGG	0	64	-64	49	-49	LOC_Os02g52150	heat shock 22 kDa protein, mitochondrial precursor, putative, expressed	2
32309	GATCTATAAATTTGTGGAGT	GATCTATAAATTTGTGG	0	7	-7	7	-7	LOC_Os01g08280	expressed protein	3
32313	GATCCGCCCTCCTTTGGTTC	GATCCGCCCTCCTTTGG	0	42	-42	8	-8	LOC_Os06g06460	histone H3, putative, expressed	2
32319	GATCGATGGTGACAATGGTC	GATCGATGGTGACAATG	0	23	-23	16	-16	LOC_Os01g54390	RNA-binding S4, putative, expressed	2
32385	GATCATTGTTTACTTGGTTT	GATCATTGTTTACTTGG	0	36	-36	5	-5	LOC_Os03g63320	SAM domain family protein, expressed	2
32411	GATCGTAGGAGTTAATGCTG	GATCGTAGGAGTTAATG	10	69	-6.9	86	-8.6	LOC_Os01g62420	triosephosphate isomerase, cytosolic, putative, expressed	2
32423	GATCCTCCAGAATCATGTAA	GATCCTCCAGAATCATG	0	36	-36	10	-10	LOC_Os06g22654	expressed protein	3
32446	GATCCTGAGTTCTTTGGAGT	GATCCTGAGTTCTTTGG	0	10	-10	12	-12	LOC_Os03g46190	parafibromin, putative, expressed	5
32511	GATCAGCGCTACAAATGAGT	GATCAGCGCTACAAATG	0	14	-14	14	-14	LOC_Os01g60270	WUSCHEL-related homeobox 14, putative, expressed	5
32582	GATCGAGAAACCAAATGAGA	GATCGAGAAACCAAATG	0	20	-20	8	-8	LOC_Os03g07890	mitochondrial carrier-like protein, putative, expressed	6
32629	GATCCAGTCCAACGTGGTGG	GATCCAGTCCAACGTGG	0	40	-40	21	-21	LOC_Os02g52920	transmembrane emp24 domain-containing protein 10 precursor, putative, expressed	1
32657	GATCTTGAAATCAAATGCAT	GATCTTGAAATCAAATG	8	111	-13.875	51	-6.375	LOC_Os01g34614	DNA-directed RNA polymerases I, II, and III 7.3 kDa polypeptide, putative, expressed	2
32660	GATCAGCTCCAGCAATGTTC	GATCAGCTCCAGCAATG	0	24	-24	8	-8	LOC_Os12g38180	heat shock cognate 70 kDa protein 2, putative, expressed	1
32727	GATCCCTTGCGGCAATGTCA	GATCCCTTGCGGCAATG	0	12	-12	5	-5	LOC_Os05g09490	proteasome subunit beta type 7-A precursor, putative, expressed	1
32759	GATCAATGGTGACGTGGTGT	GATCAATGGTGACGTGG	0	15	-15	8	-8	LOC_Os03g61740	sex determination protein tasselseed-2, putative, expressed	2
32798	GATCATATTATTGAATGAGA	GATCATATTATTGAATG	0	19	-19	7	-7	LOC_Os02g47610	isoflavone reductase, putative, expressed	3
32833	GATCACCCTCGACGTGGCGC	GATCACCCTCGACGTGG	0	5	-5	8	-8	LOC_Os10g35070	alpha-galactosidase precursor, putative, expressed	1
32850	GATCCCTCGCGTGTTGGTGA	GATCCCTCGCGTGTTGG	0	12	-12	14	-14	LOC_Os02g49070	ZAC, putative, expressed	1
32900	GATCGATTACTCGTCTGCCT	GATCGATTACTCGTCTG	0	37	-37	9	-9	LOC_Os08g33390	HECT domain and RCC1-like domain-containing protein 2, putative, expressed	3
32955	GATCTTGGATTGTGCTGTAA	GATCTTGGATTGTGCTG	0	6	-6	11	-11	LOC_Os05g12260	CAPIP1, putative, expressed	2
32968	GATCTGATGCGTATCTGCGC	GATCTGATGCGTATCTG	0	18	-18	7	-7	LOC_Os06g44540	protein HOTHEAD precursor, putative, expressed	2
32973	GATCCATGGTGGGTCTGAGA	GATCCATGGTGGGTCTG	0	15	-15	16	-16	LOC_Os07g07280	expressed protein	2
32979	GATCATTGGTTGGTCTGATA	GATCATTGGTTGGTCTG	0	11	-11	10	-10	LOC_Os10g41820	dynamin-related protein 1C, putative, expressed	2
33006	GATCTTATCAAAGGATGATA	GATCTTATCAAAGGATG	8	57	-7.125	51	-6.375	LOC_Os01g71230	nascent polypeptide-associated complex alpha subunit-like protein 3, putative, expressed	3
33033	GATCATCATTGTGTATGGGT	GATCATCATTGTGTATG	0	19	-19	11	-11	LOC_Os03g58960	palmitoyltransferase ZDHHC20, putative, expressed	1
33051	GATCTCCAACTTCCCTGACT	GATCTCCAACTTCCCTG	0	26	-26	17	-17	LOC_Os09g38030	UTP--glucose-1-phosphate uridylyltransferase, putative, expressed	3
33093	GATCACGGCAGAGGATGAGA	GATCACGGCAGAGGATG	0	11	-11	5	-5	LOC_Os02g55180	ubiquitin carboxyl-terminal hydrolase family protein, expressed	2
33178	GATCGGTGCAGACTCTGTCG	GATCGGTGCAGACTCTG	0	37	-37	5	-5	LOC_Os05g41230	BRASSINOSTEROID INSENSITIVE 1-associated receptor kinase 1 precursor, putative, expressed	2
33219	GATCATACTATATGATGGCC	GATCATACTATATGATG	7	45	-6.42857	52	-7.42857	LOC_Os03g64080	retrotransposon protein, putative, unclassified	6
33242	GATCATTTGAAGAACTGAGA	GATCATTTGAAGAACTG	0	61	-61	11	-11	LOC_Os03g60690	pentatricopeptide repeat-containing protein, putative, expressed	2
33258	GATCTGGGGACAGCCTGTGG	GATCTGGGGACAGCCTG	6	58	-9.66667	34	-5.66667	LOC_Os01g16890	60S ribosomal protein L30, putative, expressed	2
33286	GATCTTTCATGTTGCTGACT	GATCTTTCATGTTGCTG	0	58	-58	39	-39	LOC_Os05g29010	DNA primase small subunit, putative, expressed	2
33287	GATCAGTGATGTTGCTGCTC	GATCAGTGATGTTGCTG	8	65	-8.125	53	-6.625	LOC_Os06g21480	60S ribosomal protein L31, putative, expressed	2
33317	GATCATCTTCACTGATGTTG	GATCATCTTCACTGATG	2	58	-29	17	-8.5	LOC_Os02g28830	UDP-N-acetylglucosamine--peptide N-acetylglucosaminyltransferase SEC, putative, expressed	1
33348	GATCCGATAATGAACTGAGT	GATCCGATAATGAACTG	0	13	-13	87	-87	LOC_Os07g32660	L-ascorbate oxidase homolog precursor, putative, expressed	2
33414	GATCTGCAATTATTATGCCT	GATCTGCAATTATTATG	0	10	-10	18	-18	LOC_Os03g41530	single-strand binding protein family protein, expressed	2
33449	GATCCCTGGTTTTGCTGGCA	GATCCCTGGTTTTGCTG	0	52	-52	25	-25	LOC_Os06g40360	EIN3-binding F-box protein 1, putative, expressed	2
33530	GATCACCGGCCGCGCTGTCA	GATCACCGGCCGCGCTG	0	20	-20	5	-5	LOC_Os05g06110	villin-1, putative, expressed	1
33539	GATCAAAGGCAAATCTGAGC	GATCAAAGGCAAATCTG	0	26	-26	9	-9	LOC_Os06g43980	expressed protein	2
33653	GATCATGCCTGAATCTGTGA	GATCATGCCTGAATCTG	0	84	-84	8	-8	LOC_Os04g09550	expressed protein	6
33697	GATCCAACTTTCTGATGCAT	GATCCAACTTTCTGATG	0	30	-30	6	-6	LOC_Os03g51160	fb27, putative, expressed	5
33722	GATCATACACAATACTGGTA	GATCATACACAATACTG	0	18	-18	26	-26	LOC_Os01g46590	expressed protein	2
33740	GATCTGGATTTGCGCTGTGA	GATCTGGATTTGCGCTG	0	24	-24	21	-21	LOC_Os12g29550	expressed protein	1
33863	GATCAGAGCACGATATGTCA	GATCAGAGCACGATATG	0	49	-49	12	-12	LOC_Os02g01070	FG-GAP repeat family protein, expressed	3
33877	GATCTTGAGCTACACTGAAC	GATCTTGAGCTACACTG	0	12	-12	14	-14	LOC_Os12g29330	NAC domain-containing protein 71, putative, expressed	3
33907	GATCGACTGAAAGGCTGAAT	GATCGACTGAAAGGCTG	0	17	-17	23	-23	LOC_Os12g42610	axial regulator YABBY2, putative, expressed	2
33930	GATCGGAACTGCATCTGTCA	GATCGGAACTGCATCTG	0	36	-36	16	-16	LOC_Os01g16960	pyruvate kinase, cytosolic isozyme, putative, expressed	1
33949	GATCGCTGCAATGGATGGGA	GATCGCTGCAATGGATG	0	14	-14	6	-6	LOC_Os07g27980	hypothetical protein	6
33988	GATCCGTATGCCTACTGGCC	GATCCGTATGCCTACTG	0	13	-13	15	-15	LOC_Os02g54110	nodulin-like protein, putative, expressed	1
33989	GATCAATTTGCCTACTGTCC	GATCAATTTGCCTACTG	0	26	-26	33	-33	LOC_Os01g55150	transcription factor RF2b, putative, expressed	2
34048	GATCAGTGATTGTGATGATG	GATCAGTGATTGTGATG	0	11	-11	13	-13	LOC_Os02g30420	expressed protein	2
34062	GATCATTGTATCCACTGGGG	GATCATTGTATCCACTG	0	18	-18	5	-5	LOC_Os05g35740	Pi starvation-induced protein, putative, expressed	3
34148	GATCTTGACTTCGTATGTGT	GATCTTGACTTCGTATG	0	19	-19	5	-5	LOC_Os06g10620	transcription elongation factor SPT5 homolog 1, putative, expressed	3
34156	GATCGATAACAAAACTGTGA	GATCGATAACAAAACTG	0	37	-37	8	-8	LOC_Os01g44310	dnaJ domain containing protein, expressed	2
34160	GATCGCTTCGAGCACTGTAA	GATCGCTTCGAGCACTG	0	5	-5	24	-24	LOC_Os04g40380	expressed protein	2
34227	GATCTGGATTGAGTCTGCTG	GATCTGGATTGAGTCTG	0	12	-12	25	-25	LOC_Os01g33650	hypothetical protein	2
34237	GATCATGTACATTTCTGTAG	GATCATGTACATTTCTG	0	27	-27	8	-8	LOC_Os12g32580	expressed protein	2
34272	GATCTTCCACCAAACTGGAA	GATCTTCCACCAAACTG	0	23	-23	8	-8	LOC_Os07g02760	F-box domain containing protein, expressed	1
34308	GATCTATCAAGGTGCTGACT	GATCTATCAAGGTGCTG	0	23	-23	42	-42	LOC_Os01g69230	protein binding protein, putative, expressed	2
34352	GATCCGGTCTGAAACTGTTG	GATCCGGTCTGAAACTG	3	214	-71.3333	33	-11	LOC_Os08g10560	histone-like transcription factor and archaeal histone family protein	2
34385	GATCGTGTCATCGTGTGGTG	GATCGTGTCATCGTGTG	0	12	-12	5	-5	LOC_Os08g37130	short-chain dehydrogenase/reductase SDR, putative, expressed	2
34421	GATCAAATCAAACCGTGTTT	GATCAAATCAAACCGTG	0	14	-14	5	-5	LOC_Os04g39950	expressed protein	2
34441	GATCAGATACTCGTGTGATA	GATCAGATACTCGTGTG	0	17	-17	15	-15	LOC_Os03g18200	heat shock protein binding protein, putative, expressed	2
34471	GATCACTAGAAACCTTGCAT	GATCACTAGAAACCTTG	0	14	-14	7	-7	LOC_Os03g49126	expressed protein	2
34479	GATCCCTTTCAACCTTGCTT	GATCCCTTTCAACCTTG	3	40	-13.3333	45	-15	LOC_Os03g27840	splicing factor, arginine/serine-rich 16, putative, expressed	2
34530	GATCAGCAGCTGTTGTGTGT	GATCAGCAGCTGTTGTG	0	25	-25	13	-13	LOC_Os06g45300	serine/threonine protein kinase, putative, expressed	2
34541	GATCATTTGTGTTATTGTGA	GATCATTTGTGTTATTG	6	62	-10.3333	40	-6.66667	LOC_Os01g15830	peroxidase 72 precursor, putative, expressed	2
34586	GATCTGAAATTGTTGTGAAT	GATCTGAAATTGTTGTG	0	18	-18	24	-24	LOC_Os01g16080	expressed protein	2
34610	GATCTAAACAAAACTTGCAC	GATCTAAACAAAACTTG	0	17	-17	8	-8	LOC_Os08g10608	40S ribosomal protein S11, putative, expressed	3
34687	GATCCGAATAACCCTTGAGC	GATCCGAATAACCCTTG	0	37	-37	17	-17	LOC_Os12g40780	ankyrin-2, putative, expressed	2
34697	GATCATATATAGGCTTGCAA	GATCATATATAGGCTTG	0	10	-10	5	-5	LOC_Os09g37760	DNA binding protein, putative, expressed	2
34700	GATCACATATTGCAGTGGAG	GATCACATATTGCAGTG	1	32	-32	43	-43	LOC_Os03g42840	calcineurin B-like protein 3, putative, expressed	2
34704	GATCAAACATGCTAGTGCTA	GATCAAACATGCTAGTG	0	15	-15	6	-6	LOC_Os06g41384	zinc finger C-x8-C-x5-C-x3-H type family protein, expressed	1
34757	GATCTCGCATCGCCGTGACC	GATCTCGCATCGCCGTG	0	45	-45	9	-9	LOC_Os01g67250	N terminus of Rad21 / Rec8 like protein, expressed	2
34760	GATCTGTGAATGTCGTGATT	GATCTGTGAATGTCGTG	0	27	-27	34	-34	LOC_Os03g25070	CDPK-related protein kinase, putative, expressed	2
34879	GATCGCGAAAGGCCTTGCTC	GATCGCGAAAGGCCTTG	0	14	-14	10	-10	LOC_Os02g08490	chaperone clpB 1, putative, expressed	1
34893	GATCCAGTCTCTCAGTGCTG	GATCCAGTCTCTCAGTG	0	21	-21	8	-8	LOC_Os02g55940	ribosomal protein S15 containing protein, expressed	2
35020	GATCTAGCTAAACATTGTGT	GATCTAGCTAAACATTG	0	21	-21	15	-15	LOC_Os03g59300	expressed protein	2
35021	GATCTTTTACAACATTGCAG	GATCTTTTACAACATTG	0	12	-12	13	-13	LOC_Os07g07000	syntaxin 132, putative, expressed	2
35023	GATCGTAAATAACATTGTTT	GATCGTAAATAACATTG	1	18	-18	14	-14	LOC_Os03g63330	aspartokinase, putative, expressed	2
35030	GATCACACATCAGATTGAAG	GATCACACATCAGATTG	0	24	-24	13	-13	LOC_Os11g05700	multidrug resistance-associated protein 14, putative, expressed	3
35060	GATCCTCTGCGTGCTTGTAA	GATCCTCTGCGTGCTTG	0	33	-33	16	-16	LOC_Os02g23823	helix-loop-helix DNA-binding domain containing protein, expressed	5
35094	GATCTGTTTTTATGGTGCCT	GATCTGTTTTTATGGTG	0	10	-10	56	-56	LOC_Os08g09700	F-box domain containing protein, expressed	5
35116	GATCGCGTCACATTGTGTAG	GATCGCGTCACATTGTG	0	13	-13	6	-6	LOC_Os08g33640	expressed protein	2
35201	GATCAAATATGATTGTGCAT	GATCAAATATGATTGTG	0	29	-29	14	-14	LOC_Os09g34030	expressed protein	2
35254	GATCCTTGTCTTCTGTGTTG	GATCCTTGTCTTCTGTG	14	74	-5.28571	93	-6.64286	LOC_Os07g32430	pre-mRNA-splicing factor ATP-dependent RNA helicase PRP16, putative, expressed	2
35281	GATCGAGTGCTCTATTGCAA	GATCGAGTGCTCTATTG	9	46	-5.11111	108	-12	LOC_Os11g46240	ATP binding protein, putative, expressed	2
35290	GATCAAGTTGAATCTTGTTG	GATCAAGTTGAATCTTG	1	11	-11	5	-5	LOC_Os08g41580	ubiquitin carboxyl-terminal hydrolase 1, putative, expressed	2
35410	GATCGCTACAGCCATTGAAG	GATCGCTACAGCCATTG	0	7	-7	14	-14	LOC_Os03g17210	expressed protein	2
35423	GATCGGAAAACTACTTGTAC	GATCGGAAAACTACTTG	0	31	-31	17	-17	LOC_Os01g58290	cucumisin precursor, putative, expressed	2
35447	GATCAGGAACTAGGGTGAAA	GATCAGGAACTAGGGTG	0	7	-7	7	-7	LOC_Os01g08680	expressed protein	2
35464	GATCTGTTGTCCAATTGTTT	GATCTGTTGTCCAATTG	0	54	-54	15	-15	LOC_Os01g16600	expressed protein	2
35476	GATCTCTTGATGTATTGAAT	GATCTCTTGATGTATTG	0	15	-15	17	-17	LOC_Os02g07760	succinate semialdehyde dehydrogenase, mitochondrial precursor, putative, expressed	2
35535	GATCATCTTCGCCTTTGCTG	GATCATCTTCGCCTTTG	0	20	-20	5	-5	LOC_Os12g21754	expressed protein	3
35538	GATCAGGTTGGCCTTTGTGG	GATCAGGTTGGCCTTTG	0	31	-31	30	-30	LOC_Os04g53350	expressed protein	2
35588	GATCAGATGCCGCCAATTCA	GATCAGATGCCGCCAAT	0	21	-21	5	-5	LOC_Os02g15220	DNA binding protein, putative, expressed	1
35590	GATCATTAGATGCCAATTCT	GATCATTAGATGCCAAT	0	23	-23	5	-5	LOC_Os04g36800	3-oxoacyl-synthase I, chloroplast precursor, putative, expressed	2
35604	GATCCAAAATAATGTTGGTT	GATCCAAAATAATGTTG	0	19	-19	6	-6	LOC_Os01g52304	NB-ARC domain containing protein, expressed	1
35605	GATCTCTTCTCTTGTTGTCC	GATCTCTTCTCTTGTTG	0	12	-12	5	-5	LOC_Os10g03690	F-box domain containing protein, expressed	2
35752	GATCGGGGAATCAGTTGACG	GATCGGGGAATCAGTTG	0	8	-8	10	-10	LOC_Os04g54190	serine/threonine-protein kinase receptor precursor, putative, expressed	1
35802	GATCGATGGTTGGTTTGCGA	GATCGATGGTTGGTTTG	0	32	-32	8	-8	LOC_Os02g20410	guanylate-binding protein, N-terminal domain containing protein, expressed	2
35815	GATCTTATCCTCAAAATGAC	GATCTTATCCTCAAAAT	0	19	-19	21	-21	LOC_Os04g38630	ATP-dependent RNA helicase SUV3, mitochondrial precursor, putative, expressed	2
35829	GATCTGGGGTTGGAAATGGA	GATCTGGGGTTGGAAAT	0	20	-20	5	-5	LOC_Os01g18880	expressed protein	2
35839	GATCAGCATATCTCTTGTAC	GATCAGCATATCTCTTG	0	26	-26	5	-5	LOC_Os03g03430	hemolysin, putative, expressed	2
35896	GATCTATTACCTCAAATAAA	GATCTATTACCTCAAAT	0	19	-19	9	-9	LOC_Os12g16650	cyclopropane fatty acid synthase, putative, expressed	2
35918	GATCGGTGTTTGTCTTGCCC	GATCGGTGTTTGTCTTG	0	14	-14	10	-10	LOC_Os01g57930	cardiolipin synthetase, putative, expressed	2
35934	GATCACTTGCTGATTTGAAA	GATCACTTGCTGATTTG	0	24	-24	12	-12	LOC_Os02g10590	FK506 binding protein, putative, expressed	2
35992	GATCACCGATATGAAATAAA	GATCACCGATATGAAAT	0	42	-42	6	-6	LOC_Os04g40850	26S proteasome non-ATPase regulatory subunit 6, putative, expressed	3
36053	GATCAAGATTTCTTTTGGCA	GATCAAGATTTCTTTTG	0	23	-23	6	-6	LOC_Os07g05240	retrotransposon protein, putative, unclassified	3
36062	GATCGGTCAGAGTTTTGACA	GATCGGTCAGAGTTTTG	0	19	-19	32	-32	LOC_Os04g57720	OsRR6 - Rice type-A response regulator, expressed	2
36080	GATCCATGGCTTCAAATTCT	GATCCATGGCTTCAAAT	0	48	-48	20	-20	LOC_Os03g22370	ultraviolet-B-repressible protein, putative, expressed	2
36094	GATCAGAAGTTGAGTTGTGT	GATCAGAAGTTGAGTTG	0	15	-15	36	-36	LOC_Os11g19700	cycloeucalenol cycloisomerase, putative, expressed	2
36115	GATCAACTCGCTCTTTGAAC	GATCAACTCGCTCTTTG	0	13	-13	9	-9	LOC_Os06g36490	EREBP-4 like protein, putative, expressed	3
36144	GATCCAGCCCATTAAATGAA	GATCCAGCCCATTAAAT	4	95	-23.75	33	-8.25	LOC_Os07g25420	26S proteasome non-ATPase regulatory subunit 8, putative, expressed	3
36147	GATCAGTTTGATTAAATTTC	GATCAGTTTGATTAAAT	0	12	-12	13	-13	LOC_Os03g44800	expressed protein	2
36148	GATCTTTACTATTAAATATA	GATCTTTACTATTAAAT	0	24	-24	21	-21	LOC_Os03g42280	B3 DNA binding domain containing protein, expressed	1
36164	GATCATACATATTCTTGTCC	GATCATACATATTCTTG	0	27	-27	6	-6	LOC_Os03g54980	PTD008 protein, putative, expressed	3
36170	GATCTACATACTAGTTGCTT	GATCTACATACTAGTTG	0	87	-87	21	-21	LOC_Os08g35870	F-box domain containing protein, expressed	2
36216	GATCATCAGTCAAAAATGAG	GATCATCAGTCAAAAAT	0	11	-11	20	-20	LOC_Os04g04020	protein transport protein Sec24-like, putative, expressed	3
36218	GATCGATTTTCAAAAATGGC	GATCGATTTTCAAAAAT	0	12	-12	5	-5	LOC_Os03g62490	mitochondrial prohibitin complex protein 2, putative, expressed	3
36232	GATCCCTTCATTGAAATCCT	GATCCCTTCATTGAAAT	0	8	-8	31	-31	LOC_Os02g56000	26S protease regulatory subunit 6A, putative, expressed	3
36233	GATCTCTATCTTGAAATGAC	GATCTCTATCTTGAAAT	0	74	-74	13	-13	LOC_Os11g38030	CDK5RAP1-like protein, putative, expressed	2
36287	GATCTTTGTAGTATTTGGAC	GATCTTTGTAGTATTTG	0	12	-12	14	-14	LOC_Os09g32030	expressed protein	2
36304	GATCAGATTGTTCTTTGATG	GATCAGATTGTTCTTTG	0	17	-17	22	-22	LOC_Os11g09850	expressed protein	2
36345	GATCATGAGCTGGGTTGTTG	GATCATGAGCTGGGTTG	0	34	-34	7	-7	LOC_Os03g55590	DNA binding protein, putative, expressed	2
36376	GATCATGCATTTGTTTGTCA	GATCATGCATTTGTTTG	0	36	-36	15	-15	LOC_Os10g03780	F-box domain containing protein, expressed	5
36398	GATCCACATACAGAAATCTC	GATCCACATACAGAAAT	8	73	-9.125	44	-5.5	LOC_Os01g47330	50S ribosomal protein L12-1, chloroplast precursor, putative, expressed	3
36442	GATCAGACAACAGTTTGGTG	GATCAGACAACAGTTTG	0	11	-11	7	-7	LOC_Os09g32240	lipid binding protein, putative, expressed	3
36450	GATCCTAGCAAATTTTGTTT	GATCCTAGCAAATTTTG	0	43	-43	11	-11	LOC_Os12g41620	nucleotide binding protein, putative, expressed	2
36461	GATCGACCTCGCCAAATCGC	GATCGACCTCGCCAAAT	0	40	-40	12	-12	LOC_Os10g39710	strictosidine synthase, putative, expressed	1
36463	GATCCATCAAGAGAAATAAG	GATCCATCAAGAGAAAT	6	74	-12.3333	38	-6.33333	LOC_Os02g01332	60S ribosomal protein L9, putative, expressed	3
36478	GATCTTGGCGAAACAATTTT	GATCTTGGCGAAACAAT	0	18	-18	15	-15	LOC_Os01g73690	antiporter/ drug transporter/ transporter, putative, expressed	2
36483	GATCCCCGGATTTCTTGTTG	GATCCCCGGATTTCTTG	0	19	-19	9	-9	LOC_Os02g32250	retrotransposon protein, putative, unclassified, expressed	1
36512	GATCACATGACACTTTGCTT	GATCACATGACACTTTG	0	29	-29	7	-7	LOC_Os05g11550	serine/threonine-protein phosphatase 5, putative, expressed	2
36524	GATCCACTCCAATTTTGTGG	GATCCACTCCAATTTTG	0	14	-14	11	-11	LOC_Os05g01990	ATP binding protein, putative, expressed	2
36534	GATCCCCGGTAATTTTGTAG	GATCCCCGGTAATTTTG	0	18	-18	10	-10	LOC_Os05g05140	expressed protein	2
36585	GATCCATTCTTGTGTTGTCA	GATCCATTCTTGTGTTG	0	23	-23	16	-16	LOC_Os01g56990	guanine nucleotide exchange factor-related protein, putative, expressed	2
36611	GATCTCTCAGCTTTTTGGCA	GATCTCTCAGCTTTTTG	0	12	-12	8	-8	LOC_Os03g17240	protein binding protein, putative, expressed	2
36650	GATCACCACAAAAGTTGGTT	GATCACCACAAAAGTTG	0	19	-19	10	-10	LOC_Os07g07250	eukaryotic translation initiation factor 3 subunit 6, putative, expressed	2
36719	GATCCATGCTTTGGTTGATA	GATCCATGCTTTGGTTG	0	11	-11	18	-18	LOC_Os07g07530	expressed protein	1
36721	GATCTGCTGTTTGGTTGCAG	GATCTGCTGTTTGGTTG	0	32	-32	6	-6	LOC_Os10g09870	receptor expression-enhancing protein 1, putative, expressed	2
36768	GATCCATGGCTCGAAATCTC	GATCCATGGCTCGAAAT	1	10	-10	21	-21	LOC_Os11g10100	mitogen-activated kinase kinase kinase alpha, putative, expressed	1
36769	GATCAGGTTGTCGAAATGCA	GATCAGGTTGTCGAAAT	0	6	-6	5	-5	LOC_Os07g38540	40S ribosomal protein S13, putative, expressed	2
36865	GATCATGCAAATGTAATTAT	GATCATGCAAATGTAAT	0	8	-8	13	-13	LOC_Os03g04960	cysteinyl-tRNA synthetase, putative, expressed	3
36899	GATCCACCCACTTCCATTTA	GATCCACCCACTTCCAT	0	21	-21	9	-9	LOC_Os03g10990	retinoblastoma-binding protein-like, putative, expressed	3
36912	GATCAGTTCCTTTCAATACA	GATCAGTTCCTTTCAAT	0	20	-20	7	-7	LOC_Os10g40540	3-hydroxyisobutyryl-CoA hydrolase/ catalytic, putative, expressed	3
36954	GATCTCTCTTGGAACATCAA	GATCTCTCTTGGAACAT	0	34	-34	13	-13	LOC_Os06g48700	expressed protein	2
37038	GATCAAAAGTTGAACATGAA	GATCAAAAGTTGAACAT	0	20	-20	7	-7	LOC_Os06g41880	subtilisin-like protease precursor, putative, expressed	5
37064	GATCCTGATGGTTCCATCTG	GATCCTGATGGTTCCAT	0	11	-11	8	-8	LOC_Os01g49290	guanine nucleotide-binding protein beta subunit-like protein, putative, expressed	3
37076	GATCGACTATAAAGAATAAA	GATCGACTATAAAGAAT	8	93	-11.625	41	-5.125	LOC_Os01g57004	adhesive/proline-rich protein, putative, expressed	2
37120	GATCTCGTTGATAACATTTG	GATCTCGTTGATAACAT	0	6	-6	7	-7	LOC_Os01g08280	expressed protein	2
37124	GATCATCCTCCTCACATAGT	GATCATCCTCCTCACAT	0	24	-24	8	-8	LOC_Os03g61760	squamosa promoter-binding-like protein 12, putative, expressed	3
37160	GATCGGTTCACATCAATCGA	GATCGGTTCACATCAAT	0	20	-20	6	-6	LOC_Os06g29490	expressed protein	1
37173	GATCTATGAATAATAATGTC	GATCTATGAATAATAAT	0	13	-13	10	-10	LOC_Os10g21460	expressed protein	5
37194	GATCAGCAGATTCACATCAA	GATCAGCAGATTCACAT	0	65	-65	16	-16	LOC_Os03g22519	expressed protein	3
37257	GATCTTCTGTTCCTAATGCG	GATCTTCTGTTCCTAAT	0	20	-20	23	-23	LOC_Os01g60660	methionyl-tRNA synthetase, putative, expressed	1
37290	GATCAGAATTTCACCATTTA	GATCAGAATTTCACCAT	0	48	-48	29	-29	LOC_Os09g39640	protein kinase, putative, expressed	2
37335	GATCCTCTTTAGCTAATCAA	GATCCTCTTTAGCTAAT	0	14	-14	7	-7	LOC_Os02g11830	coatomer subunit beta, putative, expressed	3
37340	GATCATTCTGAAAACATGAA	GATCATTCTGAAAACAT	0	12	-12	5	-5	LOC_Os06g13210	peptide transporter PTR2, putative, expressed	3
37423	GATCATTTATTCTACATATC	GATCATTTATTCTACAT	0	19	-19	5	-5	LOC_Os08g05320	expressed protein	3
37430	GATCAATTAATGACCATGAA	GATCAATTAATGACCAT	0	11	-11	7	-7	LOC_Os04g58160	fiber protein Fb34, putative, expressed	3
37456	GATCACCTCGTCAGAATATT	GATCACCTCGTCAGAAT	0	17	-17	33	-33	LOC_Os07g27180	TPR Domain containing protein, expressed	2
37542	GATCTGTTGATAAACATTGC	GATCTGTTGATAAACAT	0	26	-26	27	-27	LOC_Os08g35930	F-box domain containing protein, expressed	2
37573	GATCAAATATACTCCATTTC	GATCAAATATACTCCAT	0	62	-62	13	-13	LOC_Os01g08310	serine/threonine protein phosphatase 2A 59 kDa regulatory subunit Bgamma isoform, putative, expressed	2
37588	GATCAAAATGTCTCAATACA	GATCAAAATGTCTCAAT	0	6	-6	15	-15	LOC_Os06g49150	exostosin-3, putative, expressed	1
37668	GATCCAGGGCTGTGAATTGC	GATCCAGGGCTGTGAAT	0	11	-11	10	-10	LOC_Os01g10010	prenylated rab acceptor family protein, putative, expressed	2
37697	GATCAATATTGCTTAATGGC	GATCAATATTGCTTAAT	0	84	-84	19	-19	LOC_Os03g62740	esterase precursor, putative, expressed	3
37705	GATCTACCATAGGACATAGG	GATCTACCATAGGACAT	0	31	-31	8	-8	LOC_Os03g12879	expressed protein	1
37742	GATCTGGTGCTGTCAATGGA	GATCTGGTGCTGTCAAT	7	42	-6	54	-7.71429	LOC_Os06g51490	PHD-finger family protein, expressed	2
37849	GATCGTCATTCTTGAATCAT	GATCGTCATTCTTGAAT	0	21	-21	12	-12	LOC_Os03g18500	mitochondrial import inner membrane translocase subunit tim22, putative, expressed	1
37923	GATCTGCCGTCTGGAATAGA	GATCTGCCGTCTGGAAT	0	32	-32	14	-14	LOC_Os03g62090	CESA5 - cellulose synthase, expressed	2
37955	GATCCCCAAACTGACATGTT	GATCCCCAAACTGACAT	0	20	-20	33	-33	LOC_Os01g16100	translin family protein, expressed	2
37971	GATCTTTCTTGGGCCATTGT	GATCTTTCTTGGGCCAT	0	17	-17	12	-12	LOC_Os03g61150	expressed protein	2
38011	GATCATCATTGTATAATAAG	GATCATCATTGTATAAT	0	39	-39	57	-57	LOC_Os07g10110	expressed protein	2
38026	GATCTATAATAACAGATGTG	GATCTATAATAACAGAT	0	19	-19	10	-10	LOC_Os02g48190	expressed protein	3
38077	GATCACTGTTCTCTCATAAT	GATCACTGTTCTCTCAT	0	34	-34	8	-8	LOC_Os02g35830	expressed protein	3
38106	GATCAACTATACTAGATTAA	GATCAACTATACTAGAT	0	33	-33	17	-17	LOC_Os02g33610	expressed protein	2
38137	GATCATTTTTATTGCATAGA	GATCATTTTTATTGCAT	0	15	-15	5	-5	LOC_Os04g40130	rf1 protein, mitochondrial precursor, putative, expressed	2
38196	GATCTCATTTCTTGCATTCC	GATCTCATTTCTTGCAT	0	106	-106	46	-46	LOC_Os09g32820	uridine/cytidine kinase-like 1, putative, expressed	3
38276	GATCAAATCCCTTGGATGTT	GATCAAATCCCTTGGAT	0	18	-18	28	-28	LOC_Os03g15800	BTB/POZ, putative, expressed	2
38297	GATCTTGAATTTTGCATGGC	GATCTTGAATTTTGCAT	13	150	-11.5385	87	-6.69231	LOC_Os06g11440	transposon protein, putative, Mutator sub-class, expressed	2
38357	GATCTTCACAAAATCATTTT	GATCTTCACAAAATCAT	0	27	-27	17	-17	LOC_Os05g48520	glyoxal oxidase, putative, expressed	2
38388	GATCAGTTGTTGTAGATTGC	GATCAGTTGTTGTAGAT	0	71	-71	52	-52	LOC_Os02g52270	chaperone protein dnaJ, putative, expressed	2
38416	GATCATCCATGTCGCATGAA	GATCATCCATGTCGCAT	0	25	-25	10	-10	LOC_Os10g30162	small heat shock-like protein, putative, expressed	2
38433	GATCATGACAAGGTCATACT	GATCATGACAAGGTCAT	0	5	-5	12	-12	LOC_Os12g06630	tubby-like protein, putative, expressed	1
38488	GATCAGGTACCACTCATCAT	GATCAGGTACCACTCAT	0	74	-74	15	-15	LOC_Os11g09280	OsPDIL1-1 - Oryza sativa protein disulfide isomerase, expressed	1
38506	GATCTCTCCCTGCAGATTTG	GATCTCTCCCTGCAGAT	0	49	-49	9	-9	LOC_Os06g45340	FKBP-type peptidyl-prolyl cis-trans isomerase 4, chloroplast precursor, putative, expressed	1
38520	GATCGACCCTGTCCGATTTT	GATCGACCCTGTCCGAT	0	13	-13	10	-10	LOC_Os02g51080	geranylgeranyl hydrogenase, putative, expressed	2
38556	GATCAAAACCTAGGCATATT	GATCAAAACCTAGGCAT	0	8	-8	5	-5	LOC_Os06g21480	60S ribosomal protein L31, putative, expressed	3
38560	GATCTTCTAAACTGCATATA	GATCTTCTAAACTGCAT	0	14	-14	6	-6	LOC_Os01g67770	two-component response regulator ARR11, putative, expressed	2
38585	GATCTGTTGTTGCAGATTTA	GATCTGTTGTTGCAGAT	0	31	-31	20	-20	LOC_Os05g47540	phosphoethanolamine N-methyltransferase, putative, expressed	2
38608	GATCATCGTCCGTCGATAAT	GATCATCGTCCGTCGAT	0	26	-26	88	-88	LOC_Os01g60360	ubiquitin-conjugating enzyme E2-17 kDa, putative, expressed	2
38618	GATCAACATGAATGGATTTG	GATCAACATGAATGGAT	0	5	-5	7	-7	LOC_Os03g13730	translocase of chloroplast 34, putative, expressed	3
38623	GATCATTGAACATGGATTTC	GATCATTGAACATGGAT	0	24	-24	8	-8	LOC_Os09g14520	expressed protein	2
38707	GATCTGGATAGCTGCATGTG	GATCTGGATAGCTGCAT	0	27	-27	9	-9	LOC_Os06g05190	DNA repair protein XRCC1, putative, expressed	2
38749	GATCCAAGAAGCCGGATTTG	GATCCAAGAAGCCGGAT	0	44	-44	7	-7	LOC_Os01g74520	ubiquinone biosynthesis methyltransferase COQ5, mitochondrial precursor, putative, expressed	1
38750	GATCTCTGAAGATGGATTCT	GATCTCTGAAGATGGAT	0	12	-12	8	-8	LOC_Os06g33980	tRNA-splicing endonuclease subunit Sen2, putative, expressed	5
38777	GATCCTCAATTCCTCATTCC	GATCCTCAATTCCTCAT	0	45	-45	7	-7	LOC_Os06g08740	expressed protein	2
38823	GATCAAAATGCTTCGATTAG	GATCAAAATGCTTCGAT	0	15	-15	5	-5	LOC_Os06g09660	auxin response factor 19, putative, expressed	2
38860	GATCAGCACAGTTTCATGCA	GATCAGCACAGTTTCAT	0	18	-18	15	-15	LOC_Os03g21810	nardilysin precursor, putative, expressed	2
38862	GATCATTGTGGTTTCATCAC	GATCATTGTGGTTTCAT	0	6	-6	46	-46	LOC_Os03g06620	1,2-dihydroxy-3-keto-5-methylthiopentene dioxygenase 2, putative, expressed	3
38906	GATCCTTGCTGTTCGATGTT	GATCCTTGCTGTTCGAT	0	24	-24	5	-5	LOC_Os01g72890	serine/arginine repetitive matrix protein 1, putative, expressed	2
38945	GATCTATCTAAATTCATATG	GATCTATCTAAATTCAT	0	21	-21	9	-9	LOC_Os10g22730	expressed protein	5
38946	GATCAATCACAATTCATTTC	GATCAATCACAATTCAT	0	30	-30	78	-78	LOC_Os04g38750	plastid-specific 30S ribosomal protein 3, chloroplast precursor, putative, expressed	3
38991	GATCATTTAGCTGGCATGCA	GATCATTTAGCTGGCAT	0	8	-8	5	-5	LOC_Os03g52230	dynamin-2B, putative	5
39013	GATCTCTCTTTTTTCATCAA	GATCTCTCTTTTTTCAT	0	43	-43	16	-16	LOC_Os02g26349	splicing factor, arginine/serine-rich 7, putative, expressed	5
39064	GATCATCTTGTCCTGATTGT	GATCATCTTGTCCTGAT	0	10	-10	8	-8	LOC_Os09g39500	ubiquitin fusion protein, putative, expressed	3
39089	GATCTTTGATGATATATATG	GATCTTTGATGATATAT	6	31	-5.16667	32	-5.33333	LOC_Os03g53070	prenylated Rab receptor 2, putative, expressed	2
39090	GATCCTTCTTCTTATATGAT	GATCCTTCTTCTTATAT	0	26	-26	16	-16	LOC_Os07g02180	3-5 exonuclease family protein, expressed	2
39107	GATCGTGCTTTGAGTATCTT	GATCGTGCTTTGAGTAT	0	24	-24	25	-25	LOC_Os07g41240	cytochrome P450 78A4, putative, expressed	2
39114	GATCAATGCAGAATTATACA	GATCAATGCAGAATTAT	0	50	-50	7	-7	LOC_Os07g01760	alanine aminotransferase 2, putative, expressed	2
39146	GATCAAACGAATTTGATGTG	GATCAAACGAATTTGAT	0	23	-23	14	-14	LOC_Os04g20810	receptor protein kinase-like protein, putative, expressed	5
39185	GATCCTTGACCATGTATTTA	GATCCTTGACCATGTAT	0	21	-21	7	-7	LOC_Os09g38410	sialin, putative, expressed	2
39190	GATCCCAAAATAATTATTTA	GATCCCAAAATAATTAT	0	30	-30	13	-13	LOC_Os05g33940	hsr203J, putative, expressed	2
39200	GATCCCAGGCGTTTTATGTG	GATCCCAGGCGTTTTAT	4	107	-26.75	49	-12.25	LOC_Os02g03730	SWIb domain-containing protein, putative, expressed	2
39218	GATCCCAAAATGCTGATACA	GATCCCAAAATGCTGAT	0	46	-46	24	-24	LOC_Os06g34690	T-complex protein 1 subunit gamma, putative, expressed	3
39301	GATCTAAATTATCTGATTTT	GATCTAAATTATCTGAT	0	44	-44	8	-8	LOC_Os07g28460	transposon protein, putative, unclassified, expressed	5
39303	GATCGATTTTATCTGATGTG	GATCGATTTTATCTGAT	0	33	-33	6	-6	LOC_Os03g41120	expressed protein	2
39337	GATCTTGTCCTATATATGTT	GATCTTGTCCTATATAT	0	26	-26	6	-6	LOC_Os08g08440	expressed protein	2
39339	GATCCAATTTTTTATATGGT	GATCCAATTTTTTATAT	0	37	-37	15	-15	LOC_Os08g43140	expressed protein	3
39347	GATCACTAGTATCCTATATC	GATCACTAGTATCCTAT	0	20	-20	15	-15	LOC_Os03g17600	expressed protein	1
39358	GATCCATTATGATGTATAAT	GATCCATTATGATGTAT	0	34	-34	32	-32	LOC_Os04g53350	expressed protein	2
39395	GATCCACATCAGAATATCCA	GATCCACATCAGAATAT	0	14	-14	20	-20	LOC_Os05g48410	50S ribosomal protein L21, mitochondrial precursor, putative, expressed	3
39433	GATCATGGTAGATTTATTTA	GATCATGGTAGATTTAT	0	88	-88	43	-43	LOC_Os09g33986	proteasome subunit beta type 4 precursor, putative, expressed	1
39441	GATCCTACTATTCTGATGTA	GATCCTACTATTCTGAT	0	20	-20	23	-23	LOC_Os05g27110	expressed protein	2
39511	GATCAATAGACCTGTATAGT	GATCAATAGACCTGTAT	1	33	-33	39	-39	LOC_Os01g56200	regulatory protein NPR1, putative, expressed	2
39526	GATCAAAACCATCTTATTAA	GATCAAAACCATCTTAT	0	25	-25	5	-5	LOC_Os08g29200	polygalacturonase-1 non-catalytic beta subunit precursor, putative, expressed	2
39528	GATCAGTTCTATCTTATTAG	GATCAGTTCTATCTTAT	22	369	-16.7727	153	-6.95455	LOC_Os08g03520	glycine-rich protein 2b, putative, expressed	2
39604	GATCCAAGATTATTTATTTA	GATCCAAGATTATTTAT	0	70	-70	5	-5	LOC_Os07g14850	CESA6 - cellulose synthase, expressed	2
39634	GATCAACATAATGATATATT	GATCAACATAATGATAT	0	65	-65	20	-20	LOC_Os11g03270	nucleoside-triphosphatase, putative	5
39647	GATCTAGAGCTAGCTATAGC	GATCTAGAGCTAGCTAT	0	18	-18	16	-16	LOC_Os06g49800	ubiquitin interaction motif family protein, expressed	1
39688	GATCTTGCAAGAAAACTTAA	GATCTTGCAAGAAAACT	0	30	-30	7	-7	LOC_Os07g38580	zinc ion binding protein, putative, expressed	1
39736	GATCAAAACATTTCTATTAC	GATCAAAACATTTCTAT	0	30	-30	25	-25	LOC_Os02g41630	phenylalanine ammonia-lyase, putative, expressed	3
39789	GATCTACAGTGTGATATGCT	GATCTACAGTGTGATAT	0	20	-20	7	-7	LOC_Os01g70160	protein binding protein, putative, expressed	2
39823	GATCGATGGAATATTATTTT	GATCGATGGAATATTAT	0	74	-74	9	-9	LOC_Os06g30910	abortive infection protein, putative, expressed	2
39848	GATCCACTGTACTTGATTAA	GATCCACTGTACTTGAT	0	25	-25	5	-5	LOC_Os05g47560	serine/threonine-protein kinase SNT7, chloroplast precursor, putative, expressed	2
39850	GATCTTAAAACAAATATTGT	GATCTTAAAACAAATAT	0	25	-25	5	-5	LOC_Os08g02340	60S acidic ribosomal protein P1, putative, expressed	5
39856	GATCTGAGAACTCATATCCG	GATCTGAGAACTCATAT	0	19	-19	13	-13	LOC_Os09g04504	expressed protein	3
39889	GATCATTTCCATATTATCCG	GATCATTTCCATATTAT	0	19	-19	20	-20	LOC_Os10g08940	expressed protein	1
39905	GATCATTTGAACAAACTGAT	GATCATTTGAACAAACT	0	25	-25	28	-28	LOC_Os09g39690	protein neuralized, putative, expressed	2
39924	GATCTAGCATCCTTGATGAT	GATCTAGCATCCTTGAT	0	30	-30	22	-22	LOC_Os01g47770	nudC domain-containing protein 2, putative, expressed	2
39953	GATCAACGGAGGTATATACA	GATCAACGGAGGTATAT	0	5	-5	9	-9	LOC_Os02g22280	retrotransposon protein, putative, unclassified, expressed	5
39977	GATCTGGTCTCTTGTATGCT	GATCTGGTCTCTTGTAT	0	18	-18	9	-9	LOC_Os01g27740	dnaJ domain containing protein, expressed	2
40019	GATCTTGTCTCTGCTATTTG	GATCTTGTCTCTGCTAT	0	89	-89	27	-27	LOC_Os10g35294	fiber protein Fb34, putative, expressed	2
40034	GATCAGCAAATGGGTATCCA	GATCAGCAAATGGGTAT	1	13	-13	5	-5	LOC_Os05g32140	UDP-sulfoquinovose synthase, chloroplast precursor, putative, expressed	2
40041	GATCATGTCATTTGTATGCT	GATCATGTCATTTGTAT	0	20	-20	7	-7	LOC_Os01g62860	aldose reductase, putative, expressed	2
40044	GATCTGTGTAGTATTATTAG	GATCTGTGTAGTATTAT	0	11	-11	5	-5	LOC_Os02g09480	MYB transcription factor TaMYB1, putative, expressed	2
40066	GATCGAACACGCAAACTTAC	GATCGAACACGCAAACT	0	34	-34	29	-29	LOC_Os05g39260	RING-H2 finger protein ATL3C, putative, expressed	2
40175	GATCATCTTCATTATATATA	GATCATCTTCATTATAT	0	24	-24	5	-5	LOC_Os07g05700	expressed protein	2
40177	GATCTGAACAGACCTATTCT	GATCTGAACAGACCTAT	0	13	-13	8	-8	LOC_Os08g29124	expressed protein	2
40179	GATCTTAAGCTACCTATTCC	GATCTTAAGCTACCTAT	0	71	-71	7	-7	LOC_Os04g53200	DNA polymerase III, epsilon subunit, putative, expressed	5
40207	GATCGAGGCCAACTTATCGG	GATCGAGGCCAACTTAT	0	18	-18	16	-16	LOC_Os08g31970	expressed protein	2
40265	GATCCAACTATTGGTATAAC	GATCCAACTATTGGTAT	0	23	-23	11	-11	LOC_Os09g17840	protein transport protein Sec61 alpha subunit isoform 2, putative, expressed	3
40286	GATCTTTTCTATTTTATCAT	GATCTTTTCTATTTTAT	0	26	-26	7	-7	LOC_Os05g01350	AFH1, putative, expressed	2
40307	GATCAGTTTCTGTTGATGGG	GATCAGTTTCTGTTGAT	1	17	-17	9	-9	LOC_Os02g56600	NAC domain-containing protein 76, putative, expressed	2
40343	GATCATTCTTATGTACTGAT	GATCATTCTTATGTACT	0	52	-52	91	-91	LOC_Os03g25970	nucleic acid binding protein, putative, expressed	2
40382	GATCGAAACCCTTCACTTTC	GATCGAAACCCTTCACT	0	26	-26	8	-8	LOC_Os06g06810	membrane-bound transcription factor site 1 protease precursor, putative, expressed	3
40386	GATCGTAGGTGTTGACTTCA	GATCGTAGGTGTTGACT	0	15	-15	14	-14	LOC_Os12g31450	plastid division regulator MinE, putative, expressed	1
40394	GATCATCATGCCCTACTGGA	GATCATCATGCCCTACT	0	5	-5	5	-5	LOC_Os04g48770	ubiquitin fusion degradation protein 1, putative, expressed	7
40434	GATCATTTAAATAAACTTGT	GATCATTTAAATAAACT	0	15	-15	5	-5	LOC_Os07g22494	expressed protein	5
40452	GATCATGCATGCGCACTGCT	GATCATGCATGCGCACT	0	15	-15	5	-5	LOC_Os07g48602	EMB1011, putative, expressed	3
40455	GATCCATTGAGTTCACTGTA	GATCCATTGAGTTCACT	8	71	-8.875	63	-7.875	LOC_Os01g58390	expressed protein	2
40503	GATCTATGTATTGTACTTGT	GATCTATGTATTGTACT	0	30	-30	16	-16	LOC_Os03g21964	expressed protein	2
40560	GATCAGCCTCACTAACTCCA	GATCAGCCTCACTAACT	0	58	-58	19	-19	LOC_Os12g18650	HECT domain and RCC1-like domain-containing protein 2, putative, expressed	1
40576	GATCTTTCGTCAATACTACA	GATCTTTCGTCAATACT	0	39	-39	7	-7	LOC_Os02g08190	protein CYPRO4, putative, expressed	3
40633	GATCCTGAACCCTAACTACT	GATCCTGAACCCTAACT	0	33	-33	10	-10	LOC_Os01g40670	single myb histone 1, putative, expressed	2
40651	GATCCCTAAGAAAGACTTGC	GATCCCTAAGAAAGACT	0	6	-6	7	-7	LOC_Os05g49250	DNA-3-methyladenine glycosylase 1, putative, expressed	6
40699	GATCTAAATTAAGAACTGAT	GATCTAAATTAAGAACT	0	46	-46	11	-11	LOC_Os03g01420	expressed protein	2
40746	GATCTTGTCATACGCCTCCC	GATCTTGTCATACGCCT	0	13	-13	6	-6	LOC_Os01g74610	zinc finger, C3HC4 type family protein, expressed	1
40747	GATCAATTCTTACGCCTGCC	GATCAATTCTTACGCCT	0	18	-18	6	-6	LOC_Os03g63750	heat shock factor protein HSF8, putative, expressed	3
40796	GATCATTATAATAACCTAGT	GATCATTATAATAACCT	6	34	-5.66667	47	-7.83333	LOC_Os09g14670	phosphoenolpyruvate carboxylase 2, putative, expressed	2
40802	GATCTTGAAAGAGACCTGTT	GATCTTGAAAGAGACCT	0	8	-8	8	-8	LOC_Os04g45860	transposon protein, putative, unclassified, expressed	3
40815	GATCAGTTCCAAACCCTAAC	GATCAGTTCCAAACCCT	0	17	-17	5	-5	LOC_Os08g33940	MYB96, putative, expressed	3
40834	GATCTTGAAAACGAACTTAC	GATCTTGAAAACGAACT	0	23	-23	17	-17	LOC_Os04g18010	cleavage and polyadenylation specificity factor, 160 kDasubunit, putative, expressed	3
40838	GATCAGGAAATGTAACTAGG	GATCAGGAAATGTAACT	0	44	-44	27	-27	LOC_Os01g52160	metal ion binding protein, putative, expressed	2
40878	GATCCATATCACTTACTTCG	GATCCATATCACTTACT	0	56	-56	5	-5	LOC_Os04g20774	pumilio-family RNA binding repeat containing protein, expressed	3
40936	GATCACGGGAAGATACTGTC	GATCACGGGAAGATACT	0	24	-24	5	-5	LOC_Os07g43430	expressed protein	1
40976	GATCACCAACAGCGCCTTCG	GATCACCAACAGCGCCT	0	8	-8	6	-6	LOC_Os11g14220	tubulin alpha-3 chain, putative, expressed	1
40989	GATCTAAAGCAGCCACTTTC	GATCTAAAGCAGCCACT	0	19	-19	15	-15	LOC_Os07g30830	retrotransposon protein, putative, unclassified, expressed	6
41052	GATCTATAATGTTAACTTTA	GATCTATAATGTTAACT	0	13	-13	15	-15	LOC_Os07g45234	expressed protein	2
41114	GATCTCCTCCTGCGCCTTCC	GATCTCCTCCTGCGCCT	0	39	-39	5	-5	LOC_Os03g53900	ethylene-responsive protein, putative, expressed	3
41137	GATCGAAGCTTATCACTAAA	GATCGAAGCTTATCACT	0	19	-19	15	-15	LOC_Os06g43130	ABC-type sugar transport system, permease component, putative, expressed	3
41154	GATCCGATGTATATACTCCA	GATCCGATGTATATACT	0	17	-17	26	-26	LOC_Os02g52260	threonine endopeptidase, putative, expressed	2
41155	GATCAGTTCAGTATACTTAA	GATCAGTTCAGTATACT	6	51	-8.5	34	-5.66667	LOC_Os03g12010	expressed protein	2
41217	GATCATATTATCTGACTAGA	GATCATATTATCTGACT	0	23	-23	6	-6	LOC_Os08g08830	expressed protein	5
41225	GATCCTGAATCCGTACTTAA	GATCCTGAATCCGTACT	0	20	-20	14	-14	LOC_Os03g32040	phenazine biosynthesis-like protein, expressed	2
41265	GATCTCAGAAGGCAACTTCA	GATCTCAGAAGGCAACT	0	24	-24	11	-11	LOC_Os01g27880	sucrose phosphate synthase, putative, expressed	2
41272	GATCAGATAGATGAACTCTC	GATCAGATAGATGAACT	0	6	-6	16	-16	LOC_Os03g25940	cystathionine beta-lyase, putative, expressed	3
41283	GATCTGCTACTTCCACTCCC	GATCTGCTACTTCCACT	0	25	-25	15	-15	LOC_Os12g01620	expressed protein	1
41284	GATCGTGTTTGCTCACTGAA	GATCGTGTTTGCTCACT	0	25	-25	7	-7	LOC_Os03g57780	ATP binding protein, putative, expressed	2
41299	GATCAAGAATAGTGACTTGA	GATCAAGAATAGTGACT	0	5	-5	6	-6	LOC_Os10g29180	speckle-type POZ protein, putative, expressed	2
41308	GATCTTCCCATTTTACTGGC	GATCTTCCCATTTTACT	0	25	-25	6	-6	LOC_Os08g33370	14-3-3-like protein, putative, expressed	3
41340	GATCATAGGTCTGAACTGCA	GATCATAGGTCTGAACT	5	100	-20	36	-7.2	LOC_Os10g42320	nonsense-mediated mRNA decay protein 3, putative, expressed	2
41371	GATCAAAATCAAAACCTCCT	GATCAAAATCAAAACCT	0	23	-23	7	-7	LOC_Os02g32200	thioesterase family protein, putative, expressed	3
41434	GATCATCAAAATGTACTGAG	GATCATCAAAATGTACT	0	11	-11	34	-34	LOC_Os02g03330	lil3 protein, putative, expressed	3
41459	GATCATTTTGTTGCCCTTCA	GATCATTTTGTTGCCCT	3	23	-7.66667	26	-8.66667	LOC_Os02g53500	replication factor C subunit 3, putative, expressed	2
41483	GATCCAAACAAATAACTCAC	GATCCAAACAAATAACT	0	26	-26	7	-7	LOC_Os04g37904	protein phosphatase 2C isoform epsilon, putative, expressed	2
41486	GATCAACACGGGGAGCTGAT	GATCAACACGGGGAGCT	0	13	-13	15	-15	LOC_Os03g03180	domain of unknown function DUF614 containing protein, expressed	3
41522	GATCCAAGCAAATTGCTCGA	GATCCAAGCAAATTGCT	0	11	-11	38	-38	LOC_Os01g01570	kinesin heavy chain, putative, expressed	2
41543	GATCTCCTCGACCTCCTCCT	GATCTCCTCGACCTCCT	0	18	-18	27	-27	LOC_Os12g40840	expressed protein	1
41547	GATCAGTACAGCAAGCTCGT	GATCAGTACAGCAAGCT	0	18	-18	20	-20	LOC_Os11g03794	aladin, putative, expressed	3
41646	GATCTAGCCATCTTCCTGGG	GATCTAGCCATCTTCCT	0	58	-58	8	-8	LOC_Os03g21240	PHR1, putative, expressed	2
41692	GATCACACCCTTCTGCTTAA	GATCACACCCTTCTGCT	0	27	-27	11	-11	LOC_Os06g22810	protein kinase, putative, expressed	2
41801	GATCACACTAAAGTGCTAAT	GATCACACTAAAGTGCT	0	17	-17	17	-17	LOC_Os05g03750	expressed protein	2
41806	GATCCGTGAAACTTGCTGAC	GATCCGTGAAACTTGCT	0	32	-32	13	-13	LOC_Os03g15570	mitogen-activated protein kinase 1, putative, expressed	1
41832	GATCTGCACCGTGAGCTATC	GATCTGCACCGTGAGCT	0	21	-21	13	-13	LOC_Os04g47240	YDA, putative, expressed	2
41843	GATCAGCAAAAGGCGCTTTC	GATCAGCAAAAGGCGCT	0	14	-14	15	-15	LOC_Os05g08980	expressed protein	1
41901	GATCAACCATGGAAGCTCGA	GATCAACCATGGAAGCT	0	19	-19	5	-5	LOC_Os02g30100	cytochrome P450 81E1, putative, expressed	3
41913	GATCAGATGTTGGCGCTGGC	GATCAGATGTTGGCGCT	0	13	-13	13	-13	LOC_Os08g09890	expressed protein	2
41985	GATCATGTGATTCAGCTACT	GATCATGTGATTCAGCT	0	18	-18	31	-31	LOC_Os02g07250	expressed protein	2
42028	GATCTAAGCTGCTTGCTAGG	GATCTAAGCTGCTTGCT	0	39	-39	6	-6	LOC_Os07g36910	F-box domain containing protein, expressed	2
42072	GATCGATTACAATAGCTGTG	GATCGATTACAATAGCT	0	76	-76	14	-14	LOC_Os01g01950	hypothetical protein	2
42091	GATCCGGAACGTGGGCTAGT	GATCCGGAACGTGGGCT	0	37	-37	19	-19	LOC_Os03g24940	expressed protein	2
42095	GATCCTAAAACAATGCTCGA	GATCCTAAAACAATGCT	0	20	-20	15	-15	LOC_Os12g07220	protein yrdA, putative, expressed	3
42130	GATCAATTTTTGGTCCTTTT	GATCAATTTTTGGTCCT	0	14	-14	52	-52	LOC_Os02g29890	expressed protein	2
42181	GATCCATTCTTCGTGCTTTG	GATCCATTCTTCGTGCT	0	24	-24	9	-9	LOC_Os02g25860	glutelin type-B 4 precursor, putative, expressed	1
42232	GATCCAGACTGTACGCTCTA	GATCCAGACTGTACGCT	6	34	-5.66667	30	-5	LOC_Os02g07240	expressed protein	2
42260	GATCAAACAACGTTGCTGCC	GATCAAACAACGTTGCT	0	7	-7	11	-11	LOC_Os03g55734	prolamin, putative, expressed	2
42282	GATCTGGTATAACAGCTGCA	GATCTGGTATAACAGCT	7	79	-11.2857	57	-8.14286	LOC_Os03g29260	elongation factor 1-delta 2, putative, expressed	2
42310	GATCAAAAACAGCTGCTGCC	GATCAAAAACAGCTGCT	0	11	-11	9	-9	LOC_Os01g71980	cellular retinaldehyde-binding/triple function, C-terminal, putative, expressed	2
42314	GATCCCCACTGGGTGCTCAC	GATCCCCACTGGGTGCT	0	10	-10	17	-17	LOC_Os02g07480	transglycosylase SLT domain containing protein, expressed	2
42342	GATCAAAGGCATATCCTCTG	GATCAAAGGCATATCCT	0	36	-36	8	-8	LOC_Os09g02400	RNA-binding region RNP-1, putative, expressed	2
42364	GATCGATTACTACAGCTACA	GATCGATTACTACAGCT	0	7	-7	14	-14	LOC_Os02g49710	zinc finger, C3HC4 type family protein, expressed	2
42410	GATCCAAGCAATGTGCTTCA	GATCCAAGCAATGTGCT	0	29	-29	6	-6	LOC_Os06g03850	impaired sucrose induction 1-like protein, putative, expressed	2
42468	GATCGAACACCCTGGCTCAG	GATCGAACACCCTGGCT	0	19	-19	6	-6	LOC_Os03g17174	calcium ion binding protein, putative, expressed	2
42679	GATCTGTCCTACTTCCTTCG	GATCTGTCCTACTTCCT	0	114	-114	35	-35	LOC_Os01g57540	serine/threonine-protein kinase receptor precursor, putative, expressed	6
42680	GATCTTGTCTTAAAGCTTTA	GATCTTGTCTTAAAGCT	0	43	-43	8	-8	LOC_Os01g03940	expressed protein	2
42765	GATCCATTTTACAAGCTAAT	GATCCATTTTACAAGCT	0	13	-13	11	-11	LOC_Os03g01980	protein Kinase interacting protein, putative, expressed	3
42860	GATCGAATTCTACTTCTGTA	GATCGAATTCTACTTCT	0	36	-36	12	-12	LOC_Os03g27040	copper-transporting ATPase PAA1, putative, expressed	3
42871	GATCTCATCCTTCTTCTTGA	GATCTCATCCTTCTTCT	0	52	-52	12	-12	LOC_Os11g29190	40S ribosomal protein S5, putative, expressed	6
42873	GATCTTCTCCTTCTTCTACC	GATCTTCTCCTTCTTCT	0	108	-108	35	-35	LOC_Os06g05930	expressed protein	2
43009	GATCATCCTTTTTATCTGCA	GATCATCCTTTTTATCT	0	87	-87	6	-6	LOC_Os01g68860	zinc finger CCCH type domain-containing protein ZFN-like 2, putative, expressed	2
43186	GATCTCCCGATGCCTCTGGT	GATCTCCCGATGCCTCT	0	52	-52	14	-14	LOC_Os11g04420	expressed protein	5
43193	GATCAACACTTGTCTCTCTC	GATCAACACTTGTCTCT	0	26	-26	34	-34	LOC_Os10g41160	expressed protein	3
43246	GATCAGGACCACCATCTACC	GATCAGGACCACCATCT	0	34	-34	11	-11	LOC_Os05g03490	expressed protein	3
43267	GATCACTTCCATTCTCTATC	GATCACTTCCATTCTCT	0	46	-46	18	-18	LOC_Os09g37620	monooxygenase/ oxidoreductase, putative, expressed	2
43300	GATCACGGAACTTTTCTCCG	GATCACGGAACTTTTCT	0	24	-24	11	-11	LOC_Os04g49520	pentatricopeptide repeat protein PPR868-14, putative, expressed	1
43432	GATCAAGTTTCTTTTCTTAA	GATCAAGTTTCTTTTCT	0	18	-18	6	-6	LOC_Os01g69210	mannosyl-oligosaccharide glucosidase, putative, expressed	3
43442	GATCACAATTATAAAGTATC	GATCACAATTATAAAGT	0	18	-18	16	-16	LOC_Os08g13930	mannose-1-phosphate guanyltransferase, putative, expressed	3
43450	GATCTTCACTGCCATCTGGC	GATCTTCACTGCCATCT	0	11	-11	22	-22	LOC_Os12g37630	phospholipase/Carboxylesterase family protein, expressed	1
43451	GATCAACGCTGCCATCTTTA	GATCAACGCTGCCATCT	0	21	-21	7	-7	LOC_Os05g25890	expressed protein	3
43456	GATCAGAGCAACTATCTGTG	GATCAGAGCAACTATCT	0	32	-32	29	-29	LOC_Os04g52410	MADS-box transcription factor 31, putative, expressed	2
43553	GATCTCATTCACTTTCTTGA	GATCTCATTCACTTTCT	0	67	-67	11	-11	LOC_Os07g33240	expressed protein	3
43558	GATCCCTGCCTTTTTCTTTT	GATCCCTGCCTTTTTCT	0	69	-69	7	-7	LOC_Os01g56310	lipoic acid synthetase, mitochondrial precursor, putative, expressed	2
43572	GATCTGTTGTGTACTCTTGA	GATCTGTTGTGTACTCT	0	21	-21	7	-7	LOC_Os02g43670	transferase family protein, expressed	2
43574	GATCAGAATCTTCCTCTTTT	GATCAGAATCTTCCTCT	0	27	-27	5	-5	LOC_Os06g44380	ubiquitin carboxyl-terminal hydrolase family protein, expressed	3
43690	GATCAATGCTGGGTTCTGGC	GATCAATGCTGGGTTCT	0	18	-18	5	-5	LOC_Os04g01240	expressed protein	1
43702	GATCATCCGTGCTTTCTTGG	GATCATCCGTGCTTTCT	0	14	-14	5	-5	LOC_Os08g33920	60S ribosomal protein L34, putative, expressed	1
43713	GATCTGATTATGAATCTGAA	GATCTGATTATGAATCT	0	30	-30	13	-13	LOC_Os01g14610	DNA replication complex GINS protein PSF2, putative, expressed	3
43806	GATCTGAAAAAAAAAGTTAT	GATCTGAAAAAAAAAGT	0	15	-15	5	-5	LOC_Os11g19030	conserved hypothetical protein	6
43839	GATCGAGCGTGAGCTCTGAG	GATCGAGCGTGAGCTCT	0	57	-57	40	-40	LOC_Os04g40540	protein-L-isoaspartate O-methyltransferase, putative, expressed	2
43876	GATCCAGTTTATGTTCTTGA	GATCCAGTTTATGTTCT	0	18	-18	5	-5	LOC_Os09g38777	mo-molybdopterin cofactor sulfurase, putative, expressed	1
43885	GATCGCTCGCTACAAGTCAC	GATCGCTCGCTACAAGT	0	17	-17	7	-7	LOC_Os09g35920	mediator complex subunit 10 CG5057-PA, putative, expressed	3
43900	GATCTGTTTTCTAATCTTAC	GATCTGTTTTCTAATCT	0	51	-51	67	-67	LOC_Os01g68480	thioredoxin F-type, chloroplast precursor, putative, expressed	2
43916	GATCGTGTCCGCTCTCTGCC	GATCGTGTCCGCTCTCT	0	18	-18	9	-9	LOC_Os08g37020	hypothetical protein	3
43970	GATCTTTTTGAGTTTCTTTT	GATCTTTTTGAGTTTCT	0	20	-20	5	-5	LOC_Os01g11946	ATPase, coupled to transmembrane movement of substances, putative, expressed	2
43981	GATCTTGTTGATAATCTTTC	GATCTTGTTGATAATCT	0	20	-20	5	-5	LOC_Os03g04400	heat shock protein binding protein, putative, expressed	2
44010	GATCTGTATTTAATAGTAGC	GATCTGTATTTAATAGT	0	23	-23	13	-13	LOC_Os03g26450	F-actin capping protein beta subunit, putative, expressed	2
44027	GATCGCTCGCAGAGCGTCTG	GATCGCTCGCAGAGCGT	0	10	-10	11	-11	LOC_Os01g64250	hemerythrin family protein, expressed	1
44087	GATCATTATTATTTAGTTAC	GATCATTATTATTTAGT	0	99	-99	38	-38	LOC_Os12g36910	calmodulin binding protein, putative, expressed	2
44088	GATCAAAACCATCACGTTAT	GATCAAAACCATCACGT	0	26	-26	5	-5	LOC_Os03g18690	26S protease regulatory subunit 4, putative, expressed	2
44154	GATCGCTTTCAGATAGTTGC	GATCGCTTTCAGATAGT	0	19	-19	7	-7	LOC_Os01g44990	SNF2 family N-terminal domain containing protein, expressed	5
44157	GATCTTTTACTAGTAGTCAA	GATCTTTTACTAGTAGT	0	34	-34	13	-13	LOC_Os01g42050	zinc ribbon 1, putative	2
44185	GATCAGTTATACCTCGTACT	GATCAGTTATACCTCGT	0	56	-56	6	-6	LOC_Os05g15370	50S ribosomal protein L13, putative, expressed	5
44200	GATCTAAGGATAACAGTAGG	GATCTAAGGATAACAGT	0	82	-82	19	-19	LOC_Os07g43310	50S ribosomal protein L12-2, chloroplast precursor, putative, expressed	3
44221	GATCATGAATAATGAGTTTT	GATCATGAATAATGAGT	0	12	-12	10	-10	LOC_Os03g51540	lariat debranching enzyme, putative, expressed	3
44228	GATCGAGGACTGATAGTGGC	GATCGAGGACTGATAGT	0	10	-10	13	-13	LOC_Os02g02290	SNF2 family N-terminal domain containing protein, expressed	1
44251	GATCGACTGATATGCGTCCA	GATCGACTGATATGCGT	0	21	-21	7	-7	LOC_Os03g55030	glucosyl transferase, putative, expressed	2
44259	GATCCATCTTTCCAAGTTGG	GATCCATCTTTCCAAGT	0	32	-32	9	-9	LOC_Os10g36190	ATP binding protein, putative, expressed	3
44304	GATCATCCACCATGAGTAAC	GATCATCCACCATGAGT	0	8	-8	8	-8	LOC_Os02g21260	ubiquitin-protein ligase, putative, expressed	1
44327	GATCGCGAGCACGACGTCTG	GATCGCGAGCACGACGT	0	12	-12	15	-15	LOC_Os07g43010	expressed protein	1
44366	GATCAACGACATTCAGTTCA	GATCAACGACATTCAGT	0	24	-24	40	-40	LOC_Os07g33310	transparent testa 12 protein, putative, expressed	2
44377	GATCAGCTACTCCGAGTATA	GATCAGCTACTCCGAGT	0	19	-19	13	-13	LOC_Os02g04710	cycloartenol synthase, putative, expressed	1
44468	GATCCTCCCCATGTAGTCTC	GATCCTCCCCATGTAGT	1	75	-75	29	-29	LOC_Os06g22060	pyrophosphate--fructose 6-phosphate 1-phosphotransferase alpha subunit, putative, expressed	3
44513	GATCAACTTTGTTCAGTTTG	GATCAACTTTGTTCAGT	0	14	-14	7	-7	LOC_Os10g33290	NPGR2, putative, expressed	2
44721	GATCAAAGTATTCAAGTCGT	GATCAAAGTATTCAAGT	0	18	-18	7	-7	LOC_Os01g10630	expressed protein	2
44726	GATCACTTCGACTAAGTCAA	GATCACTTCGACTAAGT	0	27	-27	26	-26	LOC_Os03g55150	eukaryotic translation initiation factor 5A-2, putative, expressed	3
44753	GATCGGTGGATAAGAGTAAG	GATCGGTGGATAAGAGT	0	31	-31	47	-47	LOC_Os09g17730	proton pump interactor, putative, expressed	2
44837	GATCAGCACACTTGAGTATA	GATCAGCACACTTGAGT	0	29	-29	14	-14	LOC_Os11g13810	expressed protein	2
44847	GATCTTCTCTAGCTAGTGTC	GATCTTCTCTAGCTAGT	0	15	-15	9	-9	LOC_Os01g49830	DNA-binding protein RAV1, putative, expressed	2
44917	GATCAACTGTGTCCCGTTTT	GATCAACTGTGTCCCGT	0	23	-23	7	-7	LOC_Os05g43280	MATH domain containing protein, expressed	2
44919	GATCTCCTTCTTCCCGTTGT	GATCTCCTTCTTCCCGT	0	15	-15	18	-18	LOC_Os07g30970	nucleoside diphosphate kinase 1, putative, expressed	3
44926	GATCAAGAAATCATCGTTGG	GATCAAGAAATCATCGT	0	11	-11	13	-13	LOC_Os10g35130	expressed protein	1
44951	GATCCTATCTTTGCAGTTGG	GATCCTATCTTTGCAGT	0	18	-18	8	-8	LOC_Os07g39560	RNA-binding protein, putative, expressed	2
44954	GATCCAACACAATCAGTTCA	GATCCAACACAATCAGT	0	17	-17	5	-5	LOC_Os01g37480	expressed protein	1
44959	GATCGCTGGAACGGAGTAAT	GATCGCTGGAACGGAGT	0	17	-17	7	-7	LOC_Os06g15400	threonine endopeptidase, putative, expressed	1
44969	GATCCAGCTGACTTAGTCTG	GATCCAGCTGACTTAGT	0	12	-12	13	-13	LOC_Os07g01540	hydrolase/ protein serine/threonine phosphatase, putative, expressed	2
44979	GATCGTCGTTGTTCCGTTCT	GATCGTCGTTGTTCCGT	1	37	-37	19	-19	LOC_Os01g42190	dnaJ-like protein, putative, expressed	2
45064	GATCCAACTAGGTTAGTCTA	GATCCAACTAGGTTAGT	0	11	-11	7	-7	LOC_Os04g51140	expressed protein	2
45066	GATCGATTTATGTTAGTACA	GATCGATTTATGTTAGT	0	62	-62	8	-8	LOC_Os03g18680	expressed protein	2
45072	GATCTTGGGTTGTACGTGTT	GATCTTGGGTTGTACGT	0	13	-13	6	-6	LOC_Os03g61710	galactokinase, putative, expressed	1
45130	GATCGGTCATTTCTGGTCGT	GATCGGTCATTTCTGGT	0	36	-36	12	-12	LOC_Os02g14120	BRASSINOSTEROID INSENSITIVE 1-associated receptor kinase 1 precursor, putative, expressed	2
45181	GATCTTCCGCTTCCTGTTGG	GATCTTCCGCTTCCTGT	0	29	-29	30	-30	LOC_Os01g37510	peptide deformylase, mitochondrial precursor, putative, expressed	1
45206	GATCGTGTATGTACGGTCAT	GATCGTGTATGTACGGT	0	18	-18	5	-5	LOC_Os12g22090	expressed protein	1
45278	GATCATCAGTTTCAGGTTGT	GATCATCAGTTTCAGGT	0	17	-17	8	-8	LOC_Os02g13630	expressed protein	6
45280	GATCAAAATGTTGAGGTTGC	GATCAAAATGTTGAGGT	0	5	-5	8	-8	LOC_Os11g38980	kelch motif family protein, expressed	3
45319	GATCATAATGGAGTGGTAGA	GATCATAATGGAGTGGT	0	7	-7	13	-13	LOC_Os03g50050	F-box domain containing protein, expressed	2
45412	GATCATCTCCACGATGTATA	GATCATCTCCACGATGT	0	24	-24	6	-6	LOC_Os02g37694	expressed protein	2
45464	GATCACCTCCACAATGTATA	GATCACCTCCACAATGT	0	15	-15	11	-11	LOC_Os11g02840	ATP binding protein, putative	5
45533	GATCAGTACACCAATGTCCA	GATCAGTACACCAATGT	0	18	-18	14	-14	LOC_Os09g26880	aldehyde dehydrogenase family 7 member A1, putative, expressed	2
45534	GATCTATGTTCCAATGTGCA	GATCTATGTTCCAATGT	0	50	-50	22	-22	LOC_Os05g34470	expressed protein	2
45539	GATCTGTTGCTCCATGTTAG	GATCTGTTGCTCCATGT	0	39	-39	12	-12	LOC_Os01g42460	BAH domain containing protein, expressed	2
45555	GATCATAGCCCTACTGTAGT	GATCATAGCCCTACTGT	0	23	-23	8	-8	LOC_Os07g06660	glyoxalase/bleomycin resistance protein/dioxygenase, putative, expressed	2
45569	GATCAGTTAAATAAGGTTCC	GATCAGTTAAATAAGGT	0	31	-31	14	-14	LOC_Os02g35039	NAD dependent epimerase/dehydratase family protein, expressed	3
45576	GATCCGTGTAACGAGGTACA	GATCCGTGTAACGAGGT	8	75	-9.375	40	-5	LOC_Os08g08050	retrotransposon protein, putative, Ty3-gypsy subclass	2
45591	GATCGATTACCTTGGGTATC	GATCGATTACCTTGGGT	0	38	-38	19	-19	LOC_Os05g43530	CSLC7 - cellulose synthase-like family C, expressed	2
45650	GATCCCTATCAGTATGTCAC	GATCCCTATCAGTATGT	0	14	-14	15	-15	LOC_Os09g32380	transposon protein, putative, unclassified, expressed	1
45716	GATCTACTGTTCAATGTTTT	GATCTACTGTTCAATGT	0	15	-15	28	-28	LOC_Os04g46920	actin depolymerizing factor, putative, expressed	2
45725	GATCAAGGATAGCATGTGTG	GATCAAGGATAGCATGT	0	7	-7	18	-18	LOC_Os03g26080	nucleoside-triphosphatase, putative, expressed	2
45804	GATCCAACAGAAATGGTTGA	GATCCAACAGAAATGGT	0	5	-5	8	-8	LOC_Os06g50170	protein BRE, putative, expressed	1
45873	GATCAACTGACACAGGTGGT	GATCAACTGACACAGGT	0	23	-23	26	-26	LOC_Os04g52820	hypothetical protein	5
45891	GATCATTGTTAAATGGTTCC	GATCATTGTTAAATGGT	0	21	-21	19	-19	LOC_Os03g11550	expressed protein	2
45928	GATCCCTTTTTGTTGGTTAC	GATCCCTTTTTGTTGGT	0	37	-37	14	-14	LOC_Os01g14920	nucleic acid binding protein, putative, expressed	2
45970	GATCCAAACCAGTTCGTGTT	GATCCAAACCAGTTCGT	3	62	-20.6667	61	-20.3333	LOC_Os07g39900	interferon-related developmental regulator family protein, expressed	2
45980	GATCAAAAGACAACGGTGCT	GATCAAAAGACAACGGT	0	17	-17	7	-7	LOC_Os11g45710	SFR2, putative, expressed	2
46032	GATCATATGAATAATGTAGA	GATCATATGAATAATGT	11	58	-5.27273	77	-7	LOC_Os02g47350	3-ketodihydrosphingosine reductase precursor, putative, expressed	2
46049	GATCTGCTTAATGATGTGAC	GATCTGCTTAATGATGT	0	30	-30	9	-9	LOC_Os01g55540	aspartate aminotransferase, cytoplasmic, putative, expressed	3
46099	GATCCAATAAACATGGTTGG	GATCCAATAAACATGGT	0	13	-13	20	-20	LOC_Os12g06750	hypothetical protein	5
46113	GATCCTCAGCATGTGGTTGA	GATCCTCAGCATGTGGT	0	21	-21	13	-13	LOC_Os07g11410	seed allergenic protein RAG2 precursor, putative, expressed	3
46119	GATCCTTATTATGTGGTTAT	GATCCTTATTATGTGGT	0	31	-31	23	-23	LOC_Os05g03000	protein alx, putative, expressed	2
46222	GATCAGTCGCCTCATGTAGG	GATCAGTCGCCTCATGT	0	87	-87	72	-72	LOC_Os03g44420	cell division protein ftsZ, putative, expressed	2
46231	GATCAAAAGATTTATGTTGT	GATCAAAAGATTTATGT	0	18	-18	10	-10	LOC_Os11g19764	expressed protein	5
46266	GATCCGCTTCTCAGGGTTTT	GATCCGCTTCTCAGGGT	0	50	-50	16	-16	LOC_Os03g24180	rho GTPase activator, putative, expressed	1
46363	GATCAGCAAAAGATGGTTTT	GATCAGCAAAAGATGGT	0	7	-7	5	-5	LOC_Os06g44380	ubiquitin carboxyl-terminal hydrolase family protein, expressed	2
46398	GATCAGTTACTTCATGTTGT	GATCAGTTACTTCATGT	0	75	-75	8	-8	LOC_Os03g08800	protein CutA, chloroplast precursor, putative, expressed	3
46399	GATCTTAATCTTCATGTACT	GATCTTAATCTTCATGT	0	39	-39	16	-16	LOC_Os01g55050	calcium-binding protein, putative, expressed	2
46449	GATCCAAATAAATGGGTCCA	GATCCAAATAAATGGGT	0	13	-13	13	-13	LOC_Os11g32900	retinoblastoma-related protein 1, putative, expressed	2
46456	GATCCTTGCACGATGGTCCA	GATCCTTGCACGATGGT	0	12	-12	11	-11	LOC_Os02g02810	expressed protein	2
46468	GATCAGAACAAAAATGTCAA	GATCAGAACAAAAATGT	0	12	-12	14	-14	LOC_Os01g67210	expressed protein	2
46472	GATCAGCGTAAAAATGTTGC	GATCAGCGTAAAAATGT	0	25	-25	28	-28	LOC_Os01g58220	protein translation factor SUI1 homolog 2, putative, expressed	1
46542	GATCATCAATTTCAATTAAT	GATCATCAATTTCAATT	0	29	-29	11	-11	LOC_Os07g01630	disease resistance response protein 206, putative, expressed	2
46554	GATCGATCGATTCCATTTGC	GATCGATCGATTCCATT	7	93	-13.2857	56	-8	LOC_Os03g64320	expressed protein	2
46567	GATCTAACATTATCTGTGAG	GATCTAACATTATCTGT	0	19	-19	16	-16	LOC_Os02g30974	expressed protein	2
46617	GATCTCTTTCTTTTTGTGGA	GATCTCTTTCTTTTTGT	0	20	-20	8	-8	LOC_Os03g59264	calreticulin family protein, expressed	5
46648	GATCAACCCTGTACATTCAG	GATCAACCCTGTACATT	0	43	-43	7	-7	LOC_Os04g39020	betaine-aldehyde dehydrogenase, putative, expressed	2
46651	GATCTGGGACAAGCTGTTTT	GATCTGGGACAAGCTGT	0	17	-17	9	-9	LOC_Os05g01610	chromosome condensation factor, putative, expressed	2
46664	GATCAGCGTTTCTGTGTTTT	GATCAGCGTTTCTGTGT	0	20	-20	5	-5	LOC_Os04g45060	MYB14, putative	2
46730	GATCATGCCAACTCTGTCTC	GATCATGCCAACTCTGT	0	24	-24	19	-19	LOC_Os04g37750	expressed protein	3
46761	GATCATCTGCTCATTGTCCG	GATCATCTGCTCATTGT	0	14	-14	5	-5	LOC_Os06g34690	T-complex protein 1 subunit gamma, putative, expressed	3
46919	GATCTCGACACACCATTCGC	GATCTCGACACACCATT	0	39	-39	7	-7	LOC_Os03g04030	receptor expression-enhancing protein 3, putative, expressed	2
46964	GATCAGTGAAATGTTGTGGT	GATCAGTGAAATGTTGT	15	80	-5.33333	83	-5.53333	LOC_Os01g48250	F-box domain containing protein, expressed	2
46969	GATCGGCACCATGTTGTGTA	GATCGGCACCATGTTGT	0	12	-12	35	-35	LOC_Os01g32730	FLU, putative, expressed	2
46978	GATCCAGCCACAAAATTTGC	GATCCAGCCACAAAATT	0	19	-19	7	-7	LOC_Os11g06760	expressed protein	3
46981	GATCGATCAACGAAATTGCC	GATCGATCAACGAAATT	0	37	-37	40	-40	LOC_Os03g02300	expressed protein	2
47004	GATCATCTTTCACCATTTGT	GATCATCTTTCACCATT	0	33	-33	35	-35	LOC_Os01g66850	carboxylic ester hydrolase, putative, expressed	2
47068	GATCCGTCACTCCAATTTTA	GATCCGTCACTCCAATT	0	49	-49	10	-10	LOC_Os04g38900	prohibitin, putative, expressed	5
47077	GATCAAAGCCAAACATTCCG	GATCAAAGCCAAACATT	0	20	-20	10	-10	LOC_Os04g38010	sugar transport protein 5, putative	2
47110	GATCTTTCATTGTGTGTATT	GATCTTTCATTGTGTGT	0	19	-19	9	-9	LOC_Os03g51540	lariat debranching enzyme, putative, expressed	2
47121	GATCTGCAATTGATTGTCTT	GATCTGCAATTGATTGT	0	6	-6	9	-9	LOC_Os05g03640	flavonol synthase/flavanone 3-hydroxylase, putative, expressed	2
47127	GATCTGCTTGCTCTTGTATG	GATCTGCTTGCTCTTGT	0	5	-5	6	-6	LOC_Os01g16146	phenazine biosynthesis protein, putative, expressed	2
47190	GATCAGGATAATTCTGTTGC	GATCAGGATAATTCTGT	0	43	-43	27	-27	LOC_Os06g05910	hexaprenyldihydroxybenzoate methyltransferase, mitochondrial precursor, putative, expressed	2
47257	GATCATAGTAGCTAATTGAG	GATCATAGTAGCTAATT	4	58	-14.5	31	-7.75	LOC_Os03g06330	protein kinase APK1B, chloroplast precursor, putative, expressed	2
47284	GATCATGTCATGGCTGTCAC	GATCATGTCATGGCTGT	0	6	-6	8	-8	LOC_Os07g29770	MYND finger family protein, expressed	1
47290	GATCTATTCCCTTCTGTGGA	GATCTATTCCCTTCTGT	0	37	-37	25	-25	LOC_Os03g21800	transcription factor RF2b, putative, expressed	5
47401	GATCCATCTAGTTGTGTTGT	GATCCATCTAGTTGTGT	0	18	-18	13	-13	LOC_Os03g36750	protein cbbY, putative, expressed	7
47407	GATCAGTGTTGTATTGTGTA	GATCAGTGTTGTATTGT	0	21	-21	5	-5	LOC_Os02g51930	cytokinin-O-glucosyltransferase 2, putative, expressed	2
47438	GATCCTTAAATGCAATTCAA	GATCCTTAAATGCAATT	0	31	-31	11	-11	LOC_Os07g23720	protein binding protein, putative, expressed	2
47452	GATCACCATGTAACATTTTT	GATCACCATGTAACATT	0	10	-10	27	-27	LOC_Os03g09070	protein binding protein, putative, expressed	2
47479	GATCTGCCTCTTGGTGTTTA	GATCTGCCTCTTGGTGT	0	10	-10	10	-10	LOC_Os11g27530	FHA domain containing protein, expressed	2
47496	GATCGTACATAAGTTGTGTT	GATCGTACATAAGTTGT	0	27	-27	7	-7	LOC_Os02g37856	expressed protein	2
47509	GATCTGAATAATTTTGTGGC	GATCTGAATAATTTTGT	1	5	-5	690	-690	LOC_Os10g25780	cell elongation protein diminuto, putative, expressed	2
47614	GATCCTTTGATGTAATTTTA	GATCCTTTGATGTAATT	0	21	-21	30	-30	LOC_Os04g34440	expressed protein	2
47616	GATCAGGACCTGTAATTTCA	GATCAGGACCTGTAATT	0	21	-21	21	-21	LOC_Os03g11570	26S proteasome non-ATPase regulatory subunit 13, putative, expressed	2
47623	GATCAACCAATCACATTAGT	GATCAACCAATCACATT	0	19	-19	13	-13	LOC_Os10g23220	expressed protein	2
47648	GATCATGATTCATGTGTATT	GATCATGATTCATGTGT	1	120	-120	6	-6	LOC_Os07g38150	expressed protein	2
47656	GATCAGTCTCAAATTGTACA	GATCAGTCTCAAATTGT	0	42	-42	40	-40	LOC_Os07g05960	conserved hypothetical protein	2
47671	GATCCTTATTGACTTGTTAC	GATCCTTATTGACTTGT	0	37	-37	14	-14	LOC_Os02g57470	kinesin light chain, putative, expressed	2
47722	GATCACCATTCTGAATTTTC	GATCACCATTCTGAATT	0	19	-19	5	-5	LOC_Os01g54010	glutamate carboxypeptidase 2, putative, expressed	5
47772	GATCGCCTATGATGTGTTAT	GATCGCCTATGATGTGT	4	55	-13.75	31	-7.75	LOC_Os07g22494	expressed protein	2
47917	GATCTTATGGATTAATTTAC	GATCTTATGGATTAATT	0	5	-5	53	-53	LOC_Os01g72080	calmodulin-like protein 1, putative, expressed	2
47988	GATCATTGACTATTATTCAT	GATCATTGACTATTATT	0	25	-25	8	-8	LOC_Os02g01110	translation initiation factor, putative, expressed	2
48012	GATCGTGGCCATACCTTACT	GATCGTGGCCATACCTT	0	21	-21	10	-10	LOC_Os10g28200	GDP-mannose 3,5-epimerase 1, putative, expressed	2
48075	GATCGTTTTTTATTATTATT	GATCGTTTTTTATTATT	0	29	-29	6	-6	LOC_Os12g05360	PE-PGRS family protein, putative, expressed	2
48095	GATCGGTTTGCCTACTTGCA	GATCGGTTTGCCTACTT	0	31	-31	21	-21	LOC_Os03g22880	nucleolar protein Nop56, putative, expressed	2
48100	GATCAGCAACCTACCTTGCT	GATCAGCAACCTACCTT	0	55	-55	8	-8	LOC_Os11g40600	expressed protein	2
48125	GATCCAGCATATCGATTTGT	GATCCAGCATATCGATT	0	14	-14	9	-9	LOC_Os12g17080	pentatricopeptide repeat-containing protein, putative, expressed	5
48170	GATCAACGGCTCTACTTCAG	GATCAACGGCTCTACTT	0	8	-8	6	-6	LOC_Os12g38850	expressed protein	2
48178	GATCTTTTTTGTACCTTAGT	GATCTTTTTTGTACCTT	0	14	-14	9	-9	LOC_Os02g51410	shikimate kinase, chloroplast precursor, putative, expressed	2
48243	GATCCGAAACCCAACTTGCA	GATCCGAAACCCAACTT	0	32	-32	21	-21	LOC_Os08g28980	RNA exonuclease 4, putative, expressed	2
48247	GATCTTTTTTTCTACTTCAT	GATCTTTTTTTCTACTT	0	33	-33	8	-8	LOC_Os10g33770	importin-beta N-terminal domain containing protein	5
48248	GATCTAAAGCAGTACTTTGA	GATCTAAAGCAGTACTT	0	30	-30	22	-22	LOC_Os08g36150	activator of 90 kDa heat shock protein ATPase homolog 1, putative, expressed	1
48292	GATCAATAATAAATATTGAG	GATCAATAATAAATATT	0	27	-27	7	-7	LOC_Os01g31110	CRS2-associated factor 1, putative, expressed	5
48305	GATCTATCATGCAACTTTCA	GATCTATCATGCAACTT	0	24	-24	9	-9	LOC_Os05g05860	DNA-directed RNA polymerase II largest subunit, putative, expressed	2
48324	GATCTCCTATTTTCCTTGTT	GATCTCCTATTTTCCTT	0	19	-19	21	-21	LOC_Os04g57030	VQ motif family protein	2
48334	GATCCGCTCACGGCATTTTA	GATCCGCTCACGGCATT	0	33	-33	28	-28	LOC_Os04g44800	expressed protein	3
48353	GATCAGAGACCAATATTTGT	GATCAGAGACCAATATT	0	25	-25	5	-5	LOC_Os07g17330	B12D protein, expressed	3
48444	GATCCATTGCATTACTTGTG	GATCCATTGCATTACTT	0	130	-130	7	-7	LOC_Os08g14330	apospory-associated protein C, putative, expressed	5
48461	GATCAAGGAAAAGGCTTTGG	GATCAAGGAAAAGGCTT	0	10	-10	12	-12	LOC_Os01g65790	pectinesterase PPE8B precursor, putative, expressed	3
48477	GATCAAATTTTGAGATTTGT	GATCAAATTTTGAGATT	1	19	-19	14	-14	LOC_Os04g58330	expressed protein	1
48529	GATCTATAACTAGACTTGAG	GATCTATAACTAGACTT	0	14	-14	7	-7	LOC_Os07g06950	ubiquitin carboxyl-terminal hydrolase 7, putative, expressed	1
48594	GATCCACTGTATGTATTTAC	GATCCACTGTATGTATT	0	61	-61	12	-12	LOC_Os01g11350	transcription factor RF2b, putative, expressed	2
48620	GATCCAATGATTTACTTTAC	GATCCAATGATTTACTT	0	26	-26	16	-16	LOC_Os03g05820	PAK, putative, expressed	1
48643	GATCTCGTTACTGCATTGGT	GATCTCGTTACTGCATT	0	19	-19	7	-7	LOC_Os04g25570	protein phosphatase 2c, putative, expressed	2
48823	GATCTGGAATTGTGATTTTA	GATCTGGAATTGTGATT	0	12	-12	10	-10	LOC_Os12g36640	fiber protein Fb19, putative, expressed	2
48852	GATCCATATTGAACCTTTTA	GATCCATATTGAACCTT	7	80	-11.4286	41	-5.85714	LOC_Os01g55040	ATGSL05, putative, expressed	2
48859	GATCATGAAGCTCCCTTTCT	GATCATGAAGCTCCCTT	0	15	-15	7	-7	LOC_Os07g04860	transposon protein, putative, unclassified, expressed	2
48862	GATCTGGTAAGCTCCTTTTT	GATCTGGTAAGCTCCTT	0	30	-30	22	-22	LOC_Os08g43510	thaumatin-like protein 1 precursor, putative, expressed	2
48894	GATCGTACAATACGATTTTT	GATCGTACAATACGATT	0	14	-14	14	-14	LOC_Os11g05562	40S ribosomal protein S25, putative, expressed	3
48928	GATCACATTCTTTTATTGTC	GATCACATTCTTTTATT	0	21	-21	11	-11	LOC_Os05g40320	expressed protein	2
48970	GATCATTGGAAAAGATTCTA	GATCATTGGAAAAGATT	1	38	-38	24	-24	LOC_Os02g03600	dnaJ domain containing protein, expressed	2
49006	GATCAAAGTTAATTATTCTC	GATCAAAGTTAATTATT	8	40	-5	43	-5.375	LOC_Os04g44550	coiled-coil-helix-coiled-coil-helix domain-containing protein 4, putative, expressed	2
49011	GATCAGATTGTTTTATTCCT	GATCAGATTGTTTTATT	0	6	-6	10	-10	LOC_Os09g09470	nucleotide binding protein, putative, expressed	2
49038	GATCAGAGCTGCACCTTTGA	GATCAGAGCTGCACCTT	0	13	-13	9	-9	LOC_Os03g17560	expressed protein	1
49054	GATCATCACAATAGCTTTGT	GATCATCACAATAGCTT	0	14	-14	41	-41	LOC_Os08g01420	PHD-finger family protein, expressed	1
49059	GATCATTATTTTGCATTGGT	GATCATTATTTTGCATT	0	13	-13	10	-10	LOC_Os10g35020	glycosyltransferase, putative, expressed	2
49124	GATCTCTCGCCGTCCTTGTA	GATCTCTCGCCGTCCTT	0	7	-7	5	-5	LOC_Os01g25484	ferredoxin--nitrite reductase, chloroplast precursor, putative, expressed	2
49263	GATCAAGTATTCAGGTTCAA	GATCAAGTATTCAGGTT	0	17	-17	6	-6	LOC_Os11g44950	auxin-induced beta-glucosidase, putative, expressed	2
49299	GATCCATAATTGTTGTTTGT	GATCCATAATTGTTGTT	0	106	-106	7	-7	LOC_Os09g26310	hypro1, putative, expressed	2
49438	GATCACATGAACAAGTTCGG	GATCACATGAACAAGTT	0	15	-15	9	-9	LOC_Os05g49030	60S ribosomal protein L18a, putative, expressed	3
49543	GATCTATCTTACAAGTTGAA	GATCTATCTTACAAGTT	0	14	-14	8	-8	LOC_Os01g14820	expressed protein	2
49614	GATCTCGTGCTCCTCTTCGT	GATCTCGTGCTCCTCTT	2	42	-21	22	-11	LOC_Os01g13490	expressed protein	1
49621	GATCACAATATTGTCTTGAA	GATCACAATATTGTCTT	0	25	-25	18	-18	LOC_Os01g72820	CFM6, putative, expressed	2
49640	GATCAAAGCTTGACGTTCTT	GATCAAAGCTTGACGTT	0	8	-8	14	-14	LOC_Os05g50290	DNA-3-methyladenine glycosylase 1, putative, expressed	2
49732	GATCCTCTTCCATAGTTCCA	GATCCTCTTCCATAGTT	0	56	-56	32	-32	LOC_Os05g47890	guanine nucleotide-binding protein beta subunit-like protein, putative, expressed	3
49765	GATCGTGTTTTGGGGTTTAT	GATCGTGTTTTGGGGTT	0	30	-30	7	-7	LOC_Os09g09360	expressed protein	2
49850	GATCCTTCATGTCAGTTTGC	GATCCTTCATGTCAGTT	0	11	-11	6	-6	LOC_Os08g02060	expressed protein	2
49860	GATCCAAAAATATAGTTCTA	GATCCAAAAATATAGTT	6	42	-7	32	-5.33333	LOC_Os02g12880	calcium ion binding protein, putative, expressed	3
49933	GATCGCTGAAGATTCTTGCT	GATCGCTGAAGATTCTT	4	24	-6	23	-5.75	LOC_Os03g05830	splicing factor, putative, expressed	2
50013	GATCACTTCGGTTTCTTCTA	GATCACTTCGGTTTCTT	6	51	-8.5	31	-5.16667	LOC_Os03g27460	heat shock protein binding protein, putative, expressed	1
50053	GATCACCATAATTCGTTTGC	GATCACCATAATTCGTT	0	57	-57	5	-5	LOC_Os03g56900	seed maturation protein, putative, expressed	2
50105	GATCGACATGTATTCTTATT	GATCGACATGTATTCTT	0	21	-21	18	-18	LOC_Os01g56630	dymeclin, putative, expressed	2
50108	GATCAGGAAATTTTCTTTTC	GATCAGGAAATTTTCTT	0	157	-157	80	-80	LOC_Os02g42310	lysosomal protective protein precursor, putative, expressed	2
50121	GATCTATTAGTGAAGTTTCC	GATCTATTAGTGAAGTT	0	6	-6	8	-8	LOC_Os10g10434	dimethyladenosine transferase, putative, expressed	5
50254	GATCTGTTTTGACTGTTTCA	GATCTGTTTTGACTGTT	0	33	-33	17	-17	LOC_Os02g42320	proteasome subunit alpha type 2, putative, expressed	3
50269	GATCGTTTCTATATCTTGAA	GATCGTTTCTATATCTT	0	20	-20	6	-6	LOC_Os05g01590	dnaJ domain containing protein, expressed	5
[truncated: 72 more rows]

## Sheet: Taste_SummaryRedundant5FoldUp
ID	tag20	tag17	PSI02	PSY02	RatioPSI02/PSY02	PSN02	RatioPSI02/PSN02	gene	title	class
[truncated: 3,686 more rows]

## Sheet: Taste_SummaryRedundant5FoldDown
ID	tag20	tag17	PSI02	PSY02	RatioPSI02/PSY02	PSN02	RatioPSI02/PSN02	gene	title	class
[truncated: 2,232 more rows]

[truncated: 23 more sheets: SBS-PSC-Up-allgenes-4030, SBS-PSC-down-all genes-1373, SBS-PSC-Up-graingenes-70, SBS-PSC-Down-graingenes-14, SBS-PSC-UP-AllAntigenes-1266, SBS-PSC-Up-AntiGraingenes-32, SBS-PSC-Down-allAntisenseGe-330, SBS-PSC-Down-antiGrainGe-4, SBS-PSI-Allupgenes-3339, SBS-PSI-GrainGenes-50, SBS-PSI-down-Allgenes-2119, SBS-PSI-down_graingenes-47, SBS-PSI-UP-antigenes-1196, SBS-PSI-up-graingenes-28, SBS-PSI-down-allgene-372, SBS-PSI-down-graingenes-17, SBS_AlternateTranscript_Summary, SBS_AlternateTransc_GQGenesOnly, SBS-PSC-alter_up-allgenes-382, SBS-PSC-alter-down-allgenes-95 …]
