# Supplementary material for: Deep sequencing reveals the complex and coordinated transcriptional regulation of genes related to grain quality in rice cultivars
Source: BMC Genomics. 2011 Apr 14;12:190. doi: 10.1186/1471-2164-12-190 (PMC3098810; doi:10.1186/1471-2164-12-190)
Supplement: Additional file 6 — Five fold up and down regulated transcription factors identified by MPSS, SBS and both. [file 1471-2164-12-190-S6.XLS]

## Sheet: MPSS-PSC-UpTFs-NonRedundant-125
gene	Family	tag	PSC	PSL	Ratio_PSCvsPSL	PSN	Ratio_PSCvsPSN	class	title
LOC_Os01g64730	bZIP	GATCAAAAATCGCGAGT	18	0	18	0	18	1	bZIP transcription factor, putative
LOC_Os09g34880	bZIP	GATCAAAATTGCTTCGG	27	3	9	0	27	2	expressed protein
LOC_Os12g40570	WRKY	GATCAAAATTTTCTTTT	59	0	59	0	59	2	WRKY transcription factor 1
LOC_Os03g47740	HB	GATCAAAGGCAACGGTT	22	0	22	0	22	1	putative homeodomain protein
LOC_Os03g43800	MYB-related	GATCAACTTGAGGATGA	17	2	8.5	0	17	1	expressed protein
LOC_Os05g36160	bZIP	GATCAAGAACCGCGAAT	34	0	34	0	34	1	hypothetical protein
LOC_Os02g06584	C3H	GATCAATCCCATACTCA	111	0	111	0	111	1	NULL
LOC_Os06g08290	MYB-related	GATCAATGACAAGGCAC	7	0	7	0	7	2	Myb-like DNA-binding domain, putative
LOC_Os02g48810	PHD	GATCAATGATGTGGCAA	44	0	44	0	44	1	PHD-finger, putative
LOC_Os01g68860	C3H	GATCAATGCCTACTCCA	22	0	22	0	22	1	Zinc finger C-x8-C-x5-C-x3-H type (and similar), putative
LOC_Os07g18050	C3H	GATCAATTTTATGCCCA	10	0	10	0	10	1	RNA recognition motif. (a.k.a. RRM, RBD, or RNP domain), putative
LOC_Os03g19020	PHD	GATCACACAACGGCCAA	15	0	15	0	15	2	PHD-finger, putative
LOC_Os02g35600	Alfin-like	GATCACCCCTGCGAAGG	39	7	5.57	0	39	1	PHD-finger, putative
LOC_Os01g47560	WRKY	GATCACCTTCTGTTTCG	42	0	42	0	42	2	WRKY DNA -binding domain, putative
LOC_Os10g25290	ZIM	GATCACGACAACGAGCG	9	0	9	0	9	1	expressed protein
LOC_Os07g08880	PHD	GATCACTATGACGTACA	64	0	64	1	64	1	BAH domain, putative
LOC_Os01g07120	AP2-EREBP	GATCAGAAAACGGAAGT	40	0	40	0	40	1	DREB1
LOC_Os09g39490	CCAAT_HAP3	GATCAGAAACAACCCAA	12	0	12	0	12	1	hypothetical protein
LOC_Os02g03580	bZIP	GATCAGAATCTGACATG	58	3	19.33	0	58	2	bZIP transcription factor, putative
LOC_Os07g13170	AP2-EREBP	GATCAGAATTCTCACGC	6	0	6	0	6	2	AP2 domain, putative
LOC_Os04g52410	MADS	GATCAGAGCAACTATCT	33	3	11	0	33	2	SRF-type transcription factor (DNA-binding and dimerisation domain), putative
LOC_Os03g49170	C3H	GATCAGCATATTGGTAG	7	0	7	0	7	1	expressed protein
LOC_Os12g03110	zf-HD	GATCAGCATCATCAGTA	15	0	15	0	15	5	hypothetical protein
LOC_Os07g46690	DDT	GATCAGCATCTTCGCAG	93	0	93	0	93	3	PHD-finger, putative
LOC_Os12g10540	MADS	GATCAGCTCATCTTCTA	113	0	113	0	113	2	transcription factor
LOC_Os02g49700	HB	GATCAGCTGCTGGTGGA	47	0	47	2	23.5	1	Transposable element protein, putative
LOC_Os06g04010	BBR/BPC	GATCAGGCAAATCTTGC	33	0	33	0	33	2	expressed protein
LOC_Os01g68370	ABI3VP1	GATCAGTAACCCGTAGT	134	5	26.8	0	134	2	transcription activator VP1 - rice
LOC_Os04g46440	AP2-EREBP	GATCAGTGGCTTGTACA	46	8	5.75	1	46	2	Similar to apetala2 domain TINY like protein [imported] - Arabidopsis thaliana
LOC_Os04g39570	WRKY	GATCAGTTCTTGTTCTT	16	0	16	3	5.33333	2	WRKY DNA -binding domain, putative
LOC_Os01g02100	Orphans	GATCAGTTTTCACTGTC	22	0	22	0	22	2	BED zinc finger, putative
LOC_Os07g30774	CAMTA	GATCAGTTTTGTGTTTC	94	2	47	0	94	6	NULL
LOC_Os09g39490	CCAAT_HAP3	GATCATAGTTAAGGCAC	30	0	30	0	30	2	hypothetical protein
LOC_Os08g25820	G2-like	GATCATCAGTCCATCAC	52	0	52	6	8.66667	2	myb-like DNA-binding domain, SHAQKYF class, putative
LOC_Os01g65600	PHD	GATCATCTGTTGGCGGT	17	0	17	0	17	1	PHD-finger, putative
LOC_Os02g05450	HB	GATCATGAAATACAAAA	7	0	7	0	7	1	PHD-finger, putative
LOC_Os08g32080	HB	GATCATGAATGATACTC	22	0	22	0	22	2	Homeobox associated leucine zipper, putative
LOC_Os01g11952	PHD	GATCATGAGTGTTGGCG	46	0	46	2	23	1	NULL
LOC_Os11g18770	PHD	GATCATGCATTGGTGGC	29	0	29	0	29	1	PHD-finger, putative
LOC_Os01g59760	bZIP	GATCATGCCCGCAGTAT	96	0	96	0	96	1	bZIP transcription factor, putative
LOC_Os02g35180	Orphans	GATCATGCGTCGGCGGC	22	0	22	0	22	6	Response regulator receiver domain, putative
LOC_Os02g06910	ARF	GATCATGTTAACTTAGG	5	0	5	0	5	2	auxin response factor 3
LOC_Os02g17190	MYB-related	GATCATTCCTCCTTCAG	42	6	7	0	42	1	Myb-like DNA-binding domain, putative
LOC_Os05g51690	Orphans	GATCATTTTTCTCTTGC	5	0	5	0	5	1	CCT motif, putative
LOC_Os02g40530	MYB	GATCCAAACTGATAGCA	37	0	37	0	37	2	snapdragon myb protein 305 homolog
LOC_Os03g58530	PHD	GATCCAATGTGAGGATT	30	0	30	0	30	1	putative DNA-binding protein
LOC_Os07g08140	HSF	GATCCACAAATGTTCTG	5	0	5	0	5	2	HSF-type DNA-binding domain, putative
LOC_Os03g25120	HSF	GATCCACCGGAGGAAGT	9	0	9	0	9	1	HSF-type DNA-binding domain, putative
LOC_Os05g37170	bZIP	GATCCACTGACGGAGCA	15	0	15	0	15	1	basic leucine zipper protein - maize
LOC_Os09g04890	PHD	GATCCACTGGCCTTTGT	13	0	13	0	13	1	F/Y-rich N-terminus, putative
LOC_Os04g51320	Trihelix	GATCCAGAAAATGGTAG	24	0	24	0	24	1	GT-1 like transcription factor, putative
LOC_Os05g43380	CPP	GATCCAGAACCTGACTT	5	0	5	0	5	1	Tesmin/TSO1-like CXC domain, putative
LOC_Os09g19940	C3H	GATCCAGCTGAATGACA	13	0	13	0	13	1	expressed protein
LOC_Os11g38900	SET	GATCCATGTCGATTAAC	56	0	56	0	56	2	SET1
LOC_Os10g22430	GRAS	GATCCATTGCAACGATT	84	0	84	0	84	1	GRAS family transcription factor, putative
LOC_Os07g39310	C2H2	GATCCCACATTCCTCTG	56	0	56	0	56	1	Zinc finger, C2H2 type, putative
LOC_Os04g50120	PLATZ	GATCCCCCATTGCACCC	15	0	15	1	15	2	expressed protein
LOC_Os08g43160	TCP	GATCCCGCAAGCCACCG	25	0	25	0	25	1	TCP family transcription factor, putative
LOC_Os09g38570	Trihelix	GATCCGACTTCACCATG	98	0	98	4	24.5	2	hypothetical protein
LOC_Os04g33440	S1Fa-like	GATCCGCCATGGCTGAC	30	0	30	0	30	3	dna binding protein s1fa
LOC_Os04g21950	WRKY	GATCCGCGTGCCGGCGA	6	0	6	0	6	1	DNA-binding protein WRKY3
LOC_Os03g56234	MYB-related	GATCCGGAAGTACGGGC	24	0	24	0	24	1	NULL
LOC_Os06g29020	HB	GATCCGTGTTGACCACA	142	19	7.47	0	142	2	expressed protein
LOC_Os05g13300	AP2-EREBP	GATCCGTTGTATCTGGT	13	0	13	0	13	1	helicase; 55525-51977, putative
LOC_Os05g04820	MYB	GATCCTACAGTGTCATG	25	0	25	0	25	2	Myb-like DNA-binding domain, putative
LOC_Os12g24540	PHD	GATCCTATGGATAATGT	12	0	12	0	12	7	PHD-finger, putative
LOC_Os06g45140	bZIP	GATCCTCAAATCGGATG	179	2	89.5	2	89.5	1	RISBZ5
LOC_Os01g69980	TCP	GATCCTCACCCACGGGC	47	0	47	6	7.8	2	TCP family transcription factor, putative
LOC_Os02g57250	AUX/IAA	GATCCTGAGAGCGTGTG	10	0	10	0	10	1	AUX/IAA family
LOC_Os02g57270	MYB-related	GATCCTGGCTGGGCCGT	10	0	10	0	10	2	telomere binding protein-1
LOC_Os02g36924	MADS	GATCCTGTAAATTTTGG	24	0	24	0	24	6	NULL
LOC_Os11g04570	GRAS	GATCCTTGAATGATTAC	24	0	24	0	24	5	GRAS family transcription factor, putative
LOC_Os03g61110	C3H	GATCCTTGGGTCTGATA	24	0	24	0	24	2	putative RNA binding protein
LOC_Os04g46680	C2H2	GATCCTTTCCTCTCCTC	5	0	5	0	5	1	Zinc finger, C2H2 type, putative
LOC_Os08g39830	EIL	GATCCTTTCGACAGTGG	40	0	40	0	40	1	Ethylene insensitive 3, putative
LOC_Os11g36470	C2C2-GATA	GATCCTTTTTATCTTGC	24	4	6	2	12	1	ubiquitin-specific protease UBP12, putative
LOC_Os09g26420	AP2-EREBP	GATCGAAGGTGGGCATG	9	0	9	0	9	3	EREBP-type transcription factor, putative
LOC_Os03g49990	GRAS	GATCGACGACTGGACTC	18	0	18	0	18	2	gibberellin-insensitive protein OsGAI
LOC_Os03g07450	HB	GATCGAGCAAGCTTAAT	12	0	12	0	12	2	Homeobox domain, putative
LOC_Os04g38720	NAC	GATCGATGCAGTATTGT	21	0	21	0	21	2	No apical meristem (NAM) protein, putative
LOC_Os02g43300	Trihelix	GATCGCGTTCCTCCAGC	29	0	29	0	29	1	hypothetical protein
LOC_Os01g44990	SNF2	GATCGCTTTCAGATAGT	13	2	6.5	1	13	5	dna excision repair protein ercc-6 (cockayne syndrome protein csb)
LOC_Os01g53220	HSF	GATCGGGGCCGACACGG	10	0	10	0	10	1	HSF-type DNA-binding domain, putative
LOC_Os09g35880	Orphans	GATCGGTCCTCCCCGCC	7	0	7	0	7	3	B-box zinc finger, putative
LOC_Os10g41260	MYB-related	GATCGGTGGCCGGTCGC	25	0	25	0	25	3	putative Myb-related protein
LOC_Os03g52450	C2C2-GATA	GATCGGTTGTCAACTAT	10	0	10	0	10	2	putative zinc finger protein
LOC_Os01g45860	GRAS	GATCGTAAATCGCAAAT	17	0	17	0	17	2	GRAS family transcription factor, putative
LOC_Os02g43300	Trihelix	GATCGTAGTGGCATACG	40	0	40	0	40	6	hypothetical protein
LOC_Os02g55560	DBP	GATCGTCGAGGAGGCAA	24	0	24	0	24	1	Protein phosphatase 2C, putative
LOC_Os10g42430	bHLH	GATCGTCGTCTTGTTTT	49	0	49	0	49	2	putative MYC transcription factor
LOC_Os07g42370	ZIM	GATCGTCTTAATGCAAA	7	0	7	0	7	7	hypothetical protein
LOC_Os07g08420	bZIP	GATCGTGAGGCGGTGGG	120	0	120	4	30	1	RISBZ1
LOC_Os04g59620	SNF2	GATCGTGCTTATCGAAT	94	0	94	0	94	1	Similar to At5g63950/MBM17_5
LOC_Os01g68700	bHLH	GATCGTTGCAAACAGTC	21	0	21	0	21	1	Helix-loop-helix DNA-binding domain, putative
LOC_Os01g09760	MYB-related	GATCTACAGCATCAGAA	5	0	5	0	5	2	Myb-like DNA-binding domain, putative
LOC_Os06g17280	PHD	GATCTATGTCAAGTTGT	12	0	12	0	12	1	serine/threonine-specific protein kinase NPK15 (EC 2.7.1.-) - common tobacco
LOC_Os02g06592	SNF2	GATCTCAAATTTTTGTC	7	0	7	0	7	2	NULL
LOC_Os09g22540	Jumonji	GATCTCACACACTTCCA	76	5	15.2	0	76	1	jmjC domain, putative
LOC_Os02g12310	NAC	GATCTCACGGAAGAGAT	18	0	18	0	18	1	Similar to NAM-like protein, 59502-58357 [imported] - Arabidopsis thaliana
LOC_Os04g02730	C3H	GATCTCAGAGATGTTGC	119	0	119	0	119	1	Dihydrouridine synthase (Dus), putative
LOC_Os08g37920	C2H2	GATCTCCAGTAAGATTC	20	0	20	0	20	2	Zinc finger, C2H2 type, putative
LOC_Os07g43360	C2H2	GATCTCCCCCTCTCTTT	36	0	36	0	36	2	MOZ/SAS family, putative
LOC_Os02g54160	AP2-EREBP	GATCTCGACGACGTCAT	7	0	7	0	7	3	AP2 domain, putative
LOC_Os02g16680	bZIP	GATCTCGAGACGCAGGT	68	3	22.67	0	68	7	probable transcription activator - rice
LOC_Os08g03520	CSD	GATCTCGTTAGGAAAGC	93	0	93	4	23.25	2	retrotransposon protein, putative, Ty1-copia sub-class
LOC_Os06g40780	GRAS	GATCTCTGCATGCTGTG	19	0	19	0	19	1	GRAS family transcription factor, putative
LOC_Os01g72310	SNF2	GATCTGACGCGGCGGAA	5	0	5	0	5	1	RING finger-like protein - Arabidopsis thaliana
LOC_Os03g06850	ABI3VP1	GATCTGATGGTGTCTAT	10	0	10	0	10	1	hypothetical protein
LOC_Os11g31330	NAC	GATCTGCAGAGCGCACT	15	0	15	0	15	1	No apical meristem (NAM) protein, putative
LOC_Os01g70270	ARF	GATCTGCCCTCCAAGCT	20	0	20	0	20	1	auxin response factor 2
LOC_Os04g30890	MYB	GATCTGCTGTTGTTGAT	15	0	15	0	15	2	Similar to cell division related protein
LOC_Os07g38240	C2H2	GATCTGCTTATGTTTAC	52	0	52	0	52	1	Zinc finger, C2H2 type, putative
LOC_Os06g07030	AP2-EREBP	GATCTGGCTCGGCTCCT	33	5	6.6	1	33	1	AP2 domain, putative
LOC_Os01g69920	Orphans	GATCTGTAGTACACCAT	165	2	82.5	0	165	2	CHASE domain, putative
LOC_Os06g01170	PHD	GATCTGTATTAGTGTCC	39	0	39	0	39	3	PHD zinc finger protein, putative
LOC_Os02g55000	C3H	GATCTGTGGCTGTAATG	6	0	6	0	6	2	G-patch domain, putative
LOC_Os06g46400	C3H	GATCTTAAGCCGTTTGT	12	0	12	0	12	2	F26G16.5 protein - Arabidopsis thaliana
LOC_Os01g08970	HMG	GATCTTATGGGTTGGCT	13	0	13	0	13	5	Structure-specific recognition protein, putative
LOC_Os06g40710	G2-like	GATCTTATTTTCGTTGA	6	0	6	0	6	2	myb-like DNA-binding domain, SHAQKYF class, putative
LOC_Os09g04890	PHD	GATCTTCTCATGTAATT	42	4	10.5	0	42	2	F/Y-rich N-terminus, putative
LOC_Os07g36460	bHLH	GATCTTCTGGACCAAGA	73	0	73	0	73	1	Helix-loop-helix DNA-binding domain, putative
LOC_Os05g34110	G2-like	GATCTTCTTGAGTTGTG	93	0	93	0	93	2	transposon protein, putative, CACTA, En/Spm sub-class
LOC_Os01g61810	CCAAT_HAP3	GATCTTGCCGTTCGCCG	10	0	10	0	10	3	Histone-like transcription factor (CBF/NF-Y) and archaeal histone, putative
LOC_Os06g51220	HMG	GATCTTGTTTCGCTCAG	6	0	6	0	6	5	HMG (high mobility group) box, putative
LOC_Os03g01200	SNF2	GATCTTTACAGGATGGT	91	0	91	0	91	5	SNF2 family N-terminal domain, putative
LOC_Os07g42400	C2C2-GATA	GATCTTTCGTAAAGAGT	19	0	19	0	19	1	transposon protein, putative, unclassified
LOC_Os05g10770	Jumonji	GATCTTTGGACAGTCAA	12	0	12	0	12	2	jmjC domain, putative
LOC_Os11g06170	bZIP	GATCTTTGTACCATTAC	86	4	21.5	0	86	2	bZIP transcription factor, putative

## Sheet: MPSS-PSC-DownTFs-NonRedunda-102
gene	Family	tag	PSC	PSL	Ratio_PSCvsPSL	PSN	Ratio_PSCvsPSN	class	title
LOC_Os06g09660	ARF	GATCAAAATGCTTCGAT	0	5	-5	7	-7	2	auxin response factor 1
LOC_Os01g62410	MYB	GATCAAACAAAACCGGT	0	15	-15	6	-6	2	Myb-related domain, putative
LOC_Os12g34330	PHD	GATCAAATTGCAGATGT	0	20	-20	8	-8	1	PHD-finger, putative
LOC_Os06g51490	PHD	GATCAACGACCGAAGCA	0	11	-11	6	-6	5	protein F2K11.14 [imported] - Arabidopsis thaliana
LOC_Os01g14370	TAZ	GATCAACTTTATCCTCG	0	30	-30	12	-12	2	TAZ zinc finger, putative
LOC_Os08g45110	AP2-EREBP	GATCAAGAGGACTTCGA	0	25	-25	7	-7	1	AP2 domain, putative
LOC_Os01g48180	DDT	GATCAATCAGAAGATAA	0	13	-13	33	-33	1	DDT domain, putative
LOC_Os05g37060	MYB	GATCAATTGTTGTGATA	0	11	-11	25	-25	2	Myb-like DNA-binding domain, putative
LOC_Os12g13460	SET	GATCACATCCAGTTGAA	1	21	-21	56	-56	2	SET domain, putative
LOC_Os02g06584	C3H	GATCACCTGCTATTCCC	4	34	-8.5	62	-15.5	1	NULL
LOC_Os11g06420	TUB	GATCACCTTCCCTATTT	0	8	-8	96	-96	1	Tub family, putative
LOC_Os05g41172	SET	GATCACCTTGCATTTTC	0	68	-68	79	-79	2	NULL
LOC_Os02g45480	C3H	GATCACTGTTACGATGT	0	39	-39	37	-37	2	expressed protein
LOC_Os01g65600	PHD	GATCAGAGAGTGCCCAG	0	18	-18	26	-26	3	PHD-finger, putative
LOC_Os01g66290	MADS	GATCAGAGTGTGCTGCA	3	79	-26.3	58	-19.3	2	K-box region, putative
LOC_Os03g26210	bHLH	GATCAGCTCCAACCAAT	3	16	-5.3	85	-28.3	2	putative amelogenin precursor
LOC_Os01g39100	C3H	GATCAGCTCCACTGTTG	0	8	-8	29	-29	1	Zinc finger C-x8-C-x5-C-x3-H type (and similar), putative
LOC_Os02g34680	C2H2	GATCAGTCGTTTTTTCA	0	23	-23	33	-33	2	transcription repressor maize TRM protein, putative
LOC_Os02g52340	MADS	GATCAGTGAACTCCAGC	0	8	-8	17	-17	1	SRF-type transcription factor (DNA-binding and dimerisation domain), putative
LOC_Os05g05230	SNF2	GATCAGTGGATGAAAGC	0	80	-80	7	-7	1	transcriptional regulator, putative
LOC_Os02g17460	CPP	GATCAGTTTAGGTGCTT	0	5	-5	8	-8	5	Tesmin/TSO1-like CXC domain, putative
LOC_Os01g08790	CCAAT_HAP5	GATCATCCGGGTGGACC	0	16	-16	19	-19	1	Histone-like transcription factor (CBF/NF-Y) and archaeal histone, putative
LOC_Os03g12120	NAC	GATCATCTGGCAAATGG	0	101	-101	6	-6	2	No apical meristem (NAM) protein, putative
LOC_Os12g06630	TUB	GATCATGACAAGGTCAT	0	38	-38	35	-35	1	Tub family, putative
LOC_Os01g51154	MYB-related	GATCATGTAGTTTCTGG	0	42	-42	19	-19	2	NULL
LOC_Os05g01190	Orphans	GATCATTCTTTTCAGGA	0	8	-8	19	-19	2	hAT family dimerisation domain, putative
LOC_Os11g36450	Jumonji	GATCATTGACCTTGTGC	0	8	-8	7	-7	2	expressed protein
LOC_Os05g38140	bHLH	GATCATTGCTCGCCGGA	0	59	-59	85	-85	2	bHLH transcription factor, putative
LOC_Os06g36480	NAC	GATCATTGTTTACCGAC	0	15	-15	10	-10	5	No apical meristem (NAM) protein, putative
LOC_Os02g47900	SET	GATCATTTGTTAGGAGC	0	16	-16	32	-32	2	Pre-SET motif, putative
LOC_Os02g09920	PHD	GATCATTTGTTTGATGT	0	6	-6	8	-8	2	F/Y-rich N-terminus, putative
LOC_Os04g10260	bZIP	GATCCAAATCTGCCAAG	5	188	-37.6	54	-10.8	1	hypothetical protein
LOC_Os03g53700	PHD	GATCCAAATGAACCAAC	8	42	-5.25	270	-33.75	1	putative growth inhibitory protein
LOC_Os03g03550	bZIP	GATCCAACTCAATGCTC	0	44	-44	69	-69	1	bZIP transcription factor, putative
LOC_Os02g16540	WRKY	GATCCAAGAGGAGGTGA	0	6	-6	21	-21	1	Similar to probable wrky transcription factor 27 (wrky dna-binding protein 27)
LOC_Os02g58350	Orphans	GATCCACAACTCCTAAC	0	7	-7	17	-17	2	response regulator
LOC_Os04g57610	ARF	GATCCACGGTATCTGTC	0	11	-11	6	-6	1	auxin response factor 8
LOC_Os03g13614	bZIP	GATCCAGCCATACAGGA	5	55	-11	42	-8.4	7	NULL
LOC_Os03g56234	MYB-related	GATCCAGGGTTTGCCGT	0	8	-8	21	-21	7	NULL
LOC_Os01g64360	MYB-related	GATCCATAACCGTGGAC	5	36	-7.2	106	-21.2	2	Myb-like DNA-binding domain, putative
LOC_Os01g04930	MYB	GATCCATAATTGTTGGC	0	13	-13	75	-75	2	Myb-like DNA-binding domain, putative
LOC_Os02g40510	Pseudo ARR-B	GATCCATCCTCCAGGGA	0	38	-38	152	-152	1	Similar to pseudo-response regulator APRR1 [imported] - Arabidopsis thaliana
LOC_Os08g17400	WRKY	GATCCATGCCATGATAT	0	20	-20	73	-73	2	transcription factor NtWRKY2
LOC_Os12g38490	GRAS	GATCCATGTTGCAACAG	0	6	-6	87	-87	2	SCARECROW-like protein
LOC_Os06g50310	bZIP	GATCCCCATCGCCAAGA	0	44	-44	19	-19	2	hypothetical protein
LOC_Os12g07120	C2C2-GATA	GATCCCGGCGAGGAGGA	0	5	-5	36	-36	1	expressed protein
LOC_Os02g50100	SET	GATCCGGACGCTGTGAG	0	11	-11	44	-44	1	hypothetical protein
LOC_Os07g48820	bZIP	GATCCGGCAAGCCTCGC	3	76	-25.3	69	-23	1	expressed protein
LOC_Os08g38210	bHLH	GATCCGGCATCTAATAG	0	23	-23	15	-15	1	Helix-loop-helix DNA-binding domain, putative
LOC_Os02g05510	C2C2-GATA	GATCCGGTATACTGTTA	0	15	-15	23	-23	1	CCT motif, putative
LOC_Os01g74540	C2C2-GATA	GATCCGGTATCGGAAGA	0	27	-27	52	-52	1	GATA zinc finger, putative
LOC_Os06g39600	DBP	GATCCGTGCGGTTTATG	0	6	-6	10	-10	5	protein phosphatase 2C
LOC_Os09g12770	G2-like	GATCCGTGTTGTAGCTC	0	15	-15	19	-19	2	myb-like DNA-binding domain, SHAQKYF class, putative
LOC_Os06g19980	MYB-related	GATCCTACTCATGTTTT	0	5	-5	10	-10	2	MYB transcription factor
LOC_Os03g09280	GRAS	GATCCTATGCTACTACA	0	31	-31	50	-50	2	GRAS family transcription factor, putative
LOC_Os06g41730	ARID	GATCCTCATCAAACTTC	0	44	-44	21	-21	1	ARID/BRIGHT DNA binding domain, putative
LOC_Os09g12750	G2-like	GATCCTCCAGAAGTCAC	0	13	-13	37	-37	1	myb-like DNA-binding domain, SHAQKYF class, putative
LOC_Os07g12510	AP2-EREBP	GATCCTCCTCCCCGGCG	0	23	-23	15	-15	1	AP2 domain, putative
LOC_Os10g35930	LIM	GATCCTCTACTGCCAGA	0	11	-11	15	-15	1	putative LIM domain protein
LOC_Os03g31594	Jumonji	GATCCTGTCCAACAATG	7	40	-5.7	64	-9.1	2	NULL
LOC_Os03g47970	C2C2-GATA	GATCCTTGTACAGTTTG	0	72	-72	35	-35	2	putative zinc finger protein
LOC_Os11g05130	DDT	GATCGAAAAAGCCGTTT	0	10	-10	15	-15	2	expressed protein
LOC_Os02g47810	C2C2-Dof	GATCGAAACAGCCATTT	0	18	-18	15	-15	6	Dof domain, zinc finger, putative
LOC_Os09g38790	C2H2	GATCGAAGAATATCAGA	0	18	-18	19	-19	1	retrotransposon protein, putative, Ty3-gypsy sub-class
LOC_Os03g05160	C2C2-GATA	GATCGACAGACATCAAA	0	30	-30	41	-41	2	GATA zinc finger, putative
LOC_Os02g35150	C3H	GATCGAGAAGCAGTGAC	0	51	-51	19	-19	1	U2 small nuclear ribonucleoprotein auxiliary factor subunit-related protein, putative
LOC_Os07g49210	SNF2	GATCGATGAGCTGTTCC	0	25	-25	25	-25	1	Helicase conserved C-terminal domain, putative
LOC_Os02g09920	PHD	GATCGATGATAGATGAT	0	34	-34	63	-63	2	F/Y-rich N-terminus, putative
LOC_Os09g37910	HMG	GATCGATGGAGGGCTGC	1	8	-8	12	-12	1	high mobility group protein HMGd1 - maize
LOC_Os12g38490	GRAS	GATCGATGGTGTTGGTG	0	5	-5	11	-11	2	SCARECROW-like protein
LOC_Os02g58210	Jumonji	GATCGATGTAGGTAGGC	10	149	-14.9	83	-8.3	2	jmjC domain, putative
LOC_Os06g08400	Orphans	GATCGATTTGTCATTAA	0	5	-5	6	-6	2	LIM domain, putative
LOC_Os02g56250	C2C2-GATA	GATCGCCGGGGTCATAC	0	40	-40	8	-8	2	GATA zinc finger, putative
LOC_Os03g53100	Orphans	GATCGGAGAGGTTTTTT	1	18	-18	7	-7	2	putative response regulator protein(receiver component)
LOC_Os02g49700	HB	GATCGGCTATGAGAAGG	0	65	-65	81	-81	2	Transposable element protein, putative
LOC_Os08g26880	bZIP	GATCGGTTGTGGGGGCA	0	7	-7	10	-10	2	common plant regulatory factor 7
LOC_Os07g10890	bZIP	GATCGGTTTTATGATGA	0	8	-8	7	-7	2	maize Em binding protein-1a
LOC_Os01g68700	bHLH	GATCGTACATAAGTCGG	0	19	-19	15	-15	2	Helix-loop-helix DNA-binding domain, putative
LOC_Os05g50980	SET	GATCGTATGGTTGAAGT	0	31	-31	11	-11	1	expressed protein
LOC_Os12g34330	PHD	GATCGTCGCAGTCTCTG	5	36	-7.2	83	-16.6	2	PHD-finger, putative
LOC_Os11g06130	PHD	GATCGTGTCGTGGTTAC	0	28	-28	12	-12	2	PHD-finger, putative
LOC_Os03g21240	G2-like	GATCTAGCCATCTTCCT	0	8	-8	25	-25	2	myb-like DNA-binding domain, SHAQKYF class, putative
LOC_Os01g39850	CCAAT_HAP5	GATCTAGTATTGGTGAC	5	61	-12.2	27	-5.4	1	expressed protein
LOC_Os08g03520	CSD	GATCTATCGGTTCGTCG	3	43	-14.3	47	-15.6	2	retrotransposon protein, putative, Ty1-copia sub-class
LOC_Os08g03520	CSD	GATCTATCTATGAATCT	1	21	-21	10	-10	2	retrotransposon protein, putative, Ty1-copia sub-class
LOC_Os01g04020	AP2-EREBP	GATCTATGCACCAGAGG	0	10	-10	10	-10	1	AP2 domain, putative
LOC_Os04g33440	S1Fa-like	GATCTATTGTGCTGTTC	12	87	-7.25	156	-13	2	dna binding protein s1fa
LOC_Os04g58000	ABI3VP1	GATCTCAACAACAGCGA	0	11	-11	8	-8	1	B3 DNA binding domain, putative
LOC_Os02g02290	SNF2	GATCTCATGTCATGATG	0	10	-10	6	-6	2	SNF2 family N-terminal domain, putative
LOC_Os07g44950	bZIP	GATCTCCAAATGAGCTG	0	49	-49	12	-12	2	bZIP transcription factor, putative
LOC_Os09g24820	zf-HD	GATCTCTCTTCTCTTTG	0	8	-8	6	-6	2	hypothetical protein
LOC_Os05g41070	bZIP	GATCTCTTCGGAGGCTT	0	13	-13	52	-52	2	bZIP transcription factor, putative
LOC_Os07g40730	SNF2	GATCTGCAACCGTCTTC	0	6	-6	12	-12	2	Helicase conserved C-terminal domain, putative
LOC_Os12g41920	MYB-related	GATCTGCACAGGCATTG	19	169	-8.8	110	-5.7	2	DNA-binding protein PcMYB1, putative
LOC_Os01g57240	ULT	GATCTGCCGCTTCACCG	0	23	-23	7	-7	1	expressed protein
LOC_Os04g11830	TCP	GATCTGCTGATTTATTC	0	6	-6	6	-6	2	TCP family transcription factor, putative
LOC_Os12g21700	C3H	GATCTGGGTCATTGTTC	0	28	-28	12	-12	2	zinc finger protein [imported] - garden pea
LOC_Os06g51490	PHD	GATCTGGTGCTGTCAAT	0	21	-21	18	-18	2	protein F2K11.14 [imported] - Arabidopsis thaliana
LOC_Os02g03030	PHD	GATCTGGTTTGTGAAAT	0	16	-16	17	-17	2	SET domain, putative
LOC_Os03g31230	MYB-related	GATCTGTATAGTGGTCA	0	18	-18	11	-11	2	expressed protein
LOC_Os03g22900	SNF2	GATCTTCCTGAAGGTGT	0	57	-57	71	-71	2	helicase, putative
LOC_Os09g32948	MADS	GATCTTCTCCTACAAGA	0	85	-85	10	-10	2	NULL
LOC_Os10g41460	Trihelix	GATCTTGTGCTTGAGTT	0	8	-8	23	-23	2	expressed protein
LOC_Os08g37920	C2H2	GATCTTTGGTCTAAGGT	0	23	-23	6	-6	2	Zinc finger, C2H2 type, putative
LOC_Os01g70310	bHLH	GATCTTTGTCCATTGAA	17	104	-6.1	102	-6	2	Helix-loop-helix DNA-binding domain, putative
LOC_Os05g40280	ABI3VP1	GATCTTTTTTGTTGGCC	0	125	-125	8	-8	2	expressed protein
LOC_Os02g01940	Jumonji	GATCTTTTTTTTGCTTG	0	15	-15	39	-39	2	Similar to DNA-binding protein PD3, chloroplast - garden pea

## Sheet: MPSS-PSI-UpTFs-NonRedundant-182
gene	Family	tag	PSI	PSY	Ratio_PSIvsPSY	PSN	Ratio_PSIvsPSN	class	title
LOC_Os02g16540	WRKY	GATCAAAACAACCCTTT	14	0	14	0	14	2	Similar to probable wrky transcription factor 27 (wrky dna-binding protein 27)
LOC_Os08g40900	ARF	GATCAAAACCCACTTTA	9	0	9	0	9	2	Auxin response factor, putative
LOC_Os09g35910	HB	GATCAAAACCCCAGGCA	62	0	62	3	20.6	2	Homeobox domain, putative
LOC_Os04g34984	SET	GATCAAAAGAAGACGCG	54	0	54	0	54	5	NULL
LOC_Os01g11952	PHD	GATCAAAAGGATGAAAA	26	0	26	0	26	1	NULL
LOC_Os01g64700	TUB	GATCAAAATCCACCTAC	8	0	8	0	8	1	Tub family, putative
LOC_Os01g62410	MYB	GATCAAACAAAACCGGT	89	8	11.1	6	14.8	2	Myb-related domain, putative
LOC_Os09g31390	bZIP	GATCAAACCGCGTTTGC	45	0	45	0	45	2	Similar to bZIP transcription factor-like protein
LOC_Os09g19940	C3H	GATCAAACTCACGAAAC	15	0	15	0	15	3	expressed protein
LOC_Os07g07690	PHD	GATCAAACTTTTGTTAG	8	0	8	0	8	1	PHD-finger, putative
LOC_Os04g59620	SNF2	GATCAAAGGTAGTTACT	20	0	20	0	20	2	Similar to At5g63950/MBM17_5
LOC_Os05g32610	SNF2	GATCAAATAGGACTAGT	17	0	17	1	17	2	Similar to T25N20.14
LOC_Os02g46930	Jumonji	GATCAAATTTTCTTTTG	52	0	52	0	52	2	jmjC domain, putative
LOC_Os11g28270	C3H	GATCAACAGAGGACAGC	8	0	8	0	8	1	Zinc finger C-x8-C-x5-C-x3-H type (and similar), putative
LOC_Os03g05760	E2F-DP	GATCAACTAATGGTACA	5	0	5	0	5	1	Transcription factor E2F/dimerisation partner (TDP), putative
LOC_Os01g14370	TAZ	GATCAACTTTATCCTCG	131	17	7.7	12	10.9	2	TAZ zinc finger, putative
LOC_Os02g15810	HMG	GATCAAGAAGGAGAGCC	6	0	6	0	6	5	HMG (high mobility group) box, putative
LOC_Os01g48700	E2F-DP	GATCAAGACATCCCGAA	15	3	5	0	15	7	Transcription factor E2F/dimerisation partner (TDP), putative
LOC_Os07g09590	bHLH	GATCAAGCCTGTGGTCC	26	0	26	0	26	2	Helix-loop-helix DNA-binding domain, putative
LOC_Os02g05450	HB	GATCAAGCCTTCCATCA	8	0	8	0	8	1	PHD-finger, putative
LOC_Os03g12350	ARR-B	GATCAAGGGCGAGGAAA	43	0	43	0	43	1	myb-like DNA-binding domain, SHAQKYF class, putative
LOC_Os12g06520	bZIP	GATCAAGTACACTAGCG	14	0	14	0	14	1	susceptibility transcription factor RVS1
LOC_Os01g14720	GeBP	GATCAATACTTGTAGCT	5	0	5	0	5	2	expressed protein
LOC_Os08g06630	Sigma70-like	GATCAATAGAGCAACAC	14	0	14	0	14	2	Sigma-70 region 2, putative
LOC_Os01g68860	C3H	GATCAATGCCTACTCCA	6	0	6	0	6	1	Zinc finger C-x8-C-x5-C-x3-H type (and similar), putative
LOC_Os08g45130	SET	GATCAATGGCTGGTAAC	6	0	6	0	6	2	YDG/SRA domain, putative
LOC_Os01g12440	AP2-EREBP	GATCAATGTTGTTGGGG	34	0	34	0	34	2	AP2 domain, putative
LOC_Os03g50780	PHD	GATCAATTCTTGAAGAG	5	0	5	0	5	1	putative collagen
LOC_Os03g13790	MYB-related	GATCAATTGCCCAATGC	15	0	15	0	15	2	Myb-like DNA-binding domain, putative
LOC_Os01g50110	MYB	GATCAATTTGAGCATTT	5	0	5	0	5	2	myb-related protein 4 - rice
LOC_Os01g12860	MYB	GATCACACTTCTGGTAG	32	6	5.3	1	32	2	Myb-like DNA-binding domain, putative
LOC_Os04g02730	C3H	GATCACATCCAACAGGC	57	0	57	0	57	3	Dihydrouridine synthase (Dus), putative
LOC_Os03g63530	CCAAT_HAP5	GATCACCTTTTTGGCTG	18	0	18	0	18	2	expressed protein
LOC_Os11g08080	MYB-related	GATCACTTAGGTTCTCA	54	8	6.75	0	54	2	F8K7.13 protein - Arabidopsis thaliana
LOC_Os02g52960	PHD	GATCACTTGCTGGTAAG	72	0	72	0	72	1	Similar to F28K19.1
LOC_Os08g04390	bHLH	GATCAGAAGAGATAAGA	22	0	22	0	22	1	Helix-loop-helix DNA-binding domain, putative
LOC_Os04g51190	GRF	GATCAGAATCCCCTGTA	45	0	45	0	45	2	expressed protein
LOC_Os01g16810	MYB	GATCAGCAACATCAAGC	6	0	6	0	6	2	Myb-like DNA-binding domain, putative
LOC_Os06g16390	SET	GATCAGCGCGGGCGAGG	48	8	6	3	16	1	SET domain, putative
LOC_Os02g41800	ARF	GATCAGCTGCGTGTACT	14	2	7	0	14	2	Auxin response factor, putative
LOC_Os10g28330	C2H2	GATCAGCTGTTTCTTGT	14	0	14	1	14	2	Similar to zinc finger protein ID1
LOC_Os07g10890	bZIP	GATCAGCTTAAGAAGGC	5	0	5	0	5	1	maize Em binding protein-1a
LOC_Os08g19650	HB	GATCAGGAGCCGTATAT	18	0	18	0	18	2	KNAT3 homeodomain protein
LOC_Os07g36130	CCAAT_HAP5	GATCAGGATGTGAATAC	6	0	6	0	6	2	Core histone H2A/H2B/H3/H4, putative
LOC_Os11g45850	WRKY	GATCAGGCCGCAGTCTG	17	0	17	3	5.6	1	WRKY DNA -binding domain, putative
LOC_Os08g14450	Sigma70-like	GATCAGGCGCTGTAATT	18	0	18	0	18	2	Sigma-70 region 3, putative
LOC_Os02g45054	C2H2	GATCAGGGATAACTGCA	9	0	9	0	9	2	NULL
LOC_Os03g44540	CCAAT-HAP2	GATCAGGGATGATGATG	22	0	22	0	22	2	CCAAT-box transcription factor -related
LOC_Os11g34200	CCAAT_HAP5	GATCAGGGCGAAGCCTT	15	0	15	0	15	1	repressor protein
LOC_Os05g43950	VOZ	GATCAGGTCAATGTTTC	43	0	43	1	43	1	hypothetical protein
LOC_Os01g39110	C2H2	GATCAGGTGAAGGAAAA	12	0	12	0	12	2	Zinc finger, C2H2 type, putative
LOC_Os04g45990	SET	GATCAGGTTCATGATGC	12	0	12	0	12	1	Pre-SET motif, putative
LOC_Os10g39130	MADS	GATCAGTCTCCACGTCC	51	0	51	0	51	3	putative transcription factor
LOC_Os05g41070	bZIP	GATCAGTGTACTGTGGA	34	0	34	0	34	2	bZIP transcription factor, putative
LOC_Os04g39570	WRKY	GATCAGTTCTTGTTCTT	63	0	63	3	21	2	WRKY DNA -binding domain, putative
LOC_Os02g53620	CCAAT-HAP2	GATCAGTTGGCAGTGGC	34	0	34	0	34	6	expressed protein
LOC_Os02g56600	NAC	GATCAGTTTCTGTTGAT	5	0	5	0	5	2	No apical meristem (NAM) protein, putative
LOC_Os08g33050	G2-like	GATCATCAATCCCCAAT	15	0	15	0	15	5	myb-like DNA-binding domain, SHAQKYF class, putative
LOC_Os07g39480	WRKY	GATCATCAGAATTTGGT	60	0	60	8	7.5	2	WRKY DNA -binding domain, putative
LOC_Os07g46690	DDT	GATCATCATTTGGGTTT	5	0	5	0	5	3	PHD-finger, putative
LOC_Os02g56250	C2C2-GATA	GATCATCCAATTTGAGG	33	0	33	0	33	2	GATA zinc finger, putative
LOC_Os09g13740	SET	GATCATCCGCAACTTGT	5	0	5	0	5	1	SET domain protein 110
LOC_Os02g44360	GRAS	GATCATCTCATTGGAAA	11	0	11	0	11	2	GRAS family transcription factor, putative
LOC_Os03g22900	SNF2	GATCATCTGATGAGACA	5	0	5	0	5	1	helicase, putative
LOC_Os02g38130	NAC	GATCATGAGAACCCATG	13	0	13	0	13	2	No apical meristem (NAM) protein, putative
LOC_Os04g31804	MADS	GATCATGAGAAGAAACA	18	0	18	0	18	7	NULL
LOC_Os03g53100	Orphans	GATCATGATGAGTTTCT	9	0	9	0	9	2	putative response regulator protein(receiver component)
LOC_Os11g11100	bZIP	GATCATGCATTATGTTA	20	0	20	0	20	2	bZIP family transcription factor, putative
LOC_Os01g58420	AP2-EREBP	GATCATGCCGGCGATGA	54	0	54	0	54	2	AP2 domain, putative
LOC_Os12g41950	ARF	GATCATGGACATGCTGT	44	0	44	0	44	2	auxin response factor 6b
LOC_Os07g39470	GRAS	GATCATGGACTGGTAAG	9	0	9	0	9	2	GRAS family transcription factor, putative
LOC_Os11g38900	SET	GATCATGGTGACGAGGG	15	0	15	0	15	1	SET1
LOC_Os05g51830	C2H2	GATCATTCCAGCTCCCA	22	4	5.5	2	11	1	histone deacetylase HD2, putative
LOC_Os12g40490	Orphans	GATCATTCCTCAATTGT	5	0	5	0	5	1	LIM domain, putative
LOC_Os01g13520	ARF	GATCATTTGCTGCTAGC	7	0	7	0	7	5	auxin response factor 16
LOC_Os05g51690	Orphans	GATCATTTTTCTCTTGC	5	0	5	0	5	1	CCT motif, putative
LOC_Os08g34010	zf-HD	GATCCAAAAAAAAAGGC	17	0	17	0	17	6	ZF-HD protein dimerisation region, putative
LOC_Os07g46590	SNF2	GATCCAAAACTTAGCTT	7	0	7	0	7	1	SNF2 family N-terminal domain, putative
LOC_Os05g27730	WRKY	GATCCAATTTGTTGATT	7	0	7	0	7	2	WRKY DNA-binding protein
LOC_Os01g55430	TUB	GATCCACAAGACGGAAA	44	0	44	0	44	1	Tub family, putative
LOC_Os03g43800	MYB-related	GATCCAGAACTGCACGG	23	0	23	0	23	7	expressed protein
LOC_Os10g42130	NAC	GATCCAGAAGTAGAAGG	11	0	11	0	11	3	putative NAM (no apical meristem) protein
LOC_Os01g16740	Orphans	GATCCAGAGATTGGTAT	42	0	42	0	42	1	transposon protein, putative, unclassified
LOC_Os09g19940	C3H	GATCCAGCTGAATGACA	5	0	5	0	5	1	expressed protein
LOC_Os07g12910	Alfin-like	GATCCAGGAAAAGGATT	7	0	7	0	7	6	PHD-finger, putative
LOC_Os06g10600	HB	GATCCATCCATCAAACC	5	0	5	0	5	2	probable homeobox protein T9L24.43 [imported] - Arabidopsis thaliana
LOC_Os10g22430	GRAS	GATCCATTGCAACGATT	7	0	7	0	7	1	GRAS family transcription factor, putative
LOC_Os09g29360	bHLH	GATCCATTGGCAGGTCA	42	0	42	0	42	6	Helix-loop-helix DNA-binding domain, putative
LOC_Os09g28310	bZIP	GATCCATTTGGAAGAAG	58	0	58	2	29	1	bZIP transcription factor ABI5
LOC_Os01g14420	RWP-RK	GATCCATTTGTGTTGTG	40	0	40	0	40	2	RWP-RK domain, putative
LOC_Os06g45140	bZIP	GATCCCAGGTCAAGATG	5	0	5	0	5	2	RISBZ5
LOC_Os06g43860	HB	GATCCCCATATGTTGTT	18	0	18	0	18	2	KNOX2 domain, putative
LOC_Os06g06750	MADS	GATCCCGGTTTGATTGA	149	0	149	0	149	2	MADS box protein - rice
LOC_Os03g50110	GeBP	GATCCCTCAGGGGACAG	8	0	8	0	8	1	expressed protein
LOC_Os02g50480	Orphans	GATCCCTGTAGTTTTGT	42	0	42	0	42	2	CHASE domain, putative
LOC_Os07g05010	bHLH	GATCCCTTTGCATAGAT	129	0	129	0	129	1	Helix-loop-helix DNA-binding domain, putative
LOC_Os05g25260	AP2-EREBP	GATCCGACGCCGGCGCC	29	0	29	0	29	1	AP2 domain, putative
LOC_Os09g38570	Trihelix	GATCCGACTTCACCATG	29	0	29	4	7.25	2	hypothetical protein
LOC_Os03g56234	MYB-related	GATCCGGAAGTACGGGC	67	0	67	0	67	1	NULL
LOC_Os05g38600	C2H2	GATCCGTCTTAAAAAAA	13	0	13	0	13	2	Zinc finger, C2H2 type, putative
LOC_Os07g44800	SNF2	GATCCGTGTTGAAGAGC	28	0	28	1	28	1	SNF2 family N-terminal domain, putative
LOC_Os05g13300	AP2-EREBP	GATCCGTTGTATCTGGT	16	0	16	0	16	1	helicase; 55525-51977, putative
LOC_Os02g03960	bZIP	GATCCTCCCCCGAGCTG	178	17	10.4	4	44.5	1	Similar to bZIP transcription factor ATB2
LOC_Os03g13600	C2H2	GATCCTCCTTTGAGCAG	53	2	26.5	4	13.25	2	expressed protein
LOC_Os06g41930	PLATZ	GATCCTCTGGGACTTAA	56	0	56	0	56	2	expressed protein
LOC_Os04g40420	MYB-related	GATCCTCTGTAGTTTGT	42	0	42	0	42	2	SWIRM domain, putative
LOC_Os04g36730	Alfin-like	GATCCTGATAGTAGTGG	7	0	7	0	7	2	PHD-finger, putative
LOC_Os02g57270	MYB-related	GATCCTGATGATGATTG	92	0	92	2	46	1	telomere binding protein-1
LOC_Os03g13600	C2H2	GATCCTGCTGCTTGAGC	25	0	25	0	25	2	expressed protein
LOC_Os04g34970	AP2-EREBP	GATCCTGGCGGGGGCGC	18	0	18	0	18	1	AP2 domain, putative
LOC_Os02g36924	MADS	GATCCTGTAAATTTTGG	20	0	20	0	20	6	NULL
LOC_Os03g01890	HB	GATCCTGTAGGGCGTCG	25	0	25	0	25	2	START domain, putative
LOC_Os04g28120	Orphans	GATCCTTGTGGACTACC	5	0	5	0	5	1	Response regulator receiver domain, putative
LOC_Os03g61760	SBP	GATCCTTTGTATTTAAA	5	0	5	0	5	2	putative SBP-domain protein
LOC_Os09g34880	bZIP	GATCGAACTGCTGGAGC	15	2	7.5	0	15	1	expressed protein
LOC_Os04g52020	PHD	GATCGACAGAGTCTGAT	8	0	8	0	8	1	PHD-finger, putative
LOC_Os03g49990	GRAS	GATCGACGACTGGACTC	8	0	8	0	8	2	gibberellin-insensitive protein OsGAI
LOC_Os03g59460	bZIP	GATCGAGACTACGGAAG	26	0	26	4	6.5	1	putative DNA-Binding protein
LOC_Os04g38720	NAC	GATCGATGCAGTATTGT	5	0	5	0	5	2	No apical meristem (NAM) protein, putative
LOC_Os03g08930	bHLH	GATCGATGGAGACGACA	74	0	74	0	74	2	Helix-loop-helix DNA-binding domain, putative
LOC_Os11g47900	GRAS	GATCGATGTGGACCATG	5	0	5	0	5	2	SCARECROW gene regulator, putative
LOC_Os06g40150	AP2-EREBP	GATCGATTACTACTGTG	17	0	17	0	17	2	AP2 domain, putative
LOC_Os06g17480	CCAAT_HAP3	GATCGATTAGCATGTAA	11	0	11	0	11	2	HAP3 transcriptional-activator
LOC_Os10g39720	HB	GATCGCATATGTCAATC	12	0	12	0	12	6	putative homeobox-leucine zipper protein
LOC_Os07g39820	GRAS	GATCGCCAACAAGTTCT	11	0	11	0	11	2	GRAS family transcription factor, putative
LOC_Os05g04360	DBP	GATCGCTAGGGCGAGGC	6	0	6	0	6	1	Protein phosphatase 2C, putative
LOC_Os02g45760	GRAS	GATCGCTTTTAAAGTAC	24	0	24	0	24	2	GRAS family transcription factor, putative
LOC_Os01g65600	PHD	GATCGGAACTCGGGTTA	11	0	11	0	11	3	PHD-finger, putative
LOC_Os01g10610	BES1	GATCGGACGACCTAGAG	42	0	42	0	42	1	expressed protein
LOC_Os04g57720	Orphans	GATCGGTCAGAGTTTTG	5	0	5	0	5	2	Similar to response regulator 2
LOC_Os01g21120	AP2-EREBP	GATCGGTCGGTCCTAGC	32	0	32	0	32	3	AP2 domain, putative
LOC_Os07g38090	C3H	GATCGGTGCTTGGCTTG	17	0	17	0	17	1	Zinc finger C-x8-C-x5-C-x3-H type (and similar), putative
LOC_Os01g57650	C2H2	GATCGGTTGCCAGCTTG	24	0	24	0	24	2	Zinc finger, C2H2 type, putative
LOC_Os11g39940	Orphans	GATCGGTTTTGTTGGTA	69	0	69	0	69	2	hAT family dimerisation domain, putative
LOC_Os11g28270	C3H	GATCGTAAGATGGCTGT	8	0	8	0	8	7	Zinc finger C-x8-C-x5-C-x3-H type (and similar), putative
LOC_Os02g53670	MYB-related	GATCGTCCAAGAGACTC	56	0	56	0	56	1	Myb-like DNA-binding domain, putative
LOC_Os07g49530	MYB-related	GATCGTCCTCAACAAGA	18	0	18	0	18	1	Myb-like DNA-binding domain, putative
LOC_Os10g42430	bHLH	GATCGTCGTCTTGTTTT	9	0	9	0	9	2	putative MYC transcription factor
LOC_Os02g12310	NAC	GATCGTCTTCTTTGTGC	17	0	17	0	17	3	Similar to NAM-like protein, 59502-58357 [imported] - Arabidopsis thaliana
LOC_Os02g23823	bHLH	GATCGTGAGAAAATGCG	5	0	5	0	5	1	NULL
LOC_Os01g33400	bHLH	GATCGTGGAGGAGGCCA	12	0	12	0	12	1	Helix-loop-helix DNA-binding domain, putative
LOC_Os04g53540	HB	GATCGTGTCGTTGTGCT	12	0	12	0	12	5	START domain, putative
LOC_Os11g09160	ABI3VP1	GATCGTTCTGTTGGTTC	5	0	5	0	5	1	B3 DNA binding domain, putative
LOC_Os06g10880	bZIP	GATCGTTGCGTGAGCAA	25	0	25	0	25	2	bZIP transcription factor, putative
LOC_Os01g42260	LUG	GATCGTTTGCTAGAAGA	98	2	49	11	8.9	1	Single-stranded DNA binding protein, SSDP, putative
LOC_Os03g49990	GRAS	GATCTAAAAATTGAGCT	9	0	9	0	9	2	gibberellin-insensitive protein OsGAI
LOC_Os02g06370	PBF-2-like	GATCTAAAGTTGACTGA	57	0	57	0	57	5	expressed protein
LOC_Os01g42270	LUG	GATCTACAGGGGCACTT	51	2	25.5	8	6.375	7	Single-stranded DNA binding protein, SSDP, putative
LOC_Os02g04490	TAZ	GATCTAGCTAAGAAGTT	78	0	78	0	78	2	expressed protein
LOC_Os03g07880	CCAAT-HAP2	GATCTAGTTCTTTCGCG	45	0	45	0	45	2	probable transcription factor - rice
LOC_Os04g31900	CAMTA	GATCTATCTAATGTTCT	14	0	14	0	14	2	CG-1 domain, putative
LOC_Os08g37920	C2H2	GATCTATCTTTGTCAAG	5	0	5	0	5	1	Zinc finger, C2H2 type, putative
LOC_Os04g45750	Trihelix	GATCTCACCTTAACCCG	9	0	9	0	9	2	Similar to gt-2
LOC_Os08g03520	CSD	GATCTCGTTAGGAAAGC	58	0	58	4	14.5	2	retrotransposon protein, putative, Ty1-copia sub-class
LOC_Os02g45770	MADS	GATCTCTCTGCGAGCCA	5	0	5	0	5	2	K-box region, putative
LOC_Os01g42970	C3H	GATCTCTGTGGCATCTG	9	0	9	0	9	2	Zinc finger C-x8-C-x5-C-x3-H type (and similar), putative
LOC_Os09g23660	ZIM	GATCTCTTCCAAGTGCG	20	0	20	0	20	1	ZIM motif, putative
LOC_Os07g38090	C3H	GATCTCTTCCTAACAAA	14	2	7	0	14	2	Zinc finger C-x8-C-x5-C-x3-H type (and similar), putative
LOC_Os08g03520	CSD	GATCTGAAATTTTGTCT	33	0	33	4	8.25	2	retrotransposon protein, putative, Ty1-copia sub-class
LOC_Os06g35900	BES1	GATCTGAACTTGTGTTA	17	0	17	3	5.6	2	hypothetical protein
LOC_Os05g05780	SNF2	GATCTGAATGTTGTGGT	131	0	131	0	131	6	SNF2 family N-terminal domain, putative
LOC_Os01g07880	bZIP	GATCTGACCATTGTTAG	8	0	8	0	8	2	bZIP transcription factor, putative
LOC_Os06g40150	AP2-EREBP	GATCTGAGACAGGCTGT	31	0	31	0	31	3	AP2 domain, putative
LOC_Os09g19940	C3H	GATCTGAGGCGATGGGC	22	0	22	2	11	2	expressed protein
LOC_Os02g57250	AUX/IAA	GATCTGCAAGAGCATAT	89	14	6.3	7	12.7	2	AUX/IAA family
LOC_Os03g08330	ZIM	GATCTGCGCGGCTTTGA	5	0	5	0	5	1	hypothetical protein
LOC_Os07g49460	Pseudo ARR-B	GATCTGCGTTACTACTA	15	0	15	0	15	2	CCT motif, putative
LOC_Os07g48570	C2C2-Dof	GATCTGCTGCCTGACAA	16	0	16	0	16	2	Dof domain, zinc finger, putative
LOC_Os09g30400	WRKY	GATCTGGAAACGCTCCA	33	0	33	0	33	1	WRKY DNA -binding domain, putative
LOC_Os12g18120	C3H	GATCTGGCTTGGAAAGT	9	0	9	0	9	2	Similar to contains similarity to zinc finger protein gene_id:MDC12.23
LOC_Os08g39830	EIL	GATCTGTAATTTGTACC	49	0	49	0	49	2	Ethylene insensitive 3, putative
LOC_Os02g51300	AP2-EREBP	GATCTGTACAACACCTG	105	8	13.1	21	5	2	AP2 domain, putative
LOC_Os01g69920	Orphans	GATCTGTAGTACACCAT	11	0	11	0	11	2	CHASE domain, putative
LOC_Os02g47744	MYB-related	GATCTGTCATTTTCTTT	15	0	15	0	15	1	NULL
LOC_Os01g13460	bHLH	GATCTGTGTTCTTTCAA	5	0	5	0	5	2	Helix-loop-helix DNA-binding domain, putative
LOC_Os06g49010	SBP	GATCTGTTTTGTTCCAC	11	0	11	0	11	2	SBP domain, putative
LOC_Os05g43380	CPP	GATCTTAGGCTCTTCTT	22	0	22	0	22	2	Tesmin/TSO1-like CXC domain, putative
LOC_Os02g09910	PHD	GATCTTAGTCCTGTTGC	32	0	32	0	32	2	PHD-finger, putative
LOC_Os06g40710	G2-like	GATCTTATTTTCGTTGA	11	0	11	0	11	2	myb-like DNA-binding domain, SHAQKYF class, putative
LOC_Os09g13570	bZIP	GATCTTCACTTATTTCC	40	0	40	0	40	1	Similar to common plant regulatory factor 7
LOC_Os11g32100	bHLH	GATCTTCAGAATGAGCT	5	0	5	0	5	1	Helix-loop-helix DNA-binding domain, putative
LOC_Os07g46690	DDT	GATCTTCCAAGTGACTC	33	0	33	0	33	3	PHD-finger, putative
LOC_Os10g41200	MYB-related	GATCTTCGTGGTTGTAC	7	0	7	0	7	2	Transposable element protein, putative
LOC_Os01g40670	MYB-related	GATCTTCTCTACGGATT	13	0	13	0	13	1	Myb-like DNA-binding domain, putative
LOC_Os03g58530	PHD	GATCTTCTCTCTTCTCT	5	0	5	0	5	2	putative DNA-binding protein
LOC_Os08g31580	AP2-EREBP	GATCTTCTGCATCTGCG	34	0	34	0	34	3	DRE binding factor 1
LOC_Os03g45194	G2-like	GATCTTCTTATGTCTGG	15	0	15	0	15	1	NULL
LOC_Os04g36054	ARF	GATCTTGCAGCATTTGC	6	0	6	0	6	2	NULL
LOC_Os05g43850	TUB	GATCTTGGAGAGATGAT	71	14	5.1	8	8.8	2	Tub family, putative
LOC_Os07g28840	SET	GATCTTGTCAATTACCT	6	0	6	0	6	2	SET domain, putative
LOC_Os01g12860	MYB	GATCTTGTTCATTACCG	57	0	57	0	57	2	Myb-like DNA-binding domain, putative
LOC_Os02g52960	PHD	GATCTTTACCAGAAATC	212	7	30.2	0	212	2	Similar to F28K19.1
LOC_Os08g33910	NAC	GATCTTTTCTTGTGTGA	7	0	7	0	7	1	No apical meristem (NAM) protein, putative

## Sheet: MPSS-PSI-DownTFs-NonRedundan-34
gene	Family	tag	PSI	PSY	Ratio_PSIvsPSY	PSN	Ratio_PSIvsPSN	class	title
LOC_Os06g09660	ARF	GATCAAAATGCTTCGAT	0	18	-18	7	-7	2	auxin response factor 1
LOC_Os04g43130	LUG	GATCAAAGAAGAGGAAA	0	17	-17	29	-29	2	expressed protein
LOC_Os01g01470	NAC	GATCAACAGCGGCGCCC	4	145	-36.25	66	-16.5	1	No apical meristem (NAM) protein, putative
LOC_Os03g55590	G2-like	GATCACAGTGTGATGAA	0	6	-6	25	-25	2	putative Myb-like DNA-binding protein
LOC_Os12g13460	SET	GATCACATCCAGTTGAA	11	86	-7.81818	56	-5.09091	2	SET domain, putative
LOC_Os03g53630	PHD	GATCACCTAACTTTAAG	0	17	-17	6	-6	2	expressed protein
LOC_Os02g45480	C3H	GATCACTGTTACGATGT	0	29	-29	37	-37	2	expressed protein
LOC_Os11g08080	MYB-related	GATCACTTGGGTTCTCA	0	12	-12	11	-11	2	F8K7.13 protein - Arabidopsis thaliana
LOC_Os01g33350	PLATZ	GATCATCATACCACGAC	0	69	-69	42	-42	1	hypothetical protein
LOC_Os02g34630	MYB-related	GATCATTAGGAGGGAAG	3	15	-5	33	-11	1	Myb-like DNA-binding domain, putative
LOC_Os03g13790	MYB-related	GATCCAACAGCTGCGGA	4	52	-13	39	-9.75	2	Myb-like DNA-binding domain, putative
LOC_Os04g57610	ARF	GATCCACGGTATCTGTC	0	119	-119	6	-6	1	auxin response factor 8
LOC_Os01g19970	MYB	GATCCAGTGGCCCAACC	0	6	-6	12	-12	1	Myb-like DNA-binding domain, putative
LOC_Os08g08220	SNF2	GATCCATCTGGTGGTGT	31	236	-7.6129	191	-6.16129	2	SNF2 family N-terminal domain, putative
LOC_Os06g46410	ARF	GATCCATGCTTAGCTAA	5	33	-6.6	58	-11.6	2	auxin response factor 3
LOC_Os07g28840	SET	GATCCCTGGAAAGATGG	7	47	-6.71429	152	-21.7143	1	SET domain, putative
LOC_Os02g19804	C3H	GATCCGCAAGAAGATGG	2	43	-21.5	73	-36.5	1	NULL
LOC_Os07g48820	bZIP	GATCCGGCAAGCCTCGC	0	35	-35	69	-69	1	expressed protein
LOC_Os03g22770	C2C2-CO-like	GATCCGTGCAAGGTCGA	0	90	-90	7	-7	1	zinc-finger protein C60910 [imported] - rice
LOC_Os10g28340	HSF	GATCCTAAAGAACTCAA	0	93	-93	21	-21	2	HSF-type DNA-binding domain, putative
LOC_Os06g35900	BES1	GATCCTACCATGGTCCT	0	178	-178	165	-165	2	hypothetical protein
LOC_Os05g43920	ARF	GATCCTCGAACTTAACT	0	6	-6	8	-8	2	Auxin response factor, putative
LOC_Os01g17260	bZIP	GATCCTTGTGTTCAGGT	9	104	-11.5556	91	-10.1111	2	bZIP transcription factor
LOC_Os09g29130	zf-HD	GATCGACCGGCCGTGGC	0	21	-21	6	-6	2	ZF-HD protein dimerisation region, putative
LOC_Os07g47790	AP2-EREBP	GATCGATGCTAGCTCAT	0	12	-12	7	-7	2	AP2 domain, putative
LOC_Os04g48070	HB	GATCGTCGAGATGGGCA	0	56	-56	17	-17	3	START domain, putative
LOC_Os01g01290	CCAAT_HAP5	GATCTAGCATTGGTGAC	4	186	-46.5	39	-9.75	1	hypothetical protein
LOC_Os08g06330	C3H	GATCTATGGTGACTGGA	0	7	-7	12	-12	1	Zinc finger C-x8-C-x5-C-x3-H type (and similar), putative
LOC_Os03g21800	bZIP	GATCTATTCCCTTCTGT	0	210	-210	6	-6	2	Transposable element protein, putative
LOC_Os06g51490	PHD	GATCTGGTGCTGTCAAT	0	18	-18	18	-18	2	protein F2K11.14 [imported] - Arabidopsis thaliana
LOC_Os01g62460	GRAS	GATCTGGTTCATCTCTG	0	34	-34	58	-58	2	GRAS family transcription factor, putative
LOC_Os06g29020	HB	GATCTGTGTTTAATATA	0	15	-15	29	-29	2	expressed protein
LOC_Os08g29500	CCAAT-Dr1	GATCTTGGCTTTAGGGA	0	21	-21	55	-55	1	repressor protein
LOC_Os11g05930	Pseudo ARR-B	GATCTTTTGGTTGTTGC	8	70	-8.75	65	-8.125	1	Similar to timing of CAB expression 1-like protein

## Sheet: SBS-PSC-UpTFs-NonRedundant-273
gene	Family	tag20	PSC01	PSL01	RatioPSC01/PSL01	PSN02	RatioPSC01/PLN02	title	class
LOC_Os03g12120	NAC	GATCAGAGGAGGAAAAAAAA	10	0	10	0	10	no apical meristem protein, expressed	5
LOC_Os08g37920	C2H2	GATCCATCCTGCCAAAAGTA	8	0	8	0	8	zinc finger, C2H2 type family protein, expressed	3
LOC_Os06g45140	bZIP	GATCAAACGCACTAAAACAT	8	0	8	0	8	light-inducible protein CPRF-2, putative, expressed	3
LOC_Os08g27850	MBF1	GATCTACAGCAATCAAACAG	11	0	11	0	11	endothelial differentiation-related factor 1, putative, expressed	5
LOC_Os05g40280	ABI3VP1	GATCTACAGACCAGAAAGGG	32	0	32	0	32	DNA binding protein, putative, expressed	2
LOC_Os02g55560	DBP	GATCGTCGAGGAGGCAATAA	11	0	11	0	11	DNA-binding protein phosphatase 2C, putative, expressed	1
LOC_Os09g31390	bZIP	GATCAGTTGGTCATAAATAT	12	0	12	2	6	DNA binding protein, putative, expressed	6
LOC_Os06g10880	bZIP	GATCGTTGCGTGAGCAAAGG	30	2	15	0	30	bZIP transcription factor family protein, expressed	2
LOC_Os12g38960	C2H2	GATCAGTCAATATTAAAGTA	31	0	31	0	31	zinc finger, C2H2 type family protein, expressed	2
LOC_Os01g74410	MYB	GATCAGTACTATATAAATAT	22	0	22	0	22	MYB59, putative, expressed	2
LOC_Os03g12120	NAC	GATCTAATGTTTATCAACAG	11	0	11	0	11	no apical meristem protein, expressed	3
LOC_Os10g28340	HSF	GATCCTAAAGAACTCAATGA	29	0	29	0	29	heat shock factor protein HSF30, putative, expressed	2
LOC_Os11g18770	PHD	GATCTCAGTTTATGCAAGAT	8	0	8	0	8	PHD-finger family protein, expressed	5
LOC_Os03g53150	AUX/IAA	GATCTAGCTGGATGGAACTT	8	0	8	0	8	OsIAA13 - Auxin-responsive Aux/IAA gene family member, expressed	5
LOC_Os05g09630	HB	GATCATTCTCATTTGAACCT	8	0	8	0	8	NDX1 homeobox protein, putative, expressed	1
LOC_Os06g08440	ARR-B	GATCAAGATAAGAAGAAAAT	16	0	16	0	16	two-component response regulator ARR1, putative, expressed	2
LOC_Os02g09920	PHD	GATCAACGAGAGGAGAACTG	8	0	8	0	8	PHD-finger family protein, expressed	3
LOC_Os12g37410	bZIP	GATCTTGGTGGTGAGAAAGA	14	0	14	0	14	ocs element-binding factor 1, putative, expressed	1
LOC_Os10g31970	SNF2	GATCAAGGTGAAGTCAAATG	30	2	15	1	30	ATP binding protein, putative, expressed	1
LOC_Os12g41900	SET	GATCAATGAATTAGGAAGTA	10	0	10	0	10	SET domain containing protein, expressed	1
LOC_Os02g15350	C2C2-Dof	GATCTAGCTTGCTTGAAACA	15	0	15	0	15	dof domain, zinc finger family protein, expressed	3
LOC_Os05g10690	MYB-related	GATCTATTAATCATTAATCC	7	0	7	0	7	MYBR2, putative, expressed	2
LOC_Os09g13570	bZIP	GATCCACCAAATCCACATAT	15	0	15	0	15	ocs element-binding factor 1, putative, expressed	3
LOC_Os11g26160	Sigma70-like	GATCTTCATGTACAACACGT	47	0	47	2	23.5	RNA polymerase sigma factor rpoD, putative, expressed	2
LOC_Os01g16810	MYB	GATCAAAACCAAGCTAAGGT	11	0	11	0	11	DNA binding protein, putative, expressed	2
LOC_Os03g12120	NAC	GATCTAACATCAGATAAAGC	27	0	27	0	27	no apical meristem protein, expressed	2
LOC_Os06g08480	SNF2	GATCTTGGACGGAAACAATT	7	0	7	0	7	CHD3-type chromatin remodeling factor PICKLE, putative, expressed	6
LOC_Os06g19444	C2C2-CO-like	GATCTGGTATTTACACATGC	27	0	27	0	27	CCT motif family protein, expressed	3
LOC_Os06g17280	PHD	GATCATGGTGAATTTAAAAT	10	0	10	0	10	PHD-finger family protein, expressed	1
LOC_Os05g48590	AUX/IAA	GATCAAATACATAGTAATAG	16	0	16	0	16	OsIAA19 - Auxin-responsive Aux/IAA gene family member, expressed	5
LOC_Os02g08310	TUB	GATCCGTCCCTCAGACAGCT	10	0	10	0	10	tub family protein, expressed	2
LOC_Os08g03520	CSD	GATCCAGCTCCCTCCCATGA	8	0	8	0	8	glycine-rich protein 2b, putative, expressed	2
LOC_Os03g55990	HB	GATCAGTAGTTCATCCATTT	10	0	10	0	10	homeobox domain containing protein, expressed	3
LOC_Os09g30400	WRKY	GATCTGGAAACGCTCCATCT	10	0	10	0	10	OsWRKY80 - Superfamily of rice TFs having WRKY and zinc finger domains, expressed	1
LOC_Os04g02140	E2F-DP	GATCTTGTAAATTGGCAGAC	10	0	10	0	10	E2F-related protein, putative, expressed	2
LOC_Os06g05380	WRKY	GATCTTCATTATTTGCAGAA	6	0	6	0	6	OsWRKY73 - Superfamily of rice TFs having WRKY and zinc finger domains, expressed	2
LOC_Os01g65600	PHD	GATCACCAAATCTCTCACAA	9	0	9	0	9	PHD-finger family protein, expressed	6
LOC_Os08g19590	HB	GATCCACGGGTCTATCAGAG	21	0	21	0	21	OCL3 protein, putative, expressed	3
LOC_Os02g45480	C3H	GATCCAATTGAATCTCATAC	10	0	10	0	10	nucleic acid binding protein, putative, expressed	3
LOC_Os01g36460	MYB	GATCGACGGTCAGAAGAGAC	8	0	8	0	8	myb-related protein Hv33, putative, expressed	2
LOC_Os11g26160	Sigma70-like	GATCCTCAAAAAGGAGAGAA	18	0	18	0	18	RNA polymerase sigma factor rpoD, putative, expressed	3
LOC_Os05g06340	C2C2-GATA	GATCAGCTCTGCTTAGATAA	7	0	7	0	7	GATA zinc finger family protein	2
LOC_Os08g20580	C2H2	GATCATATTTGTACAGAACC	11	0	11	0	11	zinc-finger protein 1, putative	2
LOC_Os02g48060	bHLH	GATCCATATCATGAAGAGAG	11	0	11	0	11	DNA binding protein, putative, expressed	3
LOC_Os05g29810	AP2-EREBP	GATCCGCGACCCGAGGAAGG	8	0	8	0	8	ethylene responsive element binding protein 2, putative, expressed	1
LOC_Os10g21810	Orphans	GATCCATTGACCTAGGAGAT	10	0	10	0	10	histidine kinase 3, putative, expressed	5
LOC_Os04g58000	ABI3VP1	GATCTCAACAACAGCGAAGA	6	0	6	0	6	B3 DNA binding domain containing protein, expressed	1
LOC_Os12g07120	C2C2-GATA	GATCCCGGCGAGGAGGAGGC	8	0	8	0	8	basic proline-rich protein, putative, expressed	1
LOC_Os06g39600	DBP	GATCGAGCGCGGGAGGAGGA	8	0	8	0	8	protein phosphatase 2C homolog 2, putative, expressed	3
LOC_Os03g38210	MYB	GATCAAGAACTACTGGAACA	14	0	14	0	14	myb-like DNA-binding domain containing protein, expressed	1
LOC_Os08g45110	AP2-EREBP	GATCAAGAGGACTTCGAGAC	8	0	8	0	8	dehydration-responsive element-binding protein 2D, putative, expressed	1
LOC_Os06g40710	G2-like	GATCTATCTGTCATGGAACT	8	0	8	0	8	MYB-CC type transfactor, putative, expressed	2
LOC_Os09g31390	bZIP	GATCGATCGAGAGAGGACGA	56	0	56	7	8	DNA binding protein, putative, expressed	2
LOC_Os03g21030	NAC	GATCATTTACGAATTGATTA	18	0	18	0	18	GRAB2 protein, putative, expressed	2
LOC_Os03g09280	GRAS	GATCAATCCCACTTTGATGT	8	0	8	0	8	chitin-inducible gibberellin-responsive protein 2, putative, expressed	1
LOC_Os07g48410	C3H	GATCAGGGGGACCATGAACA	6	0	6	0	6	nucleic acid binding protein, putative, expressed	3
LOC_Os03g08330	ZIM	GATCTGCGCGGCTTTGACCA	23	2	11.5	0	23	ZIM motif family protein, expressed	1
LOC_Os11g04720	Orphans	GATCGGTTTTTGACATACAG	9	0	9	0	9	OsRR9 - Rice type-A response regulator, expressed	2
LOC_Os07g48570	C2C2-Dof	GATCAATGGCCCATATATTT	26	0	26	0	26	expressed protein	2
LOC_Os04g52770	bHLH	GATCTCTGTACTGTATATTA	15	0	15	3	5	protein SPATULA, putative, expressed	2
LOC_Os03g64260	AP2-EREBP	GATCGGATTTGTTTATATTC	10	0	10	0	10	ethylene responsive element binding protein, putative, expressed	3
LOC_Os09g19940	C3H	GATCATCACATTGTATACGA	7	0	7	0	7	nucleic acid binding protein, putative, expressed	3
LOC_Os06g49840	MADS	GATCAGAGAGTTACCTAGCT	7	0	7	0	7	MADS-box transcription factor 16, putative, expressed	2
LOC_Os07g08420	bZIP	GATCAGGCCCATATGTAAAT	8	0	8	0	8	regulatory protein opaque-2, putative, expressed	1
LOC_Os02g43940	AP2-EREBP	GATCAAATTACTAATTACTC	8	0	8	0	8	transcriptional factor TINY, putative, expressed	2
LOC_Os04g32620	AP2-EREBP	GATCAAAAGAAAAATTAATG	7	0	7	0	7	DNA binding protein, putative, expressed	3
LOC_Os02g45054	C2H2	GATCAGTAGGGTAATTAAGT	9	0	9	0	9	INDETERMINATE-related protein 9, putative, expressed	3
LOC_Os01g65900	GRAS	GATCTTACCTAATCGTAGAT	11	0	11	0	11	chitin-inducible gibberellin-responsive protein 2, putative, expressed	2
LOC_Os09g26420	AP2-EREBP	GATCCCGAGATGAAGTATTT	93	13	7.15385	10	9.3	ethylene response factor, putative, expressed	1
LOC_Os03g43800	MYB-related	GATCTTCAGTTTGCCTAACA	8	0	8	0	8	always early protein 3, putative, expressed	3
LOC_Os01g57650	C2H2	GATCGATTCGCCATCTACTT	11	0	11	0	11	nucleic acid binding protein, putative, expressed	2
LOC_Os02g52340	MADS	GATCCTAGCGAACAGTACAA	9	0	9	0	9	MADS-box transcription factor 22, putative, expressed	3
LOC_Os04g38740	MYB	GATCTCATGACACAGTAAAT	7	0	7	0	7	DNA binding protein, putative, expressed	2
LOC_Os10g36420	C2C2-YABBY	GATCATCTAGCTAGCTAATT	24	0	24	0	24	axial regulator YABBY1, putative	2
LOC_Os03g53100	Orphans	GATCATAGTACTTTGTAAGG	24	0	24	4	6	two-component response regulator ARR22, putative, expressed	6
LOC_Os01g44990	SNF2	GATCTCCATTGAACTTAACC	10	0	10	0	10	SNF2 family N-terminal domain containing protein, expressed	3
LOC_Os09g28354	HSF	GATCAACCAAGTCATTAGGT	12	0	12	0	12	heat shock factor protein 4, putative, expressed	2
LOC_Os06g17480	CCAAT_HAP3	GATCGTCATCATGTTTAGTG	11	0	11	0	11	nuclear transcription factor Y subunit B-9, putative, expressed	2
LOC_Os02g05510	C2C2-GATA	GATCCGGTATACTGTTAGGA	8	0	8	0	8	GATA transcription factor 25, putative, expressed	1
LOC_Os10g41460	Trihelix	GATCACTGAACTGATTACAG	6	0	6	0	6	expressed protein	3
LOC_Os05g48820	Orphans	GATCGTACTATTCTTTATGC	11	0	11	0	11	DDT domain containing protein, expressed	2
LOC_Os02g50480	Orphans	GATCTATCTACTATCACTCA	10	0	10	0	10	histidine kinase 1, putative, expressed	3
LOC_Os03g14850	MADS	GATCTAACGTGCGCCACCTT	6	0	6	0	6	DNA binding protein, putative, expressed	2
LOC_Os03g31594	Jumonji	GATCTTGTGCATTGCACTAC	9	0	9	0	9	zinc finger, RING-type, putative, expressed	5
LOC_Os10g41200	MYB-related	GATCTCCTTCTGCACACAAC	15	0	15	0	15	ZmMybst1, putative, expressed	1
LOC_Os09g27650	C2H2	GATCCTTGCTAGAACACTAC	7	0	7	0	7	zinc finger, C2H2 type family protein, expressed	2
LOC_Os02g36360	C2H2	GATCGAGGTGAAGTCACACT	10	0	10	0	10	zinc finger, C2H2 type family protein, expressed	2
LOC_Os01g64360	MYB-related	GATCCATAACCGTGGACGGC	10	0	10	0	10	DNA binding protein, putative, expressed	2
LOC_Os04g59620	SNF2	GATCGTGGAGTGGGTACATA	9	0	9	0	9	TATA-binding protein-associated factor MOT1, putative, expressed	2
LOC_Os07g36130	CCAAT_HAP5	GATCAGGCCACCAAACCACC	9	0	9	0	9	histone H2A.2, putative, expressed	3
LOC_Os01g42270	LUG	GATCATATATATACTACATT	11	0	11	0	11	transcriptional corepressor LEUNIG, putative	5
LOC_Os09g29830	bHLH	GATCAAACACATTTGACTCC	10	0	10	0	10	DNA binding protein, putative, expressed	2
LOC_Os02g09480	MYB	GATCATCGGTTATTTACAGC	17	0	17	0	17	MYB transcription factor TaMYB1, putative, expressed	3
LOC_Os07g08420	bZIP	GATCCAGAACAACAACCCAA	8	0	8	0	8	regulatory protein opaque-2, putative, expressed	1
LOC_Os03g27250	Jumonji	GATCTGGGCACCGCGACGTC	37	0	37	0	37	transferase, transferring glycosyl groups, putative, expressed	1
LOC_Os03g07880	CCAAT-HAP2	GATCAATCGAAGCAACCCCC	6	0	6	0	6	nuclear transcription factor Y subunit A-3, putative, expressed	3
LOC_Os04g50120	PLATZ	GATCCCCCATTGCACCCCTG	6	0	6	0	6	expressed protein	2
LOC_Os01g41900	MYB-related	GATCAACGAGTAGTACCAAC	10	0	10	0	10	MCB2 protein, putative, expressed	2
LOC_Os01g48170	HB	GATCGGTGCTAGTAGCCCGT	8	0	8	0	8	HB-1, putative	1
LOC_Os12g18150	Jumonji	GATCCATGATGGAGGCCTTA	9	0	9	0	9	jmjC domain containing protein, expressed	5
LOC_Os01g65600	PHD	GATCGAATGATGCTGCCCTA	11	0	11	2	5.5	PHD-finger family protein, expressed	5
LOC_Os09g24820	zf-HD	GATCAGTTCTTGATGCCTAG	6	0	6	0	6	ZF-HD homeobox protein, putative, expressed	2
LOC_Os06g22870	AUX/IAA	GATCTATGAACTTTGCCCCT	15	0	15	0	15	OsIAA21 - Auxin-responsive Aux/IAA gene family member, expressed	2
LOC_Os05g37060	MYB	GATCTCAGGTTCCAGCCAAG	10	0	10	0	10	DNA binding protein, putative, expressed	3
LOC_Os02g47640	TUB	GATCCATCATTTGAGCCTGT	8	0	8	0	8	tubby-like protein, putative, expressed	2
LOC_Os05g46020	WRKY	GATCCTCCCAACTATCCCCC	12	0	12	0	12	OsWRKY7 - Superfamily of rice TFs having WRKY and zinc finger domains, expressed	2
LOC_Os02g46030	MYB-related	GATCGGATGGTTTCGCCGCG	14	0	14	0	14	expressed protein	1
LOC_Os02g50480	Orphans	GATCTGTTCCACTAGCCAGA	5	0	5	0	5	histidine kinase 1, putative, expressed	3
LOC_Os11g28270	C3H	GATCCTCCGAGACCTCCCTG	9	0	9	0	9	zinc finger CCCH type domain-containing protein ZFN-like, putative, expressed	3
LOC_Os02g07780	SBP	GATCCTGTACAGCAAGCATC	6	0	6	0	6	squamosa promoter-binding-like protein 10, putative, expressed	2
LOC_Os02g02424	C2H2	GATCCCATACCATCTCCATT	10	0	10	0	10	zinc finger X-linked protein ZXDA, putative, expressed	5
LOC_Os08g03520	CSD	GATCTCGTTAGGAAAGCTAT	17	0	17	1	17	glycine-rich protein 2b, putative, expressed	2
LOC_Os04g54474	bZIP	GATCGACTTTCTGCAGCGCC	8	0	8	0	8	transcription factor TGA4, putative, expressed	2
LOC_Os01g46970	bZIP	GATCCATTTTTCTCTCCTAC	13	0	13	0	13	G-box-binding factor 1, putative, expressed	2
LOC_Os08g27850	MBF1	GATCTCGGCGCCGGAGCGGC	10	0	10	0	10	endothelial differentiation-related factor 1, putative, expressed	3
LOC_Os06g03676	SET	GATCTCATCGGGTGCGCATT	11	0	11	0	11	nuclear protein SET, putative, expressed	2
LOC_Os02g52340	MADS	GATCTCGCTTCCAACGCAAG	9	0	9	0	9	MADS-box transcription factor 22, putative, expressed	3
LOC_Os03g38210	MYB	GATCGAACCGCCGGCGCCGC	6	0	6	0	6	myb-like DNA-binding domain containing protein, expressed	1
LOC_Os02g39710	C2C2-CO-like	GATCGTACCGGACGCGCTGT	5	1	5	0	5	CONSTANS-like protein CO5, putative, expressed	1
LOC_Os02g04680	SBP	GATCAATATCTCTACGCAAC	8	0	8	0	8	squamosa promoter-binding-like protein 10, putative, expressed	2
LOC_Os09g39660	C2H2	GATCCTGTTGAGCCGGCGAA	20	0	20	0	20	zinc finger, C2H2 type family protein, expressed	2
LOC_Os08g43160	TCP	GATCGTTTCTTTCCCGCAAT	20	0	20	0	20	TCP family transcription factor containing protein, expressed	2
LOC_Os07g41370	MADS	GATCTTTGCATATCTGCTGC	10	0	10	0	10	MADS-box transcription factor 18, putative, expressed	2
LOC_Os09g03500	C2H2	GATCCGATTGAATCGGCCTA	24	0	24	0	24	zinc finger, C2H2 type family protein, expressed	3
LOC_Os09g32948	MADS	GATCAATCTAATGGTGCGAC	14	0	14	0	14	MADS-box transcription factor 8, putative, expressed	3
LOC_Os09g29130	zf-HD	GATCGACCGGCCGTGGCTTA	11	0	11	0	11	ZF-HD protein dimerisation region containing protein, expressed	2
LOC_Os08g44190	C2H2	GATCGCCGACGGCGGGCGCC	7	0	7	0	7	zinc finger protein 2, putative, expressed	1
LOC_Os02g15350	C2C2-Dof	GATCAGCAAGCTGCTGCAGT	8	0	8	0	8	dof domain, zinc finger family protein, expressed	1
LOC_Os07g08140	HSF	GATCTTAATCTGATTGCAGA	12	0	12	0	12	heat shock factor protein HSF30, putative, expressed	2
LOC_Os08g33940	MYB	GATCCAAGTCATGCATCCAC	8	0	8	0	8	MYB96, putative, expressed	3
LOC_Os02g57530	Orphans	GATCGAGATGTACACTCGGG	17	0	17	0	17	ethylene receptor, putative, expressed	2
LOC_Os02g55320	ARR-B	GATCTCTCGTCTGCATCTGT	14	0	14	0	14	two-component response regulator ARR18, putative, expressed	2
LOC_Os02g29550	AP2-EREBP	GATCCGTTACATTTATCCAT	10	0	10	0	10	DNA binding protein, putative, expressed	2
LOC_Os06g01320	PHD	GATCGGTCATCATCATCGGG	11	0	11	0	11	SNF2 family N-terminal domain containing protein, expressed	1
LOC_Os07g41370	MADS	GATCTCAAACGTCACTCCAC	9	0	9	0	9	MADS-box transcription factor 18, putative, expressed	2
LOC_Os02g07840	bZIP	GATCTGGTTGAGCTTGCCTT	8	0	8	0	8	regulatory protein opaque-2, putative, expressed	2
LOC_Os04g52090	AP2-EREBP	GATCAATATGTTACATCGAA	6	0	6	0	6	ethylene-responsive transcription factor 4, putative, expressed	3
LOC_Os05g06340	C2C2-GATA	GATCAACTCACTGTATCACT	12	0	12	0	12	GATA zinc finger family protein	2
LOC_Os09g10840	bZIP	GATCAATTAATAATCTCTCA	8	0	8	0	8	transcription factor HBP-1b, putative, expressed	5
LOC_Os07g30774	CAMTA	GATCAATCCCTACCGTCCAT	14	0	14	0	14	calmodulin-binding transcription activator 5, putative, expressed	6
LOC_Os02g56250	C2C2-GATA	GATCGATCGCCGGGGTCATA	11	0	11	0	11	GATA zinc finger family protein, expressed	2
LOC_Os06g45410	G2-like	GATCTAGATAATTAGTCGTG	13	0	13	0	13	myb family transcription factor-related protein, putative, expressed	2
LOC_Os07g30774	CAMTA	GATCTATTGAACCTGTCCTC	10	0	10	0	10	calmodulin-binding transcription activator 5, putative, expressed	3
LOC_Os04g28120	Orphans	GATCTCTACACAGAGTCGAG	7	0	7	0	7	response regulator receiver domain containing protein, expressed	3
LOC_Os07g48660	bZIP	GATCTGCACGTCTCTTCCTC	7	0	7	0	7	EEL, putative, expressed	2
LOC_Os11g04400	GRAS	GATCATCAGTTTTGTTCTCT	20	0	20	0	20	scarecrow-like protein, putative	6
LOC_Os08g08820	HB	GATCACGAACAATGTTCCAA	6	0	6	0	6	homeobox protein GLABRA2, putative, expressed	2
LOC_Os12g42610	C2C2-YABBY	GATCATTCATCTTATTCAAA	9	0	9	0	9	axial regulator YABBY2, putative, expressed	5
LOC_Os08g37904	C2H2	GATCTCCTCCACCGTTCATC	8	0	8	0	8	zinc finger, C2H2 type family protein, expressed	1
LOC_Os01g63680	MYB	GATCAGGGCCTGCATTCTTC	9	0	9	0	9	myb-like DNA-binding domain containing protein, expressed	1
LOC_Os01g65900	GRAS	GATCAGTTGACAAGTTCAGT	13	0	13	0	13	chitin-inducible gibberellin-responsive protein 2, putative, expressed	3
LOC_Os02g09480	MYB	GATCTCATAATTAACAGGTG	13	0	13	0	13	MYB transcription factor TaMYB1, putative, expressed	3
LOC_Os03g19020	PHD	GATCACATTGCTGACAGATA	14	0	14	0	14	PHD-finger family protein, expressed	3
LOC_Os09g38570	Trihelix	GATCGTCCAGAATCCAGAAA	6	0	6	0	6	expressed protein	2
LOC_Os09g28310	bZIP	GATCCATTTGGAAGAAGGAA	17	0	17	0	17	bZIP transcription factor, putative, expressed	1
LOC_Os05g03020	C2H2	GATCTTTGGATATCAAGGGT	11	0	11	0	11	transcription factor IIIA, putative, expressed	2
LOC_Os02g47900	SET	GATCAGTTAAGCATAAGTGT	10	0	10	0	10	SET domain protein SDG117, putative, expressed	3
LOC_Os01g62190	C2H2	GATCAAATTTGGTAAAGAAT	9	0	9	0	9	PEThy, putative, expressed	3
LOC_Os01g01312	SNF2	GATCGTACAGCCTGAAGTCC	21	4	5.25	3	7	retrotransposon protein, putative, Ty1-copia subclass, expressed	1
LOC_Os05g10770	Jumonji	GATCCACAATGCTGAAGTAT	5	0	5	0	5	jmjC domain containing protein, expressed	3
LOC_Os03g21240	G2-like	GATCCAAGTCTATTGAGCTG	26	0	26	0	26	PHR1, putative, expressed	2
LOC_Os07g40780	C2H2	GATCAGAGTTTTCTCAGGTT	19	0	19	0	19	zinc finger, C2H2 type family protein, expressed	2
LOC_Os01g68160	C2H2	GATCCAAGACATAAGAGACA	11	0	11	0	11	histone deacetylase 2b, putative, expressed	5
LOC_Os06g46410	ARF	GATCTATGTTCTTTCAGTTC	14	0	14	0	14	auxin response factor 6, putative, expressed	3
LOC_Os02g57270	MYB-related	GATCGATTGTAATTCAGGTT	6	0	6	0	6	initiator binding protein, putative, expressed	5
LOC_Os12g34330	PHD	GATCCTCTTCTGCAGAGGAG	11	0	11	0	11	PHD-finger family protein, expressed	3
LOC_Os01g09990	bHLH	GATCACTGAGATGTGAGACA	6	0	6	0	6	helix-loop-helix DNA-binding domain containing protein, expressed	3
LOC_Os04g28090	MYB	GATCCAAAGTTTTGCAGAGG	8	0	8	0	8	cell division cycle 5-like protein, putative, expressed	1
LOC_Os02g17190	MYB-related	GATCATTCCTCCTTCAGGTT	8	0	8	0	8	myb-like DNA-binding domain containing protein, expressed	1
LOC_Os07g08140	HSF	GATCAGATGTCATTACGAGA	19	0	19	0	19	heat shock factor protein HSF30, putative, expressed	3
LOC_Os06g06970	AP2-EREBP	GATCGTTTTAATCCACGAAT	10	0	10	0	10	CRT/DRE binding factor 13, putative, expressed	1
LOC_Os01g68860	C3H	GATCTGTTTAATGTTAGGCT	8	0	8	0	8	zinc finger CCCH type domain-containing protein ZFN-like 2, putative, expressed	5
LOC_Os01g59780	AP2-EREBP	GATCTCATTGTAGTACGTGA	12	0	12	0	12	protein BABY BOOM 1, putative, expressed	2
LOC_Os11g05480	bZIP	GATCATAAAGCAAGTAGTTC	17	0	17	0	17	TGACG-sequence-specific DNA-binding protein TGA-2.1, putative, expressed	2
LOC_Os09g26420	AP2-EREBP	GATCTGTAGCTTATTAGCGG	5	0	5	0	5	ethylene response factor, putative, expressed	1
LOC_Os09g06464	C2C2-CO-like	GATCCATCGCCTGCTAGGCT	6	0	6	0	6	zinc finger protein CONSTANS-LIKE 2, putative, expressed	5
LOC_Os04g49110	GRAS	GATCCCCCGGGAGAGCGCGG	6	0	6	0	6	chitin-inducible gibberellin-responsive protein 2, putative, expressed	1
LOC_Os04g55560	AP2-EREBP	GATCCATCTCCATCTCGCTC	13	0	13	0	13	AP2 domain containing protein, expressed	3
LOC_Os02g03030	PHD	GATCAATCTAATCATCGTGT	11	0	11	0	11	histone-lysine N-methyltransferase ATXR6, putative, expressed	6
LOC_Os08g38220	C2C2-Dof	GATCACCACGGAGCTCGTCG	5	0	5	0	5	dof zinc finger protein MNB1A, putative, expressed	1
LOC_Os07g39470	GRAS	GATCGTCAACCTCATCGCGT	9	0	9	0	9	chitin-inducible gibberellin-responsive protein 2, putative, expressed	1
LOC_Os04g52770	bHLH	GATCGAATTAATTAAGGAGA	8	0	8	0	8	protein SPATULA, putative, expressed	1
LOC_Os05g41760	AP2-EREBP	GATCACTAGTAGATAGGGGT	6	0	6	0	6	ethylene-responsive transcription factor 12, putative, expressed	2
LOC_Os09g38440	PHD	GATCGAGAGGCTGCAGGAGA	5	0	5	0	5	SET domain containing protein, expressed	1
LOC_Os09g36090	C3H	GATCGGCAATCGTCAGGCAA	7	0	7	0	7	plus-3 domain containing protein, expressed	1
LOC_Os09g35790	HSF	GATCTCGTGGAACGAGGACG	18	0	18	0	18	heat shock factor protein 7, putative, expressed	1
LOC_Os06g05350	PBF-2-like	GATCTGGCATTTTGGGGGCA	8	0	8	0	8	DNA-binding protein p24, putative, expressed	2
LOC_Os05g43380	CPP	GATCCTCAACGGCATGGCCG	6	0	6	0	6	CXC domain containing TSO1-like protein 1, putative, expressed	1
LOC_Os02g39360	Orphans	GATCACTGATGGCATGGGAC	10	0	10	0	10	salt tolerance-like protein, putative, expressed	3
LOC_Os01g48170	HB	GATCCACTTCCCCCTGGCTC	7	0	7	0	7	HB-1, putative	1
LOC_Os11g38900	SET	GATCATGGTGACGAGGGATA	8	0	8	0	8	histone-lysine N-methyltransferase, H3 lysine-9 specific SUVH1, putative, expressed	1
LOC_Os07g25450	SET	GATCATGGAAGGACTGGGAG	8	0	8	0	8	histone-lysine N-methyltransferase, H3 lysine-9, H3 lysine-27, H4lysine-20 and cytosine specific SUVH2, putative, expressed	6
LOC_Os02g07770	G2-like	GATCATGGGTGTAAATGTGT	10	0	10	0	10	APL, putative	2
LOC_Os04g40930	Orphans	GATCCAAGGTGCTTTGGCTG	8	0	8	0	8	DNA-binding protein, putative, expressed	2
LOC_Os02g41800	ARF	GATCGTTGTTGATGATGATG	12	0	12	0	12	auxin response factor 16, putative, expressed	3
LOC_Os05g01550	C2H2	GATCACAGCACAATATGTGC	10	0	10	0	10	nucleic acid binding protein, putative, expressed	1
LOC_Os02g57650	NAC	GATCCCATGGCAATATGTAT	31	0	31	3	10.3333	NAC domain-containing protein 78, putative, expressed	1
LOC_Os06g49880	Orphans	GATCGATCGAACACCTGTGT	27	0	27	0	27	salt tolerance-like protein, putative, expressed	2
LOC_Os03g53700	PHD	GATCTCACATGATTCTGCTC	12	0	12	1	12	inhibitor of growth protein 4, putative, expressed	2
LOC_Os06g45140	bZIP	GATCCTCAAATCGGATGTAG	6	0	6	0	6	light-inducible protein CPRF-2, putative, expressed	1
LOC_Os02g45760	GRAS	GATCAAGAAATTACCTGACG	60	0	60	0	60	chitin-inducible gibberellin-responsive protein 2, putative, expressed	3
LOC_Os03g54160	MADS	GATCACCGGCAGAGCTGATT	8	0	8	0	8	MADS-box transcription factor 14, putative, expressed	2
LOC_Os01g63980	C2H2	GATCAATGAGAGAGCTGATT	10	0	10	0	10	TRANSPARENT TESTA 1 protein, putative, expressed	2
LOC_Os03g08754	MADS	GATCAGTGCATGCACTGCAA	28	0	28	0	28	MADS-box transcription factor 47, putative, expressed	2
LOC_Os09g11460	AP2-EREBP	GATCGATTCGATTGGTGGGT	10	0	10	0	10	DNA-binding protein, putative, expressed	3
LOC_Os02g46930	Jumonji	GATCTATGTGAATATTGCAG	29	0	29	0	29	jmjC domain containing protein, expressed	3
LOC_Os02g51670	AP2-EREBP	GATCAGACAAGCACGTGAGA	8	0	8	0	8	AP2 domain-containing protein, putative, expressed	3
LOC_Os10g30420	E2F-DP	GATCGATGGGCATGTTGACA	17	0	17	0	17	transcription factor Dp-1, putative, expressed	2
LOC_Os07g43360	C2H2	GATCCTAAGTGGGAAATGTA	8	0	8	0	8	histone acetyltransferase MYST1, putative, expressed	3
LOC_Os07g37610	ABI3VP1	GATCCGGTACATGAAATAAA	11	0	11	0	11	HSI2, putative, expressed	3
LOC_Os06g47150	ARF	GATCCAGTCTGGTAAATCTG	5	0	5	0	5	auxin response factor 16, putative, expressed	3
LOC_Os09g24820	zf-HD	GATCTCTCTTCTCTTTGAGA	22	0	22	0	22	ZF-HD homeobox protein, putative, expressed	2
LOC_Os02g29340	HSF	GATCATTTTTTTCAAATTCT	10	0	10	0	10	heat shock transcription factor like protein, putative, expressed	2
LOC_Os05g51150	Sigma70-like	GATCTTATTTTTGTTTGGTA	17	0	17	0	17	RNA polymerase sigma factor rpoD, putative, expressed	2
LOC_Os10g42490	HB	GATCGAGCTAGACTTTGTGT	12	0	12	0	12	OCL4 protein, putative, expressed	2
LOC_Os06g15480	bZIP	GATCGGCATTGTAAAATCAG	10	0	10	0	10	transcription factor HBP-1b, putative, expressed	2
LOC_Os01g10610	BES1	GATCATGCAACTCCAATGCC	18	0	18	0	18	brassinazole-resistant 1 protein, putative, expressed	6
LOC_Os02g51300	AP2-EREBP	GATCGAAGCAACTACATGGA	12	0	12	0	12	protein BABY BOOM 2, putative, expressed	1
LOC_Os07g08420	bZIP	GATCGGCACAGAAGCATCAG	8	0	8	0	8	regulatory protein opaque-2, putative, expressed	3
LOC_Os10g41460	Trihelix	GATCAATCCTCATCCATGGC	9	0	9	0	9	expressed protein	3
LOC_Os07g48560	HB	GATCTTTATATCAGAATATT	6	0	6	0	6	WUSCHEL-related homeobox 11, putative, expressed	2
LOC_Os05g48960	C3H	GATCCAGGAGGAGCCATGGG	6	0	6	0	6	splicing factor U2af 38 kDa subunit, putative, expressed	1
LOC_Os04g51070	bHLH	GATCATGTTATCTCAATCTG	37	0	37	0	37	helix-loop-helix DNA-binding domain containing protein, expressed	2
LOC_Os10g42690	Jumonji	GATCGATGAGGTTGAATATA	7	0	7	0	7	jmjC domain containing protein, expressed	2
LOC_Os06g40710	G2-like	GATCAACTAATCAACATCAT	10	0	10	0	10	MYB-CC type transfactor, putative, expressed	2
LOC_Os01g74020	G2-like	GATCCATTCCTTCTCATCAT	21	0	21	0	21	ARR1 protein-like, putative, expressed	1
LOC_Os01g36630	Jumonji	GATCCGTGATGTTGCATCAA	13	0	13	0	13	jumonji domain containing 4, putative, expressed	1
LOC_Os10g37240	Trihelix	GATCGATGGGCATGCATGCA	10	0	10	0	10	expressed protein	3
LOC_Os02g02870	CSD	GATCATATGCTGATGATGGA	5	0	5	0	5	glycine-rich protein 2, putative, expressed	3
LOC_Os01g48320	Trihelix	GATCTGGTTGGGGAGATGGA	10	0	10	0	10	6b-interacting protein 1, putative, expressed	1
LOC_Os01g19130	DBP	GATCAGGAGGGTTAGATGTT	32	0	32	0	32	protein phosphatase 2C isoform beta, putative, expressed	1
LOC_Os08g01290	TUB	GATCGATTCATAGGCATGCA	18	0	18	1	18	tubby-like protein, putative, expressed	2
LOC_Os02g34630	MYB-related	GATCAAACTGTGAAGATGGC	7	1	7	0	7	myb-like DNA-binding domain containing protein, expressed	2
LOC_Os07g47790	AP2-EREBP	GATCGATGCTAGCTCATGTG	12	0	12	0	12	ERF-like protein, putative, expressed	2
LOC_Os05g03760	C3H	GATCATCAGAGGCTCATAGC	29	5	5.8	0	29	zinc finger transcription factor-like protein, putative, expressed	1
LOC_Os09g31482	C3H	GATCATTAAGATAAGATATG	6	0	6	0	6	splicing factor U2af 38 kDa subunit, putative, expressed	3
LOC_Os01g10580	Orphans	GATCGCTTACTCTGTATTAG	10	0	10	0	10	B-box zinc finger family protein, expressed	2
LOC_Os10g33940	ARF	GATCCAGTGTTATTTATAGT	17	0	17	0	17	auxin response factor 16, putative, expressed	5
LOC_Os01g66420	Alfin-like	GATCTCTTAGATATTATCTT	26	0	26	5	5.2	PHD finger protein, putative, expressed	2
LOC_Os06g39240	MBF1	GATCGCGCCGCGCACCTCCG	11	0	11	0	11	endothelial differentiation-related factor 1, putative, expressed	6
LOC_Os12g01490	G2-like	GATCTATAGCTCCCCCTACT	9	0	9	0	9	DNA binding protein, putative, expressed	2
LOC_Os01g68370	ABI3VP1	GATCAAATATCATCCCTAGC	14	0	14	0	14	protein viviparous, putative, expressed	3
LOC_Os07g35870	bHLH	GATCAGAAAGTGGCACTCGA	8	0	8	0	8	bHLH transcription factor, putative, expressed	1
LOC_Os01g70110	NAC	GATCGGCAACCCCGCCTGCG	7	0	7	0	7	NAC domain-containing protein 68, putative, expressed	3
LOC_Os01g48060	ARF	GATCTGATACATTTACTGTA	8	0	8	0	8	auxin response factor 3, putative, expressed	1
LOC_Os03g19020	PHD	GATCTTTTAGGTCGCCTTTA	8	0	8	0	8	PHD-finger family protein, expressed	3
LOC_Os02g13310	HB	GATCGATGCGAATTGCTGAG	8	1	8	0	8	homeodomain protein JUBEL1, putative, expressed	2
LOC_Os06g16370	C2C2-CO-like	GATCAAGTACCTTAGCTTTT	10	0	10	0	10	zinc finger protein CONSTANS, putative, expressed	2
LOC_Os01g66420	Alfin-like	GATCCAGAACTCGTCCTTGC	7	0	7	0	7	PHD finger protein, putative, expressed	3
LOC_Os09g30310	CCAAT_HAP5	GATCTCGCGGTACTGCTCCG	8	0	8	0	8	nuclear transcription factor Y subunit C-2, putative, expressed	3
LOC_Os01g01470	NAC	GATCTTCCACAAGAGCTCCG	6	0	6	0	6	NAC domain-containing protein 77, putative, expressed	1
LOC_Os06g07030	AP2-EREBP	GATCTGGCTCGGCTCCTACT	33	0	33	0	33	dehydration responsive element binding protein, putative, expressed	1
LOC_Os09g23200	G2-like	GATCAGCAGCAATGGCTTGA	6	0	6	0	6	myb-like DNA-binding domain, SHAQKYF class family protein	2
LOC_Os04g57010	C3H	GATCAGCGTTGATGCCTCGC	13	0	13	2	6.5	zinc finger C-x8-C-x5-C-x3-H type family protein, expressed	1
LOC_Os01g72310	SNF2	GATCCTTTCACAAAGCTGAG	15	0	15	0	15	CW-type Zinc Finger family protein, expressed	3
LOC_Os11g16290	RWP-RK	GATCGACCTGTTTATCTGAA	10	0	10	0	10	NIN-like protein 2, putative, expressed	2
LOC_Os03g60390	Alfin-like	GATCGGGTGCGACATCTGTG	11	0	11	0	11	PHD finger protein, putative, expressed	1
LOC_Os08g43334	HSF	GATCTTTTATGCCTTCTCAC	9	0	9	0	9	heat shock factor protein 7, putative, expressed	3
LOC_Os07g46690	DDT	GATCTGCGGTTATTTCTGAA	8	0	8	0	8	PHD-finger family protein, expressed	1
LOC_Os06g16390	SET	GATCAGCCGTTGATTCTTTT	14	0	14	0	14	polycomb protein EZ1, putative, expressed	2
LOC_Os01g61810	CCAAT_HAP3	GATCTATTTACACAAGTACA	31	0	31	1	31	nuclear transcription factor Y subunit B-2, putative, expressed	1
LOC_Os05g34640	Alfin-like	GATCTTGGCTTCTTTCTTGA	33	0	33	5	6.6	PHD finger protein, putative, expressed	2
LOC_Os09g26420	AP2-EREBP	GATCTCATGCCTCCAGTCAA	20	0	20	0	20	ethylene response factor, putative, expressed	1
LOC_Os08g27850	MBF1	GATCCAGGAGTACGAGTCAG	10	0	10	0	10	endothelial differentiation-related factor 1, putative, expressed	1
LOC_Os12g41650	bHLH	GATCGAGTATCTCAAGTCAC	6	0	6	0	6	phytochrome-interacting factor 4, putative, expressed	2
LOC_Os01g64000	bZIP	GATCAAGAACCGTGAGTCAG	15	0	15	0	15	ABA response element binding factor, putative, expressed	1
LOC_Os05g36160	bZIP	GATCTGCATAAACACGTGCC	8	0	8	0	8	G-box-binding factor 4, putative, expressed	3
LOC_Os01g09620	C3H	GATCTTCATCAGCTAGTCGA	11	0	11	0	11	nucleic acid binding protein, putative, expressed	3
LOC_Os04g55520	AP2-EREBP	GATCACCTCCACCACGTACG	6	0	6	0	6	dehydration responsive element binding protein, putative, expressed	2
LOC_Os08g42440	C2C2-CO-like	GATCTTGATAATTAAGTACC	12	0	12	0	12	CCT motif family protein, expressed	2
LOC_Os02g35600	Alfin-like	GATCGAAAAAGATTGGTTGT	8	0	8	0	8	PHD finger protein, putative, expressed	1
LOC_Os05g41450	CCAAT_HAP5	GATCTTGTATAATATGTGTA	6	0	6	0	6	dr1-associated corepressor, putative, expressed	2
LOC_Os12g07120	C2C2-GATA	GATCCATTAAAACCGGTTTC	5	0	5	0	5	basic proline-rich protein, putative, expressed	3
LOC_Os08g37920	C2H2	GATCTTTGGTCTAAGGTTAG	8	0	8	0	8	zinc finger, C2H2 type family protein, expressed	2
LOC_Os02g48060	bHLH	GATCGGAAGATGTTCGTTCC	6	0	6	0	6	DNA binding protein, putative, expressed	2
LOC_Os12g01490	G2-like	GATCATGTCTCCCCTGTTGA	10	0	10	0	10	DNA binding protein, putative, expressed	1
LOC_Os12g42400	CCAAT-HAP2	GATCAACAAAGCCAGGTCTC	18	0	18	0	18	nuclear transcription factor Y subunit A-2, putative, expressed	3
LOC_Os08g29660	WRKY	GATCACCTAACTCTGGTGTT	10	0	10	0	10	OsWRKY69 - Superfamily of rice TFs having WRKY and zinc finger domains, expressed	2
LOC_Os08g31580	AP2-EREBP	GATCCTTTTCTTTTTGTGTT	43	4	10.75	7	6.14286	DRE binding factor 1, putative, expressed	2
LOC_Os01g15460	C3H	GATCTTCCTCTACAATTGCT	15	0	15	0	15	zinc finger CCCH type domain-containing protein ZFN-like 1, putative, expressed	1
LOC_Os05g34830	NAC	GATCTAGCCAACCAATTTCG	5	0	5	0	5	NAC domain-containing protein 48, putative, expressed	3
LOC_Os10g40810	C2C2-GATA	GATCCTTTTGCGAAATTCTC	11	0	11	0	11	GATA transcription factor 9, putative, expressed	2
LOC_Os05g41790	C3H	GATCCAGGCTTCTAATTATG	11	0	11	0	11	zinc finger C-x8-C-x5-C-x3-H type family protein, expressed	2
LOC_Os12g04370	GRAS	GATCAGCTTAATCGTGTTGT	6	0	6	0	6	GRAS family transcription factor containing protein, expressed	2
LOC_Os09g27650	C2H2	GATCGTGTGGTGTAATTAGA	24	0	24	0	24	zinc finger, C2H2 type family protein, expressed	2
LOC_Os06g39590	AUX/IAA	GATCGATGAGCCAAATTGGT	8	0	8	0	8	OsIAA23 - Auxin-responsive Aux/IAA gene family member, expressed	2
LOC_Os05g38820	CCAAT_HAP3	GATCGTATATATACCTTGTT	14	0	14	0	14	nuclear transcription factor Y subunit B-3, putative, expressed	5
LOC_Os06g08140	DBP	GATCTCGGCACCTCATTGTT	9	0	9	0	9	DNA-binding protein phosphatase 2C, putative, expressed	2
LOC_Os04g01970	MYB-related	GATCTTGAGGCCTACTTCGC	9	0	9	0	9	SWI/SNF-related matrix-associated actin-dependent regulator of chromatin subfamily C member, putative, expressed	1
LOC_Os04g28120	Orphans	GATCTTGTCGGAGACTTGTT	7	0	7	0	7	response regulator receiver domain containing protein, expressed	3
LOC_Os05g08400	C3H	GATCAAGTTTTGGTATTTCA	12	0	12	0	12	zinc finger C-x8-C-x5-C-x3-H type family protein, expressed	5
LOC_Os09g38570	Trihelix	GATCTAGAGGCCGGATTAAT	7	0	7	0	7	expressed protein	3
LOC_Os04g52770	bHLH	GATCACCACTATTTATTGAC	11	0	11	0	11	protein SPATULA, putative, expressed	3
LOC_Os03g02650	AP2-EREBP	GATCACTATCAAAGATTAGG	5	0	5	0	5	expressed protein	2
LOC_Os09g31400	EIL	GATCTAATGGAATACTTGGG	24	0	24	0	24	ethylene-insensitive3-like protein, putative, expressed	1
LOC_Os05g35170	NAC	GATCTTGAATGGTTCTTCTT	11	0	11	0	11	NAC domain-containing protein 78, putative, expressed	1
LOC_Os04g59430	ARF	GATCTGATAAACATCTTTAA	11	0	11	0	11	B3 DNA binding domain containing protein, expressed	2
LOC_Os02g15350	C2C2-Dof	GATCTCATCCAGAAGTTGTT	27	0	27	3	9	dof domain, zinc finger family protein, expressed	2
LOC_Os05g03040	AP2-EREBP	GATCCACACACCTTGTTGTA	11	0	11	0	11	floral homeotic protein APETALA2, putative, expressed	2
LOC_Os05g34640	Alfin-like	GATCCGCACAGGGTGTTGTC	10	0	10	0	10	PHD finger protein, putative, expressed	3
LOC_Os02g54160	AP2-EREBP	GATCTTTTTTTTTTCTTTTT	9	1	9	1	9	ethylene response element binding protein, putative, expressed	5
LOC_Os01g62460	GRAS	GATCATTATTGTTGCTTCCG	9	0	9	0	9	SCARECROW-like protein, putative, expressed	2
LOC_Os01g42260	LUG	GATCGAAGTGAGTGGTTCCG	7	0	7	0	7	transcriptional corepressor LEUNIG, putative, expressed	5
LOC_Os03g17570	Pseudo ARR-B	GATCGATGAGCTGCTTTCAG	11	0	11	0	11	two-component response regulator-like PRR73, putative, expressed	3
LOC_Os01g33350	PLATZ	GATCTCGTTGGAAATTTGGT	7	0	7	0	7	expressed protein	2
LOC_Os03g16430	Sigma70-like	GATCCAAACATTTGTTTTGT	8	0	8	0	8	RNA polymerase sigma factor rpoD1, putative, expressed	2
LOC_Os11g04570	GRAS	GATCATAAAGATAGTTTGTG	6	0	6	0	6	GRAS family transcription factor containing protein, expressed	2
LOC_Os09g35760	HB	GATCGTTGGTGTTTGTTTAG	12	0	12	0	12	OCL3 protein, putative, expressed	2
LOC_Os10g42410	PLATZ	GATCAGAAATGGATTTTGAT	15	0	15	0	15	expressed protein	2
LOC_Os04g59510	PHD	GATCACTGTATTTTGTTTCA	8	0	8	0	8	DNA binding protein, putative, expressed	3
LOC_Os12g04370	GRAS	GATCATAAAGATGGTTTGTG	12	0	12	0	12	GRAS family transcription factor containing protein, expressed	2
LOC_Os01g15460	C3H	GATCTCAGCACAATTTTTCA	9	0	9	0	9	zinc finger CCCH type domain-containing protein ZFN-like 1, putative, expressed	2
LOC_Os03g15790	C2H2	GATCTTTTTGTAGTTTTGCT	10	0	10	0	10	nucleic acid binding protein, putative, expressed	2
LOC_Os04g56750	C3H	GATCTCTCAATTTTTTTTCA	23	0	23	0	23	zinc finger C-x8-C-x5-C-x3-H type family protein, expressed	5
LOC_Os02g06592	SNF2	GATCTTCCTTTTTTTTTCCC	8	0	8	0	8	TATA-binding protein-associated factor 172, putative, expressed	3

## Sheet: SBS-PSC-DownTFs-NonRedundant-90
gene	Family	tag20	PSI02	PSY02	RatioPSI02/PSY02	PSN02	RatioPSI02/PSN02	title	class
LOC_Os11g31330	NAC	GATCAGATTGTGAAAAATCA	0	14	-14	8	-8	no apical meristem protein, expressed	2
LOC_Os08g40900	ARF	GATCTAAATGGGTAAAAAAA	0	14	-14	11	-11	auxin response factor 19, putative, expressed	2
LOC_Os09g34060	bZIP	GATCAAAGGAAAGGAAAATG	0	28	-28	7	-7	transcription factor RF2a, putative, expressed	1
LOC_Os08g33940	MYB	GATCTAGCATAGTTAAATCT	0	12	-12	17	-17	MYB96, putative, expressed	2
LOC_Os11g31330	NAC	GATCGAGTGTGAAGGAAGTG	1	124	-124	96	-96	no apical meristem protein, expressed	1
LOC_Os08g08210	SET	GATCTATCAGTTAATAATGG	0	35	-35	7	-7	histone-lysine N-methyltransferase ATXR3, putative, expressed	3
LOC_Os03g55590	G2-like	GATCACAGTGTGATGAACTT	0	28	-28	5	-5	DNA binding protein, putative, expressed	2
LOC_Os01g48370	TUB	GATCCTGCTAGCTCGAAGGA	0	85	-85	33	-33	tubby protein, putative, expressed	1
LOC_Os03g58330	bHLH	GATCCTCTCCACTTGAAGTT	0	47	-47	12	-12	BHLH transcription factor, putative, expressed	2
LOC_Os05g44400	C2C2-GATA	GATCCATAACCGCATAAGCC	0	24	-24	41	-41	GATA transcription factor 13, putative, expressed	1
LOC_Os03g01890	HB	GATCCCCCTACAACTAAAAC	0	21	-21	8	-8	rolled leaf1, putative, expressed	3
LOC_Os01g59660	MYB	GATCTCGTCGGTTGTAATTC	0	21	-21	9	-9	transcription factor GAMYB, putative, expressed	5
LOC_Os01g70270	ARF	GATCGAACGAACGAACAAAT	0	13	-13	7	-7	auxin response factor 2, putative, expressed	2
LOC_Os05g38820	CCAAT_HAP3	GATCGCCAAGGACGCCAAGG	0	20	-20	29	-29	nuclear transcription factor Y subunit B-3, putative, expressed	1
LOC_Os05g48820	Orphans	GATCAATTCCAAAGCCAAAC	0	15	-15	15	-15	DDT domain containing protein, expressed	1
LOC_Os12g42610	C2C2-YABBY	GATCATCATCATCATCATCT	1	18	-18	17	-17	axial regulator YABBY2, putative, expressed	1
LOC_Os04g33420	S1Fa-like	GATCGCTAGCTAAATCAAAG	0	33	-33	5	-5	DNA-binding protein S1FA1, putative, expressed	3
LOC_Os02g15520	Orphans	GATCCACATCCATTTCATGG	0	11	-11	9	-9	transposon protein, putative, Ac/Ds sub-class, expressed	3
LOC_Os01g04930	MYB	GATCATGCTGTACTTCACAC	0	11	-11	7	-7	MYB-like transcription factor DIVARICATA, putative, expressed	2
LOC_Os08g08120	Orphans	GATCAAACCTCCACCGAGCA	0	19	-19	10	-10	transcription factor/ zinc ion binding protein, putative, expressed	2
LOC_Os01g42260	LUG	GATCGTTTGCTAGAAGATGG	0	11	-11	11	-11	transcriptional corepressor LEUNIG, putative, expressed	1
LOC_Os08g04390	bHLH	GATCAGAAGAGATAAGATGA	0	14	-14	11	-11	bHLH transcription factor, putative, expressed	1
LOC_Os02g36360	C2H2	GATCTTTATAACCTGGAAAG	0	31	-31	20	-20	zinc finger, C2H2 type family protein, expressed	2
LOC_Os02g49700	HB	GATCAGCTGCTGGTGGATGT	0	10	-10	7	-7	homeodomain leucine zipper protein CPHB-5, putative, expressed	1
LOC_Os09g31390	bZIP	GATCGATCGAGAGAGGACGA	0	19	-19	7	-7	DNA binding protein, putative, expressed	2
LOC_Os05g41070	bZIP	GATCAGTGTACTGTGGAGAC	0	6	-6	7	-7	bZIP transcription factor, putative, expressed	2
LOC_Os01g21120	AP2-EREBP	GATCCGCGACCCGGTGAAGG	0	95	-95	25	-25	ethylene-responsive factor-like protein 1, putative, expressed	1
LOC_Os01g52090	Trihelix	GATCTTGAATTTAGTGACAG	0	11	-11	13	-13	expressed protein	5
LOC_Os02g06370	PBF-2-like	GATCTTTAGCTCCATGAATC	0	11	-11	7	-7	DNA binding protein, putative, expressed	3
LOC_Os01g74590	MYB	GATCGATCGATGTTTGAACA	0	24	-24	19	-19	myb-like DNA-binding domain containing protein, expressed	3
LOC_Os04g48070	HB	GATCAGAACCTCACATACCA	0	11	-11	10	-10	homeobox protein OCL1, putative, expressed	3
LOC_Os03g56950	bHLH	GATCATGTGGATGACTACTG	0	16	-16	9	-9	phytochrome-interacting factor 4, putative, expressed	5
LOC_Os07g36140	CCAAT_HAP5	GATCAACGCAACACCTAGGC	0	16	-16	11	-11	histone H2A.3, putative, expressed	3
LOC_Os06g51140	C2H2	GATCGACAAGAAAAATAAAC	0	18	-18	31	-31	zinc finger, C2H2 type family protein, expressed	2
LOC_Os02g45760	GRAS	GATCAAATCGATTGATAAGC	0	28	-28	10	-10	chitin-inducible gibberellin-responsive protein 2, putative, expressed	2
LOC_Os09g26420	AP2-EREBP	GATCCCGAGATGAAGTATTT	0	29	-29	10	-10	ethylene response factor, putative, expressed	1
LOC_Os09g22540	Jumonji	GATCGAATTGTCACGTAAGC	0	32	-32	14	-14	transcription factor/ ubiquitin-protein ligase/ zinc ion binding protein, putative, expressed	5
LOC_Os02g48370	ARID	GATCTGCTATAATAGTATTG	0	32	-32	24	-24	DNA-binding protein, putative, expressed	2
LOC_Os11g13930	zf-HD	GATCAGAGGGTGTATTAAAG	0	42	-42	16	-16	zinc finger homeodomain protein 1, putative, expressed	5
LOC_Os02g09910	PHD	GATCCAAATGCATCAACAGT	0	25	-25	5	-5	PHD-finger family protein, expressed	3
LOC_Os06g22870	AUX/IAA	GATCTTAAAAATGGAACAGA	0	16	-16	14	-14	OsIAA21 - Auxin-responsive Aux/IAA gene family member, expressed	1
LOC_Os02g58350	Orphans	GATCCACAACTCCTAACCAC	0	11	-11	9	-9	OsRR3 - Rice type-A response regulator, expressed	2
LOC_Os04g55560	AP2-EREBP	GATCATGAATGGGACACAAG	0	37	-37	14	-14	AP2 domain containing protein, expressed	2
LOC_Os08g33750	G2-like	GATCAAAGTTTAGTTACAGT	0	16	-16	17	-17	MYR1, putative, expressed	2
LOC_Os06g45650	MADS	GATCACAATAATGATACTTG	0	27	-27	7	-7	MADS-box transcription factor 30, putative, expressed	1
LOC_Os02g07450	CCAAT_HAP5	GATCAGGAATGATGTACGGT	0	21	-21	8	-8	nuclear transcription factor Y subunit C-2, putative, expressed	1
LOC_Os04g35430	PHD	GATCTACTGTCGCCGACGAG	0	11	-11	7	-7	PHD-finger family protein, expressed	2
LOC_Os04g58020	MYB	GATCAAGTATACATGACATA	0	25	-25	27	-27	DNA binding protein, putative, expressed	1
LOC_Os03g42820	Orphans	GATCATATGAAGCTTACAGG	0	30	-30	5	-5	zinc ion binding protein, putative, expressed	1
LOC_Os01g01290	CCAAT_HAP5	GATCTAGCATTGGTGACATT	0	15	-15	10	-10	histone-like transcription factor and archaeal histone family protein, expressed	1
LOC_Os01g39850	CCAAT_HAP5	GATCTAGTATTGGTGACATT	0	41	-41	7	-7	histone-like transcription factor and archaeal histone family protein, expressed	1
LOC_Os01g33350	PLATZ	GATCATCATACCACGACGTG	0	22	-22	29	-29	expressed protein	1
LOC_Os03g60120	AP2-EREBP	GATCGGGCTGTGGAACCCGT	0	8	-8	22	-22	DNA binding protein, putative, expressed	1
LOC_Os01g29840	NAC	GATCAACGGCGGCGCCCAGC	0	49	-49	42	-42	NAC domain-containing protein 77, putative, expressed	1
LOC_Os09g29930	bHLH	GATCATTCTTTCCTCCCTAC	0	20	-20	5	-5	transcription factor BIM2, putative, expressed	2
LOC_Os12g07730	MYB-related	GATCGATGCCCCAGGCCGGC	0	6	-6	17	-17	SWIRM domain containing protein, expressed	1
LOC_Os05g40280	ABI3VP1	GATCTTTTTTGTTGGCCTTT	0	15	-15	8	-8	DNA binding protein, putative, expressed	2
LOC_Os05g41070	bZIP	GATCAACATCAGTTCCCCTG	0	13	-13	14	-14	bZIP transcription factor, putative, expressed	2
LOC_Os01g66120	NAC	GATCAGCGAGTGGGAGCGCA	0	21	-21	7	-7	NAC domain-containing protein 48, putative, expressed	1
LOC_Os08g41030	AP2-EREBP	GATCATGCATGTCTTCCTTG	0	17	-17	31	-31	ethylene-responsive transcription factor 3, putative, expressed	3
LOC_Os09g31482	C3H	GATCACACTTGTGCAGCCTC	0	17	-17	10	-10	splicing factor U2af 38 kDa subunit, putative, expressed	3
LOC_Os08g37580	HB	GATCCTTCCACACAAGCCAG	0	9	-9	35	-35	homeobox-leucine zipper protein ATHB-6, putative, expressed	1
LOC_Os07g49210	SNF2	GATCGATGAGCTGTTCCTCG	0	9	-9	5	-5	helicase conserved C-terminal domain containing protein, expressed	1
LOC_Os01g45860	GRAS	GATCGATCGTAAATCGCAAA	0	11	-11	10	-10	DELLA protein RGA, putative, expressed	2
LOC_Os06g08480	SNF2	GATCCAGTCATAGAGGCAGT	0	80	-80	59	-59	CHD3-type chromatin remodeling factor PICKLE, putative, expressed	1
LOC_Os03g13790	MYB-related	GATCAATTGCCCAATGCTTC	0	35	-35	14	-14	TKI1, putative, expressed	2
LOC_Os11g31340	NAC	GATCTTGAATCTGGGGCGAA	0	43	-43	15	-15	GRAB2 protein, putative, expressed	3
LOC_Os03g29760	CCAAT-HAP2	GATCGCGGGACACGGGCGGT	0	7	-7	9	-9	nuclear transcription factor Y subunit A-8, putative, expressed	2
LOC_Os01g69980	TCP	GATCCTCACCCACGGGCTGT	0	37	-37	5	-5	TCP-domain protein, putative, expressed	2
LOC_Os09g19940	C3H	GATCTGAGGCGATGGGCAGT	0	27	-27	39	-39	nucleic acid binding protein, putative, expressed	2
LOC_Os04g39570	WRKY	GATCTCCGTGACGTGGCCCT	0	11	-11	16	-16	OsWRKY35v1 - Superfamily of rice TFs having WRKY and zinc finger domains, expressed	3
LOC_Os09g31300	bHLH	GATCGAGGCGTGCGTGCCCT	0	9	-9	9	-9	helix-loop-helix DNA-binding domain containing protein, expressed	3
LOC_Os05g36160	bZIP	GATCTGTAACATTAATCTAC	1	16	-16	5	-5	G-box-binding factor 4, putative, expressed	3
LOC_Os07g39220	BES1	GATCATGACTACGCATCGAT	0	16	-16	14	-14	BES1/BZR1 homolog protein 1, putative, expressed	2
LOC_Os04g36054	ARF	GATCTTGCAGCATTTGCTAC	0	46	-46	7	-7	auxin response factor 1, putative, expressed	2
LOC_Os08g25799	G2-like	GATCAAGAACCTTTATCGAT	0	24	-24	14	-14	myb family transcription factor-related protein, putative, expressed	2
LOC_Os02g02290	SNF2	GATCGCCATCACATCTCCAG	0	15	-15	5	-5	SNF2 family N-terminal domain containing protein, expressed	3
LOC_Os02g03580	bZIP	GATCTTATTAGTCTGTCTAA	0	11	-11	9	-9	transcription factor HBP-1a, putative, expressed	2
LOC_Os08g45110	AP2-EREBP	GATCAGCTCCATCTCTCTCT	0	84	-84	28	-28	dehydration-responsive element-binding protein 2D, putative, expressed	2
LOC_Os06g11860	AP2-EREBP	GATCTCCTGGTTACTTCGCC	0	27	-27	9	-9	transcription factor DRE-binding factor 2, putative, expressed	2
LOC_Os06g39240	MBF1	GATCGGAGGTGCGATTCCGG	0	32	-32	5	-5	endothelial differentiation-related factor 1, putative, expressed	3
LOC_Os04g33440	S1Fa-like	GATCAATTTGGGCTAAGGTT	0	15	-15	23	-23	DNA-binding protein S1FA2, putative, expressed	3
LOC_Os07g48180	bZIP	GATCAAAGGAAAGGAAGGCT	0	18	-18	8	-8	transcription factor RF2b, putative, expressed	1
LOC_Os01g65600	PHD	GATCAGAGAGTGCCCAGTAC	0	19	-19	11	-11	PHD-finger family protein, expressed	3
LOC_Os02g48810	PHD	GATCAGCGCAGAGGAAGACA	0	7	-7	10	-10	PHD-finger family protein, expressed	3
LOC_Os01g10610	BES1	GATCGGACGACCTAGAGCTG	0	45	-45	13	-13	brassinazole-resistant 1 protein, putative, expressed	1
LOC_Os09g04890	PHD	GATCAGACTGAGGTCAGTGT	0	12	-12	6	-6	histone-lysine N-methyltransferase, H3 lysine-4 specific ATX1, putative, expressed	1
LOC_Os09g35790	HSF	GATCCACGGAGGCGGAGATG	0	8	-8	8	-8	heat shock factor protein 7, putative, expressed	2
LOC_Os07g36170	GRAS	GATCGGCTAATCACCCGTGG	0	25	-25	12	-12	chitin-inducible gibberellin-responsive protein 1, putative, expressed	2
LOC_Os01g48320	Trihelix	GATCTGGAGCTGAAGCGGAT	0	50	-50	5	-5	6b-interacting protein 1, putative, expressed	2
LOC_Os05g34310	NAC	GATCGGCGGCAGCATCGATG	0	9	-9	6	-6	NAC domain-containing protein 94, putative, expressed	3
LOC_Os03g01890	HB	GATCCTGTAGGGCGTCGAAA	0	91	-91	21	-21	rolled leaf1, putative, expressed	2
LOC_Os07g41740	Alfin-like	GATCACCCCGGCCAAGGCGG	0	9	-9	5	-5	PHD finger protein, putative, expressed	1
LOC_Os08g03520	CSD	GATCACCCGCTGCTCGGTGA	0	44	-44	12	-12	glycine-rich protein 2b, putative, expressed	3
LOC_Os05g48690	Trihelix	GATCGAGGCATTTGCGGAGA	0	11	-11	7	-7	6b-interacting protein 1, putative, expressed	1
LOC_Os12g01180	WRKY	GATCCCGCTCATCGAGGGCC	0	26	-26	11	-11	OsWRKY57v2 - Superfamily of rice TFs having WRKY and zinc finger domains, expressed	1
LOC_Os04g02730	C3H	GATCGAGCTGAAAACGGCTA	0	8	-8	5	-5	FAD binding protein, putative, expressed	1
LOC_Os11g12650	PHD	GATCATCCCGTGAGAGGCCA	0	25	-25	5	-5	PHD-finger family protein, expressed	3
LOC_Os03g43800	MYB-related	GATCGAGATGTGCATGGGCA	0	15	-15	9	-9	always early protein 3, putative, expressed	1
LOC_Os10g42430	bHLH	GATCTGTGTTAGGATGGATG	0	11	-11	16	-16	transcription factor MYC7E, putative, expressed	2
LOC_Os03g59460	bZIP	GATCAATAATATTATGGAAA	0	13	-13	17	-17	DNA-binding protein EMBP-1, putative	2
LOC_Os04g13480	Orphans	GATCCTTTTAGTTATGGTTG	0	12	-12	23	-23	sensor protein LuxQ, putative, expressed	2
LOC_Os03g12120	NAC	GATCATCTGGCAAATGGTGG	7	70	-10	61	-8.71429	no apical meristem protein, expressed	2
LOC_Os02g47640	TUB	GATCAAGATGAACAATGGCA	0	10	-10	32	-32	tubby-like protein, putative, expressed	2
LOC_Os03g53960	MYB-related	GATCAGAAGAAAGGTGGTGC	0	24	-24	13	-13	transcriptional adaptor, putative, expressed	1
LOC_Os03g42230	ABI3VP1	GATCTGCATCACGGTGGCCC	0	19	-19	11	-11	B3 DNA binding domain containing protein, expressed	3
LOC_Os07g07974	CPP	GATCTCGCGGCCGGTGGCGG	0	8	-8	5	-5	TSO1, putative, expressed	5
LOC_Os03g63530	CCAAT_HAP5	GATCACCTTTTTGGCTGTGT	0	20	-20	10	-10	histone-like transcription factor and archaeal histone family protein, expressed	2
LOC_Os02g45670	MYB-related	GATCCTTGGAAGTTCTGGAT	0	17	-17	5	-5	DNA binding protein, putative, expressed	2
LOC_Os01g55150	bZIP	GATCAATTTGCCTACTGTCC	0	23	-23	33	-33	transcription factor RF2b, putative, expressed	2
LOC_Os12g41920	MYB-related	GATCTGCACAGGCATTGCGG	0	23	-23	29	-29	single myb histone 6, putative, expressed	2
LOC_Os06g40150	AP2-EREBP	GATCGATTACTACTGTGTGA	0	10	-10	9	-9	ethylene responsive element, putative, expressed	2
LOC_Os07g39470	GRAS	GATCATAGACATTAGTGTGC	1	21	-21	35	-35	chitin-inducible gibberellin-responsive protein 2, putative, expressed	3
LOC_Os09g27850	GeBP	GATCGAAAGCACAGGTGATG	0	10	-10	9	-9	expressed protein	1
LOC_Os06g39600	DBP	GATCCTGTTACCTGTTGTAA	0	27	-27	20	-20	protein phosphatase 2C homolog 2, putative, expressed	1
LOC_Os02g03030	PHD	GATCTGGTTTGTGAAATCTG	0	16	-16	19	-19	histone-lysine N-methyltransferase ATXR6, putative, expressed	2
LOC_Os03g26210	bHLH	GATCAGCTCCAACCAATCAG	0	164	-164	50	-50	amelogenin precursor like protein, putative, expressed	2
LOC_Os06g10880	bZIP	GATCTGCATGTAATTTGAGC	0	33	-33	8	-8	bZIP transcription factor family protein, expressed	2
LOC_Os06g04010	BBR/BPC	GATCATTGTATAGTTTGACA	0	18	-18	16	-16	GAGA-binding transcriptional activator, putative, expressed	2
LOC_Os01g45860	GRAS	GATCGTAAATCGCAAATATG	0	36	-36	16	-16	DELLA protein RGA, putative, expressed	2
LOC_Os03g21140	C3H	GATCTTGCTGAATGAATCTG	1	32	-32	10	-10	RNA binding protein, putative, expressed	2
LOC_Os08g06140	NAC	GATCTATTCAACAGCATGGA	0	9	-9	5	-5	ANAC014, putative, expressed	1
LOC_Os03g31230	MYB-related	GATCTGAATGGGAGCATTAC	0	5	-5	30	-30	DNA binding protein, putative, expressed	2
LOC_Os03g22560	MYB-related	GATCATCCATGGTGGATATG	38	207	-5.44737	195	-5.13158	myb-like DNA-binding domain containing protein, expressed	2
LOC_Os12g13170	bZIP	GATCTGTCTTGGCTTATCTT	0	11	-11	16	-16	transcription factor HBP-1a, putative, expressed	2
LOC_Os09g23660	ZIM	GATCATCTTTTTTCTATGGT	0	18	-18	14	-14	ZIM motif family protein, expressed	2
LOC_Os06g47150	ARF	GATCGTTGGTGTGTACTCGG	0	14	-14	13	-13	auxin response factor 16, putative, expressed	2
LOC_Os01g40670	MYB-related	GATCCTGAACCCTAACTACT	0	34	-34	10	-10	single myb histone 1, putative, expressed	2
LOC_Os12g13570	MYB	GATCTTTGAGCTCCCCTATT	0	13	-13	10	-10	myb, putative, expressed	1
LOC_Os01g64700	TUB	GATCCATACTCCATACTGTG	0	70	-70	7	-7	tubby-like protein, putative, expressed	2
LOC_Os07g08880	PHD	GATCATACATTGATACTACA	0	18	-18	15	-15	SHL1, putative, expressed	2
LOC_Os12g03290	AP2-EREBP	GATCAGTGTGTGCAACTGAT	0	32	-32	9	-9	AP2/EREBP transcriptional factor WRI1, putative, expressed	1
LOC_Os04g47860	C2H2	GATCGATCGCATGAGCTGGT	0	12	-12	10	-10	translation initiation factor IF-2, putative, expressed	2
LOC_Os12g07120	C2C2-GATA	GATCCTGGGGAAAATCTTTG	0	57	-57	29	-29	basic proline-rich protein, putative, expressed	2
LOC_Os01g68860	C3H	GATCATCCTTTTTATCTGCA	0	17	-17	6	-6	zinc finger CCCH type domain-containing protein ZFN-like 2, putative, expressed	2
LOC_Os02g49840	MADS	GATCTTCATACGCTTCTTTG	0	22	-22	14	-14	MADS-box transcription factor 57, putative, expressed	6
LOC_Os01g43010	Orphans	GATCTTTGATAGCATCTGTA	0	83	-83	54	-54	transposon protein, putative, unclassified, expressed	5
LOC_Os01g07120	AP2-EREBP	GATCAGAAAACGGAAGTACA	0	10	-10	5	-5	dehydration-responsive element-binding protein 2A, putative, expressed	1
LOC_Os01g14370	TAZ	GATCGACATGTCTTAGTTTA	0	12	-12	23	-23	histone acetyltransferase/ protein binding protein, putative, expressed	2
LOC_Os12g41880	CCAAT-HAP2	GATCGACAAAGAATGGTGTC	0	15	-15	8	-8	nuclear transcription factor Y subunit A-7, putative, expressed	2
LOC_Os08g31580	AP2-EREBP	GATCCTTTTCTTTTTGTGTT	0	70	-70	7	-7	DRE binding factor 1, putative, expressed	2
LOC_Os01g04930	MYB	GATCAGATGTCTAGTGTAAT	0	17	-17	28	-28	MYB-like transcription factor DIVARICATA, putative, expressed	2
LOC_Os04g40420	MYB-related	GATCCTCTGTAGTTTGTATC	0	13	-13	8	-8	ATSWI3A, putative, expressed	2
LOC_Os03g09100	CAMTA	GATCTAACGTCTTGTGTATG	0	11	-11	23	-23	calmodulin-binding transcription activator 2, putative, expressed	2
LOC_Os12g40490	Orphans	GATCATTCCTCAATTGTGAG	0	17	-17	50	-50	zinc ion binding protein, putative, expressed	1
LOC_Os02g55000	C3H	GATCATGCTCCATGCTTCTA	0	16	-16	9	-9	zinc finger CCCH-type with G patch domain protein, putative, expressed	2
LOC_Os10g01470	HB	GATCCATGTATTATATTGAT	0	16	-16	9	-9	homeobox-leucine zipper protein HAT22, putative, expressed	2
LOC_Os12g41210	CPP	GATCATATGAATTTATTGTT	0	11	-11	8	-8	tesmin/TSO1-like CXC domain containing protein, expressed	3
LOC_Os03g17570	Pseudo ARR-B	GATCCACTTGGACACTTTGT	0	11	-11	9	-9	two-component response regulator-like PRR73, putative, expressed	2
LOC_Os01g13520	ARF	GATCAGAAGACTGGGTTTTA	0	20	-20	29	-29	auxin response factor 9, putative, expressed	1
LOC_Os02g17460	CPP	GATCAGTTTAGGTGCTTTGA	0	25	-25	13	-13	cysteine-rich polycomb-like protein, putative, expressed	5
LOC_Os07g44090	MYB	GATCATAGCTGATGTTTGGT	1	11	-11	16	-16	myb-related protein Hv33, putative, expressed	2
LOC_Os06g39600	DBP	GATCAGACTGGTAATTTTCT	0	14	-14	9	-9	protein phosphatase 2C homolog 2, putative, expressed	5
LOC_Os06g19980	MYB-related	GATCTTCCGTTTTCTTTTTC	0	34	-34	11	-11	myb-like DNA-binding domain containing protein, expressed	2
LOC_Os07g47110	TUB	GATCGAATGAACCGTTTCCT	0	15	-15	5	-5	phosphoric diester hydrolase/ transcription factor, putative, expressed	2
LOC_Os07g30774	CAMTA	GATCTGATACAGCTTTTGCT	0	39	-39	33	-33	calmodulin-binding transcription activator 5, putative, expressed	2
LOC_Os07g07690	PHD	GATCATGGGGGCTTTTTGTT	0	28	-28	8	-8	DNA binding protein, putative, expressed	2

## Sheet: SBS-PSI-UpTFs-NonRedundant-235
gene	Family	tag20	tag17	PSI02	PSY02	RatioPSI02/PSY02	PSN02	RatioPSI02/PSN02	title	class
LOC_Os02g36924	MADS	GATCAAGAAAAAAAAAACTA	GATCAAGAAAAAAAAAA	7	0	7	0	7	MADS-box transcription factor 27, putative, expressed	2
LOC_Os01g74590	MYB	GATCTAAGTTTAAAAAAATG	GATCTAAGTTTAAAAAA	20	0	20	0	20	myb-like DNA-binding domain containing protein, expressed	2
LOC_Os03g12120	NAC	GATCAGAGGAGGAAAAAAAA	GATCAGAGGAGGAAAAA	15	0	15	0	15	no apical meristem protein, expressed	5
LOC_Os01g68860	C3H	GATCTGCATTAACAAAAAAT	GATCTGCATTAACAAAA	18	0	18	0	18	zinc finger CCCH type domain-containing protein ZFN-like 2, putative, expressed	3
LOC_Os04g45330	C2C2-YABBY	GATCATTTGAAATCAAATCG	GATCATTTGAAATCAAA	18	0	18	0	18	yabby14 protein, putative, expressed	2
LOC_Os03g12350	ARR-B	GATCAAGGGCGAGGAAAGAA	GATCAAGGGCGAGGAAA	14	0	14	0	14	two-component response regulator ARR1, putative, expressed	1
LOC_Os04g09800	SNF2	GATCTATTGTGCTGAAATGG	GATCTATTGTGCTGAAA	9	0	9	0	9	SWI/SNF-related matrix-associated actin-dependent regulator of chromatin subfamily A member 3-like 3, putative	2
LOC_Os03g22560	MYB-related	GATCAGTGCATCATCAACGA	GATCAGTGCATCATCAA	11	0	11	0	11	myb-like DNA-binding domain containing protein, expressed	3
LOC_Os07g48570	C2C2-Dof	GATCTGCTGCCTGACAAGAG	GATCTGCTGCCTGACAA	30	0	30	2	15	expressed protein	2
LOC_Os06g10880	bZIP	GATCGTTGCGTGAGCAAAGG	GATCGTTGCGTGAGCAA	14	0	14	0	14	bZIP transcription factor family protein, expressed	2
LOC_Os12g38960	C2H2	GATCAGTCAATATTAAAGTA	GATCAGTCAATATTAAA	10	0	10	0	10	zinc finger, C2H2 type family protein, expressed	2
LOC_Os06g51220	HMG	GATCCGCAATCAAACAAGCA	GATCCGCAATCAAACAA	16	0	16	0	16	DNA-binding protein MNB1B, putative, expressed	3
LOC_Os05g10670	C3H	GATCTAGTAGCTCACAAATT	GATCTAGTAGCTCACAA	13	0	13	0	13	zinc finger C-x8-C-x5-C-x3-H type family protein, expressed	2
LOC_Os01g61830	C3H	GATCAGTCTGGTTGAAACAA	GATCAGTCTGGTTGAAA	12	0	12	0	12	nucleic acid binding protein, putative, expressed	3
LOC_Os01g48700	E2F-DP	GATCAAGACATCCCGAAAAG	GATCAAGACATCCCGAA	13	0	13	0	13	transcription factor Dp-2, putative, expressed	7
LOC_Os06g08440	ARR-B	GATCAAGATAAGAAGAAAAT	GATCAAGATAAGAAGAA	20	0	20	0	20	two-component response regulator ARR1, putative, expressed	2
LOC_Os08g27850	MBF1	GATCTGCTGGTTCGGAATAG	GATCTGCTGGTTCGGAA	14	0	14	0	14	endothelial differentiation-related factor 1, putative, expressed	3
LOC_Os10g31970	SNF2	GATCAAGGTGAAGTCAAATG	GATCAAGGTGAAGTCAA	69	0	69	1	69	ATP binding protein, putative, expressed	1
LOC_Os09g38000	NAC	GATCATATATATAGGAACAG	GATCATATATATAGGAA	8	0	8	0	8	ANAC086, putative	2
LOC_Os03g02240	Trihelix	GATCTAGCTAGAGAGAAGAT	GATCTAGCTAGAGAGAA	15	0	15	0	15	AT-GTL1, putative, expressed	2
LOC_Os06g48610	Orphans	GATCTATTTTTAGATAATAA	GATCTATTTTTAGATAA	6	0	6	0	6	CCT motif family protein, expressed	1
LOC_Os06g17280	PHD	GATCATGGTGAATTTAAAAT	GATCATGGTGAATTTAA	18	0	18	0	18	PHD-finger family protein, expressed	1
LOC_Os08g44620	PLATZ	GATCTAAGCTAATGACATGG	GATCTAAGCTAATGACA	15	0	15	0	15	expressed protein	3
LOC_Os06g51140	C2H2	GATCGATCGAGCTTACAAAA	GATCGATCGAGCTTACA	17	0	17	0	17	zinc finger, C2H2 type family protein, expressed	3
LOC_Os08g26880	bZIP	GATCAGTTTCTGTACCAGTG	GATCAGTTTCTGTACCA	18	0	18	0	18	light-inducible protein CPRF-2, putative, expressed	1
LOC_Os01g42970	C3H	GATCTACAAAGACGACATAC	GATCTACAAAGACGACA	11	0	11	0	11	zinc finger C-x8-C-x5-C-x3-H type family protein, expressed	3
LOC_Os08g08210	SET	GATCTTGTCTTGAGCCAATG	GATCTTGTCTTGAGCCA	12	0	12	0	12	histone-lysine N-methyltransferase ATXR3, putative, expressed	3
LOC_Os05g08400	C3H	GATCTCTTATTTGTCCATTT	GATCTCTTATTTGTCCA	29	0	29	0	29	zinc finger C-x8-C-x5-C-x3-H type family protein, expressed	6
LOC_Os07g12910	Alfin-like	GATCAGCTTAGTCAGCAGTA	GATCAGCTTAGTCAGCA	11	0	11	0	11	PHD finger protein, putative, expressed	3
LOC_Os02g12310	NAC	GATCATCAGTACCAGCAGCA	GATCATCAGTACCAGCA	18	0	18	2	9	NAC domain-containing protein 18, putative, expressed	3
LOC_Os05g32880	ARR-B	GATCCAATCATAGAGCAAAA	GATCCAATCATAGAGCA	27	0	27	0	27	response regulator receiver domain containing protein, expressed	2
LOC_Os05g03020	C2H2	GATCTGGCGTTTCTGCATTC	GATCTGGCGTTTCTGCA	12	0	12	0	12	transcription factor IIIA, putative, expressed	3
LOC_Os02g46930	Jumonji	GATCCCATATTGAGTCAGTT	GATCCCATATTGAGTCA	14	0	14	0	14	jmjC domain containing protein, expressed	2
LOC_Os08g19590	HB	GATCCACGGGTCTATCAGAG	GATCCACGGGTCTATCA	23	0	23	0	23	OCL3 protein, putative, expressed	3
LOC_Os05g05780	SNF2	GATCTTAGGGGACGTCATGC	GATCTTAGGGGACGTCA	11	0	11	0	11	chromatin remodelling complex ATPase chain, putative, expressed	5
LOC_Os06g06750	MADS	GATCATTCCTTTGTTCAGTT	GATCATTCCTTTGTTCA	12	0	12	0	12	MADS-box transcription factor 5, putative, expressed	3
LOC_Os01g65600	PHD	GATCAATTTATACCTCACAT	GATCAATTTATACCTCA	13	0	13	0	13	PHD-finger family protein, expressed	6
LOC_Os01g18360	AUX/IAA	GATCAAGTCCCTTATCAGAA	GATCAAGTCCCTTATCA	12	0	12	2	6	OsIAA4 - Auxin-responsive Aux/IAA gene family member, expressed	6
LOC_Os02g06592	SNF2	GATCAATCCACTTCTCAACC	GATCAATCCACTTCTCA	15	0	15	0	15	TATA-binding protein-associated factor 172, putative, expressed	1
LOC_Os12g40490	Orphans	GATCAATATGGGAAAGACCC	GATCAATATGGGAAAGA	25	0	25	0	25	zinc ion binding protein, putative, expressed	3
LOC_Os04g51190	GRF	GATCGACTTGGACTTCATAC	GATCGACTTGGACTTCA	12	0	12	0	12	growth-regulating factor, putative, expressed	3
LOC_Os02g45480	C3H	GATCCAATTGAATCTCATAC	GATCCAATTGAATCTCA	15	0	15	0	15	nucleic acid binding protein, putative, expressed	3
LOC_Os07g36460	bHLH	GATCTTCTGGACCAAGAGGG	GATCTTCTGGACCAAGA	12	0	12	0	12	helix-loop-helix DNA-binding domain containing protein, expressed	1
LOC_Os03g08460	AP2-EREBP	GATCGCCGCCGTGGAGAGGG	GATCGCCGCCGTGGAGA	9	0	9	0	9	transcription factor EREBP, putative, expressed	1
LOC_Os10g35930	LIM	GATCCTCTACTGCCAGAACC	GATCCTCTACTGCCAGA	11	0	11	0	11	pollen-specific protein SF3, putative, expressed	1
LOC_Os07g42400	C2C2-GATA	GATCATCAATCCTAGGAGGG	GATCATCAATCCTAGGA	10	0	10	0	10	transposon protein, putative, unclassified, expressed	2
LOC_Os08g06330	C3H	GATCTATGGTGACTGGATAG	GATCTATGGTGACTGGA	15	0	15	0	15	zinc finger C-x8-C-x5-C-x3-H type family protein, expressed	1
LOC_Os04g40060	Orphans	GATCAAAGCTACAGGGAAGG	GATCAAAGCTACAGGGA	24	0	24	0	24	transposon protein, putative, unclassified, expressed	1
LOC_Os06g40710	G2-like	GATCTATCTGTCATGGAACT	GATCTATCTGTCATGGA	26	1	26	0	26	MYB-CC type transfactor, putative, expressed	2
LOC_Os02g12790	C2C2-GATA	GATCACATGTCTAAGGACGA	GATCACATGTCTAAGGA	9	0	9	0	9	GATA transcription factor 20, putative, expressed	2
LOC_Os05g35500	MYB	GATCTTCGCCGTGGCGAAGC	GATCTTCGCCGTGGCGA	18	0	18	0	18	mybHv5, putative, expressed	1
LOC_Os01g70870	C2H2	GATCGCCGGCGAGGGGAAGG	GATCGCCGGCGAGGGGA	10	0	10	0	10	zinc finger, C2H2 type family protein, expressed	1
LOC_Os04g47990	C2C2-Dof	GATCCAAACAGTAGTGATTC	GATCCAAACAGTAGTGA	29	0	29	0	29	dof zinc finger protein, putative, expressed	2
LOC_Os03g08330	ZIM	GATCTGCGCGGCTTTGACCA	GATCTGCGCGGCTTTGA	11	0	11	0	11	ZIM motif family protein, expressed	1
LOC_Os01g09450	AUX/IAA	GATCTCTCGTAAGTATACAT	GATCTCTCGTAAGTATA	16	0	16	0	16	OsIAA2 - Auxin-responsive Aux/IAA gene family member, expressed	3
LOC_Os02g17460	CPP	GATCAAATATTATGATAAAT	GATCAAATATTATGATA	15	0	15	0	15	cysteine-rich polycomb-like protein, putative, expressed	5
LOC_Os02g50630	E2F-DP	GATCCCTCGAGGGGATATCC	GATCCCTCGAGGGGATA	15	0	15	0	15	transcription regulator of the cell cycle TaE2Fe, putative, expressed	5
LOC_Os01g04800	AP2-EREBP	GATCATTCAAGTATGTACAA	GATCATTCAAGTATGTA	13	0	13	0	13	DNA-binding protein RAV1, putative, expressed	2
LOC_Os11g39940	Orphans	GATCGGTTTTGTTGGTAAAA	GATCGGTTTTGTTGGTA	29	0	29	0	29	transposon protein, putative, unclassified	2
LOC_Os01g66290	MADS	GATCGAATTATACTGTATTC	GATCGAATTATACTGTA	67	0	67	7	9.57143	MADS-box transcritpion factor 21, putative, expressed	2
LOC_Os09g29360	bHLH	GATCAAATTGTTTAGTAATG	GATCAAATTGTTTAGTA	16	0	16	0	16	DNA binding protein, putative, expressed	6
LOC_Os04g51190	GRF	GATCAGAATCCCCTGTACTT	GATCAGAATCCCCTGTA	12	0	12	0	12	growth-regulating factor, putative, expressed	2
LOC_Os12g10540	MADS	GATCAGCTCATCTTCTATAT	GATCAGCTCATCTTCTA	13	0	13	0	13	MADS-box transcription factor 13, putative, expressed	2
LOC_Os06g49080	C3H	GATCTGACTTCCTTGTAGTT	GATCTGACTTCCTTGTA	17	0	17	0	17	nucleic acid binding protein, putative, expressed	2
LOC_Os07g37210	MYB	GATCATTAACTACATTAATT	GATCATTAACTACATTA	14	0	14	0	14	MYB transcription factor, putative, expressed	2
LOC_Os05g10670	C3H	GATCCGGCGACATATTATTG	GATCCGGCGACATATTA	10	0	10	0	10	zinc finger C-x8-C-x5-C-x3-H type family protein, expressed	2
LOC_Os08g40900	ARF	GATCAAAACCCACTTTACAT	GATCAAAACCCACTTTA	15	0	15	0	15	auxin response factor 19, putative, expressed	2
LOC_Os12g33090	C3H	GATCATGAATTATGTTATCT	GATCATGAATTATGTTA	18	0	18	0	18	nucleic acid binding protein, putative, expressed	2
LOC_Os09g23660	ZIM	GATCATCTTGCAAGCACAAA	GATCATCTTGCAAGCAC	21	0	21	0	21	ZIM motif family protein, expressed	3
LOC_Os05g51160	MYB-related	GATCGAGCAAACAGCACTAG	GATCGAGCAAACAGCAC	15	0	15	0	15	MCB2 protein, putative, expressed	2
LOC_Os01g46970	bZIP	GATCATGCCATTGCCACGCC	GATCATGCCATTGCCAC	12	0	12	0	12	G-box-binding factor 1, putative, expressed	1
LOC_Os08g25820	G2-like	GATCATCAGTCCATCACCTT	GATCATCAGTCCATCAC	18	0	18	0	18	MYB-CC type transfactor, putative, expressed	2
LOC_Os08g14450	Sigma70-like	GATCTGTTCTCCCTAACAGT	GATCTGTTCTCCCTAAC	29	0	29	5	5.8	RNA polymerase sigma factor rpoD1, putative, expressed	2
LOC_Os01g42270	LUG	GATCATATATATACTACATT	GATCATATATATACTAC	18	0	18	0	18	transcriptional corepressor LEUNIG, putative	5
LOC_Os02g49370	CCAAT_HAP3	GATCCAGCTAGTACTACTCC	GATCCAGCTAGTACTAC	37	0	37	7	5.28571	nuclear transcription factor Y subunit B-6, putative, expressed	2
LOC_Os02g09480	MYB	GATCATCGGTTATTTACAGC	GATCATCGGTTATTTAC	12	0	12	0	12	MYB transcription factor TaMYB1, putative, expressed	3
LOC_Os03g27250	Jumonji	GATCTGGGCACCGCGACGTC	GATCTGGGCACCGCGAC	48	0	48	0	48	transferase, transferring glycosyl groups, putative, expressed	1
LOC_Os01g54930	VOZ	GATCCATGTAATAGGACCTC	GATCCATGTAATAGGAC	18	0	18	0	18	vascular plant one zinc finger protein, putative, expressed	3
LOC_Os05g39590	AP2-EREBP	GATCCGCGAGCCCAACCGCG	GATCCGCGAGCCCAACC	12	0	12	0	12	dehydration-responsive element-binding protein 2D, putative, expressed	1
LOC_Os12g07120	C2C2-GATA	GATCTGTGGCGGCGACCGGC	GATCTGTGGCGGCGACC	6	0	6	0	6	basic proline-rich protein, putative, expressed	1
LOC_Os06g08480	SNF2	GATCTTTTATGTTCACCATT	GATCTTTTATGTTCACC	8	0	8	0	8	CHD3-type chromatin remodeling factor PICKLE, putative, expressed	6
LOC_Os05g35170	NAC	GATCATAGAGCATCGCCATC	GATCATAGAGCATCGCC	21	0	21	0	21	NAC domain-containing protein 78, putative, expressed	3
LOC_Os05g41780	AP2-EREBP	GATCTGAACTGTCCGCCGCC	GATCTGAACTGTCCGCC	6	0	6	0	6	ethylene-responsive transcription factor 4, putative, expressed	1
LOC_Os06g22870	AUX/IAA	GATCTATGAACTTTGCCCCT	GATCTATGAACTTTGCC	7	0	7	0	7	OsIAA21 - Auxin-responsive Aux/IAA gene family member, expressed	2
LOC_Os05g34050	bZIP	GATCCGAGAGTATCTCCGAA	GATCCGAGAGTATCTCC	10	0	10	0	10	DNA binding protein, putative, expressed	1
LOC_Os04g54474	bZIP	GATCGACTTTCTGCAGCGCC	GATCGACTTTCTGCAGC	16	0	16	0	16	transcription factor TGA4, putative, expressed	2
LOC_Os05g05230	SNF2	GATCAGTGGATGAAAGCAGA	GATCAGTGGATGAAAGC	10	0	10	0	10	ATP binding protein, putative, expressed	1
LOC_Os11g28270	C3H	GATCAACAGAGGACAGCTGG	GATCAACAGAGGACAGC	27	0	27	4	6.75	zinc finger CCCH type domain-containing protein ZFN-like, putative, expressed	1
LOC_Os03g58350	AUX/IAA	GATCGATCGAGCAGAGCTGC	GATCGATCGAGCAGAGC	10	0	10	0	10	OsIAA14 - Auxin-responsive Aux/IAA gene family member, expressed	2
LOC_Os07g48550	NAC	GATCATGTAAGTAAAGCACA	GATCATGTAAGTAAAGC	17	0	17	0	17	NAC domain-containing protein 21/22, putative, expressed	3
LOC_Os01g09620	C3H	GATCATTTACTTGAAGCAGG	GATCATTTACTTGAAGC	19	0	19	0	19	nucleic acid binding protein, putative, expressed	3
LOC_Os01g16810	MYB	GATCCATCTGCGAGAGCAAT	GATCCATCTGCGAGAGC	18	0	18	0	18	DNA binding protein, putative, expressed	3
LOC_Os07g36170	GRAS	GATCAGCGTGGAGCAGCACT	GATCAGCGTGGAGCAGC	23	0	23	0	23	chitin-inducible gibberellin-responsive protein 1, putative, expressed	1
LOC_Os10g39750	bHLH	GATCATTTTCTCATTCCTCT	GATCATTTTCTCATTCC	67	13	5.15385	10	6.7	inducer of CBF expression 2, putative, expressed	2
LOC_Os05g41240	G2-like	GATCCACATCTGATTCCTTC	GATCCACATCTGATTCC	18	0	18	0	18	MYB transcription factor, putative, expressed	2
LOC_Os03g20310	bZIP	GATCTGGGAGGAACGGCGGA	GATCTGGGAGGAACGGC	27	0	27	0	27	transcription factor HBP-1b, putative, expressed	2
LOC_Os05g04360	DBP	GATCCAAACACCACCGCCTC	GATCCAAACACCACCGC	15	0	15	0	15	protein phosphatase 2C homolog 2, putative, expressed	3
LOC_Os07g48570	C2C2-Dof	GATCGAGATAGAGCTGCTGG	GATCGAGATAGAGCTGC	12	0	12	0	12	expressed protein	3
LOC_Os01g07930	C3H	GATCGAGCTCCACCTGCCAA	GATCGAGCTCCACCTGC	12	0	12	0	12	zinc finger C-x8-C-x5-C-x3-H type family protein, expressed	2
LOC_Os05g01256	bHLH	GATCGATATGACTTGGCCTC	GATCGATATGACTTGGC	31	0	31	0	31	DNA binding protein, putative, expressed	2
LOC_Os06g39590	AUX/IAA	GATCGTCTTGGCGCTGCATC	GATCGTCTTGGCGCTGC	16	0	16	0	16	OsIAA23 - Auxin-responsive Aux/IAA gene family member, expressed	3
LOC_Os09g03500	C2H2	GATCCGATTGAATCGGCCTA	GATCCGATTGAATCGGC	31	0	31	0	31	zinc finger, C2H2 type family protein, expressed	3
LOC_Os09g32948	MADS	GATCAATCTAATGGTGCGAC	GATCAATCTAATGGTGC	14	0	14	0	14	MADS-box transcription factor 8, putative, expressed	3
LOC_Os09g25060	WRKY	GATCCTCCAGAAGCTGCCCG	GATCCTCCAGAAGCTGC	12	0	12	0	12	OsWRKY76 - Superfamily of rice TFs having WRKY and zinc finger domains, expressed	1
LOC_Os07g11020	bHLH	GATCTGCATGAAAATGCAAA	GATCTGCATGAAAATGC	15	0	15	0	15	rc - bHLH transcription factor regulating proanthocyanidin production in seeds, expressed	2
LOC_Os08g32080	HB	GATCCCGTCTATATATCATA	GATCCCGTCTATATATC	26	0	26	0	26	homeodomain leucine zipper protein CPHB-5, putative, expressed	3
LOC_Os03g49990	GRAS	GATCGACGACTGGACTCCGA	GATCGACGACTGGACTC	15	0	15	3	5	DELLA protein SLR1, putative, expressed	2
LOC_Os01g67830	ABI3VP1	GATCTGAGCAACGAATCTCC	GATCTGAGCAACGAATC	29	0	29	0	29	B3 DNA binding domain containing protein, expressed	2
LOC_Os08g33940	MYB	GATCCAAGTCATGCATCCAC	GATCCAAGTCATGCATC	17	0	17	0	17	MYB96, putative, expressed	3
LOC_Os02g52960	PHD	GATCTTTACCAGAAATCTTG	GATCTTTACCAGAAATC	50	6	8.33333	10	5	PHD-finger family protein, expressed	2
LOC_Os07g12510	AP2-EREBP	GATCTTGGGAGAAACTCAAA	GATCTTGGGAGAAACTC	12	0	12	0	12	membrane protein, putative, expressed	2
LOC_Os05g06340	C2C2-GATA	GATCAACTCACTGTATCACT	GATCAACTCACTGTATC	18	0	18	0	18	GATA zinc finger family protein	2
LOC_Os09g28354	HSF	GATCAGCTATCTAGCTCAGT	GATCAGCTATCTAGCTC	13	0	13	0	13	heat shock factor protein 4, putative, expressed	5
LOC_Os01g04020	AP2-EREBP	GATCTGGTCATGTCGTCGCA	GATCTGGTCATGTCGTC	10	0	10	0	10	pathogenesis-related genes transcriptional activator PTI6, putative, expressed	2
LOC_Os12g25120	CCAAT_HAP5	GATCGCCTTCCCGCGTCCCG	GATCGCCTTCCCGCGTC	16	0	16	0	16	histone H2A.2, putative, expressed	3
LOC_Os02g47280	GRF	GATCAAACTCCGTGGTCTCC	GATCAAACTCCGTGGTC	16	0	16	0	16	growth-regulating factor, putative, expressed	2
LOC_Os02g58210	Jumonji	GATCAAACAGCTTGTTCTTG	GATCAAACAGCTTGTTC	15	0	15	0	15	jmjC domain containing protein, expressed	5
LOC_Os02g15520	Orphans	GATCACAAGCCATTTTCGCC	GATCACAAGCCATTTTC	15	0	15	0	15	transposon protein, putative, Ac/Ds sub-class, expressed	1
LOC_Os03g09170	AP2-EREBP	GATCATGCCATCGATTCTGT	GATCATGCCATCGATTC	14	0	14	0	14	DRE binding factor, putative, expressed	2
LOC_Os01g68860	C3H	GATCGTTTTATCTTTTCTTC	GATCGTTTTATCTTTTC	31	0	31	0	31	zinc finger CCCH type domain-containing protein ZFN-like 2, putative, expressed	5
LOC_Os12g01490	G2-like	GATCTATCTACTGATTCATT	GATCTATCTACTGATTC	20	0	20	0	20	DNA binding protein, putative, expressed	2
LOC_Os06g14670	MYB	GATCAACTCTCATCTTCTTC	GATCAACTCTCATCTTC	41	0	41	5	8.2	odorant 1 protein, putative, expressed	2
LOC_Os02g06592	SNF2	GATCAGAGTAAAGATTCCAA	GATCAGAGTAAAGATTC	22	0	22	0	22	TATA-binding protein-associated factor 172, putative, expressed	1
LOC_Os06g51260	MYB-related	GATCCGAAGCATGAAAGTGA	GATCCGAAGCATGAAAG	11	0	11	0	11	expressed protein	1
LOC_Os05g41172	SET	GATCCAACACAATGAAGATA	GATCCAACACAATGAAG	21	0	21	0	21	histone-lysine N-methyltransferase, H3 lysine-9 specific SUVH1, putative, expressed	3
LOC_Os05g41790	C3H	GATCTAATGCAACCAAGACA	GATCTAATGCAACCAAG	71	0	71	8	8.875	zinc finger C-x8-C-x5-C-x3-H type family protein, expressed	2
LOC_Os05g43850	TUB	GATCTATTTCCAGGAAGCAA	GATCTATTTCCAGGAAG	30	0	30	0	30	tubby-related protein 1, putative, expressed	1
LOC_Os02g44360	GRAS	GATCATGGCTAATTGAGCAG	GATCATGGCTAATTGAG	5	0	5	0	5	SCARECROW gene regulator, putative, expressed	3
LOC_Os07g40780	C2H2	GATCAGAGTTTTCTCAGGTT	GATCAGAGTTTTCTCAG	11	0	11	0	11	zinc finger, C2H2 type family protein, expressed	2
LOC_Os01g68160	C2H2	GATCCAAGACATAAGAGACA	GATCCAAGACATAAGAG	17	0	17	0	17	histone deacetylase 2b, putative, expressed	5
LOC_Os12g34510	CCAAT_HAP5	GATCAAAGAACAGGGAGCAA	GATCAAAGAACAGGGAG	10	0	10	0	10	histone H2A, putative, expressed	3
LOC_Os06g46410	ARF	GATCTATGTTCTTTCAGTTC	GATCTATGTTCTTTCAG	10	0	10	0	10	auxin response factor 6, putative, expressed	3
LOC_Os01g66420	Alfin-like	GATCATGACATCCGGAGATT	GATCATGACATCCGGAG	15	0	15	0	15	PHD finger protein, putative, expressed	3
LOC_Os12g34330	PHD	GATCTTTTCCATTGGAGCTC	GATCTTTTCCATTGGAG	28	0	28	0	28	PHD-finger family protein, expressed	5
LOC_Os01g59760	bZIP	GATCATAGTCCAGCTAGTTC	GATCATAGTCCAGCTAG	7	0	7	0	7	bZIP transcription factor, putative, expressed	3
LOC_Os01g47600	HMG	GATCACTTTTTTTGTAGGCT	GATCACTTTTTTTGTAG	11	0	11	0	11	HMG1/2-like protein, putative, expressed	6
LOC_Os04g47860	C2H2	GATCTGCGGCACCCGCGAGT	GATCTGCGGCACCCGCG	12	0	12	0	12	translation initiation factor IF-2, putative, expressed	1
LOC_Os12g42190	TCP	GATCTATGATTCTTCCGGCT	GATCTATGATTCTTCCG	24	0	24	1	24	transposon protein, putative, unclassified, expressed	2
LOC_Os04g55560	AP2-EREBP	GATCCATCTCCATCTCGCTC	GATCCATCTCCATCTCG	14	0	14	0	14	AP2 domain containing protein, expressed	3
LOC_Os01g51154	MYB-related	GATCACACTTGCAATCGCAA	GATCACACTTGCAATCG	17	0	17	0	17	single myb histone 4, putative, expressed	3
LOC_Os05g42290	ULT	GATCATGTCATGATTCGCGA	GATCATGTCATGATTCG	20	0	20	0	20	conserved hypothetical protein	5
LOC_Os08g45110	AP2-EREBP	GATCGATCAGGATGTCGGCC	GATCGATCAGGATGTCG	10	0	10	0	10	dehydration-responsive element-binding protein 2D, putative, expressed	3
LOC_Os05g05780	SNF2	GATCTGATTATTGTTCGTTC	GATCTGATTATTGTTCG	19	0	19	0	19	chromatin remodelling complex ATPase chain, putative, expressed	1
LOC_Os05g41760	AP2-EREBP	GATCACTAGTAGATAGGGGT	GATCACTAGTAGATAGG	7	0	7	0	7	ethylene-responsive transcription factor 12, putative, expressed	2
LOC_Os07g25450	SET	GATCGACTTTGTCACGGCTG	GATCGACTTTGTCACGG	10	0	10	0	10	histone-lysine N-methyltransferase, H3 lysine-9, H3 lysine-27, H4lysine-20 and cytosine specific SUVH2, putative, expressed	1
LOC_Os10g40810	C2C2-GATA	GATCTCTCTCATAGAGGAGG	GATCTCTCTCATAGAGG	15	0	15	0	15	GATA transcription factor 9, putative, expressed	3
LOC_Os08g38780	CCAAT_HAP5	GATCCCGGCGGCAACGGCGG	GATCCCGGCGGCAACGG	15	0	15	0	15	nuclear transcription factor Y subunit C-2, putative, expressed	3
LOC_Os09g35790	HSF	GATCTCGTGGAACGAGGACG	GATCTCGTGGAACGAGG	9	0	9	0	9	heat shock factor protein 7, putative, expressed	1
LOC_Os03g48970	CCAAT-HAP2	GATCTGCTGTTTTCAGGCAA	GATCTGCTGTTTTCAGG	9	0	9	0	9	nuclear transcription factor Y subunit A-1, putative, expressed	2
LOC_Os02g02870	CSD	GATCTAAGAGGAGGGGGGGG	GATCTAAGAGGAGGGGG	50	0	50	0	50	glycine-rich protein 2, putative, expressed	3
LOC_Os04g43680	MYB	GATCATCAGAAAACGGGCTC	GATCATCAGAAAACGGG	7	0	7	0	7	myb-related protein Myb4, putative, expressed	2
LOC_Os01g12440	AP2-EREBP	GATCAATGTTGTTGGGGTTA	GATCAATGTTGTTGGGG	53	0	53	7	7.57143	ap2 domain protein, putative, expressed	2
LOC_Os07g25450	SET	GATCATGGAAGGACTGGGAG	GATCATGGAAGGACTGG	18	0	18	0	18	histone-lysine N-methyltransferase, H3 lysine-9, H3 lysine-27, H4lysine-20 and cytosine specific SUVH2, putative, expressed	6
LOC_Os07g40080	C2H2	GATCGATAACTTTAGGGTGT	GATCGATAACTTTAGGG	15	0	15	0	15	zinc-finger protein 1, putative, expressed	2
LOC_Os09g26420	AP2-EREBP	GATCGAAGGTGGGCATGTTT	GATCGAAGGTGGGCATG	14	0	14	0	14	ethylene response factor, putative, expressed	3
LOC_Os03g21140	C3H	GATCACGGAGCGATTGGGAT	GATCACGGAGCGATTGG	33	0	33	5	6.6	RNA binding protein, putative, expressed	1
LOC_Os01g04930	MYB	GATCATGCATGAAGTGGACT	GATCATGCATGAAGTGG	23	0	23	4	5.75	MYB-like transcription factor DIVARICATA, putative, expressed	2
LOC_Os02g45054	C2H2	GATCAACAGGAATCATGAGA	GATCAACAGGAATCATG	20	0	20	0	20	INDETERMINATE-related protein 9, putative, expressed	2
LOC_Os02g06592	SNF2	GATCTAGAGCAATGTGGCTA	GATCTAGAGCAATGTGG	7	0	7	0	7	TATA-binding protein-associated factor 172, putative, expressed	2
LOC_Os08g34010	zf-HD	GATCTGATGAAGAGATGTCA	GATCTGATGAAGAGATG	23	0	23	0	23	ZF-HD protein dimerisation region containing protein, expressed	5
LOC_Os03g58330	bHLH	GATCGCTAGTGGGTCTGCTA	GATCGCTAGTGGGTCTG	29	0	29	0	29	BHLH transcription factor, putative, expressed	2
LOC_Os01g09850	C2H2	GATCTTGCCGGACTCTGCAG	GATCTTGCCGGACTCTG	16	0	16	0	16	zinc finger, C2H2-type, putative, expressed	6
LOC_Os01g13300	ABI3VP1	GATCTGAATACCGGATGCCA	GATCTGAATACCGGATG	13	0	13	0	13	B3 DNA binding domain containing protein, expressed	2
LOC_Os08g41940	SBP	GATCTCGCGAGGAACTGATT	GATCTCGCGAGGAACTG	13	0	13	0	13	teosinte glume architecture 1, putative, expressed	3
LOC_Os06g45140	bZIP	GATCCTCAAATCGGATGTAG	GATCCTCAAATCGGATG	19	0	19	0	19	light-inducible protein CPRF-2, putative, expressed	1
LOC_Os02g53670	MYB-related	GATCAATTCATGTGATGTTC	GATCAATTCATGTGATG	18	0	18	0	18	TRFL6, putative, expressed	1
LOC_Os01g64700	TUB	GATCAGTGGATGATATGTGG	GATCAGTGGATGATATG	28	0	28	5	5.6	tubby-like protein, putative, expressed	3
LOC_Os10g25220	C3H	GATCGAACACTTTTATGCAG	GATCGAACACTTTTATG	13	0	13	0	13	SAP domain containing protein, expressed	2
LOC_Os05g34110	G2-like	GATCTTCTTGAGTTGTGCTA	GATCTTCTTGAGTTGTG	24	0	24	0	24	myb-like DNA-binding domain, SHAQKYF class family protein, expressed	2
LOC_Os07g30130	MYB-related	GATCTTATCCTGGATTGTAT	GATCTTATCCTGGATTG	20	0	20	0	20	P-type R2R3 Myb protein, putative, expressed	1
LOC_Os01g46970	bZIP	GATCTGTAACATCAGTGCTG	GATCTGTAACATCAGTG	10	0	10	0	10	G-box-binding factor 1, putative, expressed	2
LOC_Os01g08160	G2-like	GATCGATGGATAATGTGAGG	GATCGATGGATAATGTG	10	0	10	0	10	myb-like DNA-binding domain, SHAQKYF class family protein, expressed	2
LOC_Os03g55550	bHLH	GATCCTACCAGACATTGTAA	GATCCTACCAGACATTG	19	0	19	0	19	helix-loop-helix DNA-binding domain containing protein	2
LOC_Os01g08820	PHD	GATCAAACAATCTATTGAAT	GATCAAACAATCTATTG	16	0	16	0	16	PHD-finger family protein, expressed	2
LOC_Os06g06900	bHLH	GATCCTTCACAGGAGTGCTA	GATCCTTCACAGGAGTG	15	0	15	0	15	helix-loop-helix DNA-binding domain containing protein, expressed	3
LOC_Os03g48970	CCAAT-HAP2	GATCTATGCACCAATTGTTG	GATCTATGCACCAATTG	10	0	10	0	10	nuclear transcription factor Y subunit A-1, putative, expressed	2
LOC_Os03g62379	MYB-related	GATCTCAATATTTGTTGCTT	GATCTCAATATTTGTTG	23	0	23	0	23	DNA binding protein, putative, expressed	2
LOC_Os06g48950	ARF	GATCTCCATGATGAAATCAA	GATCTCCATGATGAAAT	10	0	10	0	10	auxin response factor 19, putative, expressed	1
LOC_Os01g12860	MYB	GATCATCAGACAAAAATGCT	GATCATCAGACAAAAAT	26	0	26	0	26	myb, putative, expressed	1
LOC_Os09g24820	zf-HD	GATCTCTCTTCTCTTTGAGA	GATCTCTCTTCTCTTTG	12	0	12	0	12	ZF-HD homeobox protein, putative, expressed	2
LOC_Os11g32110	ARF	GATCACATGTTAATTTGGGC	GATCACATGTTAATTTG	22	0	22	0	22	auxin response factor 2, putative, expressed	3
LOC_Os10g42490	HB	GATCGAGCTAGACTTTGTGT	GATCGAGCTAGACTTTG	18	0	18	0	18	OCL4 protein, putative, expressed	2
LOC_Os02g49230	C2C2-CO-like	GATCAAATCAAATTAATGAA	GATCAAATCAAATTAAT	34	0	34	0	34	zinc finger protein CONSTANS-LIKE 11, putative, expressed	2
LOC_Os03g03550	bZIP	GATCGTTTTCTAATCATTTG	GATCGTTTTCTAATCAT	15	0	15	0	15	DNA binding protein, putative, expressed	6
LOC_Os07g47790	AP2-EREBP	GATCGATGCTAGCTCATGTG	GATCGATGCTAGCTCAT	12	0	12	0	12	ERF-like protein, putative, expressed	2
LOC_Os03g08470	AP2-EREBP	GATCATGTCGGCAATATCGT	GATCATGTCGGCAATAT	60	0	60	7	8.57143	root abundant factor, putative, expressed	2
LOC_Os05g51690	Orphans	GATCAAGGTAAAACTATATA	GATCAAGGTAAAACTAT	26	0	26	0	26	CCT motif family protein, expressed	1
LOC_Os02g43820	AP2-EREBP	GATCAATCGGTGTCTATCCA	GATCAATCGGTGTCTAT	9	0	9	0	9	AP2 domain containing protein, expressed	2
LOC_Os06g41730	ARID	GATCTTCGTTGCAAACTAGT	GATCTTCGTTGCAAACT	57	0	57	0	57	ARID/BRIGHT DNA binding domain containing protein, expressed	2
LOC_Os02g33430	E2F-DP	GATCTCTCGCACGGACTTGG	GATCTCTCGCACGGACT	13	0	13	0	13	transcription factor E2F3, putative, expressed	3
LOC_Os04g38720	NAC	GATCTCATCCTGAACCTAAA	GATCTCATCCTGAACCT	8	0	8	0	8	NAC domain protein NAC5, putative, expressed	2
LOC_Os01g69910	CAMTA	GATCCAGTACCATCACTGGT	GATCCAGTACCATCACT	27	0	27	5	5.4	calmodulin-binding transcription activator 4, putative, expressed	2
LOC_Os08g29660	WRKY	GATCTAAAAGCTGCCCTAAG	GATCTAAAAGCTGCCCT	10	0	10	0	10	OsWRKY69 - Superfamily of rice TFs having WRKY and zinc finger domains, expressed	3
LOC_Os04g45330	C2C2-YABBY	GATCGTATCTAAGTCCTTAT	GATCGTATCTAAGTCCT	15	0	15	0	15	yabby14 protein, putative, expressed	2
LOC_Os09g30310	CCAAT_HAP5	GATCATGCGGACGTCCTCGT	GATCATGCGGACGTCCT	26	0	26	0	26	nuclear transcription factor Y subunit C-2, putative, expressed	3
LOC_Os07g13260	C2C2-Dof	GATCAAGTCATGAAGCTATA	GATCAAGTCATGAAGCT	21	0	21	0	21	dof domain, zinc finger family protein, expressed	2
LOC_Os02g51670	AP2-EREBP	GATCTCCTGGTTGAGCTGCC	GATCTCCTGGTTGAGCT	48	8	6	5	9.6	AP2 domain-containing protein, putative, expressed	2
LOC_Os06g35900	BES1	GATCCTACCATGGTCCTCTG	GATCCTACCATGGTCCT	11	0	11	0	11	brassinazole-resistant 1 protein, putative, expressed	2
LOC_Os09g39490	CCAAT_HAP3	GATCGACAGAAGGAGCTAAC	GATCGACAGAAGGAGCT	14	0	14	0	14	DNA polymerase epsilon subunit 3, putative, expressed	3
LOC_Os01g68104	C2H2	GATCTGAAATACCTTCTGGG	GATCTGAAATACCTTCT	10	0	10	0	10	histone deacetylase 2a, putative, expressed	2
LOC_Os08g43334	HSF	GATCTTTTATGCCTTCTCAC	GATCTTTTATGCCTTCT	15	0	15	0	15	heat shock factor protein 7, putative, expressed	3
LOC_Os02g47640	TUB	GATCACCTTCCCCATCTCCC	GATCACCTTCCCCATCT	21	0	21	4	5.25	tubby-like protein, putative, expressed	1
LOC_Os01g47710	HB	GATCAATTAATCAATCTAGC	GATCAATTAATCAATCT	19	0	19	0	19	homeobox domain containing protein, expressed	2
LOC_Os04g31900	CAMTA	GATCTATCTAATGTTCTGAG	GATCTATCTAATGTTCT	50	0	50	0	50	calmodulin-binding transcription activator 4, putative, expressed	2
LOC_Os05g32610	SNF2	GATCAAATAGGACTAGTCAG	GATCAAATAGGACTAGT	19	0	19	0	19	helicase conserved C-terminal domain containing protein, expressed	2
LOC_Os06g05350	PBF-2-like	GATCAGAGATTGCCCGTCCA	GATCAGAGATTGCCCGT	10	0	10	0	10	DNA-binding protein p24, putative, expressed	3
LOC_Os05g37170	bZIP	GATCGAGCCGCCCCAGTTTC	GATCGAGCCGCCCCAGT	15	0	15	0	15	transcription factor TGA6, putative, expressed	3
LOC_Os05g41450	CCAAT_HAP5	GATCTTGTATAATATGTGTA	GATCTTGTATAATATGT	18	0	18	0	18	dr1-associated corepressor, putative, expressed	2
LOC_Os04g34984	SET	GATCATGTGTCCCATGTTTC	GATCATGTGTCCCATGT	15	0	15	0	15	UBP27, putative, expressed	2
LOC_Os05g13300	AP2-EREBP	GATCTAATGGATTTGGTTCA	GATCTAATGGATTTGGT	10	0	10	0	10	ATP binding protein, putative, expressed	2
LOC_Os01g12860	MYB	GATCTTTCAGGTGTGGTACA	GATCTTTCAGGTGTGGT	10	0	10	0	10	myb, putative, expressed	3
LOC_Os06g49040	G2-like	GATCACAGTGTTTATGTTTC	GATCACAGTGTTTATGT	21	0	21	0	21	transfactor-like protein, putative, expressed	6
LOC_Os05g44400	C2C2-GATA	GATCGTGCCCTTGTGGTGGT	GATCGTGCCCTTGTGGT	12	0	12	0	12	GATA transcription factor 13, putative, expressed	2
LOC_Os08g29660	WRKY	GATCACCTAACTCTGGTGTT	GATCACCTAACTCTGGT	12	0	12	0	12	OsWRKY69 - Superfamily of rice TFs having WRKY and zinc finger domains, expressed	2
LOC_Os03g22770	C2C2-CO-like	GATCAGTAAAATAGTGTCAA	GATCAGTAAAATAGTGT	14	0	14	0	14	CCT motif family protein, expressed	2
LOC_Os07g37610	ABI3VP1	GATCCTTGTTCCTCTGTATC	GATCCTTGTTCCTCTGT	15	0	15	0	15	HSI2, putative, expressed	1
LOC_Os09g13940	AP2-EREBP	GATCTCAGTTTGGTTGTGTA	GATCTCAGTTTGGTTGT	55	0	55	5	11	AP2 domain containing protein, expressed	2
LOC_Os02g48810	PHD	GATCTTATAAAGGCTGTAAT	GATCTTATAAAGGCTGT	23	0	23	4	5.75	PHD-finger family protein, expressed	2
LOC_Os05g09630	HB	GATCTGAAATATTCTGTGGT	GATCTGAAATATTCTGT	18	0	18	0	18	NDX1 homeobox protein, putative, expressed	3
LOC_Os03g06630	HSF	GATCCGCAATATAAATTGGA	GATCCGCAATATAAATT	15	0	15	0	15	heat shock factor protein 1, putative, expressed	3
LOC_Os07g43530	bHLH	GATCTCTGTTTCACATTTGC	GATCTCTGTTTCACATT	22	0	22	0	22	amelogenin precursor like protein, putative, expressed	3
LOC_Os01g64790	AP2-EREBP	GATCTTTTTTCTTTTGTTCG	GATCTTTTTTCTTTTGT	8	0	8	0	8	AP2 domain containing protein, expressed	2
LOC_Os02g52780	bZIP	GATCGATCTGCCCTTGTAGG	GATCGATCTGCCCTTGT	11	0	11	0	11	bZIP transcription factor ABI5, putative, expressed	2
LOC_Os01g69910	CAMTA	GATCGGGTACTCTCATTCGC	GATCGGGTACTCTCATT	12	0	12	0	12	calmodulin-binding transcription activator 4, putative, expressed	3
LOC_Os06g45650	MADS	GATCGTCAGTAAAGCTTCAT	GATCGTCAGTAAAGCTT	31	0	31	0	31	MADS-box transcription factor 30, putative, expressed	5
LOC_Os03g12940	bHLH	GATCTGCTGATGAGATTGAA	GATCTGCTGATGAGATT	24	0	24	0	24	helix-loop-helix DNA-binding domain containing protein, expressed	5
LOC_Os07g46690	DDT	GATCTCAAGGAGAACTTGTG	GATCTCAAGGAGAACTT	35	0	35	0	35	PHD-finger family protein, expressed	3
LOC_Os05g51150	Sigma70-like	GATCCACATTCTGTATTACA	GATCCACATTCTGTATT	16	0	16	0	16	RNA polymerase sigma factor rpoD, putative, expressed	3
LOC_Os05g41240	G2-like	GATCAATGTAAAACCTTACC	GATCAATGTAAAACCTT	11	0	11	0	11	MYB transcription factor, putative, expressed	2
LOC_Os09g31400	EIL	GATCTAATGGAATACTTGGG	GATCTAATGGAATACTT	30	0	30	0	30	ethylene-insensitive3-like protein, putative, expressed	1
LOC_Os10g31970	SNF2	GATCTACCGTCTCTGTTTAG	GATCTACCGTCTCTGTT	10	0	10	0	10	ATP binding protein, putative, expressed	3
LOC_Os03g50860	Orphans	GATCTGAGGTTCCTCTTGGT	GATCTGAGGTTCCTCTT	12	0	12	0	12	histidine kinase, putative, expressed	1
LOC_Os03g45194	G2-like	GATCTTTTGGAGTTGTTCCC	GATCTTTTGGAGTTGTT	13	0	13	0	13	short-chain dehydrogenase/reductase SDR, putative, expressed	5
LOC_Os12g24540	PHD	GATCCAAGCTGCTGGTTTAA	GATCCAAGCTGCTGGTT	16	0	16	0	16	PHD-finger family protein, expressed	2
LOC_Os04g48070	HB	GATCATAGGTCTGTGTTTGA	GATCATAGGTCTGTGTT	20	0	20	3	6.66667	homeobox protein OCL1, putative, expressed	2
LOC_Os06g43860	HB	GATCCCCATATGTTGTTGTA	GATCCCCATATGTTGTT	15	0	15	0	15	homeobox protein knotted-1-like 3, putative, expressed	2
LOC_Os03g02800	NAC	GATCACTAAAAGGTCTTTTC	GATCACTAAAAGGTCTT	39	0	39	0	39	ANAC086, putative, expressed	1
LOC_Os03g17570	Pseudo ARR-B	GATCGATGAGCTGCTTTCAG	GATCGATGAGCTGCTTT	17	0	17	0	17	two-component response regulator-like PRR73, putative, expressed	3
LOC_Os01g33350	PLATZ	GATCTCGTTGGAAATTTGGT	GATCTCGTTGGAAATTT	22	0	22	0	22	expressed protein	2
LOC_Os01g42260	LUG	GATCATTTCAAGACTTTTTT	GATCATTTCAAGACTTT	13	0	13	0	13	transcriptional corepressor LEUNIG, putative, expressed	5
LOC_Os04g34720	PHD	GATCCTGCAACCGATTTTGG	GATCCTGCAACCGATTT	23	0	23	0	23	DNA binding protein, putative, expressed	2
LOC_Os03g16430	Sigma70-like	GATCCAAACATTTGTTTTGT	GATCCAAACATTTGTTT	13	0	13	0	13	RNA polymerase sigma factor rpoD1, putative, expressed	2
LOC_Os11g04570	GRAS	GATCATAAAGATAGTTTGTG	GATCATAAAGATAGTTT	17	0	17	0	17	GRAS family transcription factor containing protein, expressed	2
LOC_Os03g56140	HB	GATCTTTCCTCTCATTTTTT	GATCTTTCCTCTCATTT	15	0	15	0	15	homeobox protein rough sheath 1, putative, expressed	2
LOC_Os12g04370	GRAS	GATCATAAAGATGGTTTGTG	GATCATAAAGATGGTTT	15	0	15	0	15	GRAS family transcription factor containing protein, expressed	2
LOC_Os03g13600	C2H2	GATCATCTCCTCCGTTTGTG	GATCATCTCCTCCGTTT	31	0	31	0	31	zinc finger protein 7, putative, expressed	2
LOC_Os03g22540	Jumonji	GATCCCAAGTTTAATCTAGA	GATCCCAAGTTTAATCT	14	0	14	0	14	jmjC domain containing protein, expressed	7
LOC_Os05g01190	Orphans	GATCTGGGTTAGCTTTTTTT	GATCTGGGTTAGCTTTT	18	0	18	0	18	transposon protein, putative, unclassified, expressed	2
LOC_Os09g13740	SET	GATCTGAAGCTTCATATGAG	GATCTGAAGCTTCATAT	7	0	7	0	7	histone-lysine N-methyltransferase, H3 lysine-36 and H4 lysine-20specific, putative, expressed	7
LOC_Os01g01840	bHLH	GATCATCTTCTTTTTTTTTT	GATCATCTTCTTTTTTT	31	0	31	0	31	helix-loop-helix DNA-binding domain containing protein, expressed	5
LOC_Os07g39310	C2H2	GATCAGTCATATTTTTTCGA	GATCAGTCATATTTTTT	15	0	15	0	15	zinc finger, C2H2 type family protein, expressed	2

## Sheet: SBS-PSI-DownTFs-NonRedundan-151
gene	Family	tag20	PSI02	PSY02	RatioPSI02/PSY02	PSN02	RatioPSI02/PSN02	title	class
LOC_Os11g31330	NAC	GATCAGATTGTGAAAAATCA	0	14	-14	8	-8	no apical meristem protein, expressed	2
LOC_Os08g40900	ARF	GATCTAAATGGGTAAAAAAA	0	14	-14	11	-11	auxin response factor 19, putative, expressed	2
LOC_Os09g34060	bZIP	GATCAAAGGAAAGGAAAATG	0	28	-28	7	-7	transcription factor RF2a, putative, expressed	1
LOC_Os08g33940	MYB	GATCTAGCATAGTTAAATCT	0	12	-12	17	-17	MYB96, putative, expressed	2
LOC_Os11g31330	NAC	GATCGAGTGTGAAGGAAGTG	1	124	-124	96	-96	no apical meristem protein, expressed	1
LOC_Os08g08210	SET	GATCTATCAGTTAATAATGG	0	35	-35	7	-7	histone-lysine N-methyltransferase ATXR3, putative, expressed	3
LOC_Os03g55590	G2-like	GATCACAGTGTGATGAACTT	0	28	-28	5	-5	DNA binding protein, putative, expressed	2
LOC_Os01g48370	TUB	GATCCTGCTAGCTCGAAGGA	0	85	-85	33	-33	tubby protein, putative, expressed	1
LOC_Os03g58330	bHLH	GATCCTCTCCACTTGAAGTT	0	47	-47	12	-12	BHLH transcription factor, putative, expressed	2
LOC_Os05g44400	C2C2-GATA	GATCCATAACCGCATAAGCC	0	24	-24	41	-41	GATA transcription factor 13, putative, expressed	1
LOC_Os03g01890	HB	GATCCCCCTACAACTAAAAC	0	21	-21	8	-8	rolled leaf1, putative, expressed	3
LOC_Os01g59660	MYB	GATCTCGTCGGTTGTAATTC	0	21	-21	9	-9	transcription factor GAMYB, putative, expressed	5
LOC_Os01g70270	ARF	GATCGAACGAACGAACAAAT	0	13	-13	7	-7	auxin response factor 2, putative, expressed	2
LOC_Os05g38820	CCAAT_HAP3	GATCGCCAAGGACGCCAAGG	0	20	-20	29	-29	nuclear transcription factor Y subunit B-3, putative, expressed	1
LOC_Os05g48820	Orphans	GATCAATTCCAAAGCCAAAC	0	15	-15	15	-15	DDT domain containing protein, expressed	1
LOC_Os12g42610	C2C2-YABBY	GATCATCATCATCATCATCT	1	18	-18	17	-17	axial regulator YABBY2, putative, expressed	1
LOC_Os04g33420	S1Fa-like	GATCGCTAGCTAAATCAAAG	0	33	-33	5	-5	DNA-binding protein S1FA1, putative, expressed	3
LOC_Os02g15520	Orphans	GATCCACATCCATTTCATGG	0	11	-11	9	-9	transposon protein, putative, Ac/Ds sub-class, expressed	3
LOC_Os01g04930	MYB	GATCATGCTGTACTTCACAC	0	11	-11	7	-7	MYB-like transcription factor DIVARICATA, putative, expressed	2
LOC_Os08g08120	Orphans	GATCAAACCTCCACCGAGCA	0	19	-19	10	-10	transcription factor/ zinc ion binding protein, putative, expressed	2
LOC_Os01g42260	LUG	GATCGTTTGCTAGAAGATGG	0	11	-11	11	-11	transcriptional corepressor LEUNIG, putative, expressed	1
LOC_Os08g04390	bHLH	GATCAGAAGAGATAAGATGA	0	14	-14	11	-11	bHLH transcription factor, putative, expressed	1
LOC_Os02g36360	C2H2	GATCTTTATAACCTGGAAAG	0	31	-31	20	-20	zinc finger, C2H2 type family protein, expressed	2
LOC_Os02g49700	HB	GATCAGCTGCTGGTGGATGT	0	10	-10	7	-7	homeodomain leucine zipper protein CPHB-5, putative, expressed	1
LOC_Os09g31390	bZIP	GATCGATCGAGAGAGGACGA	0	19	-19	7	-7	DNA binding protein, putative, expressed	2
LOC_Os05g41070	bZIP	GATCAGTGTACTGTGGAGAC	0	6	-6	7	-7	bZIP transcription factor, putative, expressed	2
LOC_Os01g21120	AP2-EREBP	GATCCGCGACCCGGTGAAGG	0	95	-95	25	-25	ethylene-responsive factor-like protein 1, putative, expressed	1
LOC_Os01g52090	Trihelix	GATCTTGAATTTAGTGACAG	0	11	-11	13	-13	expressed protein	5
LOC_Os02g06370	PBF-2-like	GATCTTTAGCTCCATGAATC	0	11	-11	7	-7	DNA binding protein, putative, expressed	3
LOC_Os01g74590	MYB	GATCGATCGATGTTTGAACA	0	24	-24	19	-19	myb-like DNA-binding domain containing protein, expressed	3
LOC_Os04g48070	HB	GATCAGAACCTCACATACCA	0	11	-11	10	-10	homeobox protein OCL1, putative, expressed	3
LOC_Os03g56950	bHLH	GATCATGTGGATGACTACTG	0	16	-16	9	-9	phytochrome-interacting factor 4, putative, expressed	5
LOC_Os07g36140	CCAAT_HAP5	GATCAACGCAACACCTAGGC	0	16	-16	11	-11	histone H2A.3, putative, expressed	3
LOC_Os06g51140	C2H2	GATCGACAAGAAAAATAAAC	0	18	-18	31	-31	zinc finger, C2H2 type family protein, expressed	2
LOC_Os02g45760	GRAS	GATCAAATCGATTGATAAGC	0	28	-28	10	-10	chitin-inducible gibberellin-responsive protein 2, putative, expressed	2
LOC_Os09g26420	AP2-EREBP	GATCCCGAGATGAAGTATTT	0	29	-29	10	-10	ethylene response factor, putative, expressed	1
LOC_Os09g22540	Jumonji	GATCGAATTGTCACGTAAGC	0	32	-32	14	-14	transcription factor/ ubiquitin-protein ligase/ zinc ion binding protein, putative, expressed	5
LOC_Os02g48370	ARID	GATCTGCTATAATAGTATTG	0	32	-32	24	-24	DNA-binding protein, putative, expressed	2
LOC_Os11g13930	zf-HD	GATCAGAGGGTGTATTAAAG	0	42	-42	16	-16	zinc finger homeodomain protein 1, putative, expressed	5
LOC_Os02g09910	PHD	GATCCAAATGCATCAACAGT	0	25	-25	5	-5	PHD-finger family protein, expressed	3
LOC_Os06g22870	AUX/IAA	GATCTTAAAAATGGAACAGA	0	16	-16	14	-14	OsIAA21 - Auxin-responsive Aux/IAA gene family member, expressed	1
LOC_Os02g58350	Orphans	GATCCACAACTCCTAACCAC	0	11	-11	9	-9	OsRR3 - Rice type-A response regulator, expressed	2
LOC_Os04g55560	AP2-EREBP	GATCATGAATGGGACACAAG	0	37	-37	14	-14	AP2 domain containing protein, expressed	2
LOC_Os08g33750	G2-like	GATCAAAGTTTAGTTACAGT	0	16	-16	17	-17	MYR1, putative, expressed	2
LOC_Os06g45650	MADS	GATCACAATAATGATACTTG	0	27	-27	7	-7	MADS-box transcription factor 30, putative, expressed	1
LOC_Os02g07450	CCAAT_HAP5	GATCAGGAATGATGTACGGT	0	21	-21	8	-8	nuclear transcription factor Y subunit C-2, putative, expressed	1
LOC_Os04g35430	PHD	GATCTACTGTCGCCGACGAG	0	11	-11	7	-7	PHD-finger family protein, expressed	2
LOC_Os04g58020	MYB	GATCAAGTATACATGACATA	0	25	-25	27	-27	DNA binding protein, putative, expressed	1
LOC_Os03g42820	Orphans	GATCATATGAAGCTTACAGG	0	30	-30	5	-5	zinc ion binding protein, putative, expressed	1
LOC_Os01g01290	CCAAT_HAP5	GATCTAGCATTGGTGACATT	0	15	-15	10	-10	histone-like transcription factor and archaeal histone family protein, expressed	1
LOC_Os01g39850	CCAAT_HAP5	GATCTAGTATTGGTGACATT	0	41	-41	7	-7	histone-like transcription factor and archaeal histone family protein, expressed	1
LOC_Os01g33350	PLATZ	GATCATCATACCACGACGTG	0	22	-22	29	-29	expressed protein	1
LOC_Os03g60120	AP2-EREBP	GATCGGGCTGTGGAACCCGT	0	8	-8	22	-22	DNA binding protein, putative, expressed	1
LOC_Os01g29840	NAC	GATCAACGGCGGCGCCCAGC	0	49	-49	42	-42	NAC domain-containing protein 77, putative, expressed	1
LOC_Os09g29930	bHLH	GATCATTCTTTCCTCCCTAC	0	20	-20	5	-5	transcription factor BIM2, putative, expressed	2
LOC_Os12g07730	MYB-related	GATCGATGCCCCAGGCCGGC	0	6	-6	17	-17	SWIRM domain containing protein, expressed	1
LOC_Os05g40280	ABI3VP1	GATCTTTTTTGTTGGCCTTT	0	15	-15	8	-8	DNA binding protein, putative, expressed	2
LOC_Os05g41070	bZIP	GATCAACATCAGTTCCCCTG	0	13	-13	14	-14	bZIP transcription factor, putative, expressed	2
LOC_Os01g66120	NAC	GATCAGCGAGTGGGAGCGCA	0	21	-21	7	-7	NAC domain-containing protein 48, putative, expressed	1
LOC_Os08g41030	AP2-EREBP	GATCATGCATGTCTTCCTTG	0	17	-17	31	-31	ethylene-responsive transcription factor 3, putative, expressed	3
LOC_Os09g31482	C3H	GATCACACTTGTGCAGCCTC	0	17	-17	10	-10	splicing factor U2af 38 kDa subunit, putative, expressed	3
LOC_Os08g37580	HB	GATCCTTCCACACAAGCCAG	0	9	-9	35	-35	homeobox-leucine zipper protein ATHB-6, putative, expressed	1
LOC_Os07g49210	SNF2	GATCGATGAGCTGTTCCTCG	0	9	-9	5	-5	helicase conserved C-terminal domain containing protein, expressed	1
LOC_Os01g45860	GRAS	GATCGATCGTAAATCGCAAA	0	11	-11	10	-10	DELLA protein RGA, putative, expressed	2
LOC_Os06g08480	SNF2	GATCCAGTCATAGAGGCAGT	0	80	-80	59	-59	CHD3-type chromatin remodeling factor PICKLE, putative, expressed	1
LOC_Os03g13790	MYB-related	GATCAATTGCCCAATGCTTC	0	35	-35	14	-14	TKI1, putative, expressed	2
LOC_Os11g31340	NAC	GATCTTGAATCTGGGGCGAA	0	43	-43	15	-15	GRAB2 protein, putative, expressed	3
LOC_Os03g29760	CCAAT-HAP2	GATCGCGGGACACGGGCGGT	0	7	-7	9	-9	nuclear transcription factor Y subunit A-8, putative, expressed	2
LOC_Os01g69980	TCP	GATCCTCACCCACGGGCTGT	0	37	-37	5	-5	TCP-domain protein, putative, expressed	2
LOC_Os09g19940	C3H	GATCTGAGGCGATGGGCAGT	0	27	-27	39	-39	nucleic acid binding protein, putative, expressed	2
LOC_Os04g39570	WRKY	GATCTCCGTGACGTGGCCCT	0	11	-11	16	-16	OsWRKY35v1 - Superfamily of rice TFs having WRKY and zinc finger domains, expressed	3
LOC_Os09g31300	bHLH	GATCGAGGCGTGCGTGCCCT	0	9	-9	9	-9	helix-loop-helix DNA-binding domain containing protein, expressed	3
LOC_Os05g36160	bZIP	GATCTGTAACATTAATCTAC	1	16	-16	5	-5	G-box-binding factor 4, putative, expressed	3
LOC_Os07g39220	BES1	GATCATGACTACGCATCGAT	0	16	-16	14	-14	BES1/BZR1 homolog protein 1, putative, expressed	2
LOC_Os04g36054	ARF	GATCTTGCAGCATTTGCTAC	0	46	-46	7	-7	auxin response factor 1, putative, expressed	2
LOC_Os08g25799	G2-like	GATCAAGAACCTTTATCGAT	0	24	-24	14	-14	myb family transcription factor-related protein, putative, expressed	2
LOC_Os02g02290	SNF2	GATCGCCATCACATCTCCAG	0	15	-15	5	-5	SNF2 family N-terminal domain containing protein, expressed	3
LOC_Os02g03580	bZIP	GATCTTATTAGTCTGTCTAA	0	11	-11	9	-9	transcription factor HBP-1a, putative, expressed	2
LOC_Os08g45110	AP2-EREBP	GATCAGCTCCATCTCTCTCT	0	84	-84	28	-28	dehydration-responsive element-binding protein 2D, putative, expressed	2
LOC_Os06g11860	AP2-EREBP	GATCTCCTGGTTACTTCGCC	0	27	-27	9	-9	transcription factor DRE-binding factor 2, putative, expressed	2
LOC_Os06g39240	MBF1	GATCGGAGGTGCGATTCCGG	0	32	-32	5	-5	endothelial differentiation-related factor 1, putative, expressed	3
LOC_Os04g33440	S1Fa-like	GATCAATTTGGGCTAAGGTT	0	15	-15	23	-23	DNA-binding protein S1FA2, putative, expressed	3
LOC_Os07g48180	bZIP	GATCAAAGGAAAGGAAGGCT	0	18	-18	8	-8	transcription factor RF2b, putative, expressed	1
LOC_Os01g65600	PHD	GATCAGAGAGTGCCCAGTAC	0	19	-19	11	-11	PHD-finger family protein, expressed	3
LOC_Os02g48810	PHD	GATCAGCGCAGAGGAAGACA	0	7	-7	10	-10	PHD-finger family protein, expressed	3
LOC_Os01g10610	BES1	GATCGGACGACCTAGAGCTG	0	45	-45	13	-13	brassinazole-resistant 1 protein, putative, expressed	1
LOC_Os09g04890	PHD	GATCAGACTGAGGTCAGTGT	0	12	-12	6	-6	histone-lysine N-methyltransferase, H3 lysine-4 specific ATX1, putative, expressed	1
LOC_Os09g35790	HSF	GATCCACGGAGGCGGAGATG	0	8	-8	8	-8	heat shock factor protein 7, putative, expressed	2
LOC_Os07g36170	GRAS	GATCGGCTAATCACCCGTGG	0	25	-25	12	-12	chitin-inducible gibberellin-responsive protein 1, putative, expressed	2
LOC_Os01g48320	Trihelix	GATCTGGAGCTGAAGCGGAT	0	50	-50	5	-5	6b-interacting protein 1, putative, expressed	2
LOC_Os05g34310	NAC	GATCGGCGGCAGCATCGATG	0	9	-9	6	-6	NAC domain-containing protein 94, putative, expressed	3
LOC_Os03g01890	HB	GATCCTGTAGGGCGTCGAAA	0	91	-91	21	-21	rolled leaf1, putative, expressed	2
LOC_Os07g41740	Alfin-like	GATCACCCCGGCCAAGGCGG	0	9	-9	5	-5	PHD finger protein, putative, expressed	1
LOC_Os08g03520	CSD	GATCACCCGCTGCTCGGTGA	0	44	-44	12	-12	glycine-rich protein 2b, putative, expressed	3
LOC_Os05g48690	Trihelix	GATCGAGGCATTTGCGGAGA	0	11	-11	7	-7	6b-interacting protein 1, putative, expressed	1
LOC_Os12g01180	WRKY	GATCCCGCTCATCGAGGGCC	0	26	-26	11	-11	OsWRKY57v2 - Superfamily of rice TFs having WRKY and zinc finger domains, expressed	1
LOC_Os04g02730	C3H	GATCGAGCTGAAAACGGCTA	0	8	-8	5	-5	FAD binding protein, putative, expressed	1
LOC_Os11g12650	PHD	GATCATCCCGTGAGAGGCCA	0	25	-25	5	-5	PHD-finger family protein, expressed	3
LOC_Os03g43800	MYB-related	GATCGAGATGTGCATGGGCA	0	15	-15	9	-9	always early protein 3, putative, expressed	1
LOC_Os10g42430	bHLH	GATCTGTGTTAGGATGGATG	0	11	-11	16	-16	transcription factor MYC7E, putative, expressed	2
LOC_Os03g59460	bZIP	GATCAATAATATTATGGAAA	0	13	-13	17	-17	DNA-binding protein EMBP-1, putative	2
LOC_Os04g13480	Orphans	GATCCTTTTAGTTATGGTTG	0	12	-12	23	-23	sensor protein LuxQ, putative, expressed	2
LOC_Os03g12120	NAC	GATCATCTGGCAAATGGTGG	7	70	-10	61	-8.71429	no apical meristem protein, expressed	2
LOC_Os02g47640	TUB	GATCAAGATGAACAATGGCA	0	10	-10	32	-32	tubby-like protein, putative, expressed	2
LOC_Os03g53960	MYB-related	GATCAGAAGAAAGGTGGTGC	0	24	-24	13	-13	transcriptional adaptor, putative, expressed	1
LOC_Os03g42230	ABI3VP1	GATCTGCATCACGGTGGCCC	0	19	-19	11	-11	B3 DNA binding domain containing protein, expressed	3
LOC_Os07g07974	CPP	GATCTCGCGGCCGGTGGCGG	0	8	-8	5	-5	TSO1, putative, expressed	5
LOC_Os03g63530	CCAAT_HAP5	GATCACCTTTTTGGCTGTGT	0	20	-20	10	-10	histone-like transcription factor and archaeal histone family protein, expressed	2
LOC_Os02g45670	MYB-related	GATCCTTGGAAGTTCTGGAT	0	17	-17	5	-5	DNA binding protein, putative, expressed	2
LOC_Os01g55150	bZIP	GATCAATTTGCCTACTGTCC	0	23	-23	33	-33	transcription factor RF2b, putative, expressed	2
LOC_Os12g41920	MYB-related	GATCTGCACAGGCATTGCGG	0	23	-23	29	-29	single myb histone 6, putative, expressed	2
LOC_Os06g40150	AP2-EREBP	GATCGATTACTACTGTGTGA	0	10	-10	9	-9	ethylene responsive element, putative, expressed	2
LOC_Os07g39470	GRAS	GATCATAGACATTAGTGTGC	1	21	-21	35	-35	chitin-inducible gibberellin-responsive protein 2, putative, expressed	3
LOC_Os09g27850	GeBP	GATCGAAAGCACAGGTGATG	0	10	-10	9	-9	expressed protein	1
LOC_Os06g39600	DBP	GATCCTGTTACCTGTTGTAA	0	27	-27	20	-20	protein phosphatase 2C homolog 2, putative, expressed	1
LOC_Os02g03030	PHD	GATCTGGTTTGTGAAATCTG	0	16	-16	19	-19	histone-lysine N-methyltransferase ATXR6, putative, expressed	2
LOC_Os03g26210	bHLH	GATCAGCTCCAACCAATCAG	0	164	-164	50	-50	amelogenin precursor like protein, putative, expressed	2
LOC_Os06g10880	bZIP	GATCTGCATGTAATTTGAGC	0	33	-33	8	-8	bZIP transcription factor family protein, expressed	2
LOC_Os06g04010	BBR/BPC	GATCATTGTATAGTTTGACA	0	18	-18	16	-16	GAGA-binding transcriptional activator, putative, expressed	2
LOC_Os01g45860	GRAS	GATCGTAAATCGCAAATATG	0	36	-36	16	-16	DELLA protein RGA, putative, expressed	2
LOC_Os03g21140	C3H	GATCTTGCTGAATGAATCTG	1	32	-32	10	-10	RNA binding protein, putative, expressed	2
LOC_Os08g06140	NAC	GATCTATTCAACAGCATGGA	0	9	-9	5	-5	ANAC014, putative, expressed	1
LOC_Os03g31230	MYB-related	GATCTGAATGGGAGCATTAC	0	5	-5	30	-30	DNA binding protein, putative, expressed	2
LOC_Os03g22560	MYB-related	GATCATCCATGGTGGATATG	38	207	-5.44737	195	-5.13158	myb-like DNA-binding domain containing protein, expressed	2
LOC_Os12g13170	bZIP	GATCTGTCTTGGCTTATCTT	0	11	-11	16	-16	transcription factor HBP-1a, putative, expressed	2
LOC_Os09g23660	ZIM	GATCATCTTTTTTCTATGGT	0	18	-18	14	-14	ZIM motif family protein, expressed	2
LOC_Os06g47150	ARF	GATCGTTGGTGTGTACTCGG	0	14	-14	13	-13	auxin response factor 16, putative, expressed	2
LOC_Os01g40670	MYB-related	GATCCTGAACCCTAACTACT	0	34	-34	10	-10	single myb histone 1, putative, expressed	2
LOC_Os12g13570	MYB	GATCTTTGAGCTCCCCTATT	0	13	-13	10	-10	myb, putative, expressed	1
LOC_Os01g64700	TUB	GATCCATACTCCATACTGTG	0	70	-70	7	-7	tubby-like protein, putative, expressed	2
LOC_Os07g08880	PHD	GATCATACATTGATACTACA	0	18	-18	15	-15	SHL1, putative, expressed	2
LOC_Os12g03290	AP2-EREBP	GATCAGTGTGTGCAACTGAT	0	32	-32	9	-9	AP2/EREBP transcriptional factor WRI1, putative, expressed	1
LOC_Os04g47860	C2H2	GATCGATCGCATGAGCTGGT	0	12	-12	10	-10	translation initiation factor IF-2, putative, expressed	2
LOC_Os12g07120	C2C2-GATA	GATCCTGGGGAAAATCTTTG	0	57	-57	29	-29	basic proline-rich protein, putative, expressed	2
LOC_Os01g68860	C3H	GATCATCCTTTTTATCTGCA	0	17	-17	6	-6	zinc finger CCCH type domain-containing protein ZFN-like 2, putative, expressed	2
LOC_Os02g49840	MADS	GATCTTCATACGCTTCTTTG	0	22	-22	14	-14	MADS-box transcription factor 57, putative, expressed	6
LOC_Os01g43010	Orphans	GATCTTTGATAGCATCTGTA	0	83	-83	54	-54	transposon protein, putative, unclassified, expressed	5
LOC_Os01g07120	AP2-EREBP	GATCAGAAAACGGAAGTACA	0	10	-10	5	-5	dehydration-responsive element-binding protein 2A, putative, expressed	1
LOC_Os01g14370	TAZ	GATCGACATGTCTTAGTTTA	0	12	-12	23	-23	histone acetyltransferase/ protein binding protein, putative, expressed	2
LOC_Os12g41880	CCAAT-HAP2	GATCGACAAAGAATGGTGTC	0	15	-15	8	-8	nuclear transcription factor Y subunit A-7, putative, expressed	2
LOC_Os08g31580	AP2-EREBP	GATCCTTTTCTTTTTGTGTT	0	70	-70	7	-7	DRE binding factor 1, putative, expressed	2
LOC_Os01g04930	MYB	GATCAGATGTCTAGTGTAAT	0	17	-17	28	-28	MYB-like transcription factor DIVARICATA, putative, expressed	2
LOC_Os04g40420	MYB-related	GATCCTCTGTAGTTTGTATC	0	13	-13	8	-8	ATSWI3A, putative, expressed	2
LOC_Os03g09100	CAMTA	GATCTAACGTCTTGTGTATG	0	11	-11	23	-23	calmodulin-binding transcription activator 2, putative, expressed	2
LOC_Os12g40490	Orphans	GATCATTCCTCAATTGTGAG	0	17	-17	50	-50	zinc ion binding protein, putative, expressed	1
LOC_Os02g55000	C3H	GATCATGCTCCATGCTTCTA	0	16	-16	9	-9	zinc finger CCCH-type with G patch domain protein, putative, expressed	2
LOC_Os10g01470	HB	GATCCATGTATTATATTGAT	0	16	-16	9	-9	homeobox-leucine zipper protein HAT22, putative, expressed	2
LOC_Os12g41210	CPP	GATCATATGAATTTATTGTT	0	11	-11	8	-8	tesmin/TSO1-like CXC domain containing protein, expressed	3
LOC_Os03g17570	Pseudo ARR-B	GATCCACTTGGACACTTTGT	0	11	-11	9	-9	two-component response regulator-like PRR73, putative, expressed	2
LOC_Os01g13520	ARF	GATCAGAAGACTGGGTTTTA	0	20	-20	29	-29	auxin response factor 9, putative, expressed	1
LOC_Os02g17460	CPP	GATCAGTTTAGGTGCTTTGA	0	25	-25	13	-13	cysteine-rich polycomb-like protein, putative, expressed	5
LOC_Os07g44090	MYB	GATCATAGCTGATGTTTGGT	1	11	-11	16	-16	myb-related protein Hv33, putative, expressed	2
LOC_Os06g39600	DBP	GATCAGACTGGTAATTTTCT	0	14	-14	9	-9	protein phosphatase 2C homolog 2, putative, expressed	5
LOC_Os06g19980	MYB-related	GATCTTCCGTTTTCTTTTTC	0	34	-34	11	-11	myb-like DNA-binding domain containing protein, expressed	2
LOC_Os07g47110	TUB	GATCGAATGAACCGTTTCCT	0	15	-15	5	-5	phosphoric diester hydrolase/ transcription factor, putative, expressed	2
LOC_Os07g30774	CAMTA	GATCTGATACAGCTTTTGCT	0	39	-39	33	-33	calmodulin-binding transcription activator 5, putative, expressed	2
LOC_Os07g07690	PHD	GATCATGGGGGCTTTTTGTT	0	28	-28	8	-8	DNA binding protein, putative, expressed	2

## Sheet: CommMPSS-SBS-PSC-UpTFs-NonRed37
gene	GeneName	TFFamily	SBS tag	PSC01	PSL01	PSN02	RatioPSC01/PSL01	RatioPSC01/PLN02	MPSS tag	PSC	PSL	Ratio_PSCvsPSL	PSN
LOC_Os08g37920	protein Zinc finger, C2H2 type family protein, expressed	C2H2	GATCCATCCTGCCAAAAGTA	8	0	0	8	8	GATCTCCAGTAAGATTC	20	0	20	0
LOC_Os06g45140	protein bZIP transcription factor family protein, expressed	bZIP	GATCAAACGCACTAAAACAT	8	0	0	8	8	GATCCTCAAATCGGATG	179	2	89.5	2
LOC_Os02g55560	protein DNA-binding protein phosphatase 2C, putative, expressed	DBP	GATCGTCGAGGAGGCAATAA	11	0	0	11	11	GATCGTCGAGGAGGCAA	24	0	24	0
LOC_Os11g18770	protein PHD-finger family protein, expressed	PHD	GATCTCAGTTTATGCAAGAT	8	0	0	8	8	GATCATGCATTGGTGGC	29	0	29	0
LOC_Os06g17280	protein PHD-finger family protein, expressed	PHD	GATCATGGTGAATTTAAAAT	10	0	0	10	10	GATCTATGTCAAGTTGT	12	0	12	0
LOC_Os08g03520	protein retrotransposon protein, putative, Ty1-copia subclass, expressed	CSD	GATCCAGCTCCCTCCCATGA	8	0	0	8	8	GATCTCGTTAGGAAAGC	93	0	93	4
LOC_Os01g65600	protein PHD-finger family protein, expressed	PHD	GATCACCAAATCTCTCACAA	9	0	0	9	9	GATCATCTGTTGGCGGT	17	0	17	0
LOC_Os06g40710	protein transfactor, putative, expressed	G2-like	GATCTATCTGTCATGGAACT	8	0	0	8	8	GATCTTATTTTCGTTGA	6	0	6	0
LOC_Os09g19940	protein CwfJ-like family protein, putative, expressed	C3H	GATCATCACATTGTATACGA	7	0	0	7	7	GATCCAGCTGAATGACA	13	0	13	0
LOC_Os07g08420	protein bZIP transcription factor family protein, expressed	bZIP	GATCAGGCCCATATGTAAAT	8	0	0	8	8	GATCGTGAGGCGGTGGG	120	0	120	4
LOC_Os09g26420	protein AP2 domain containing protein, expressed	AP2-EREBP	GATCCCGAGATGAAGTATTT	93	13	10	7.1	9.3	GATCGAAGGTGGGCATG	9	0	9	0
LOC_Os03g43800	protein DIRP family protein, expressed	MYB-related	GATCTTCAGTTTGCCTAACA	8	0	0	8	8	GATCAACTTGAGGATGA	17	2	8.5	0
LOC_Os01g44990	protein SNF2 family N-terminal domain containing protein, expressed	SNF2	GATCTCCATTGAACTTAACC	10	0	0	10	10	GATCGCTTTCAGATAGT	13	2	6.5	1
LOC_Os04g59620	protein SNF2 family N-terminal domain containing protein, expressed	SNF2	GATCGTGGAGTGGGTACATA	9	0	0	9	9	GATCGTGCTTATCGAAT	94	0	94	0
LOC_Os07g08420	protein bZIP transcription factor family protein, expressed	bZIP	GATCCAGAACAACAACCCAA	8	0	0	8	8	GATCGTGAGGCGGTGGG	120	0	120	4
LOC_Os04g50120	protein expressed protein	PLATZ	GATCCCCCATTGCACCCCTG	6	0	0	6	6	GATCCCCCATTGCACCC	15	0	15	1
LOC_Os01g65600	protein PHD-finger family protein, expressed	PHD	GATCGAATGATGCTGCCCTA	11	0	2	11	5.5	GATCATCTGTTGGCGGT	17	0	17	0
LOC_Os08g03520	protein retrotransposon protein, putative, Ty1-copia subclass, expressed	CSD	GATCTCGTTAGGAAAGCTAT	17	0	1	17	17	GATCTCGTTAGGAAAGC	93	0	93	4
LOC_Os08g43160	protein TCP family transcription factor containing protein, expressed	TCP	GATCGTTTCTTTCCCGCAAT	20	0	0	20	20	GATCCCGCAAGCCACCG	25	0	25	0
LOC_Os07g08140	protein Heat shock factor protein HSF30, putative, expressed	HSF	GATCTTAATCTGATTGCAGA	12	0	0	12	12	GATCCACAAATGTTCTG	5	0	5	0
LOC_Os07g30774	protein CG-1 domain containing protein, expressed	CAMTA	GATCAATCCCTACCGTCCAT	14	0	0	14	14	GATCAGTTTTGTGTTTC	94	2	47	0
LOC_Os07g30774	protein CG-1 domain containing protein, expressed	CAMTA	GATCTATTGAACCTGTCCTC	10	0	0	10	10	GATCAGTTTTGTGTTTC	94	2	47	0
LOC_Os03g19020	protein PHD-finger family protein, expressed	PHD	GATCACATTGCTGACAGATA	14	0	0	14	14	GATCACACAACGGCCAA	15	0	15	0
LOC_Os09g38570	protein expressed protein	Trihelix	GATCGTCCAGAATCCAGAAA	6	0	0	6	6	GATCCGACTTCACCATG	98	0	98	4
LOC_Os05g10770	protein jmjC domain containing protein, expressed	Jumonji	GATCCACAATGCTGAAGTAT	5	0	0	5	5	GATCTTTGGACAGTCAA	12	0	12	0
LOC_Os02g57270	protein Myb-like DNA-binding domain containing protein, expressed	MYB-related	GATCGATTGTAATTCAGGTT	6	0	0	6	6	GATCCTGGCTGGGCCGT	10	0	10	0
LOC_Os02g17190	protein Myb-like DNA-binding domain containing protein, expressed	MYB-related	GATCATTCCTCCTTCAGGTT	8	0	0	8	8	GATCATTCCTCCTTCAG	42	6	7	0
LOC_Os07g08140	protein Heat shock factor protein HSF30, putative, expressed	HSF	GATCAGATGTCATTACGAGA	19	0	0	19	19	GATCCACAAATGTTCTG	5	0	5	0
LOC_Os01g68860	protein Zinc finger CCCH type domain containing protein ZFN-like 2, putative, expressed	C3H	GATCTGTTTAATGTTAGGCT	8	0	0	8	8	GATCAATGCCTACTCCA	22	0	22	0
LOC_Os09g26420	protein AP2 domain containing protein, expressed	AP2-EREBP	GATCTGTAGCTTATTAGCGG	5	0	0	5	5	GATCGAAGGTGGGCATG	9	0	9	0
LOC_Os05g43380	protein Tesmin/TSO1-like CXC domain containing protein, expressed	CPP	GATCCTCAACGGCATGGCCG	6	0	0	6	6	GATCCAGAACCTGACTT	5	0	5	0
LOC_Os11g38900	protein YDG/SRA domain containing protein, expressed	SET	GATCATGGTGACGAGGGATA	8	0	0	8	8	GATCCATGTCGATTAAC	56	0	56	0
LOC_Os06g45140	protein bZIP transcription factor family protein, expressed	bZIP	GATCCTCAAATCGGATGTAG	6	0	0	6	6	GATCCTCAAATCGGATG	179	2	89.5	2
LOC_Os07g43360	protein histone acetyltransferase MYST1, putative, expressed	C2H2	GATCCTAAGTGGGAAATGTA	8	0	0	8	8	GATCTCCCCCTCTCTTT	36	0	36	0
LOC_Os07g08420	protein bZIP transcription factor family protein, expressed	bZIP	GATCGGCACAGAAGCATCAG	8	0	0	8	8	GATCGTGAGGCGGTGGG	120	0	120	4
LOC_Os06g40710	protein transfactor, putative, expressed	G2-like	GATCAACTAATCAACATCAT	10	0	0	10	10	GATCTTATTTTCGTTGA	6	0	6	0
LOC_Os01g68370	protein Viviparous protein homolog, putative, expressed	ABI3VP1	GATCAAATATCATCCCTAGC	14	0	0	14	14	GATCAGTAACCCGTAGT	134	5	26.8	0
LOC_Os03g19020	protein PHD-finger family protein, expressed	PHD	GATCTTTTAGGTCGCCTTTA	8	0	0	8	8	GATCACACAACGGCCAA	15	0	15	0
LOC_Os06g07030	protein AP2 domain containing protein, expressed	AP2-EREBP	GATCTGGCTCGGCTCCTACT	33	0	0	33	33	GATCTGGCTCGGCTCCT	33	5	6.6	1
LOC_Os01g72310	protein CW-type Zinc Finger family protein, expressed	SNF2	GATCCTTTCACAAAGCTGAG	15	0	0	15	15	GATCTGACGCGGCGGAA	5	0	5	0
LOC_Os07g46690	protein PHD-finger family protein, expressed	DDT	GATCTGCGGTTATTTCTGAA	8	0	0	8	8	GATCAGCATCTTCGCAG	93	0	93	0
LOC_Os01g61810	protein CCAAT-binding transcription factor subunit HAP3A, putative, expressed	CCAAT_HAP3	GATCTATTTACACAAGTACA	31	0	1	31	31	GATCTTGCCGTTCGCCG	10	0	10	0
LOC_Os09g26420	protein AP2 domain containing protein, expressed	AP2-EREBP	GATCTCATGCCTCCAGTCAA	20	0	0	20	20	GATCGAAGGTGGGCATG	9	0	9	0
LOC_Os05g36160	protein bZIP transcription factor family protein, expressed	bZIP	GATCTGCATAAACACGTGCC	8	0	0	8	8	GATCAAGAACCGCGAAT	34	0	34	0
LOC_Os02g35600	protein PHD finger protein, putative, expressed	Alfin-like	GATCGAAAAAGATTGGTTGT	8	0	0	8	8	GATCACCCCTGCGAAGG	39	7	5.57	0
LOC_Os08g37920	protein Zinc finger, C2H2 type family protein, expressed	C2H2	GATCTTTGGTCTAAGGTTAG	8	0	0	8	8	GATCTCCAGTAAGATTC	20	0	20	0
LOC_Os09g38570	protein expressed protein	Trihelix	GATCTAGAGGCCGGATTAAT	7	0	0	7	7	GATCCGACTTCACCATG	98	0	98	4
LOC_Os02g54160	protein ethylene response element binding protein, putative, expressed	AP2-EREBP	GATCTTTTTTTTTTCTTTTT	9	1	1	9	9	GATCTCGACGACGTCAT	7	0	7	0
LOC_Os11g04570	protein GRAS family transcription factor containing protein, expressed	GRAS	GATCATAAAGATAGTTTGTG	6	0	0	6	6	GATCCTTGAATGATTAC	24	0	24	0
LOC_Os02g06592	protein TATA-binding-protein-associated factor 172, putative, expressed	SNF2	GATCTTCCTTTTTTTTTCCC	8	0	0	8	8	GATCTCAAATTTTTGTC	7	0	7	0

## Sheet: CommMPSS-SBS-PSI-UpTFs-NonRed50
gene	GeneName	TFFamily	MPSS tag	PSI	PSY	Ratio_PSIvsPSY	PSN	SBS tag	PSI02	PSY02	RatioPSI02/PSY02	PSN02
LOC_Os01g12440	protein AP2 domain containing protein, expressed	AP2-EREBP	GATCAATGTTGTTGGGG	34	0	34	0	GATCAATGTTGTTGGGGTTA	53	0	53	7
LOC_Os01g12860	protein Myb-like DNA-binding domain containing protein, expressed	MYB	GATCACACTTCTGGTAG	32	6	5.33333	1	GATCTTTCAGGTGTGGTACA	10	0	10	0
LOC_Os01g12860	protein Myb-like DNA-binding domain containing protein, expressed	MYB	GATCACACTTCTGGTAG	32	6	5.33333	1	GATCATCAGACAAAAATGCT	26	0	26	0
LOC_Os01g12860	protein Myb-like DNA-binding domain containing protein, expressed	MYB	GATCTTGTTCATTACCG	57	0	57	0	GATCTTTCAGGTGTGGTACA	10	0	10	0
LOC_Os01g12860	protein Myb-like DNA-binding domain containing protein, expressed	MYB	GATCTTGTTCATTACCG	57	0	57	0	GATCATCAGACAAAAATGCT	26	0	26	0
LOC_Os01g16810	protein myb family transcription factor, putative, expressed	MYB	GATCAGCAACATCAAGC	6	0	6	0	GATCCATCTGCGAGAGCAAT	18	0	18	0
LOC_Os01g42260	protein Single-stranded DNA binding protein, SSDP containing protein, expressed	LUG	GATCGTTTGCTAGAAGA	98	2	49	11	GATCATTTCAAGACTTTTTT	13	0	13	0
LOC_Os01g42270	protein Single-stranded DNA binding protein, SSDP containing protein	LUG	GATCTACAGGGGCACTT	51	2	25.5	8	GATCATATATATACTACATT	18	0	18	0
LOC_Os01g42970	protein expressed protein	C3H	GATCTCTGTGGCATCTG	9	0	9	0	GATCTACAAAGACGACATAC	11	0	11	0
LOC_Os01g48700	protein Transcription factor E2F/dimerisation partner family protein, expressed	E2F-DP	GATCAAGACATCCCGAA	15	3	5	0	GATCAAGACATCCCGAAAAG	13	0	13	0
LOC_Os01g64700	protein Tubby protein, putative, expressed	TUB	GATCAAAATCCACCTAC	8	0	8	0	GATCAGTGGATGATATGTGG	28	0	28	5
LOC_Os01g65600	protein PHD-finger family protein, expressed	PHD	GATCGGAACTCGGGTTA	11	0	11	0	GATCAATTTATACCTCACAT	13	0	13	0
LOC_Os01g68860	protein Zinc finger CCCH type domain containing protein ZFN-like 2, putative, expressed	C3H	GATCAATGCCTACTCCA	6	0	6	0	GATCTGCATTAACAAAAAAT	18	0	18	0
LOC_Os01g68860	protein Zinc finger CCCH type domain containing protein ZFN-like 2, putative, expressed	C3H	GATCAATGCCTACTCCA	6	0	6	0	GATCGTTTTATCTTTTCTTC	31	0	31	0
LOC_Os02g12310	protein No apical meristem protein, expressed	NAC	GATCGTCTTCTTTGTGC	17	0	17	0	GATCATCAGTACCAGCAGCA	18	0	18	2
LOC_Os02g36924	protein Agamous-like MADS box protein AGL21, putative, expressed	MADS	GATCCTGTAAATTTTGG	20	0	20	0	GATCAAGAAAAAAAAAACTA	7	0	7	0
LOC_Os02g44360	protein GRAS family transcription factor containing protein, expressed	GRAS	GATCATCTCATTGGAAA	11	0	11	0	GATCATGGCTAATTGAGCAG	5	0	5	0
LOC_Os02g45054	protein Zinc finger, C2H2 type family protein, expressed	C2H2	GATCAGGGATAACTGCA	9	0	9	0	GATCAACAGGAATCATGAGA	20	0	20	0
LOC_Os02g46930	protein jmjC domain containing protein, expressed	Jumonji	GATCAAATTTTCTTTTG	52	0	52	0	GATCCCATATTGAGTCAGTT	14	0	14	0
LOC_Os02g52960	protein PHD-finger family protein, expressed	PHD	GATCACTTGCTGGTAAG	72	0	72	0	GATCTTTACCAGAAATCTTG	50	6	8.3	10
LOC_Os02g52960	protein PHD-finger family protein, expressed	PHD	GATCTTTACCAGAAATC	212	7	30.2857	0	GATCTTTACCAGAAATCTTG	50	6	8.3	10
LOC_Os02g53670	protein Myb-like DNA-binding domain containing protein, expressed	MYB-related	GATCGTCCAAGAGACTC	56	0	56	0	GATCAATTCATGTGATGTTC	18	0	18	0
LOC_Os03g08330	protein ZIM motif family protein, expressed	ZIM	GATCTGCGCGGCTTTGA	5	0	5	0	GATCTGCGCGGCTTTGACCA	11	0	11	0
LOC_Os03g12350	protein myb-like DNA-binding domain, SHAQKYF class family protein, expressed	ARR-B	GATCAAGGGCGAGGAAA	43	0	43	0	GATCAAGGGCGAGGAAAGAA	14	0	14	0
LOC_Os03g13600	protein Zinc finger, C2H2 type family protein, expressed	C2H2	GATCCTGCTGCTTGAGC	25	0	25	0	GATCATCTCCTCCGTTTGTG	31	0	31	0
LOC_Os03g13600	protein Zinc finger, C2H2 type family protein, expressed	C2H2	GATCCTCCTTTGAGCAG	53	2	26.5	4	GATCATCTCCTCCGTTTGTG	31	0	31	0
LOC_Os03g45194	protein myb-like DNA-binding domain, SHAQKYF class family protein, expressed	G2-like	GATCTTCTTATGTCTGG	15	0	15	0	GATCTTTTGGAGTTGTTCCC	13	0	13	0
LOC_Os03g49990	protein gibberellin response modulator, putative, expressed	GRAS	GATCGACGACTGGACTC	8	0	8	0	GATCGACGACTGGACTCCGA	15	0	15	3
LOC_Os03g49990	protein gibberellin response modulator, putative, expressed	GRAS	GATCTAAAAATTGAGCT	9	0	9	0	GATCGACGACTGGACTCCGA	15	0	15	3
LOC_Os04g31900	protein CG-1 domain containing protein, expressed	CAMTA	GATCTATCTAATGTTCT	14	0	14	0	GATCTATCTAATGTTCTGAG	50	0	50	0
LOC_Os04g34984	protein Ubiquitin carboxyl-terminal hydrolase family protein, expressed	SET	GATCAAAAGAAGACGCG	54	0	54	0	GATCATGTGTCCCATGTTTC	15	0	15	0
LOC_Os04g38720	protein No apical meristem protein, expressed	NAC	GATCGATGCAGTATTGT	5	0	5	0	GATCTCATCCTGAACCTAAA	8	0	8	0
LOC_Os04g51190	protein growth-regulating factor, putative, expressed	GRF	GATCAGAATCCCCTGTA	45	0	45	0	GATCGACTTGGACTTCATAC	12	0	12	0
LOC_Os04g51190	protein growth-regulating factor, putative, expressed	GRF	GATCAGAATCCCCTGTA	45	0	45	0	GATCAGAATCCCCTGTACTT	12	0	12	0
LOC_Os05g04360	protein Protein phosphatase 2C containing protein, expressed	DBP	GATCGCTAGGGCGAGGC	6	0	6	0	GATCCAAACACCACCGCCTC	15	0	15	0
LOC_Os05g05780	protein Chromatin remodelling complex ATPase chain, putative, expressed	SNF2	GATCTGAATGTTGTGGT	131	0	131	0	GATCTTAGGGGACGTCATGC	11	0	11	0
LOC_Os05g05780	protein Chromatin remodelling complex ATPase chain, putative, expressed	SNF2	GATCTGAATGTTGTGGT	131	0	131	0	GATCTGATTATTGTTCGTTC	19	0	19	0
LOC_Os05g13300	protein Helicase, putative, expressed	AP2-EREBP	GATCCGTTGTATCTGGT	16	0	16	0	GATCTAATGGATTTGGTTCA	10	0	10	0
LOC_Os05g32610	protein Helicase conserved C-terminal domain containing protein, expressed	SNF2	GATCAAATAGGACTAGT	17	0	17	1	GATCAAATAGGACTAGTCAG	19	0	19	0
LOC_Os05g43850	protein Tub family protein, expressed	TUB	GATCTTGGAGAGATGAT	71	14	5.07143	8	GATCTATTTCCAGGAAGCAA	30	0	30	0
LOC_Os05g51690	protein CCT motif family protein, expressed	Orphans	GATCATTTTTCTCTTGC	5	0	5	0	GATCAAGGTAAAACTATATA	26	0	26	0
LOC_Os06g06750	protein Agamous-like MADS box protein AGL9 homolog, putative, expressed	MADS	GATCCCGGTTTGATTGA	149	0	149	0	GATCATTCCTTTGTTCAGTT	12	0	12	0
LOC_Os06g10880	protein bZIP transcription factor family protein, expressed	bZIP	GATCGTTGCGTGAGCAA	25	0	25	0	GATCGTTGCGTGAGCAAAGG	14	0	14	0
LOC_Os06g35900	protein BES1/BZR1 homolog protein 4, putative, expressed	BES1	GATCTGAACTTGTGTTA	17	0	17	3	GATCCTACCATGGTCCTCTG	11	0	11	0
LOC_Os06g40710	protein transfactor, putative, expressed	G2-like	GATCTTATTTTCGTTGA	11	0	11	0	GATCTATCTGTCATGGAACT	26	1	26	0
LOC_Os06g43860	protein Homeobox protein knotted-1-like 3, putative, expressed	HB	GATCCCCATATGTTGTT	18	0	18	0	GATCCCCATATGTTGTTGTA	15	0	15	0
LOC_Os06g45140	protein bZIP transcription factor family protein, expressed	bZIP	GATCCCAGGTCAAGATG	5	0	5	0	GATCCTCAAATCGGATGTAG	19	0	19	0
LOC_Os07g12910	protein PHD finger protein, putative, expressed	Alfin-like	GATCCAGGAAAAGGATT	7	0	7	0	GATCAGCTTAGTCAGCAGTA	11	0	11	0
LOC_Os07g46690	protein PHD-finger family protein, expressed	DDT	GATCTTCCAAGTGACTC	33	0	33	0	GATCTCAAGGAGAACTTGTG	35	0	35	0
LOC_Os07g46690	protein PHD-finger family protein, expressed	DDT	GATCATCATTTGGGTTT	5	0	5	0	GATCTCAAGGAGAACTTGTG	35	0	35	0
LOC_Os07g48570	protein Dof domain, zinc finger family protein, expressed	C2C2-Dof	GATCTGCTGCCTGACAA	16	0	16	0	GATCGAGATAGAGCTGCTGG	12	0	12	0
LOC_Os07g48570	protein Dof domain, zinc finger family protein, expressed	C2C2-Dof	GATCTGCTGCCTGACAA	16	0	16	0	GATCTGCTGCCTGACAAGAG	30	0	30	2
LOC_Os08g14450	protein Sigma-70 region 2 family protein, expressed	Sigma70-like	GATCAGGCGCTGTAATT	18	0	18	0	GATCTGTTCTCCCTAACAGT	29	0	29	5
LOC_Os08g34010	protein ZF-HD protein dimerisation region containing protein, expressed	zf-HD	GATCCAAAAAAAAAGGC	17	0	17	0	GATCTGATGAAGAGATGTCA	23	0	23	0
LOC_Os08g40900	protein Auxin response factor family protein, expressed	ARF	GATCAAAACCCACTTTA	9	0	9	0	GATCAAAACCCACTTTACAT	15	0	15	0
LOC_Os09g13740	protein SET domain containing protein, expressed	SET	GATCATCCGCAACTTGT	5	0	5	0	GATCTGAAGCTTCATATGAG	7	0	7	0
LOC_Os09g23660	protein ZIM motif family protein, expressed	ZIM	GATCTCTTCCAAGTGCG	20	0	20	0	GATCATCTTGCAAGCACAAA	21	0	21	0
LOC_Os09g29360	protein Helix-loop-helix DNA-binding domain containing protein, expressed	bHLH	GATCCATTGGCAGGTCA	42	0	42	0	GATCAAATTGTTTAGTAATG	16	0	16	0
LOC_Os11g28270	protein Zinc finger CCCH type domain containing protein ZFN, putative, expressed	C3H	GATCGTAAGATGGCTGT	8	0	8	0	GATCAACAGAGGACAGCTGG	27	0	27	4
LOC_Os11g28270	protein Zinc finger CCCH type domain containing protein ZFN, putative, expressed	C3H	GATCAACAGAGGACAGC	8	0	8	0	GATCAACAGAGGACAGCTGG	27	0	27	4
LOC_Os11g39940	protein hAT family dimerisation domain containing protein	Orphans	GATCGGTTTTGTTGGTA	69	0	69	0	GATCGGTTTTGTTGGTAAAA	29	0	29	0
LOC_Os12g40490	protein LIM domain-containing protein, putative, expressed	Orphans	GATCATTCCTCAATTGT	5	0	5	0	GATCAATATGGGAAAGACCC	25	0	25	0

[truncated: 3 more sheets: CommMPSS-SBS-PSCDownTFs-NonR-14, CommMPSS-SBS-PSI-downTFs-NonRe5, Common_PSC_PSI_SBS_MPSS]
